# Supplementary material for: Deciphering direct transcriptional effects of epigenetic compounds through large-scale new RNA profiling
Source: Nat Commun. 2025 Jul 18;16:6629. doi: 10.1038/s41467-025-61769-z (PMC12274403; doi:10.1038/s41467-025-61769-z)
Supplement: Supplementary file 3 — Supplementary Data 1 [file 41467_2025_61769_MOESM3_ESM.xlsx]

## Sheet: Summary
Supplementary Data 1. Differential expression after SAHA treatment, single-cell experiment
Analysis of differential expression is presented for SAHA treated K562 cells after 30 or 60 mins. The analyses based on new RNA and total RNA (new and pre-existing) are presented in separate tabs.
Differential expression was performed using DESeq2, comparing SAHA treated samples for each time point against treatment time matched DMSO controls, showing both nominal p-values and adjusted p-values (Bonferroni).

## Sheet: 30min SAHA new RNA
gene_id	baseMean	log2FoldChange	lfcSE	stat	pvalue	padj
ENSG00000000419	0.42931	0.51333	0.17913	2.8656	0.00416	0.17071
ENSG00000000457	0.09254	-0.04563	0.55825	-0.08174	0.93485	0.99994
ENSG00000000460	0.2153	0.12569	0.28158	0.44638	0.65533	0.99994
ENSG00000000971	0.12446	0.05796	0.45466	0.12749	0.89856	0.99994
ENSG00000001036	0.10837	0.048	0.50805	0.09447	0.92474	0.99994
ENSG00000001084	0.29469	0.59382	0.24612	2.41271	0.01583	0.47814
ENSG00000001167	0.10552	-0.01922	0.58539	-0.03284	0.9738	0.99994
ENSG00000001460	0.07096	0.02748	0.79937	0.03438	0.97258	0.99994
ENSG00000001461	0.14425	0.36117	0.39815	0.90714	0.36433	0.99994
ENSG00000001497	0.14036	0.01773	0.3557	0.04985	0.96024	0.99994
ENSG00000001617	0.00144	-0.01297	2.00393	-0.00647	0.99484	0.99994
ENSG00000001626	0.00727	-0.02912	2.62842	-0.01108	0.99116	0.99994
ENSG00000001629	0.28437	0.29999	0.24977	1.20106	0.22973	0.99994
ENSG00000001630	0.05053	0.09237	0.88799	0.10402	0.91715	0.99994
ENSG00000001631	0.04331	0.01635	1.09821	0.01489	0.98812	0.99994
ENSG00000002016	0.06361	-0.14893	0.79466	-0.18742	0.85133	0.99994
ENSG00000002330	0.06521	-0.05676	0.70904	-0.08005	0.9362	0.99994
ENSG00000002549	0.16785	0.06233	0.34546	0.18042	0.85683	0.99994
ENSG00000002586	0.12006	0.09936	0.40847	0.24324	0.80782	0.99994
ENSG00000002726	0.00145	0.00376	2.00681	0.00187	0.9985	0.99994
ENSG00000002746	0.01874	0.02224	1.91303	0.01163	0.99072	0.99994
ENSG00000002822	0.20649	0.14155	0.27084	0.52264	0.60122	0.99994
ENSG00000002834	0.2632	0.12213	0.2166	0.56384	0.57286	0.99994
ENSG00000002919	0.11554	0.17421	0.4448	0.39167	0.6953	0.99994
ENSG00000002933	0.00727	-0.01239	2.62871	-0.00471	0.99624	0.99994
ENSG00000003056	0.16172	0.27926	0.34453	0.81055	0.41762	0.99994
ENSG00000003096	0.01013	-0.02883	2.60006	-0.01109	0.99115	0.99994
ENSG00000003147	0.10268	-0.05298	0.54618	-0.097	0.92273	0.99994
ENSG00000003249	0.01014	-0.04556	2.60031	-0.01752	0.98602	0.99994
ENSG00000003393	0.09238	0.20535	0.57496	0.35715	0.72098	0.99994
ENSG00000003400	0.06368	0.06858	0.75049	0.09138	0.92719	0.99994
ENSG00000003402	0.37885	0.4684	0.19311	2.42558	0.01528	0.4656
ENSG00000003436	1.22241	0.31273	0.16866	1.85424	0.0637	0.99994
ENSG00000003509	0.12259	0.33389	0.47963	0.69616	0.48633	0.99994
ENSG00000003756	0.18052	-0.06185	0.31432	-0.19678	0.844	0.99994
ENSG00000003989	0.00864	0.01285	2.55082	0.00504	0.99598	0.99994
ENSG00000004059	0.05345	0.009	0.94199	0.00956	0.99237	0.99994
ENSG00000004139	0.00866	0.01285	2.70823	0.00474	0.99621	0.99994
ENSG00000004142	0.14322	-0.01544	0.37941	-0.04069	0.96754	0.99994
ENSG00000004399	0.01159	0.01314	2.34555	0.0056	0.99553	0.99994
ENSG00000004455	0.57563	0.01656	0.16489	0.10045	0.91998	0.99994
ENSG00000004468	0.00289	-0.00446	2.37584	-0.00188	0.9985	0.99994
ENSG00000004478	0.1286	0.16716	0.41718	0.40068	0.68865	0.99994
ENSG00000004487	0.11249	-0.01013	0.45665	-0.02218	0.9823	0.99994
ENSG00000004534	0.31612	0.10241	0.2311	0.44316	0.65765	0.99994
ENSG00000004660	0.02599	0.0648	1.51262	0.04284	0.96583	0.99994
ENSG00000004700	0.05052	0.07564	0.92829	0.08148	0.93506	0.99994
ENSG00000004766	0.17174	0.13806	0.39878	0.3462	0.72919	0.99994
ENSG00000004776	0.00726	0.00434	2.62744	0.00165	0.99868	0.99994
ENSG00000004779	0.90908	0.50377	0.13726	3.67004	0.00024	0.01541
ENSG00000004799	0.00289	0.01227	2.51319	0.00488	0.9961	0.99994
ENSG00000004838	0.00433	0.00405	2.58844	0.00156	0.99875	0.99994
ENSG00000004846	0.01448	-0.0033	2.12527	-0.00155	0.99876	0.99994
ENSG00000004864	0.28039	-0.31116	0.22973	-1.35448	0.17558	0.99994
ENSG00000004866	0.2747	-0.01057	0.23236	-0.04547	0.96373	0.99994
ENSG00000004897	0.43774	0.5445	0.19935	2.7314	0.00631	0.24182
ENSG00000004939	0.00289	-0.00446	2.37676	-0.00188	0.9985	0.99994
ENSG00000004948	0.00579	-0.00417	2.65196	-0.00157	0.99874	0.99994
ENSG00000004961	0.45099	0.09084	0.18653	0.48704	0.62623	0.99994
ENSG00000004975	0.02314	0.04777	1.59088	0.03003	0.97604	0.99994
ENSG00000005007	0.28169	0.08219	0.21602	0.38047	0.7036	0.99994
ENSG00000005020	0.03621	-0.0764	1.2268	-0.06228	0.95034	0.99994
ENSG00000005022	1.09034	-0.47237	0.12423	-3.80225	0.00014	0.00965
ENSG00000005059	0.02879	-0.0855	2.18967	-0.03905	0.96885	0.99994
ENSG00000005075	2.23404	0.27403	0.08693	3.15223	0.00162	0.07845
ENSG00000005100	0.13584	0.09259	0.38419	0.241	0.80955	0.99994
ENSG00000005156	0.07798	0.01984	0.70946	0.02797	0.97769	0.99994
ENSG00000005175	0.24717	0.26275	0.25725	1.02137	0.30708	0.99994
ENSG00000005187	0.38299	0.25969	0.20194	1.28601	0.19844	0.99994
ENSG00000005189	0.10689	-0.1111	0.51477	-0.21583	0.82912	0.99994
ENSG00000005194	0.22001	0.0843	0.25466	0.33102	0.74063	0.99994
ENSG00000005206	0.01446	0.01344	2.1253	0.00632	0.99496	0.99994
ENSG00000005238	0.03753	0.14962	1.22027	0.12261	0.90241	0.99994
ENSG00000005249	0.23961	0.01941	0.27542	0.07046	0.94383	0.99994
ENSG00000005302	0.03908	0.00755	1.1783	0.0064	0.99489	0.99994
ENSG00000005339	0.24563	0.08692	0.25318	0.3433	0.73137	0.99994
ENSG00000005381	0.00144	-0.01297	2.00362	-0.00647	0.99483	0.99994
ENSG00000005436	0.08956	-0.14631	0.63321	-0.23107	0.81726	0.99994
ENSG00000005448	0.02891	0.03163	1.39164	0.02273	0.98187	0.99994
ENSG00000005469	0.03321	-0.00977	1.32091	-0.00739	0.9941	0.99994
ENSG00000005471	0.0043	0.00405	2.5841	0.00157	0.99875	0.99994
ENSG00000005483	0.50385	0.43416	0.19053	2.2787	0.02268	0.62916
ENSG00000005486	0.09683	0.09703	0.52607	0.18444	0.85367	0.99994
ENSG00000005700	0.17761	0.07171	0.3283	0.21843	0.82709	0.99994
ENSG00000005801	0.37583	0.36772	0.18875	1.94818	0.05139	0.99994
ENSG00000005810	0.22425	-0.17461	0.29199	-0.598	0.54984	0.99994
ENSG00000005812	0.10707	0.00602	0.52237	0.01153	0.9908	0.99994
ENSG00000005844	0.0217	-0.06113	2.17845	-0.02806	0.97761	0.99994
ENSG00000005882	0.01161	-0.03705	2.62793	-0.0141	0.98875	0.99994
ENSG00000005884	0.01447	-0.02003	2.80862	-0.00713	0.99431	0.99994
ENSG00000005889	0.29347	0.06662	0.23254	0.28649	0.7745	0.99994
ENSG00000005893	0.35108	0.47401	0.19229	2.46508	0.0137	0.42424
ENSG00000005961	0.00291	-0.02119	2.38474	-0.00889	0.99291	0.99994
ENSG00000005981	0.00145	0.00376	2.00847	0.00187	0.99851	0.99994
ENSG00000006007	0.24734	0.51373	0.26523	1.93691	0.05276	0.99994
ENSG00000006015	0.06936	0.01897	0.68047	0.02788	0.97776	0.99994
ENSG00000006016	0.02599	0.0648	1.76848	0.03664	0.97077	0.99994
ENSG00000006025	0.03609	0.02399	1.22727	0.01955	0.98441	0.99994
ENSG00000006042	0.08827	-0.00424	0.5523	-0.00767	0.99388	0.99994
ENSG00000006047	0.00144	0.00376	2.00454	0.00188	0.9985	0.99994
ENSG00000006062	0.12282	0.11638	0.4228	0.27525	0.78312	0.99994
ENSG00000006071	0.00289	-0.02119	2.37762	-0.00891	0.99289	0.99994
ENSG00000006116	0.00288	-0.02119	2.37492	-0.00892	0.99288	0.99994
ENSG00000006118	0.00144	0.00376	2.00287	0.00188	0.9985	0.99994
ENSG00000006125	0.35814	0.49983	0.19456	2.56909	0.0102	0.34499
ENSG00000006194	0.11839	0.24143	0.467	0.51699	0.60516	0.99994
ENSG00000006282	0.00725	-0.01239	2.62694	-0.00472	0.99624	0.99994
ENSG00000006327	0.15176	0.53759	0.36374	1.47794	0.13942	0.99994
ENSG00000006432	0.00144	-0.01297	2.00468	-0.00647	0.99484	0.99994
ENSG00000006451	0.50439	0.16645	0.19169	0.86832	0.38522	0.99994
ENSG00000006453	0.18795	0.09783	0.33053	0.29598	0.76725	0.99994
ENSG00000006459	0.11847	0.24143	0.4918	0.49091	0.62349	0.99994
ENSG00000006468	0.07941	0.22914	0.82246	0.2786	0.78055	0.99994
ENSG00000006530	0.17778	0.05498	0.33323	0.16499	0.86895	0.99994
ENSG00000006534	0.00432	0.00405	2.58727	0.00156	0.99875	0.99994
ENSG00000006576	0.51065	0.72357	0.21192	3.41432	0.00064	0.03601
ENSG00000006606	0.00289	-0.00446	2.3758	-0.00188	0.9985	0.99994
ENSG00000006607	0.14297	0.15188	0.40739	0.37281	0.70929	0.99994
ENSG00000006625	0.3828	0.47721	0.19593	2.43565	0.01486	0.45512
ENSG00000006634	0.56632	0.29648	0.16942	1.74993	0.08013	0.99994
ENSG00000006638	0.02022	0.04748	1.90155	0.02497	0.98008	0.99994
ENSG00000006652	0.36244	0.35805	0.19892	1.79992	0.07187	0.99994
ENSG00000006695	0.25992	0.05491	0.24568	0.22349	0.82316	0.99994
ENSG00000006704	0.18926	0.1398	0.33244	0.42054	0.67409	0.99994
ENSG00000006712	0.08675	0.03745	0.60473	0.06192	0.95062	0.99994
ENSG00000006715	0.15304	0.39551	0.42539	0.92976	0.3525	0.99994
ENSG00000006740	0.00577	0.01256	2.65009	0.00474	0.99622	0.99994
ENSG00000006744	0.18781	0.06436	0.29665	0.21697	0.82823	0.99994
ENSG00000006747	0.00721	0.00434	2.62447	0.00165	0.99868	0.99994
ENSG00000006757	0.12006	0.03243	0.41325	0.07847	0.93745	0.99994
ENSG00000006788	0.00144	0.00376	2.00499	0.00188	0.9985	0.99994
ENSG00000006831	0.17195	0.35557	0.31296	1.13617	0.25588	0.99994
ENSG00000006837	0.38882	0.31047	0.20536	1.51182	0.13058	0.99994
ENSG00000007001	0.01726	0.06392	2.34457	0.02726	0.97825	0.99994
ENSG00000007038	0.15748	0.00275	0.32439	0.00847	0.99324	0.99994
ENSG00000007047	0.078	0.03657	0.66127	0.05531	0.95589	0.99994
ENSG00000007062	0.00145	-0.01297	2.00659	-0.00646	0.99484	0.99994
ENSG00000007080	2.48258	0.01882	0.08165	0.23053	0.81768	0.99994
ENSG00000007168	0.30791	0.06807	0.2104	0.32355	0.74628	0.99994
ENSG00000007174	0.01588	-0.01152	2.02091	-0.0057	0.99545	0.99994
ENSG00000007202	0.17484	0.08815	0.32361	0.27241	0.78531	0.99994
ENSG00000007237	0.00581	-0.0209	2.65383	-0.00788	0.99372	0.99994
ENSG00000007255	0.12295	0.18331	0.42256	0.4338	0.66444	0.99994
ENSG00000007264	0.05494	0.06771	0.79317	0.08537	0.93197	0.99994
ENSG00000007314	0.00438	-0.02942	2.88998	-0.01018	0.99188	0.99994
ENSG00000007341	0.13726	-0.03275	0.40278	-0.08132	0.93519	0.99994
ENSG00000007350	0.00723	0.00434	2.88998	0.0015	0.9988	0.99994
ENSG00000007372	0.07084	0.21153	0.70284	0.30097	0.76344	0.99994
ENSG00000007376	0.04767	-0.09197	0.91456	-0.10056	0.9199	0.99994
ENSG00000007392	0.24862	-0.04665	0.23131	-0.20167	0.84018	0.99994
ENSG00000007402	0.00143	0.00376	2.00235	0.00188	0.9985	0.99994
ENSG00000007516	0.00146	-0.01297	2.01266	-0.00644	0.99486	0.99994
ENSG00000007520	0.08088	0.28784	0.64852	0.44385	0.65715	0.99994
ENSG00000007541	0.03906	-0.05938	1.11493	-0.05326	0.95753	0.99994
ENSG00000007545	0.07369	-0.00569	0.72582	-0.00784	0.99374	0.99994
ENSG00000007866	0.02598	0.08153	1.56954	0.05194	0.95857	0.99994
ENSG00000007923	0.3768	0.14199	0.20078	0.70718	0.47946	0.99994
ENSG00000007933	0.00144	-0.01297	2.00309	-0.00648	0.99483	0.99994
ENSG00000007944	2.78307	1.21293	0.10737	11.2963	0	0
ENSG00000007952	0.00145	0.00376	2.00952	0.00187	0.99851	0.99994
ENSG00000007968	0.11136	-0.01864	0.5069	-0.03677	0.97066	0.99994
ENSG00000008018	1.517	0.14207	0.10603	1.33996	0.18026	0.99994
ENSG00000008083	0.67867	0.56641	0.1748	3.24033	0.00119	0.06098
ENSG00000008086	0.00723	-0.01239	2.62599	-0.00472	0.99623	0.99994
ENSG00000008128	0.01732	0.01373	2.11327	0.0065	0.99482	0.99994
ENSG00000008130	0.11978	0.14955	0.45504	0.32865	0.74242	0.99994
ENSG00000008196	0.48894	-0.17136	0.1828	-0.9374	0.34855	0.99994
ENSG00000008226	0.00433	-0.01268	2.58931	-0.0049	0.99609	0.99994
ENSG00000008256	0.07639	0.14519	0.70933	0.20468	0.83782	0.99994
ENSG00000008277	0.00862	-0.03735	2.88021	-0.01297	0.98965	0.99994
ENSG00000008282	0.35588	0.18163	0.19407	0.93593	0.34931	0.99994
ENSG00000008283	0.13743	0.13457	0.36754	0.36613	0.71427	0.99994
ENSG00000008294	0.12868	0.10023	0.43255	0.23171	0.81676	0.99994
ENSG00000008311	0.01727	0.09739	2.22309	0.04381	0.96506	0.99994
ENSG00000008324	1.87682	0.65898	0.10749	6.13077	0	0
ENSG00000008382	0.02746	0.00638	1.44971	0.0044	0.99649	0.99994
ENSG00000008394	0.49585	0.3598	0.17328	2.07643	0.03785	0.93693
ENSG00000008405	0.07802	0.27082	0.68372	0.3961	0.69203	0.99994
ENSG00000008441	0.06349	0.03512	0.73714	0.04764	0.962	0.99994
ENSG00000008513	0.03031	0.14053	1.38268	0.10164	0.91905	0.99994
ENSG00000008517	0.00145	0.00376	2.00632	0.00187	0.9985	0.99994
ENSG00000008710	0.03175	-0.01828	1.28842	-0.01419	0.98868	0.99994
ENSG00000008735	0.00289	-0.00446	2.37588	-0.00188	0.9985	0.99994
ENSG00000008838	0.12282	-0.01748	0.4333	-0.04033	0.96783	0.99994
ENSG00000008853	0.01312	-0.02854	2.23482	-0.01277	0.98981	0.99994
ENSG00000008869	0.10395	0.08939	0.5305	0.1685	0.86619	0.99994
ENSG00000008952	0.80011	0.59338	0.14847	3.99669	6e-05	0.00485
ENSG00000008988	5.29121	-0.29099	0.06999	-4.15779	3e-05	0.00264
ENSG00000009307	0.47273	-0.08266	0.1798	-0.45972	0.64572	0.99994
ENSG00000009335	0.48045	0.24821	0.19274	1.28779	0.19782	0.99994
ENSG00000009413	0.41412	0.44664	0.2173	2.05545	0.03984	0.97203
ENSG00000009694	0.01734	-0.003	2.0134	-0.00149	0.99881	0.99994
ENSG00000009709	0.00144	-0.01297	2.00575	-0.00647	0.99484	0.99994
ENSG00000009724	0.00144	0.00376	2.00521	0.00188	0.9985	0.99994
ENSG00000009780	0.03032	0.0736	1.29647	0.05677	0.95473	0.99994
ENSG00000009790	0.00143	-0.01297	2.00084	-0.00648	0.99483	0.99994
ENSG00000009830	0.01734	0.06392	2.1131	0.03025	0.97587	0.99994
ENSG00000009844	0.19508	0.14039	0.29447	0.47674	0.63355	0.99994
ENSG00000009950	0.00722	0.02107	2.62494	0.00803	0.9936	0.99994
ENSG00000009954	0.65876	0.24776	0.16429	1.50803	0.13155	0.99994
ENSG00000010017	0.64026	0.16973	0.172	0.98682	0.32373	0.99994
ENSG00000010030	0.00146	-0.01297	2.01141	-0.00645	0.99485	0.99994
ENSG00000010072	0.1674	0.53082	0.34528	1.53736	0.1242	0.99994
ENSG00000010165	0.24994	0.24631	0.23112	1.06571	0.28655	0.99994
ENSG00000010219	0.1329	-0.10848	0.40278	-0.26934	0.78767	0.99994
ENSG00000010244	0.46381	0.44526	0.17999	2.47387	0.01337	0.41769
ENSG00000010256	0.18953	0.07288	0.2773	0.2628	0.7927	0.99994
ENSG00000010270	0.13022	0.07528	0.41212	0.18266	0.85507	0.99994
ENSG00000010278	0.02167	0.02253	1.73336	0.013	0.98963	0.99994
ENSG00000010292	0.1605	0.0867	0.33446	0.25921	0.79547	0.99994
ENSG00000010295	0.00288	0.01227	2.3738	0.00517	0.99588	0.99994
ENSG00000010310	0.03882	0.12467	1.28927	0.0967	0.92297	0.99994
ENSG00000010318	0.05206	0.00049	0.90396	0.00054	0.99957	0.99994
ENSG00000010322	0.04762	0.00842	0.95726	0.0088	0.99298	0.99994
ENSG00000010327	0.00433	-0.01268	2.58962	-0.0049	0.99609	0.99994
ENSG00000010361	0.01012	-0.02883	2.4545	-0.01175	0.99063	0.99994
ENSG00000010379	0.00866	0.02958	2.70803	0.01092	0.99128	0.99994
ENSG00000010404	0.09549	0.18891	0.69681	0.2711	0.78631	0.99994
ENSG00000010438	0.00575	-0.02091	2.81416	-0.00743	0.99407	0.99994
ENSG00000010539	0.08379	0.12082	0.59732	0.20226	0.83971	0.99994
ENSG00000010610	0.00145	0.00376	2.00847	0.00187	0.99851	0.99994
ENSG00000010626	0.07079	0.27846	1.34728	0.20668	0.83626	0.99994
ENSG00000010671	0.26618	-0.01144	0.22229	-0.05146	0.95896	0.99994
ENSG00000010704	0.01008	0.02136	2.59895	0.00822	0.99344	0.99994
ENSG00000010803	0.26276	0.02173	0.28485	0.0763	0.93918	0.99994
ENSG00000010810	0.25723	0.17174	0.2508	0.68478	0.49348	0.99994
ENSG00000010818	0.03176	0.03192	1.42011	0.02247	0.98207	0.99994
ENSG00000010932	0.00289	-0.00446	2.37742	-0.00188	0.9985	0.99994
ENSG00000011007	0.924	0.66444	0.1382	4.80768	0	0.00017
ENSG00000011009	0.07515	-0.03064	0.63201	-0.04849	0.96133	0.99994
ENSG00000011021	0.09669	0.0803	0.5482	0.14647	0.88355	0.99994
ENSG00000011028	0.04195	0.02457	1.04764	0.02345	0.98129	0.99994
ENSG00000011052	0.02462	0.03955	1.52242	0.02598	0.97927	0.99994
ENSG00000011083	0.00577	0.02929	2.64925	0.01106	0.99118	0.99994
ENSG00000011105	0.05059	-0.22554	1.67781	-0.13442	0.89307	0.99994
ENSG00000011114	0.23973	0.27039	0.27136	0.99643	0.31904	0.99994
ENSG00000011132	0.0159	0.00522	2.02083	0.00258	0.99794	0.99994
ENSG00000011143	0.05061	-0.04148	0.86901	-0.04774	0.96193	0.99994
ENSG00000011198	0.45783	0.46138	0.19342	2.38534	0.01706	0.50544
ENSG00000011201	0.00866	-0.00388	2.55176	-0.00152	0.99879	0.99994
ENSG00000011243	0.11541	0.07382	0.5001	0.14761	0.88265	0.99994
ENSG00000011258	0.19477	0.22405	0.36047	0.62154	0.53424	0.99994
ENSG00000011260	0.22849	-0.13235	0.25007	-0.52923	0.59664	0.99994
ENSG00000011275	0.28568	0.22485	0.22748	0.98843	0.32294	0.99994
ENSG00000011295	0.12716	0.09172	0.43793	0.20943	0.83411	0.99994
ENSG00000011304	0.31365	-0.08193	0.19804	-0.41371	0.67909	0.99994
ENSG00000011332	0.01736	0.01373	2.01327	0.00682	0.99456	0.99994
ENSG00000011376	0.16032	0.00304	0.34522	0.0088	0.99298	0.99994
ENSG00000011405	0.14296	0.16861	0.43598	0.38674	0.69895	0.99994
ENSG00000011422	0.0753	-0.01391	0.6636	-0.02097	0.98327	0.99994
ENSG00000011426	0.4291	0.47994	0.18904	2.5389	0.01112	0.36598
ENSG00000011451	0.05212	0.01722	0.83063	0.02074	0.98346	0.99994
ENSG00000011454	0.20488	0.36729	0.3367	1.09083	0.27535	0.99994
ENSG00000011465	0.00288	0.01227	2.51137	0.00489	0.9961	0.99994
ENSG00000011478	0.0461	0.1003	0.96148	0.10432	0.91692	0.99994
ENSG00000011485	0.31378	0.11885	0.2014	0.59012	0.55511	0.99994
ENSG00000011523	0.14143	0.1099	0.39278	0.27981	0.77962	0.99994
ENSG00000011566	0.48902	0.96374	0.24663	3.90765	9e-05	0.00666
ENSG00000011590	0.00288	0.01227	2.37443	0.00517	0.99588	0.99994
ENSG00000011600	0.00146	-0.01297	2.0127	-0.00644	0.99486	0.99994
ENSG00000011638	0.0435	0.11674	1.09757	0.10636	0.91529	0.99994
ENSG00000011677	0.02599	-0.00213	1.6305	-0.00131	0.99896	0.99994
ENSG00000012048	0.26307	0.10539	0.24256	0.43451	0.66392	0.99994
ENSG00000012061	0.21418	0.11718	0.25525	0.45908	0.64618	0.99994
ENSG00000012124	0.00146	0.00376	2.01104	0.00187	0.99851	0.99994
ENSG00000012174	0.06779	0.17778	0.7888	0.22538	0.82169	0.99994
ENSG00000012211	0.01588	-0.01152	2.23167	-0.00516	0.99588	0.99994
ENSG00000012232	0.06934	0.10263	0.74328	0.13808	0.89018	0.99994
ENSG00000012504	0.00573	-0.00417	2.64437	-0.00158	0.99874	0.99994
ENSG00000012660	0.63557	0.45412	0.17585	2.58241	0.00981	0.33685
ENSG00000012779	0.04332	0.01635	1.0983	0.01489	0.98812	0.99994
ENSG00000012822	0.01591	0.03868	2.0208	0.01914	0.98473	0.99994
ENSG00000012963	0.17492	0.20528	0.33616	0.61065	0.54143	0.99994
ENSG00000012983	0.12856	0.01657	0.42207	0.03926	0.96869	0.99994
ENSG00000013275	0.17797	0.23903	0.33215	0.71966	0.47174	0.99994
ENSG00000013288	0.03327	0.0237	1.20566	0.01965	0.98432	0.99994
ENSG00000013306	0.07517	-0.03064	0.65277	-0.04694	0.96256	0.99994
ENSG00000013364	0.00866	0.01285	2.55169	0.00504	0.99598	0.99994
ENSG00000013374	0.16046	0.13689	0.34847	0.39284	0.69443	0.99994
ENSG00000013375	0.13296	0.27635	0.41706	0.66261	0.50758	0.99994
ENSG00000013392	0.05056	0.07564	0.94936	0.07967	0.9365	0.99994
ENSG00000013441	0.36408	0.63427	0.20164	3.14551	0.00166	0.07979
ENSG00000013503	0.12856	-0.08382	0.42189	-0.19868	0.84251	0.99994
ENSG00000013523	0.03176	-0.05174	1.24963	-0.04141	0.96697	0.99994
ENSG00000013561	0.14748	-0.12376	0.35973	-0.34404	0.73081	0.99994
ENSG00000013563	0.02747	0.02311	1.55775	0.01484	0.98816	0.99994
ENSG00000013573	0.08662	0.10438	0.60467	0.17261	0.86295	0.99994
ENSG00000013583	0.02601	0.0146	1.56924	0.00931	0.99258	0.99994
ENSG00000013588	0.02314	0.06451	1.96199	0.03288	0.97377	0.99994
ENSG00000013619	0.00432	-0.01268	2.58663	-0.0049	0.99609	0.99994
ENSG00000013725	0.01305	0.05512	2.88998	0.01907	0.98478	0.99994
ENSG00000013810	0.24695	0.21255	0.24044	0.88403	0.37668	0.99994
ENSG00000014123	0.0751	0.00282	0.67483	0.00418	0.99667	0.99994
ENSG00000014138	0.07367	0.0947	0.6437	0.14712	0.88304	0.99994
ENSG00000014164	0.98271	1.5422	0.35578	4.33473	1e-05	0.00131
ENSG00000014216	0.15327	-0.07298	0.33389	-0.21858	0.82697	0.99994
ENSG00000014257	0.00578	-0.00417	2.6504	-0.00157	0.99874	0.99994
ENSG00000014641	0.62195	0.50587	0.16062	3.14948	0.00164	0.07902
ENSG00000014824	0.27487	0.29061	0.22383	1.29834	0.19417	0.99994
ENSG00000014919	0.02886	0.04836	1.44004	0.03358	0.97321	0.99994
ENSG00000015133	0.07214	0.16985	0.71401	0.23788	0.81198	0.99994
ENSG00000015153	0.20518	0.03265	0.28093	0.11621	0.90749	0.99994
ENSG00000015171	0.11116	-0.08557	0.52811	-0.16203	0.87128	0.99994
ENSG00000015285	0.01586	0.02195	2.12146	0.01035	0.99175	0.99994
ENSG00000015413	0.00288	0.01227	2.37283	0.00517	0.99587	0.99994
ENSG00000015475	0.2081	-0.00053	0.26074	-0.00202	0.99839	0.99994
ENSG00000015479	0.0303	0.00667	1.43005	0.00467	0.99628	0.99994
ENSG00000015532	0.03461	0.0824	1.27276	0.06474	0.94838	0.99994
ENSG00000015568	0.05489	0.01751	0.84236	0.02079	0.98341	0.99994
ENSG00000015592	0.00143	-0.01297	2.00072	-0.00648	0.99483	0.99994
ENSG00000015676	0.15625	-0.03923	0.34821	-0.11266	0.9103	0.99994
ENSG00000016391	0.03611	-0.0764	1.15868	-0.06594	0.94743	0.99994
ENSG00000016490	0.00871	0.02958	2.88434	0.01026	0.99182	0.99994
ENSG00000016602	0.00288	0.01227	2.37311	0.00517	0.99587	0.99994
ENSG00000016864	0.04771	0.15901	0.97981	0.16228	0.87108	0.99994
ENSG00000017260	0.13426	0.15101	0.45908	0.32893	0.74221	0.99994
ENSG00000017427	0.03481	-0.03472	1.27148	-0.02731	0.97822	0.99994
ENSG00000017483	0.08675	0.03745	0.57776	0.06481	0.94832	0.99994
ENSG00000017797	0.17329	0.1633	0.32231	0.50665	0.6124	0.99994
ENSG00000018189	0.07788	0.12023	0.67245	0.1788	0.8581	0.99994
ENSG00000018236	0.00289	-0.00446	2.37769	-0.00188	0.9985	0.99994
ENSG00000018280	0.04198	-0.00889	1.04771	-0.00849	0.99323	0.99994
ENSG00000018408	0.01002	-0.0623	2.88998	-0.02156	0.9828	0.99994
ENSG00000018510	0.1763	0.013	0.34007	0.03824	0.9695	0.99994
ENSG00000018610	0.10546	0.11463	0.46442	0.24683	0.80504	0.99994
ENSG00000018625	0.0029	-0.00446	2.37905	-0.00188	0.9985	0.99994
ENSG00000018699	0.2554	0.07957	0.26067	0.30525	0.76018	0.99994
ENSG00000018869	0.01447	-0.03676	2.12529	-0.0173	0.9862	0.99994
ENSG00000019144	0.05795	-0.08259	0.81992	-0.10072	0.91977	0.99994
ENSG00000019186	0.00144	0.00376	2.00384	0.00188	0.9985	0.99994
ENSG00000019485	0.01879	-0.02796	1.91265	-0.01462	0.98834	0.99994
ENSG00000019549	0.00288	0.01227	2.50974	0.00489	0.9961	0.99994
ENSG00000019991	0.00288	0.01227	2.37395	0.00517	0.99588	0.99994
ENSG00000019995	0.01877	-0.01122	1.91282	-0.00587	0.99532	0.99994
ENSG00000020129	0.14909	-0.11525	0.33037	-0.34885	0.7272	0.99994
ENSG00000020181	0.01159	-0.03705	2.62785	-0.0141	0.98875	0.99994
ENSG00000020256	0.06638	0.10234	0.74751	0.13691	0.89111	0.99994
ENSG00000020426	0.12715	0.09172	0.4432	0.20694	0.83605	0.99994
ENSG00000020577	0.02734	-0.01035	1.50279	-0.00689	0.9945	0.99994
ENSG00000020922	0.1242	0.0245	0.44899	0.05456	0.95649	0.99994
ENSG00000021355	0.12869	0.10023	0.41216	0.24318	0.80786	0.99994
ENSG00000021461	0.00288	0.01227	2.37508	0.00517	0.99588	0.99994
ENSG00000021488	0.00145	-0.01297	2.00944	-0.00646	0.99485	0.99994
ENSG00000021574	0.10244	0.03068	0.53853	0.05697	0.95457	0.99994
ENSG00000021645	0.0188	-0.01122	1.91258	-0.00587	0.99532	0.99994
ENSG00000021762	0.02316	-0.03589	1.72116	-0.02085	0.98337	0.99994
ENSG00000021776	0.11839	0.09084	0.50478	0.17997	0.85718	0.99994
ENSG00000021826	0.01729	0.03046	2.11348	0.01441	0.9885	0.99994
ENSG00000022267	0.0029	0.01227	2.37922	0.00516	0.99589	0.99994
ENSG00000022277	0.15187	0.00217	0.34157	0.00634	0.99494	0.99994
ENSG00000022556	0.12418	0.10816	0.42241	0.25605	0.79791	0.99994
ENSG00000022567	0.03323	0.00696	1.24192	0.00561	0.99553	0.99994
ENSG00000022840	0.32504	0.3208	0.19783	1.62157	0.1049	0.99994
ENSG00000022976	0.01873	0.02224	1.83032	0.01215	0.99031	0.99994
ENSG00000023041	0.26716	0.29825	0.25688	1.16105	0.24562	0.99994
ENSG00000023171	0.00725	0.02107	2.62723	0.00802	0.9936	0.99994
ENSG00000023191	0.15896	0.02799	0.30202	0.09268	0.92616	0.99994
ENSG00000023228	0.48398	0.55007	0.1822	3.01907	0.00254	0.11322
ENSG00000023287	0.143	0.23554	0.41164	0.5722	0.56719	0.99994
ENSG00000023318	0.2978	0.12562	0.22022	0.57041	0.5684	0.99994
ENSG00000023330	0.16479	0.29628	0.34524	0.85819	0.39079	0.99994
ENSG00000023445	0.00144	-0.01297	2.00415	-0.00647	0.99484	0.99994
ENSG00000023516	0.10985	0.03978	0.50721	0.07842	0.93749	0.99994
ENSG00000023572	0.31955	0.45407	0.23517	1.93086	0.0535	0.99994
ENSG00000023608	0.04044	0.11645	1.10952	0.10496	0.91641	0.99994
ENSG00000023697	0.04922	0.0002	0.95289	0.00021	0.99983	0.99994
ENSG00000023734	0.28064	0.241	0.22235	1.08388	0.27842	0.99994
ENSG00000023839	0.01162	0.02987	2.47967	0.01205	0.99039	0.99994
ENSG00000023892	0.05637	-0.02417	0.83967	-0.02879	0.97704	0.99994
ENSG00000023902	0.01159	0.01314	2.3456	0.0056	0.99553	0.99994
ENSG00000023909	0.37848	0.13377	0.20782	0.64366	0.5198	0.99994
ENSG00000024048	0.29597	0.43501	0.23599	1.84334	0.06528	0.99994
ENSG00000024422	0.03035	0.00667	1.29628	0.00515	0.99589	0.99994
ENSG00000024526	0.09828	-0.02832	0.55577	-0.05095	0.95937	0.99994
ENSG00000024862	0.06355	0.10205	0.76481	0.13343	0.89385	0.99994
ENSG00000025039	0.01593	0.05541	2.02071	0.02742	0.97812	0.99994
ENSG00000025156	0.18484	0.08081	0.351	0.23021	0.81793	0.99994
ENSG00000025293	0.89876	0.4276	0.14899	2.87004	0.0041	0.1689
ENSG00000025423	0.01589	-0.02825	2.02087	-0.01398	0.98885	0.99994
ENSG00000025434	0.08529	-0.07146	0.61507	-0.11618	0.90751	0.99994
ENSG00000025708	0.00576	0.02929	2.648	0.01106	0.99117	0.99994
ENSG00000025770	0.07526	0.00282	0.63206	0.00446	0.99644	0.99994
ENSG00000025772	0.1285	0.26755	0.41721	0.64127	0.52134	0.99994
ENSG00000025796	0.231	0.33644	0.27696	1.21477	0.22445	0.99994
ENSG00000025800	0.68905	0.01504	0.15878	0.09474	0.92452	0.99994
ENSG00000026025	2.21312	0.2649	0.10921	2.42567	0.01528	0.4656
ENSG00000026297	0.00724	0.02107	2.62641	0.00802	0.9936	0.99994
ENSG00000026508	0.02749	0.00638	1.91225	0.00334	0.99734	0.99994
ENSG00000026559	0.00144	0.00376	2.00593	0.00187	0.9985	0.99994
ENSG00000026652	0.18634	0.00566	0.33486	0.01689	0.98652	0.99994
ENSG00000026751	0.01016	0.02136	2.45549	0.0087	0.99306	0.99994
ENSG00000026950	0.0101	-0.04557	2.88998	-0.01577	0.98742	0.99994
ENSG00000027001	0.08387	-0.0465	0.61602	-0.07549	0.93983	0.99994
ENSG00000027075	0.01303	0.00492	2.23452	0.0022	0.99824	0.99994
ENSG00000027697	0.14297	0.30247	0.39283	0.76998	0.44131	0.99994
ENSG00000027847	0.01591	-0.07844	2.02078	-0.03882	0.96904	0.99994
ENSG00000027869	0.00576	0.02929	2.64881	0.01106	0.99118	0.99994
ENSG00000028116	0.18514	-0.03632	0.34053	-0.10665	0.91507	0.99994
ENSG00000028137	0.15455	0.13631	0.37608	0.36245	0.71701	0.99994
ENSG00000028203	0.16733	0.06233	0.42958	0.14509	0.88464	0.99994
ENSG00000028277	0.01008	0.00463	2.45374	0.00189	0.99849	0.99994
ENSG00000028310	0.09241	0.0213	0.54254	0.03926	0.96869	0.99994
ENSG00000028528	0.38598	0.4775	0.19879	2.40208	0.0163	0.48882
ENSG00000028839	1.39152	0.70701	0.11796	5.99342	0	0
ENSG00000029153	0.08692	-0.04621	0.61379	-0.07529	0.93998	0.99994
ENSG00000029363	0.69218	0.25657	0.15669	1.63741	0.10154	0.99994
ENSG00000029364	0.09545	0.18891	0.52626	0.35896	0.71962	0.99994
ENSG00000029534	0.42293	0.29723	0.20328	1.46215	0.1437	0.99994
ENSG00000029639	0.17043	-0.00431	0.33198	-0.01298	0.98964	0.99994
ENSG00000029725	0.20361	0.14126	0.31786	0.44441	0.65674	0.99994
ENSG00000029993	0.18629	0.30683	0.33037	0.92877	0.35301	0.99994
ENSG00000030066	0.5213	0.66839	0.17266	3.87125	0.00011	0.00749
ENSG00000030110	0.1533	0.27839	0.34866	0.79845	0.42461	0.99994
ENSG00000030304	0.00287	0.01227	2.37014	0.00518	0.99587	0.99994
ENSG00000030419	0.13284	0.10903	0.48312	0.22568	0.82145	0.99994
ENSG00000030582	0.05358	0.04247	0.81136	0.05234	0.95826	0.99994
ENSG00000031003	0.17478	0.25547	0.35414	0.7214	0.47066	0.99994
ENSG00000031081	0.01009	-0.0121	2.45394	-0.00493	0.99607	0.99994
ENSG00000031691	0.38736	0.2183	0.21412	1.01952	0.30796	0.99994
ENSG00000031698	0.86106	0.61398	0.13794	4.45119	1e-05	0.0008
ENSG00000031823	0.15471	-0.09794	0.34442	-0.28435	0.77614	0.99994
ENSG00000032219	0.12268	0.36736	0.44908	0.81803	0.41334	0.99994
ENSG00000032389	0.20801	0.09987	0.27368	0.3649	0.71519	0.99994
ENSG00000032444	0.04181	0.02457	1.10429	0.02225	0.98225	0.99994
ENSG00000032742	0.06489	0.04363	0.79288	0.05503	0.95612	0.99994
ENSG00000033011	0.03616	0.04072	1.12696	0.03613	0.97118	0.99994
ENSG00000033030	0.19212	0.24049	0.31756	0.75729	0.44887	0.99994
ENSG00000033050	0.13727	0.23496	0.38447	0.61112	0.54112	0.99994
ENSG00000033100	0.03038	0.02341	1.33776	0.0175	0.98604	0.99994
ENSG00000033122	0.02167	0.0058	1.73338	0.00335	0.99733	0.99994
ENSG00000033170	0.16181	0.11194	0.38496	0.29078	0.77122	0.99994
ENSG00000033178	0.24696	-0.00496	0.25391	-0.01955	0.9844	0.99994
ENSG00000033327	0.25704	0.22194	0.2776	0.79948	0.42401	0.99994
ENSG00000033627	0.3004	0.56094	0.2484	2.25817	0.02393	0.65704
ENSG00000033800	0.32168	0.48783	0.24107	2.02359	0.04301	0.99994
ENSG00000033867	0.06496	0.11056	0.85892	0.12872	0.89758	0.99994
ENSG00000034053	0.09685	0.01337	0.5333	0.02507	0.98	0.99994
ENSG00000034152	0.02881	0.09855	1.49207	0.06605	0.94734	0.99994
ENSG00000034510	0.97627	0.83952	0.16418	5.11355	0	4e-05
ENSG00000034533	0.05778	0.16839	0.82011	0.20533	0.83732	0.99994
ENSG00000034677	0.09691	0.13049	0.55626	0.23459	0.81453	0.99994
ENSG00000034693	0.0765	0.22885	0.68537	0.3339	0.73846	0.99994
ENSG00000034713	0.19634	0.61739	0.30687	2.01191	0.04423	0.99994
ENSG00000034971	0.01162	0.02987	2.88998	0.01034	0.99175	0.99994
ENSG00000035115	0.00723	0.00434	2.79047	0.00155	0.99876	0.99994
ENSG00000035141	0.50592	-0.24699	0.17691	-1.39612	0.16268	0.99994
ENSG00000035403	0.25561	0.33055	0.24685	1.33906	0.18055	0.99994
ENSG00000035499	0.08367	0.05389	0.66797	0.08068	0.9357	0.99994
ENSG00000035664	0.00866	0.04631	2.70778	0.0171	0.98635	0.99994
ENSG00000035681	0.25393	-0.0628	0.28199	-0.2227	0.82377	0.99994
ENSG00000035687	0.31768	0.26151	0.21329	1.22608	0.22017	0.99994
ENSG00000035720	0.07218	0.00253	0.78284	0.00323	0.99742	0.99994
ENSG00000035862	0.00578	-0.00417	2.8182	-0.00148	0.99882	0.99994
ENSG00000035928	0.2141	0.10045	0.26684	0.37643	0.70659	0.99994
ENSG00000036054	0.22104	0.31032	0.28332	1.09532	0.27338	0.99994
ENSG00000036257	0.44518	0.10699	0.19116	0.5597	0.57569	0.99994
ENSG00000036530	0.00288	-0.00446	2.37315	-0.00188	0.9985	0.99994
ENSG00000036549	0.306	0.05956	0.23212	0.2566	0.79749	0.99994
ENSG00000036672	0.07075	0.04421	0.66775	0.06621	0.94721	0.99994
ENSG00000037042	0.00287	-0.02119	2.37218	-0.00893	0.99287	0.99994
ENSG00000037241	0.38183	-0.18385	0.18195	-1.01042	0.31229	0.99994
ENSG00000037280	0.00438	-0.01268	2.76092	-0.00459	0.99633	0.99994
ENSG00000037474	0.38756	0.10117	0.19361	0.52256	0.60128	0.99994
ENSG00000037637	0.23988	0.22019	0.27464	0.80175	0.4227	0.99994
ENSG00000037749	0.10422	-0.0612	0.52298	-0.11702	0.90685	0.99994
ENSG00000037757	0.06356	-0.01508	0.8283	-0.0182	0.98548	0.99994
ENSG00000037897	0.11988	-0.20182	0.44946	-0.44903	0.65341	0.99994
ENSG00000038002	0.03338	-0.04323	1.2411	-0.03483	0.97221	0.99994
ENSG00000038210	0.02458	-0.02737	1.58027	-0.01732	0.98618	0.99994
ENSG00000038219	0.08821	0.16308	0.5605	0.29096	0.77108	0.99994
ENSG00000038274	0.44366	0.4798	0.17653	2.71793	0.00657	0.24912
ENSG00000038295	0.00432	0.00405	2.58799	0.00156	0.99875	0.99994
ENSG00000038358	0.02889	-0.00184	1.3468	-0.00136	0.99891	0.99994
ENSG00000038382	0.21496	0.17589	0.3392	0.51854	0.60408	0.99994
ENSG00000038427	0.00868	-0.03735	2.7088	-0.01379	0.989	0.99994
ENSG00000038532	0.17322	0.26369	0.34582	0.76251	0.44576	0.99994
ENSG00000038945	0.02308	-0.01915	1.8751	-0.01021	0.99185	0.99994
ENSG00000039068	0.01617	-0.07845	2.88998	-0.02714	0.97834	0.99994
ENSG00000039123	0.3393	0.20513	0.22186	0.92459	0.35518	0.99994
ENSG00000039139	0.01156	0.04661	2.62752	0.01774	0.98585	0.99994
ENSG00000039319	0.08811	0.16308	0.62251	0.26198	0.79334	0.99994
ENSG00000039523	0.01444	-0.02003	2.12532	-0.00942	0.99248	0.99994
ENSG00000039537	0.00432	-0.01268	2.58785	-0.0049	0.99609	0.99994
ENSG00000039560	0.18781	0.18149	0.33188	0.54685	0.58448	0.99994
ENSG00000039650	0.04033	0.06625	1.0809	0.0613	0.95112	0.99994
ENSG00000040199	0.07217	0.06946	0.74	0.09386	0.92522	0.99994
ENSG00000040275	0.11271	0.12373	0.45654	0.27101	0.78639	0.99994
ENSG00000040341	0.1891	0.02268	0.33327	0.06805	0.94574	0.99994
ENSG00000040487	0.07508	0.05302	0.66369	0.07988	0.93633	0.99994
ENSG00000040531	0.02453	0.05629	1.52302	0.03696	0.97052	0.99994
ENSG00000040633	0.29607	0.18403	0.21064	0.8737	0.38228	0.99994
ENSG00000040731	0.00144	-0.01297	2.00309	-0.00648	0.99483	0.99994
ENSG00000040933	0.08358	0.05389	0.63651	0.08466	0.93253	0.99994
ENSG00000041353	0.00584	-0.03764	2.65719	-0.01416	0.9887	0.99994
ENSG00000041357	1.1494	0.2525	0.1171	2.15627	0.03106	0.80832
ENSG00000041515	0.01736	-0.003	2.01331	-0.00149	0.99881	0.99994
ENSG00000041802	0.1213	0.20826	0.44436	0.46867	0.63931	0.99994
ENSG00000041880	0.00434	-0.01268	2.59186	-0.00489	0.9961	0.99994
ENSG00000041988	0.24285	0.22048	0.26114	0.84429	0.39851	0.99994
ENSG00000042062	0.05923	0.05978	0.81773	0.07311	0.94172	0.99994
ENSG00000042088	0.09255	0.00457	0.5349	0.00854	0.99319	0.99994
ENSG00000042286	0.07532	0.01955	0.62192	0.03144	0.97492	0.99994
ENSG00000042304	0.00144	0.00376	2.00415	0.00188	0.9985	0.99994
ENSG00000042317	0.02753	-0.06055	1.44918	-0.04178	0.96667	0.99994
ENSG00000042429	0.06086	0.06829	0.79899	0.08547	0.93189	0.99994
ENSG00000042445	0.039	0.00755	1.14599	0.00659	0.99475	0.99994
ENSG00000042493	0.12589	-0.10085	0.42744	-0.23593	0.81349	0.99994
ENSG00000042753	1.05685	0.36632	0.11935	3.06921	0.00215	0.09876
ENSG00000042781	0.01733	0.01373	2.01348	0.00682	0.99456	0.99994
ENSG00000042813	0.00144	-0.01297	2.00362	-0.00647	0.99483	0.99994
ENSG00000042832	0.00726	0.0378	2.79245	0.01354	0.9892	0.99994
ENSG00000043093	0.13435	-0.03304	0.42616	-0.07754	0.93819	0.99994
ENSG00000043143	0.11125	0.03155	0.53499	0.05898	0.95297	0.99994
ENSG00000043355	0.16035	0.37114	0.3414	1.08712	0.27698	0.99994
ENSG00000043462	0.02739	-0.01035	1.83029	-0.00566	0.99549	0.99994
ENSG00000043514	0.21675	0.16767	0.25823	0.64929	0.51615	0.99994
ENSG00000044090	0.04053	-0.00067	1.08009	-0.00062	0.9995	0.99994
ENSG00000044115	0.25712	0.18847	0.23521	0.80128	0.42297	0.99994
ENSG00000044446	0.03611	0.02399	1.19198	0.02012	0.98394	0.99994
ENSG00000044459	0.06501	0.11056	0.7629	0.14492	0.88478	0.99994
ENSG00000044524	0.00576	-0.00417	2.64806	-0.00158	0.99874	0.99994
ENSG00000044574	0.89922	0.89389	0.14476	6.17499	0	0
ENSG00000046604	0.25714	-0.01231	0.25514	-0.04825	0.96151	0.99994
ENSG00000046647	0.08377	-0.01304	0.57119	-0.02283	0.98179	0.99994
ENSG00000046651	0.11855	0.07411	0.45546	0.16272	0.87074	0.99994
ENSG00000046653	0.00289	-0.00446	2.37641	-0.00188	0.9985	0.99994
ENSG00000046774	0.09682	-0.00336	0.54889	-0.00613	0.99511	0.99994
ENSG00000047056	0.20507	0.51787	0.2912	1.77839	0.07534	0.99994
ENSG00000047188	0.07214	0.11965	0.71385	0.16761	0.86689	0.99994
ENSG00000047230	0.04186	0.05803	1.23529	0.04698	0.96253	0.99994
ENSG00000047249	0.25735	0.12154	0.24051	0.50536	0.61331	0.99994
ENSG00000047315	0.32937	0.24594	0.21837	1.12627	0.26005	0.99994
ENSG00000047346	0.04323	0.06655	1.01756	0.0654	0.94786	0.99994
ENSG00000047365	0.00719	0.00434	2.78686	0.00156	0.99876	0.99994
ENSG00000047410	0.41459	0.36328	0.18779	1.9345	0.05305	0.99994
ENSG00000047457	0.00144	0.00376	2.00331	0.00188	0.9985	0.99994
ENSG00000047578	0.06349	-0.06527	0.81061	-0.08052	0.93582	0.99994
ENSG00000047579	0.30633	0.22688	0.27787	0.8165	0.41422	0.99994
ENSG00000047597	0.13018	0.1422	0.44243	0.32142	0.7479	0.99994
ENSG00000047617	0.00431	-0.02942	2.74585	-0.01071	0.99145	0.99994
ENSG00000047621	0.08373	0.07062	0.64611	0.1093	0.91296	0.99994
ENSG00000047634	0.0073	-0.02913	2.88998	-0.01008	0.99196	0.99994
ENSG00000047644	0.07238	0.22004	0.67741	0.32483	0.74531	0.99994
ENSG00000047648	0.36917	0.13289	0.24943	0.53278	0.59418	0.99994
ENSG00000047662	0.01015	0.00463	2.45513	0.00189	0.99849	0.99994
ENSG00000047849	0.46917	0.53774	0.1944	2.76622	0.00567	0.22096
ENSG00000047932	0.14575	0.10197	0.41127	0.24795	0.80417	0.99994
ENSG00000048028	0.0519	0.10088	0.90466	0.11151	0.91121	0.99994
ENSG00000048052	0.14014	0.08466	0.42572	0.19886	0.84237	0.99994
ENSG00000048140	0.03613	0.05745	1.1586	0.04959	0.96045	0.99994
ENSG00000048162	3.2691	-0.04206	0.08228	-0.51115	0.60925	0.99994
ENSG00000048342	0.03617	0.00726	1.26433	0.00574	0.99542	0.99994
ENSG00000048392	0.08693	0.10438	0.60457	0.17264	0.86293	0.99994
ENSG00000048405	0.33659	0.20484	0.20476	1.0004	0.31712	0.99994
ENSG00000048462	0.00144	0.00376	2.00287	0.00188	0.9985	0.99994
ENSG00000048471	0.10537	0.0477	0.53801	0.08867	0.92935	0.99994
ENSG00000048540	0.00146	0.00376	2.01202	0.00187	0.99851	0.99994
ENSG00000048544	0.51077	0.15063	0.17926	0.84026	0.40076	0.99994
ENSG00000048545	0.00146	-0.01297	2.01144	-0.00645	0.99485	0.99994
ENSG00000048649	0.59129	0.36376	0.17129	2.12372	0.03369	0.85629
ENSG00000048707	0.22532	-0.03224	0.29351	-0.10986	0.91252	0.99994
ENSG00000048740	1.65721	0.22791	0.12104	1.88299	0.0597	0.99994
ENSG00000048828	0.17633	0.013	0.30974	0.04198	0.96651	0.99994
ENSG00000048991	0.41579	0.25467	0.23083	1.10327	0.26991	0.99994
ENSG00000049089	0.00435	-0.02942	2.59363	-0.01134	0.99095	0.99994
ENSG00000049130	0.00145	0.00376	2.00681	0.00187	0.9985	0.99994
ENSG00000049167	0.13269	0.0421	0.44751	0.09408	0.92504	0.99994
ENSG00000049192	0.02013	0.09768	1.9918	0.04904	0.96089	0.99994
ENSG00000049239	0.01017	0.00463	2.45557	0.00189	0.9985	0.99994
ENSG00000049245	0.40045	0.39529	0.19023	2.07798	0.03771	0.93435
ENSG00000049246	0.20543	0.38402	0.27384	1.40235	0.16081	0.99994
ENSG00000049247	0.00581	-0.0209	2.65399	-0.00788	0.99372	0.99994
ENSG00000049249	0.0044	0.00405	2.60168	0.00156	0.99876	0.99994
ENSG00000049323	0.21222	0.24252	0.43312	0.55995	0.57552	0.99994
ENSG00000049449	0.05784	-0.03239	0.80384	-0.04029	0.96786	0.99994
ENSG00000049540	0.00288	-0.02119	2.50979	-0.00844	0.99326	0.99994
ENSG00000049541	0.83098	0.0004	0.13468	0.00297	0.99763	0.99994
ENSG00000049618	0.38117	0.08386	0.21495	0.39014	0.69643	0.99994
ENSG00000049656	0.12421	0.05796	0.40809	0.14203	0.88705	0.99994
ENSG00000049759	0.36499	0.35834	0.21804	1.64346	0.10029	0.99994
ENSG00000049769	0.00289	-0.00446	2.37583	-0.00188	0.9985	0.99994
ENSG00000049860	0.08962	0.10467	0.61276	0.17081	0.86437	0.99994
ENSG00000049883	0.08529	0.02894	0.61475	0.04707	0.96246	0.99994
ENSG00000050130	0.11261	0.25758	0.49327	0.5222	0.60153	0.99994
ENSG00000050327	0.00144	0.00376	2.00575	0.00188	0.9985	0.99994
ENSG00000050344	0.06063	0.11849	0.79925	0.14825	0.88215	0.99994
ENSG00000050393	0.14455	0.19386	0.45158	0.42928	0.66772	0.99994
ENSG00000050405	0.14743	0.22761	0.47038	0.48388	0.62847	0.99994
ENSG00000050426	0.18215	0.01359	0.3544	0.03834	0.96942	0.99994
ENSG00000050438	0.01587	0.02195	2.12139	0.01035	0.99175	0.99994
ENSG00000050555	0.02317	-0.00242	1.5906	-0.00152	0.99879	0.99994
ENSG00000050628	0.36309	0.47517	0.21574	2.20255	0.02763	0.7358
ENSG00000050748	0.0549	0.00078	0.89751	0.00087	0.9993	0.99994
ENSG00000050767	0.24935	0.41363	0.2973	1.39126	0.16415	0.99994
ENSG00000050820	0.04918	-0.08346	0.91084	-0.09163	0.92699	0.99994
ENSG00000051009	0.04759	0.15901	1.02894	0.15453	0.87719	0.99994
ENSG00000051108	0.31388	0.75467	0.21834	3.4564	0.00055	0.03187
ENSG00000051128	0.00144	-0.01297	2.00256	-0.00648	0.99483	0.99994
ENSG00000051180	0.00292	-0.00446	2.386	-0.00187	0.99851	0.99994
ENSG00000051341	0.16025	0.18709	0.36699	0.50979	0.6102	0.99994
ENSG00000051382	0.20214	0.30007	0.29352	1.02232	0.30663	0.99994
ENSG00000051523	0.13024	0.00835	0.39804	0.02097	0.98327	0.99994
ENSG00000051596	0.24854	0.1374	0.24606	0.55841	0.57657	0.99994
ENSG00000051620	0.0203	0.03075	1.74371	0.01764	0.98593	0.99994
ENSG00000051825	0.11698	0.08233	0.47347	0.17389	0.86195	0.99994
ENSG00000052126	0.22093	-0.10797	0.30284	-0.35654	0.72144	0.99994
ENSG00000052344	0.00434	0.00405	2.59111	0.00156	0.99875	0.99994
ENSG00000052723	0.38164	0.3683	0.20959	1.75729	0.07887	0.99994
ENSG00000052749	0.22987	0.22754	0.24344	0.93467	0.34996	0.99994
ENSG00000052795	0.22976	0.14388	0.28165	0.51084	0.60946	0.99994
ENSG00000052802	0.21676	0.71982	0.29884	2.4087	0.01601	0.48222
ENSG00000052841	0.39229	0.31927	0.21855	1.46089	0.14405	0.99994
ENSG00000052850	0.01156	0.02987	2.47888	0.01205	0.99038	0.99994
ENSG00000053108	0.00288	0.01227	2.37334	0.00517	0.99587	0.99994
ENSG00000053254	0.19922	0.06553	0.343	0.19105	0.84849	0.99994
ENSG00000053371	0.06935	0.05243	0.64739	0.08099	0.93545	0.99994
ENSG00000053372	1.27362	0.09465	0.11948	0.7922	0.42825	0.99994
ENSG00000053501	0.28761	0.13297	0.21425	0.62061	0.53485	0.99994
ENSG00000053524	0.02016	-0.00271	1.90204	-0.00143	0.99886	0.99994
ENSG00000053702	0.00146	0.00376	2.01144	0.00187	0.99851	0.99994
ENSG00000053747	0.02023	-0.00271	2.19591	-0.00124	0.99901	0.99994
ENSG00000053770	0.16174	0.01155	0.34831	0.03316	0.97355	0.99994
ENSG00000053900	0.11118	-0.11903	0.51377	-0.23168	0.81678	0.99994
ENSG00000053918	0.00288	-0.02119	2.37572	-0.00892	0.99288	0.99994
ENSG00000054116	0.24569	0.25424	0.24247	1.0485	0.29441	0.99994
ENSG00000054118	0.69129	0.17838	0.14733	1.2108	0.22597	0.99994
ENSG00000054148	0.47914	-0.06534	0.16875	-0.38722	0.69859	0.99994
ENSG00000054267	0.67969	0.50781	0.18935	2.68185	0.00732	0.27044
ENSG00000054277	0.05204	0.05069	0.88472	0.05729	0.95431	0.99994
ENSG00000054282	0.33233	0.38009	0.20775	1.82952	0.06732	0.99994
ENSG00000054356	0.00724	-0.01239	2.62614	-0.00472	0.99623	0.99994
ENSG00000054392	0.02167	-0.02767	1.80778	-0.0153	0.98779	0.99994
ENSG00000054523	0.12705	0.15865	0.49061	0.32336	0.74642	0.99994
ENSG00000054598	0.05494	0.05098	0.84241	0.06051	0.95175	0.99994
ENSG00000054611	0.13417	-0.01631	0.41664	-0.03915	0.96877	0.99994
ENSG00000054654	0.00577	-0.00417	2.64946	-0.00157	0.99874	0.99994
ENSG00000054690	0.00863	-0.02061	2.5502	-0.00808	0.99355	0.99994
ENSG00000054793	0.00719	0.02107	2.62288	0.00803	0.99359	0.99994
ENSG00000054938	0.00144	-0.01297	2.00362	-0.00647	0.99483	0.99994
ENSG00000054965	0.12964	0.29279	0.54007	0.54214	0.58772	0.99994
ENSG00000054967	0.0288	0.09855	1.44044	0.06842	0.94545	0.99994
ENSG00000054983	0.07526	0.10321	0.84375	0.12232	0.90264	0.99994
ENSG00000055044	1.0234	0.05333	0.12437	0.42879	0.66808	0.99994
ENSG00000055070	0.35273	0.11441	0.19384	0.59026	0.55501	0.99994
ENSG00000055118	0.52757	0.21043	0.17617	1.19443	0.23231	0.99994
ENSG00000055130	0.51706	0.48266	0.18759	2.57291	0.01008	0.34314
ENSG00000055147	0.03759	-0.00096	1.15214	-0.00084	0.99933	0.99994
ENSG00000055163	0.00288	-0.00446	2.37537	-0.00188	0.9985	0.99994
ENSG00000055208	0.361	0.19895	0.19061	1.04375	0.2966	0.99994
ENSG00000055211	0.05196	0.08415	0.8661	0.09716	0.9226	0.99994
ENSG00000055332	0.12718	0.04152	0.44355	0.09361	0.92542	0.99994
ENSG00000055483	0.17623	0.21379	0.32254	0.66282	0.50745	0.99994
ENSG00000055609	0.55968	0.57536	0.20994	2.74056	0.00613	0.23631
ENSG00000055917	0.55657	0.00804	0.18555	0.04333	0.96544	0.99994
ENSG00000055950	0.13284	0.20942	0.39356	0.53213	0.59464	0.99994
ENSG00000056050	0.17197	0.10459	0.34704	0.30139	0.76312	0.99994
ENSG00000056097	0.43513	0.13107	0.18835	0.69592	0.48648	0.99994
ENSG00000056277	0.12426	0.0245	0.44836	0.05464	0.95643	0.99994
ENSG00000056291	0.00575	0.01256	2.64755	0.00474	0.99621	0.99994
ENSG00000056487	0.00432	0.02078	2.74713	0.00756	0.99396	0.99994
ENSG00000056558	0.02749	0.02311	1.68286	0.01373	0.98904	0.99994
ENSG00000056586	0.20079	0.12424	0.32231	0.38545	0.6999	0.99994
ENSG00000056736	0.02319	-0.03588	1.65322	-0.02171	0.98268	0.99994
ENSG00000056972	0.03326	0.04043	1.20573	0.03353	0.97325	0.99994
ENSG00000056998	0.03471	0.04894	1.16503	0.04201	0.96649	0.99994
ENSG00000057019	0.0505	0.09237	0.90767	0.10177	0.91894	0.99994
ENSG00000057252	0.11253	0.15719	0.46288	0.33959	0.73416	0.99994
ENSG00000057294	0.13289	0.34328	0.45359	0.7568	0.44917	0.99994
ENSG00000057468	0.01443	0.01343	2.80869	0.00478	0.99618	0.99994
ENSG00000057608	0.66674	-0.06085	0.15735	-0.38675	0.69894	0.99994
ENSG00000057657	0.02887	0.04836	1.43999	0.03358	0.97321	0.99994
ENSG00000057663	0.36701	0.35012	0.20725	1.68933	0.09116	0.99994
ENSG00000057704	0.00579	0.01256	2.65172	0.00474	0.99622	0.99994
ENSG00000057757	0.41612	0.87447	0.17561	4.97959	0	8e-05
ENSG00000057935	0.18657	0.12278	0.35743	0.34351	0.73121	0.99994
ENSG00000058056	0.05772	0.01781	0.91171	0.01953	0.98442	0.99994
ENSG00000058063	0.29416	0.29265	0.26483	1.10505	0.26914	0.99994
ENSG00000058085	0.0043	-0.02942	2.74313	-0.01072	0.99144	0.99994
ENSG00000058091	0.01733	-0.01974	1.92217	-0.01027	0.99181	0.99994
ENSG00000058262	0.13584	0.00893	0.38868	0.02298	0.98167	0.99994
ENSG00000058272	0.40317	0.46251	0.20511	2.25491	0.02414	0.66114
ENSG00000058335	0.01014	0.00463	2.60033	0.00178	0.99858	0.99994
ENSG00000058404	0.00288	0.01227	2.37425	0.00517	0.99588	0.99994
ENSG00000058453	0.14722	0.36147	0.51808	0.6977	0.48537	0.99994
ENSG00000058600	0.18786	0.14802	0.28262	0.52376	0.60044	0.99994
ENSG00000058668	0.08072	0.23765	0.82017	0.28976	0.772	0.99994
ENSG00000058673	0.00144	0.00376	2.00459	0.00188	0.9985	0.99994
ENSG00000058729	0.34537	0.32284	0.21064	1.53262	0.12537	0.99994
ENSG00000058799	0.07938	0.11201	0.69451	0.16128	0.87187	0.99994
ENSG00000058804	0.2625	0.22252	0.22935	0.97023	0.33193	0.99994
ENSG00000058866	0.00719	0.02107	2.78752	0.00756	0.99397	0.99994
ENSG00000059122	0.03895	0.04101	1.14622	0.03578	0.97146	0.99994
ENSG00000059145	0.07801	-0.01362	0.69534	-0.01959	0.98437	0.99994
ENSG00000059377	0.04773	-0.04178	0.91441	-0.04569	0.96356	0.99994
ENSG00000059378	0.05491	-0.04941	0.84247	-0.05865	0.95323	0.99994
ENSG00000059573	0.13272	0.0923	0.44276	0.20847	0.83487	0.99994
ENSG00000059588	0.08796	-0.05443	0.65364	-0.08328	0.93363	0.99994
ENSG00000059691	0.17342	0.14657	0.31846	0.46025	0.64534	0.99994
ENSG00000059728	0.37809	0.86414	0.21099	4.09554	4e-05	0.00337
ENSG00000059758	0.12431	0.00777	0.48504	0.01601	0.98722	0.99994
ENSG00000059769	0.18054	0.13893	0.31937	0.43501	0.66356	0.99994
ENSG00000059804	0.81724	1.83357	0.16884	10.8601	0	0
ENSG00000059915	0.00145	-0.01297	2.00712	-0.00646	0.99484	0.99994
ENSG00000060069	0.09543	0.05505	0.52627	0.10461	0.91669	0.99994
ENSG00000060138	0.22718	-0.02373	0.26189	-0.09062	0.92779	0.99994
ENSG00000060237	0.37389	0.44287	0.21206	2.08846	0.03676	0.91444
ENSG00000060303	0.00144	0.00376	2.00561	0.00188	0.9985	0.99994
ENSG00000060339	0.32489	0.06982	0.22097	0.31598	0.75202	0.99994
ENSG00000060491	0.05787	0.05127	0.87239	0.05877	0.95314	0.99994
ENSG00000060558	0.00144	0.00376	2.00498	0.00188	0.9985	0.99994
ENSG00000060566	0.00144	0.00376	2.00593	0.00187	0.9985	0.99994
ENSG00000060642	0.0217	0.02253	1.73317	0.013	0.98963	0.99994
ENSG00000060656	0.00289	0.01227	2.37836	0.00516	0.99588	0.99994
ENSG00000060688	0.83898	0.16486	0.13149	1.25372	0.20994	0.99994
ENSG00000060709	0.00146	0.00376	2.01285	0.00187	0.99851	0.99994
ENSG00000060718	0.00721	0.02107	2.88998	0.00729	0.99418	0.99994
ENSG00000060749	0.2079	0.21699	0.29717	0.73019	0.46527	0.99994
ENSG00000060762	0.51338	0.44828	0.16188	2.76917	0.00562	0.21932
ENSG00000060971	0.06061	0.08502	0.76928	0.11052	0.91199	0.99994
ENSG00000060982	0.40555	0.29548	0.1863	1.58609	0.11272	0.99994
ENSG00000061273	0.11134	0.06502	0.45687	0.14231	0.88683	0.99994
ENSG00000061656	0.00144	0.00376	2.00309	0.00188	0.9985	0.99994
ENSG00000061676	0.13721	0.1513	0.39358	0.38441	0.70067	0.99994
ENSG00000061794	0.61732	0.07968	0.16841	0.47315	0.63611	0.99994
ENSG00000061936	0.30786	0.135	0.20826	0.64825	0.51682	0.99994
ENSG00000061938	0.02308	0.04777	1.72207	0.02774	0.97787	0.99994
ENSG00000061987	0.16746	0.22965	0.40603	0.56559	0.57167	0.99994
ENSG00000062038	0.03316	0.0237	1.28059	0.0185	0.98524	0.99994
ENSG00000062096	0.00144	-0.01297	2.00309	-0.00648	0.99483	0.99994
ENSG00000062194	0.42039	0.02923	0.19838	0.14733	0.88287	0.99994
ENSG00000062282	0.00579	-0.00417	2.65165	-0.00157	0.99874	0.99994
ENSG00000062485	0.25298	0.12947	0.23842	0.54304	0.5871	0.99994
ENSG00000062524	0.0029	-0.00446	2.37901	-0.00188	0.9985	0.99994
ENSG00000062582	0.01876	-0.06142	2.0035	-0.03066	0.97554	0.99994
ENSG00000062598	0.02312	0.03104	1.59098	0.01951	0.98443	0.99994
ENSG00000062650	0.13877	-0.02424	0.38453	-0.06304	0.94973	0.99994
ENSG00000062716	1.24302	0.43641	0.14392	3.03226	0.00243	0.10879
ENSG00000062725	0.14025	0.33564	0.42061	0.79798	0.42488	0.99994
ENSG00000062822	0.10108	0.0389	0.48393	0.08039	0.93593	0.99994
ENSG00000063046	0.71451	-0.19994	0.15122	-1.32221	0.1861	0.99994
ENSG00000063169	0.03036	0.05687	1.42961	0.03978	0.96827	0.99994
ENSG00000063176	0.03323	-0.00977	1.20587	-0.0081	0.99354	0.99994
ENSG00000063177	4.64984	0.17248	0.0693	2.48886	0.01282	0.40415
ENSG00000063180	0.05781	0.05127	0.78836	0.06503	0.94815	0.99994
ENSG00000063241	0.49578	-0.02958	0.1754	-0.16862	0.8661	0.99994
ENSG00000063244	0.1213	0.0744	0.44418	0.16751	0.86697	0.99994
ENSG00000063245	0.07379	0.0947	0.64341	0.14718	0.88299	0.99994
ENSG00000063322	0.16476	0.1457	0.33437	0.43573	0.66303	0.99994
ENSG00000063438	0.02888	-0.0353	1.54653	-0.02283	0.98179	0.99994
ENSG00000063587	0.11851	0.19124	0.49857	0.38357	0.7013	0.99994
ENSG00000063601	0.10256	0.09761	0.50262	0.1942	0.84602	0.99994
ENSG00000063761	0.0404	-0.05087	1.10954	-0.04585	0.96343	0.99994
ENSG00000063854	0.06062	0.08502	0.74101	0.11474	0.90865	0.99994
ENSG00000063978	0.57726	0.71744	0.21397	3.35298	0.0008	0.0435
ENSG00000064012	0.14729	0.31127	0.39287	0.7923	0.42818	0.99994
ENSG00000064042	0.00578	-0.00417	2.65115	-0.00157	0.99874	0.99994
ENSG00000064102	0.0925	0.05476	0.53494	0.10237	0.91846	0.99994
ENSG00000064115	0.07228	0.13638	0.6893	0.19786	0.84316	0.99994
ENSG00000064195	0.01298	0.03839	2.3558	0.01629	0.987	0.99994
ENSG00000064199	0.03176	-0.00155	1.28835	-0.0012	0.99904	0.99994
ENSG00000064201	0.03757	-0.03443	1.12106	-0.03071	0.9755	0.99994
ENSG00000064225	0.00144	0.00376	2.00309	0.00188	0.9985	0.99994
ENSG00000064270	0.03873	0.17486	2.88998	0.0605	0.95175	0.99994
ENSG00000064309	0.13841	0.56137	0.93078	0.60312	0.54643	0.99994
ENSG00000064313	0.22687	0.11012	0.25882	0.42547	0.67049	0.99994
ENSG00000064393	0.20818	-0.03399	0.29982	-0.11337	0.90974	0.99994
ENSG00000064419	0.34966	0.14759	0.20482	0.72057	0.47118	0.99994
ENSG00000064489	0.00723	-0.01239	2.79017	-0.00444	0.99646	0.99994
ENSG00000064490	0.13016	0.00835	0.37208	0.02244	0.9821	0.99994
ENSG00000064545	0.08086	0.02013	0.60847	0.03309	0.9736	0.99994
ENSG00000064547	0.00287	-0.02119	2.5068	-0.00845	0.99325	0.99994
ENSG00000064601	0.04049	-0.01741	1.02665	-0.01695	0.98647	0.99994
ENSG00000064607	0.18485	-0.08651	0.29639	-0.29189	0.77037	0.99994
ENSG00000064651	0.10413	-0.02773	0.56128	-0.04941	0.96059	0.99994
ENSG00000064652	0.05926	-0.00715	0.80146	-0.00892	0.99288	0.99994
ENSG00000064655	0.0101	-0.04557	2.88998	-0.01577	0.98742	0.99994
ENSG00000064666	0.07669	0.04479	0.62087	0.07215	0.94248	0.99994
ENSG00000064687	0.02594	0.0146	1.56987	0.0093	0.99258	0.99994
ENSG00000064703	0.25729	0.27213	0.24327	1.11863	0.2633	0.99994
ENSG00000064726	0.12289	0.06618	0.44401	0.14906	0.88151	0.99994
ENSG00000064763	0.10674	0.10641	0.51502	0.20662	0.83631	0.99994
ENSG00000064787	0.00287	0.01227	2.37172	0.00517	0.99587	0.99994
ENSG00000064835	0.00144	0.00376	2.0053	0.00188	0.9985	0.99994
ENSG00000064886	0.01443	0.01344	2.23607	0.00601	0.99521	0.99994
ENSG00000064932	0.04192	0.0413	1.10355	0.03743	0.97015	0.99994
ENSG00000064933	0.34938	0.13086	0.21542	0.60745	0.54355	0.99994
ENSG00000064961	0.0361	0.02399	1.26453	0.01897	0.98487	0.99994
ENSG00000064995	0.32551	0.2706	0.19487	1.38867	0.16493	0.99994
ENSG00000064999	0.18899	0.19	0.3447	0.55121	0.58149	0.99994
ENSG00000065000	0.23554	0.22812	0.26386	0.86455	0.38728	0.99994
ENSG00000065029	0.05514	0.05098	0.84183	0.06056	0.95171	0.99994
ENSG00000065054	0.02326	-0.00242	1.6527	-0.00146	0.99883	0.99994
ENSG00000065057	0.05207	0.05069	0.86585	0.05854	0.95332	0.99994
ENSG00000065060	0.19937	-0.10179	0.30521	-0.33352	0.73874	0.99994
ENSG00000065135	0.30922	0.37776	0.20634	1.83081	0.06713	0.99994
ENSG00000065150	0.24723	0.06196	0.24632	0.25156	0.80138	0.99994
ENSG00000065154	0.52014	1.0791	0.17571	6.14119	0	0
ENSG00000065183	0.20935	0.09164	0.28622	0.3202	0.74882	0.99994
ENSG00000065243	0.27833	0.13209	0.26421	0.49996	0.61711	0.99994
ENSG00000065268	0.09107	-0.03741	0.52821	-0.07082	0.94354	0.99994
ENSG00000065308	0.08674	0.10438	0.57793	0.1806	0.85668	0.99994
ENSG00000065320	0.03319	0.00696	1.36441	0.0051	0.99593	0.99994
ENSG00000065325	0.0029	-0.02119	2.38048	-0.0089	0.9929	0.99994
ENSG00000065328	0.26567	0.00529	0.24247	0.02183	0.98258	0.99994
ENSG00000065357	0.04194	-0.02563	1.07484	-0.02384	0.98098	0.99994
ENSG00000065361	0.06193	0.29432	1.26098	0.2334	0.81545	0.99994
ENSG00000065371	0.00147	0.00376	2.01628	0.00187	0.99851	0.99994
ENSG00000065413	0.07927	0.17894	0.71925	0.24879	0.80352	0.99994
ENSG00000065427	1.03947	-0.01466	0.12218	-0.11997	0.90451	0.99994
ENSG00000065457	0.04763	0.12554	0.95721	0.13116	0.89565	0.99994
ENSG00000065485	0.06209	0.0768	0.81289	0.09448	0.92473	0.99994
ENSG00000065491	0.23531	0.32851	0.25881	1.26929	0.20434	0.99994
ENSG00000065518	0.75651	0.00706	0.14283	0.04944	0.96057	0.99994
ENSG00000065526	0.27158	0.30705	0.24456	1.25554	0.20928	0.99994
ENSG00000065534	0.07646	-0.15599	0.79336	-0.19662	0.84413	0.99994
ENSG00000065548	0.78234	0.01876	0.14457	0.12979	0.89673	0.99994
ENSG00000065559	0.153	0.19473	0.41539	0.46879	0.63922	0.99994
ENSG00000065600	0.03462	0.03221	1.19913	0.02686	0.97857	0.99994
ENSG00000065609	0.00579	-0.00417	2.65224	-0.00157	0.99874	0.99994
ENSG00000065613	0.13735	0.16803	0.40621	0.41366	0.67913	0.99994
ENSG00000065615	0.1878	0.21495	0.32691	0.65752	0.51085	0.99994
ENSG00000065621	0.01883	0.02224	2.00297	0.0111	0.99114	0.99994
ENSG00000065665	0.01155	0.02987	2.47879	0.01205	0.99038	0.99994
ENSG00000065675	0.06645	0.03541	0.73332	0.04829	0.96149	0.99994
ENSG00000065717	0.04196	0.07477	0.99704	0.07499	0.94022	0.99994
ENSG00000065802	0.1735	0.14657	0.30325	0.48334	0.62886	0.99994
ENSG00000065809	0.01444	0.0469	2.35762	0.01989	0.98413	0.99994
ENSG00000065833	0.06497	0.01017	0.77753	0.01308	0.98957	0.99994
ENSG00000065882	0.12283	0.09965	0.46012	0.21657	0.82854	0.99994
ENSG00000065883	0.27998	0.27446	0.25229	1.08789	0.27664	0.99994
ENSG00000065911	0.84726	0.7375	0.1454	5.07204	0	5e-05
ENSG00000065970	0.06213	0.21066	0.76686	0.2747	0.78354	0.99994
ENSG00000065978	2.32448	0.08318	0.08575	0.97001	0.33204	0.99994
ENSG00000065989	0.12255	0.26697	0.45486	0.58692	0.55726	0.99994
ENSG00000066027	0.09957	0.11405	0.53215	0.21432	0.8303	0.99994
ENSG00000066032	0.0231	0.01431	1.65393	0.00865	0.9931	0.99994
ENSG00000066044	0.26302	0.22252	0.23315	0.9544	0.33988	0.99994
ENSG00000066056	0.00146	-0.01297	2.01126	-0.00645	0.99485	0.99994
ENSG00000066084	0.16921	-0.04628	0.34897	-0.13263	0.89448	0.99994
ENSG00000066117	0.0897	0.02101	0.53622	0.03918	0.96875	0.99994
ENSG00000066135	0.05769	0.068	0.78859	0.08623	0.93128	0.99994
ENSG00000066136	0.38894	0.05949	0.18506	0.32146	0.74786	0.99994
ENSG00000066248	0.01724	-0.0532	2.62544	-0.02026	0.98383	0.99994
ENSG00000066279	0.11262	0.15719	0.52011	0.30222	0.76248	0.99994
ENSG00000066294	0.02462	-0.04411	1.57989	-0.02792	0.97773	0.99994
ENSG00000066322	0.08097	-0.01333	0.60821	-0.02192	0.98251	0.99994
ENSG00000066336	0.00577	0.02929	2.64983	0.01105	0.99118	0.99994
ENSG00000066379	0.4333	0.37308	0.18095	2.06184	0.03922	0.96293
ENSG00000066382	0.00578	0.02929	2.65095	0.01105	0.99118	0.99994
ENSG00000066405	0.00144	0.00376	2.00508	0.00188	0.9985	0.99994
ENSG00000066422	0.09102	0.12991	0.56702	0.22911	0.81878	0.99994
ENSG00000066427	0.06512	0.14402	0.73497	0.19596	0.84464	0.99994
ENSG00000066455	0.11981	0.26668	0.46121	0.57821	0.56312	0.99994
ENSG00000066468	0.00144	0.00376	2.00256	0.00188	0.9985	0.99994
ENSG00000066557	0.08803	0.06269	0.64321	0.09747	0.92236	0.99994
ENSG00000066583	0.13017	0.17567	0.41213	0.42624	0.66993	0.99994
ENSG00000066629	0.00144	0.00376	2.00454	0.00188	0.9985	0.99994
ENSG00000066651	0.2784	-0.08542	0.26745	-0.3194	0.74943	0.99994
ENSG00000066654	0.55775	-0.14868	0.1683	-0.88346	0.37699	0.99994
ENSG00000066697	0.07822	-0.04709	0.61012	-0.07717	0.93849	0.99994
ENSG00000066739	0.06058	0.10176	0.92603	0.10988	0.9125	0.99994
ENSG00000066777	0.19064	0.19851	0.35104	0.5655	0.57174	0.99994
ENSG00000066827	0.02021	0.06421	1.81968	0.03529	0.97185	0.99994
ENSG00000066855	0.13875	0.15981	0.412	0.38789	0.6981	0.99994
ENSG00000066923	0.07518	0.06975	0.66395	0.10505	0.91634	0.99994
ENSG00000066926	0.17786	0.1721	0.33279	0.51715	0.60505	0.99994
ENSG00000066933	0.0968	0.09703	0.58984	0.1645	0.86934	0.99994
ENSG00000067057	0.16472	0.11223	0.34923	0.32138	0.74793	0.99994
ENSG00000067064	0.63162	1.44268	0.16381	8.80721	0	0
ENSG00000067066	0.12272	0.08291	0.473	0.1753	0.86085	0.99994
ENSG00000067082	0.43365	1.12595	0.18785	5.99393	0	0
ENSG00000067113	0.00434	0.00405	2.75123	0.00147	0.99883	0.99994
ENSG00000067141	0.00867	-0.05408	2.88261	-0.01876	0.98503	0.99994
ENSG00000067167	0.09841	0.02188	0.51787	0.04225	0.9663	0.99994
ENSG00000067177	0.02888	0.03163	1.39183	0.02272	0.98187	0.99994
ENSG00000067182	0.04188	0.0915	1.07522	0.0851	0.93218	0.99994
ENSG00000067191	0.01154	0.04661	2.62717	0.01774	0.98585	0.99994
ENSG00000067208	0.19484	0.20731	0.34861	0.59469	0.55205	0.99994
ENSG00000067221	0.02314	-0.03588	1.59089	-0.02256	0.982	0.99994
ENSG00000067225	1.35045	0.15059	0.1125	1.33859	0.1807	0.99994
ENSG00000067248	0.24275	0.13682	0.25924	0.52779	0.59765	0.99994
ENSG00000067334	1.08238	0.55577	0.13219	4.20449	3e-05	0.00219
ENSG00000067365	0.08385	0.03716	0.61625	0.06029	0.95192	0.99994
ENSG00000067369	0.07075	0.16134	0.67923	0.23753	0.81225	0.99994
ENSG00000067533	0.42327	0.21357	0.19268	1.1084	0.26769	0.99994
ENSG00000067560	0.3628	0.34131	0.19436	1.75608	0.07907	0.99994
ENSG00000067596	0.13892	0.12635	0.38429	0.32878	0.74232	0.99994
ENSG00000067601	0.04184	0.0413	1.31455	0.03142	0.97494	0.99994
ENSG00000067606	0.0505	0.07564	1.31079	0.0577	0.95398	0.99994
ENSG00000067646	0.00148	0.00376	2.01793	0.00186	0.99851	0.99994
ENSG00000067704	0.26152	-0.00351	0.2395	-0.01465	0.98831	0.99994
ENSG00000067715	0.0506	0.05891	1.04539	0.05635	0.95506	0.99994
ENSG00000067798	0.01014	-0.0121	2.45501	-0.00493	0.99607	0.99994
ENSG00000067829	0.09266	0.07149	0.50636	0.14119	0.88772	0.99994
ENSG00000067836	0.01009	-0.0121	2.45395	-0.00493	0.99607	0.99994
ENSG00000067840	0.00432	0.02078	2.74638	0.00757	0.99396	0.99994
ENSG00000067900	0.1717	0.25518	0.41311	0.61771	0.53677	0.99994
ENSG00000067955	0.26726	0.08073	0.24828	0.32517	0.74505	0.99994
ENSG00000067992	0.00287	-0.00446	2.37191	-0.00188	0.9985	0.99994
ENSG00000068001	0.02313	0.03104	1.59091	0.01951	0.98443	0.99994
ENSG00000068024	0.14439	0.09346	0.4264	0.21919	0.8265	0.99994
ENSG00000068028	0.38704	0.55294	0.20329	2.71994	0.00653	0.248
ENSG00000068078	0.02018	0.01402	1.90202	0.00737	0.99412	0.99994
ENSG00000068079	0.03048	-0.04352	1.33718	-0.03255	0.97404	0.99994
ENSG00000068097	0.04329	-0.03385	1.01735	-0.03327	0.97346	0.99994
ENSG00000068120	0.08088	0.12053	0.59004	0.20427	0.83814	0.99994
ENSG00000068137	0.02444	0.10648	1.78288	0.05972	0.95238	0.99994
ENSG00000068305	0.2091	0.32589	0.31158	1.04593	0.2956	0.99994
ENSG00000068308	0.08682	0.05418	0.59561	0.09096	0.92752	0.99994
ENSG00000068323	0.05485	-0.03268	0.82545	-0.03959	0.96842	0.99994
ENSG00000068354	0.16742	0.48063	0.58455	0.82222	0.41095	0.99994
ENSG00000068366	0.06205	0.06007	0.82961	0.07241	0.94228	0.99994
ENSG00000068383	0.03033	-0.01006	1.42983	-0.00703	0.99439	0.99994
ENSG00000068394	0.05068	0.04218	0.88762	0.04752	0.9621	0.99994
ENSG00000068400	0.05489	0.06771	0.80902	0.08369	0.9333	0.99994
ENSG00000068438	0.06509	-0.14042	0.7486	-0.18758	0.85121	0.99994
ENSG00000068489	0.1114	0.11521	0.46859	0.24587	0.80578	0.99994
ENSG00000068615	0.01891	-0.04469	2.32853	-0.01919	0.98469	0.99994
ENSG00000068650	0.1053	0.08117	0.55292	0.1468	0.88329	0.99994
ENSG00000068654	0.2459	-0.04694	0.22955	-0.20449	0.83797	0.99994
ENSG00000068697	0.46672	1.01026	0.19247	5.24884	0	2e-05
ENSG00000068724	0.05912	0.07651	0.90838	0.08423	0.93287	0.99994
ENSG00000068745	0.46708	0.26675	0.17471	1.52685	0.1268	0.99994
ENSG00000068781	0.00289	0.01227	2.51319	0.00488	0.9961	0.99994
ENSG00000068784	0.17171	-0.01253	0.3647	-0.03436	0.97259	0.99994
ENSG00000068796	0.64435	0.36994	0.16932	2.18487	0.0289	0.76212
ENSG00000068831	0.00724	-0.01239	2.62603	-0.00472	0.99623	0.99994
ENSG00000068878	0.24387	0.22899	0.28208	0.81179	0.41691	0.99994
ENSG00000068885	0.03322	0.07389	1.36407	0.05417	0.9568	0.99994
ENSG00000068903	0.14313	0.01802	0.35966	0.05011	0.96003	0.99994
ENSG00000068912	0.11407	0.11551	0.48627	0.23754	0.81224	0.99994
ENSG00000068971	0.01732	0.03046	2.22276	0.0137	0.98907	0.99994
ENSG00000068976	0.0029	-0.00446	2.37962	-0.00187	0.9985	0.99994
ENSG00000068985	0.00431	0.00405	2.74615	0.00147	0.99882	0.99994
ENSG00000069011	0.21969	-0.14995	0.25459	-0.58899	0.55587	0.99994
ENSG00000069018	0.00431	-0.01268	2.74468	-0.00462	0.99631	0.99994
ENSG00000069020	0.44634	0.28219	0.20914	1.3493	0.17724	0.99994
ENSG00000069122	0.00144	0.00376	2.00459	0.00188	0.9985	0.99994
ENSG00000069188	0.01008	-0.02883	2.75994	-0.01045	0.99166	0.99994
ENSG00000069248	0.22544	0.15181	0.25757	0.58937	0.55561	0.99994
ENSG00000069275	0.91718	-0.33898	0.13226	-2.56298	0.01038	0.34956
ENSG00000069329	0.3872	0.25176	0.19201	1.31119	0.18979	0.99994
ENSG00000069345	0.22567	0.23547	0.24439	0.96349	0.3353	0.99994
ENSG00000069399	0.00727	0.00434	2.62847	0.00165	0.99868	0.99994
ENSG00000069424	0.03615	0.09092	1.19179	0.07628	0.93919	0.99994
ENSG00000069431	0.00144	0.00376	2.00309	0.00188	0.9985	0.99994
ENSG00000069482	0.05205	-0.0497	0.88455	-0.05619	0.95519	0.99994
ENSG00000069493	0.0202	0.01402	1.99118	0.00704	0.99438	0.99994
ENSG00000069509	0.18794	-0.15315	0.29039	-0.5274	0.59791	0.99994
ENSG00000069667	0.03161	0.14903	2.67208	0.05577	0.95552	0.99994
ENSG00000069702	0.13867	0.04269	0.47608	0.08966	0.92856	0.99994
ENSG00000069764	0.0043	-0.01268	2.74326	-0.00462	0.99631	0.99994
ENSG00000069849	0.23109	0.30298	0.27573	1.09882	0.27185	0.99994
ENSG00000069869	0.14303	0.11842	0.44642	0.26526	0.79081	0.99994
ENSG00000069943	0.07799	-0.01362	0.69568	-0.01958	0.98438	0.99994
ENSG00000069956	0.37754	0.22565	0.20018	1.12722	0.25965	0.99994
ENSG00000069966	0.00723	0.0378	2.88998	0.01308	0.98956	0.99994
ENSG00000069974	0.73558	0.11899	0.15776	0.75422	0.45072	0.99994
ENSG00000069998	0.04337	0.03308	0.99265	0.03333	0.97341	0.99994
ENSG00000070010	1.72344	0.43985	0.09866	4.45833	1e-05	0.00078
ENSG00000070018	0.07656	0.06153	0.70913	0.08676	0.93086	0.99994
ENSG00000070047	0.10402	0.07266	0.50898	0.14275	0.88649	0.99994
ENSG00000070061	0.08813	0.12962	0.6132	0.21138	0.83259	0.99994
ENSG00000070081	0.26464	0.04698	0.22605	0.20782	0.83537	0.99994
ENSG00000070087	0.0159	-0.01152	2.12126	-0.00543	0.99567	0.99994
ENSG00000070159	0.01733	0.09738	2.88998	0.0337	0.97312	0.99994
ENSG00000070182	0.23693	0.1697	0.23698	0.71612	0.47392	0.99994
ENSG00000070190	0.03617	0.00726	1.1918	0.00609	0.99514	0.99994
ENSG00000070214	0.068	0.01046	0.77336	0.01352	0.98921	0.99994
ENSG00000070269	0.09671	0.19742	0.60872	0.32432	0.7457	0.99994
ENSG00000070366	0.0909	0.14664	0.64101	0.22877	0.81905	0.99994
ENSG00000070367	0.14154	0.02624	0.38024	0.06902	0.94497	0.99994
ENSG00000070371	0.09668	0.09703	0.52595	0.18448	0.85364	0.99994
ENSG00000070388	0.0029	-0.02119	2.37897	-0.00891	0.99289	0.99994
ENSG00000070404	0.00866	-0.00388	2.55148	-0.00152	0.99879	0.99994
ENSG00000070413	0.39976	0.36183	0.18455	1.96066	0.04992	0.99994
ENSG00000070423	0.14591	0.06851	0.37135	0.18449	0.85363	0.99994
ENSG00000070444	0.04758	0.14228	1.05532	0.13482	0.89276	0.99994
ENSG00000070476	0.06063	0.00136	0.75478	0.00181	0.99856	0.99994
ENSG00000070495	0.54321	1.31785	0.16714	7.88461	0	0
ENSG00000070501	0.13413	0.23467	0.4124	0.56902	0.56934	0.99994
ENSG00000070526	0.37867	0.26762	0.18949	1.41233	0.15785	0.99994
ENSG00000070540	0.01011	-0.02883	2.45426	-0.01175	0.99063	0.99994
ENSG00000070610	0.05493	0.00078	0.84226	0.00093	0.99926	0.99994
ENSG00000070614	0.05777	0.13493	0.78845	0.17113	0.86412	0.99994
ENSG00000070669	0.00289	-0.00446	2.37883	-0.00188	0.9985	0.99994
ENSG00000070718	0.08523	0.07913	0.60555	0.13068	0.89603	0.99994
ENSG00000070729	0.01016	0.02136	2.88998	0.00739	0.9941	0.99994
ENSG00000070731	0.00287	-0.00446	2.37214	-0.00188	0.9985	0.99994
ENSG00000070748	0.00145	0.00376	2.00681	0.00187	0.9985	0.99994
ENSG00000070756	2.74177	0.26199	0.07962	3.2905	0.001	0.05252
ENSG00000070759	0.02015	0.06421	2.08915	0.03074	0.97548	0.99994
ENSG00000070761	0.64739	1.10915	0.15188	7.30282	0	0
ENSG00000070770	0.32669	0.32931	0.20846	1.57976	0.11416	0.99994
ENSG00000070778	0.01307	0.03839	2.49099	0.01541	0.98771	0.99994
ENSG00000070785	0.63819	0.07163	0.17267	0.41482	0.67827	0.99994
ENSG00000070814	0.49267	0.28069	0.17651	1.59021	0.11179	0.99994
ENSG00000070831	0.01878	0.0557	1.82995	0.03044	0.97572	0.99994
ENSG00000070882	0.15996	0.20382	0.40284	0.50596	0.61288	0.99994
ENSG00000070915	0.00574	0.02929	2.64668	0.01107	0.99117	0.99994
ENSG00000070950	0.13723	0.18476	0.40755	0.45335	0.6503	0.99994
ENSG00000070961	0.25427	0.07106	0.24044	0.29553	0.76759	0.99994
ENSG00000071051	0.02608	0.0146	1.51201	0.00966	0.99229	0.99994
ENSG00000071054	0.26122	0.23074	0.2466	0.93566	0.34945	0.99994
ENSG00000071073	0.00864	-0.00388	2.70715	-0.00143	0.99886	0.99994
ENSG00000071082	4.99666	-0.261	0.07327	-3.56232	0.00037	0.02226
ENSG00000071127	0.20689	0.15828	0.27782	0.56972	0.56887	0.99994
ENSG00000071189	0.11239	0.12373	0.49356	0.25068	0.80206	0.99994
ENSG00000071205	0.30077	-0.39278	0.88874	-0.44195	0.65852	0.99994
ENSG00000071242	0.01445	0.03017	2.12531	0.01419	0.98867	0.99994
ENSG00000071243	0.33687	-0.1298	0.19793	-0.65579	0.51196	0.99994
ENSG00000071282	0.00144	0.00376	2.00384	0.00188	0.9985	0.99994
ENSG00000071462	0.41933	0.03745	0.17243	0.21718	0.82807	0.99994
ENSG00000071537	0.09246	0.13842	0.55831	0.24793	0.80419	0.99994
ENSG00000071539	0.09241	-0.01217	0.53517	-0.02273	0.98186	0.99994
ENSG00000071553	0.06658	0.11907	0.70745	0.16831	0.86634	0.99994
ENSG00000071564	0.1866	0.03912	0.28826	0.13572	0.89205	0.99994
ENSG00000071575	0.61025	-0.04998	0.17137	-0.29166	0.77055	0.99994
ENSG00000071626	0.20954	0.24223	0.28643	0.8457	0.39772	0.99994
ENSG00000071655	0.07224	-0.08113	0.65539	-0.12379	0.90148	0.99994
ENSG00000071794	0.12573	-0.06738	0.46031	-0.14638	0.88362	0.99994
ENSG00000071859	0.0824	0.07884	0.56349	0.13991	0.88873	0.99994
ENSG00000071889	0.04191	-0.02563	0.99722	-0.0257	0.9795	0.99994
ENSG00000071894	0.09105	0.09645	0.55109	0.17501	0.86107	0.99994
ENSG00000071909	0.19331	-0.06891	0.36471	-0.18895	0.85014	0.99994
ENSG00000071967	0.08226	0.07884	0.70434	0.11194	0.91087	0.99994
ENSG00000071991	0.0029	0.01227	2.38141	0.00515	0.99589	0.99994
ENSG00000071994	0.48128	0.2816	0.19018	1.48072	0.13868	0.99994
ENSG00000072041	0.0029	-0.02119	2.37948	-0.00891	0.99289	0.99994
ENSG00000072042	0.17905	0.41486	0.34696	1.19572	0.2318	0.99994
ENSG00000072062	0.15608	0.29541	0.34875	0.84705	0.39697	0.99994
ENSG00000072071	0.08804	0.0125	0.56063	0.02229	0.98222	0.99994
ENSG00000072110	0.14168	0.27722	0.376	0.73729	0.46094	0.99994
ENSG00000072121	0.0563	-0.00744	0.97958	-0.00759	0.99394	0.99994
ENSG00000072134	0.04897	0.01693	0.95374	0.01775	0.98584	0.99994
ENSG00000072135	0.03175	-0.00155	1.28844	-0.0012	0.99904	0.99994
ENSG00000072163	0.00146	-0.01297	2.01204	-0.00645	0.99486	0.99994
ENSG00000072182	0.08074	0.23765	0.59917	0.39663	0.69164	0.99994
ENSG00000072195	0.05638	-0.10783	0.857	-0.12582	0.89987	0.99994
ENSG00000072201	0.01013	0.02136	2.60008	0.00822	0.99344	0.99994
ENSG00000072210	0.00144	0.00376	2.00454	0.00188	0.9985	0.99994
ENSG00000072274	1.21768	0.74661	0.13207	5.6533	0	0
ENSG00000072310	0.08365	0.08735	0.64679	0.13506	0.89257	0.99994
ENSG00000072315	0.00287	0.01227	2.37124	0.00517	0.99587	0.99994
ENSG00000072364	0.30934	-0.00707	0.23598	-0.02998	0.97609	0.99994
ENSG00000072401	0.04622	-9e-05	1.00802	-9e-05	0.99993	0.99994
ENSG00000072415	0.09266	0.0213	0.58295	0.03653	0.97086	0.99994
ENSG00000072422	0.01878	0.03897	2.10205	0.01854	0.98521	0.99994
ENSG00000072501	0.26179	-0.07044	0.23058	-0.30548	0.76	0.99994
ENSG00000072506	0.14033	0.11812	0.37139	0.31806	0.75044	0.99994
ENSG00000072518	0.09246	-0.0289	0.59241	-0.04878	0.96109	0.99994
ENSG00000072571	0.19795	0.09048	0.31884	0.28378	0.77658	0.99994
ENSG00000072609	0.07518	0.05302	0.64221	0.08255	0.93421	0.99994
ENSG00000072657	0.00575	0.01256	2.64785	0.00474	0.99622	0.99994
ENSG00000072682	0.0463	0.06684	1.00811	0.0663	0.94714	0.99994
ENSG00000072694	0.00721	0.00434	2.78849	0.00156	0.99876	0.99994
ENSG00000072736	0.47637	0.49681	0.19389	2.56233	0.0104	0.34956
ENSG00000072756	0.14306	0.18534	0.38848	0.4771	0.63329	0.99994
ENSG00000072778	0.0955	-0.01188	0.51209	-0.02319	0.9815	0.99994
ENSG00000072786	0.03907	-0.02592	1.1149	-0.02325	0.98145	0.99994
ENSG00000072803	0.27162	0.20666	0.24786	0.83379	0.4044	0.99994
ENSG00000072840	0.00145	-0.01297	2.00659	-0.00646	0.99484	0.99994
ENSG00000072849	0.19512	0.02326	0.29533	0.07877	0.93722	0.99994
ENSG00000072858	0.00437	0.00405	2.59659	0.00156	0.99876	0.99994
ENSG00000072864	0.0549	-0.04941	0.89764	-0.05505	0.9561	0.99994
ENSG00000072952	0.00433	-0.01268	2.58846	-0.0049	0.99609	0.99994
ENSG00000072954	0.00287	-0.00446	2.37236	-0.00188	0.9985	0.99994
ENSG00000072958	0.08527	-0.02126	0.57016	-0.03729	0.97026	0.99994
ENSG00000073008	0.07241	-0.03094	0.68914	-0.04489	0.9642	0.99994
ENSG00000073050	0.10686	0.08968	0.46974	0.19091	0.84859	0.99994
ENSG00000073060	0.14303	0.13515	0.42872	0.31524	0.75258	0.99994
ENSG00000073111	0.22265	-0.066	0.24157	-0.27321	0.78469	0.99994
ENSG00000073146	0.01021	-0.02883	2.7637	-0.01043	0.99168	0.99994
ENSG00000073150	0.00299	-0.02119	2.40767	-0.0088	0.99298	0.99994
ENSG00000073169	0.04475	-0.07553	1.12269	-0.06728	0.94636	0.99994
ENSG00000073282	0.00575	-0.00417	2.64718	-0.00158	0.99874	0.99994
ENSG00000073331	0.00442	-0.02942	2.7688	-0.01062	0.99152	0.99994
ENSG00000073350	0.02603	-0.00213	1.45949	-0.00146	0.99884	0.99994
ENSG00000073417	0.2166	0.05054	0.30913	0.1635	0.87012	0.99994
ENSG00000073464	0.03463	0.03221	1.27263	0.02531	0.97981	0.99994
ENSG00000073536	0.26745	0.18112	0.22153	0.81762	0.41357	0.99994
ENSG00000073578	0.67066	0.44606	0.1574	2.83385	0.0046	0.1861
ENSG00000073584	0.0852	0.12933	0.5966	0.21677	0.82838	0.99994
ENSG00000073605	0.00577	0.02929	2.64957	0.01106	0.99118	0.99994
ENSG00000073614	0.15884	0.21204	0.36004	0.58894	0.5559	0.99994
ENSG00000073670	0.00145	0.00376	2.00632	0.00187	0.9985	0.99994
ENSG00000073711	0.06198	-0.00686	0.86491	-0.00793	0.99368	0.99994
ENSG00000073712	0.00438	-0.01268	2.59817	-0.00488	0.99611	0.99994
ENSG00000073734	0.0058	-0.0209	2.65274	-0.00788	0.99371	0.99994
ENSG00000073737	0.02166	-0.01094	2.56498	-0.00426	0.9966	0.99994
ENSG00000073792	0.17458	0.28894	0.35774	0.80766	0.41929	0.99994
ENSG00000073803	0.05922	0.14344	1.10361	0.12997	0.89659	0.99994
ENSG00000073849	0.20671	0.09135	0.30003	0.30448	0.76076	0.99994
ENSG00000073905	0.02892	-0.01857	1.34658	-0.01379	0.989	0.99994
ENSG00000073910	0.01587	0.03868	2.12138	0.01823	0.98545	0.99994
ENSG00000073921	0.46181	0.46825	0.20308	2.30574	0.02113	0.59897
ENSG00000073969	0.18916	0.20673	0.3455	0.59835	0.54961	0.99994
ENSG00000074047	0.00865	0.01285	2.70772	0.00475	0.99621	0.99994
ENSG00000074054	0.20366	-0.09299	0.31101	-0.29899	0.76495	0.99994
ENSG00000074071	0.27901	0.11536	0.21849	0.52799	0.59751	0.99994
ENSG00000074181	0.00575	-0.03764	2.88998	-0.01302	0.98961	0.99994
ENSG00000074201	0.53943	0.09912	0.17002	0.583	0.55989	0.99994
ENSG00000074211	0.00289	-0.02119	2.37789	-0.00891	0.99289	0.99994
ENSG00000074219	0.02176	-0.01093	1.66403	-0.00657	0.99476	0.99994
ENSG00000074266	0.2354	0.4289	0.27581	1.55505	0.11993	0.99994
ENSG00000074276	0.03888	0.20833	1.6446	0.12667	0.8992	0.99994
ENSG00000074319	0.27763	0.07339	0.21896	0.33515	0.73751	0.99994
ENSG00000074356	0.09968	0.09732	0.56342	0.17273	0.86286	0.99994
ENSG00000074370	0.03037	0.09033	1.38228	0.06535	0.94789	0.99994
ENSG00000074410	0.01155	-0.03705	2.47881	-0.01495	0.98807	0.99994
ENSG00000074416	0.01152	0.01314	2.34485	0.00561	0.99553	0.99994
ENSG00000074527	0.0029	-0.00446	2.37958	-0.00187	0.9985	0.99994
ENSG00000074582	0.07513	0.05302	0.60305	0.08791	0.92995	0.99994
ENSG00000074590	0.00436	-0.02942	2.88998	-0.01018	0.99188	0.99994
ENSG00000074603	0.25723	0.08808	0.23843	0.36942	0.71181	0.99994
ENSG00000074621	0.01594	0.00522	2.12108	0.00246	0.99804	0.99994
ENSG00000074657	0.00442	-0.02942	2.88998	-0.01018	0.99188	0.99994
ENSG00000074660	0.00144	0.00376	2.00393	0.00188	0.9985	0.99994
ENSG00000074695	0.19648	0.11543	0.28312	0.40772	0.68348	0.99994
ENSG00000074696	0.6804	0.24775	0.16133	1.53568	0.12462	0.99994
ENSG00000074706	0.00719	0.02107	2.6228	0.00803	0.99359	0.99994
ENSG00000074755	0.07916	0.12875	0.70724	0.18204	0.85555	0.99994
ENSG00000074771	0.01007	0.05482	2.88998	0.01897	0.98486	0.99994
ENSG00000074800	12.77	0.08242	0.05469	1.50689	0.13184	0.99994
ENSG00000074803	0.03755	0.06596	1.18519	0.05566	0.95562	0.99994
ENSG00000074842	0.16332	0.13718	0.33507	0.40943	0.68223	0.99994
ENSG00000074855	0.02316	0.03104	1.65345	0.01877	0.98502	0.99994
ENSG00000074935	0.07812	0.05331	0.63978	0.08332	0.9336	0.99994
ENSG00000074964	0.00861	-0.03735	2.88998	-0.01292	0.98969	0.99994
ENSG00000074966	0.06504	-0.05676	0.8595	-0.06604	0.94735	0.99994
ENSG00000075035	0.00144	-0.01297	2.00446	-0.00647	0.99484	0.99994
ENSG00000075073	0.00432	-0.01268	2.74811	-0.00462	0.99632	0.99994
ENSG00000075089	0.0765	0.16192	0.66244	0.24443	0.8069	0.99994
ENSG00000075131	0.51924	0.1328	0.19678	0.67487	0.49976	0.99994
ENSG00000075142	0.32527	0.30407	0.20934	1.45253	0.14635	0.99994
ENSG00000075151	0.48772	0.38204	0.22564	1.69315	0.09043	0.99994
ENSG00000075188	0.22253	0.01766	0.24373	0.07246	0.94224	0.99994
ENSG00000075213	0.04045	0.03279	1.17213	0.02797	0.97768	0.99994
ENSG00000075218	0.09528	0.20564	0.53386	0.38519	0.70009	0.99994
ENSG00000075223	0.01014	-0.02883	2.45503	-0.01174	0.99063	0.99994
ENSG00000075234	0.05488	0.06771	0.80904	0.08369	0.9333	0.99994
ENSG00000075239	0.31666	0.21954	0.19488	1.12653	0.25994	0.99994
ENSG00000075240	0.04473	0.09179	1.22275	0.07507	0.94016	0.99994
ENSG00000075275	0.01297	0.02165	2.35574	0.00919	0.99267	0.99994
ENSG00000075290	0.00144	0.00376	2.00331	0.00188	0.9985	0.99994
ENSG00000075292	0.38248	0.02544	0.2082	0.12221	0.90273	0.99994
ENSG00000075303	0.13015	0.02508	0.4482	0.05596	0.95538	0.99994
ENSG00000075336	0.31609	-0.01471	0.23089	-0.06372	0.94919	0.99994
ENSG00000075340	0.10683	-0.1111	0.48835	-0.22751	0.82003	0.99994
ENSG00000075391	0.01444	-0.02003	2.12532	-0.00942	0.99248	0.99994
ENSG00000075399	0.04339	0.04981	1.09844	0.04535	0.96383	0.99994
ENSG00000075407	0.07218	0.00253	0.7138	0.00354	0.99717	0.99994
ENSG00000075413	0.31875	0.58793	0.24628	2.38725	0.01698	0.50439
ENSG00000075415	1.91852	0.06097	0.09593	0.63561	0.52503	0.99994
ENSG00000075420	0.36656	0.46724	0.23049	2.02712	0.04265	0.99994
ENSG00000075426	0.0072	0.02107	2.62318	0.00803	0.99359	0.99994
ENSG00000075461	0.00432	0.00405	2.58762	0.00156	0.99875	0.99994
ENSG00000075539	0.23365	0.21961	0.29685	0.7398	0.45942	0.99994
ENSG00000075568	0.08807	0.06269	0.60413	0.10377	0.91735	0.99994
ENSG00000075618	0.37268	0.73452	0.19669	3.73448	0.00019	0.01222
ENSG00000075624	1.4444	-0.13373	0.11249	-1.18878	0.23453	0.99994
ENSG00000075643	0.07072	-0.00598	0.78531	-0.00762	0.99392	0.99994
ENSG00000075651	0.12141	0.14133	0.43344	0.32607	0.74437	0.99994
ENSG00000075673	0.01301	0.00492	2.35592	0.00209	0.99833	0.99994
ENSG00000075702	0.08235	0.06211	0.63699	0.0975	0.92233	0.99994
ENSG00000075711	0.27249	0.38249	0.27948	1.36856	0.17114	0.99994
ENSG00000075785	0.77204	0.41475	0.13905	2.98286	0.00286	0.12363
ENSG00000075790	0.2094	0.24223	0.25112	0.9646	0.33475	0.99994
ENSG00000075826	0.00431	0.00405	2.58496	0.00157	0.99875	0.99994
ENSG00000075856	0.3846	0.15108	0.18879	0.80024	0.42357	0.99994
ENSG00000075884	0.01438	-0.03676	2.23613	-0.01644	0.98688	0.99994
ENSG00000075886	0.00575	0.01256	2.64678	0.00475	0.99621	0.99994
ENSG00000075914	0.49442	0.02778	0.17842	0.15572	0.87625	0.99994
ENSG00000075945	0.14153	0.14337	0.41134	0.34854	0.72744	0.99994
ENSG00000075975	0.12406	0.10816	0.42265	0.25591	0.79802	0.99994
ENSG00000076003	0.2992	0.0672	0.20338	0.33042	0.74108	0.99994
ENSG00000076043	0.80861	0.22638	0.14083	1.60749	0.10795	0.99994
ENSG00000076053	0.2372	-0.06454	0.25169	-0.25645	0.79761	0.99994
ENSG00000076067	0.03466	0.01548	1.40094	0.01105	0.99119	0.99994
ENSG00000076108	0.16338	0.18738	0.33774	0.55481	0.57902	0.99994
ENSG00000076201	0.05204	0.06742	0.84803	0.0795	0.93663	0.99994
ENSG00000076242	0.16335	0.07026	0.35711	0.19674	0.84403	0.99994
ENSG00000076248	0.15048	0.07731	0.35962	0.21499	0.82978	0.99994
ENSG00000076258	0.0029	0.01227	2.37931	0.00516	0.99589	0.99994
ENSG00000076321	0.34801	-0.06171	0.23047	-0.26774	0.7889	0.99994
ENSG00000076351	0.03325	0.04043	1.20577	0.03353	0.97325	0.99994
ENSG00000076356	0.0029	-0.00446	2.38107	-0.00187	0.9985	0.99994
ENSG00000076382	0.09837	-0.04505	0.48463	-0.09295	0.92594	0.99994
ENSG00000076513	0.09969	0.16425	0.57143	0.28743	0.77378	0.99994
ENSG00000076554	0.01736	0.04719	2.1131	0.02233	0.98218	0.99994
ENSG00000076555	0.00865	-0.05408	2.55112	-0.0212	0.98309	0.99994
ENSG00000076604	0.05056	0.00871	0.85109	0.01024	0.99183	0.99994
ENSG00000076641	0.00435	-0.02942	2.59349	-0.01134	0.99095	0.99994
ENSG00000076650	0.08084	-0.04679	0.64819	-0.07219	0.94245	0.99994
ENSG00000076662	0.11994	0.19975	0.43894	0.45507	0.64906	0.99994
ENSG00000076685	0.14863	0.08553	0.39263	0.21785	0.82755	0.99994
ENSG00000076706	0.00721	-0.02912	2.62422	-0.0111	0.99115	0.99994
ENSG00000076716	0.00288	-0.02119	2.37555	-0.00892	0.99288	0.99994
ENSG00000076770	0.01589	0.00521	2.23162	0.00234	0.99814	0.99994
ENSG00000076864	0.05506	0.01751	0.82501	0.02123	0.98306	0.99994
ENSG00000076924	0.05058	-0.00802	0.88789	-0.00903	0.99279	0.99994
ENSG00000076928	0.07229	0.08619	0.63438	0.13586	0.89193	0.99994
ENSG00000076944	0.06509	-0.00657	0.72191	-0.00909	0.99274	0.99994
ENSG00000076984	0.0781	0.03657	0.60092	0.06086	0.95147	0.99994
ENSG00000077009	0.00288	0.01227	2.37508	0.00517	0.99588	0.99994
ENSG00000077044	0.10252	0.13107	0.56994	0.22998	0.81811	0.99994
ENSG00000077063	0.02454	0.02282	1.52296	0.01499	0.98804	0.99994
ENSG00000077080	0.00864	0.02958	2.88998	0.01024	0.99183	0.99994
ENSG00000077092	0.00724	0.02107	2.62622	0.00802	0.9936	0.99994
ENSG00000077097	0.19642	0.43334	0.30704	1.41135	0.15814	0.99994
ENSG00000077147	0.21381	0.13391	0.26392	0.50739	0.61188	0.99994
ENSG00000077150	0.00432	-0.01268	2.58782	-0.0049	0.99609	0.99994
ENSG00000077152	0.81527	-0.0365	0.13812	-0.26426	0.79158	0.99994
ENSG00000077157	0.22205	0.23518	0.30456	0.77218	0.44001	0.99994
ENSG00000077232	0.08804	0.16308	0.62288	0.26182	0.79346	0.99994
ENSG00000077235	0.08652	0.12111	0.57795	0.20955	0.83402	0.99994
ENSG00000077238	0.00871	-0.02061	2.55387	-0.00807	0.99356	0.99994
ENSG00000077254	0.21364	0.53548	0.34745	1.54117	0.12328	0.99994
ENSG00000077264	0.00289	-0.00446	2.37639	-0.00188	0.9985	0.99994
ENSG00000077279	0.00147	-0.01297	2.01438	-0.00644	0.99486	0.99994
ENSG00000077312	0.88326	-0.00625	0.12764	-0.04896	0.96095	0.99994
ENSG00000077327	0.03324	0.12409	1.3645	0.09094	0.92754	0.99994
ENSG00000077348	0.36719	0.11587	0.18746	0.6181	0.53651	0.99994
ENSG00000077380	0.19348	0.23227	0.31506	0.73721	0.46099	0.99994
ENSG00000077420	0.00576	-0.00417	2.81513	-0.00148	0.99882	0.99994
ENSG00000077454	0.00431	-0.01268	2.58446	-0.00491	0.99608	0.99994
ENSG00000077458	0.13451	0.11754	0.42635	0.2757	0.78278	0.99994
ENSG00000077463	0.06507	0.11056	0.76266	0.14497	0.88474	0.99994
ENSG00000077498	0.00578	-0.03764	2.81793	-0.01336	0.98934	0.99994
ENSG00000077514	0.08517	0.0624	0.5963	0.10464	0.91666	0.99994
ENSG00000077522	0.03333	-0.12689	1.40979	-0.09001	0.92828	0.99994
ENSG00000077549	0.55184	0.18148	0.16621	1.09188	0.27489	0.99994
ENSG00000077585	0.01726	0.01373	2.34368	0.00586	0.99533	0.99994
ENSG00000077616	0.00432	0.02078	2.74799	0.00756	0.99397	0.99994
ENSG00000077684	0.76295	-0.04161	0.15624	-0.26632	0.78999	0.99994
ENSG00000077713	0.04629	0.08357	1.0331	0.08089	0.93553	0.99994
ENSG00000077721	0.20826	0.01621	0.28583	0.0567	0.95479	0.99994
ENSG00000077782	0.05047	0.1091	0.92884	0.11746	0.90649	0.99994
ENSG00000077800	0.00144	-0.01297	2.00415	-0.00647	0.99484	0.99994
ENSG00000077935	0.00861	0.01285	2.88998	0.00445	0.99645	0.99994
ENSG00000077942	0.00288	0.01227	2.51236	0.00488	0.9961	0.99994
ENSG00000077943	0.00722	-0.01239	2.62466	-0.00472	0.99623	0.99994
ENSG00000078018	0.00432	-0.01268	2.58785	-0.0049	0.99609	0.99994
ENSG00000078043	0.101	-0.02803	0.57921	-0.04839	0.96141	0.99994
ENSG00000078053	0.01304	-0.01181	2.23456	-0.00528	0.99578	0.99994
ENSG00000078061	0.08242	0.07884	0.57178	0.13789	0.89033	0.99994
ENSG00000078070	0.13573	0.27664	0.42149	0.65634	0.5116	0.99994
ENSG00000078081	0.00146	-0.01297	2.01144	-0.00645	0.99485	0.99994
ENSG00000078114	0.02442	-0.02737	1.9476	-0.01406	0.98879	0.99994
ENSG00000078124	0.16156	0.42985	0.38475	1.11721	0.2639	0.99994
ENSG00000078140	0.8268	0.24758	0.1464	1.6911	0.09082	0.99994
ENSG00000078142	0.21237	0.44331	0.28934	1.53211	0.1255	0.99994
ENSG00000078177	0.10412	-0.11139	0.53884	-0.20673	0.83622	0.99994
ENSG00000078237	0.00144	-0.01297	2.00384	-0.00647	0.99484	0.99994
ENSG00000078246	0.04768	0.04188	0.97976	0.04275	0.9659	0.99994
ENSG00000078269	0.14752	-0.0401	0.41784	-0.09597	0.92354	0.99994
ENSG00000078295	0.02019	0.04748	1.74452	0.02722	0.97829	0.99994
ENSG00000078304	0.19809	0.12394	0.28639	0.43278	0.66518	0.99994
ENSG00000078319	0.24587	0.01999	0.2324	0.08601	0.93146	0.99994
ENSG00000078328	0.06517	-0.05676	0.85937	-0.06605	0.94734	0.99994
ENSG00000078369	0.71731	0.02223	0.14678	0.15146	0.87961	0.99994
ENSG00000078403	0.48274	0.3059	0.19202	1.59306	0.11115	0.99994
ENSG00000078487	0.01009	0.02136	2.45384	0.00871	0.99305	0.99994
ENSG00000078579	0.00146	-0.01297	2.01266	-0.00644	0.99486	0.99994
ENSG00000078596	0.29881	0.35164	0.24242	1.45057	0.1469	0.99994
ENSG00000078618	0.63693	-0.03936	0.16301	-0.24145	0.80921	0.99994
ENSG00000078668	0.56657	0.36981	0.16602	2.22746	0.02592	0.70108
ENSG00000078674	0.31339	0.3531	0.21614	1.63366	0.10233	0.99994
ENSG00000078687	0.12115	0.15806	0.47892	0.33004	0.74137	0.99994
ENSG00000078699	0.11685	0.19946	0.48569	0.41066	0.68132	0.99994
ENSG00000078725	0.00578	-0.0209	2.65129	-0.00788	0.99371	0.99994
ENSG00000078747	0.30901	0.21044	0.24712	0.85158	0.39444	0.99994
ENSG00000078795	0.04187	0.02457	1.16608	0.02107	0.98319	0.99994
ENSG00000078804	0.01013	-0.02883	2.45472	-0.01175	0.99063	0.99994
ENSG00000078808	0.05785	0.00107	0.77332	0.00139	0.99889	0.99994
ENSG00000078814	0.00147	-0.01297	2.01362	-0.00644	0.99486	0.99994
ENSG00000078900	0.04195	0.02457	1.19924	0.02049	0.98365	0.99994
ENSG00000078902	0.04773	0.00842	0.93523	0.009	0.99282	0.99994
ENSG00000078967	0.03467	0.03221	1.19887	0.02687	0.97857	0.99994
ENSG00000079101	0.00575	-0.0209	2.64755	-0.0079	0.9937	0.99994
ENSG00000079102	0.00146	-0.01297	2.01266	-0.00644	0.99486	0.99994
ENSG00000079112	0.00144	0.00376	2.00309	0.00188	0.9985	0.99994
ENSG00000079134	0.18198	0.08051	0.32	0.25161	0.80134	0.99994
ENSG00000079150	0.15745	0.17007	0.37578	0.45257	0.65086	0.99994
ENSG00000079156	0.03907	-0.04265	1.41982	-0.03004	0.97604	0.99994
ENSG00000079215	0.00288	0.01227	2.3733	0.00517	0.99587	0.99994
ENSG00000079246	1.1481	0.18346	0.11676	1.57128	0.11612	0.99994
ENSG00000079277	0.12872	0.01657	0.41215	0.0402	0.96793	0.99994
ENSG00000079308	0.00144	0.00376	2.00287	0.00188	0.9985	0.99994
ENSG00000079313	0.03324	-0.04323	1.20584	-0.03585	0.9714	0.99994
ENSG00000079332	0.30937	0.42796	0.21484	1.992	0.04637	0.99994
ENSG00000079335	0.53569	0.28427	0.19171	1.48281	0.13813	0.99994
ENSG00000079385	0.00144	-0.01297	2.00468	-0.00647	0.99484	0.99994
ENSG00000079387	0.13719	-0.03275	0.41622	-0.07869	0.93728	0.99994
ENSG00000079393	0.03038	0.00667	1.29611	0.00515	0.99589	0.99994
ENSG00000079432	0.03032	-0.01006	1.33816	-0.00752	0.994	0.99994
ENSG00000079459	0.97796	0.60134	0.13571	4.43122	1e-05	0.00088
ENSG00000079462	0.09977	0.08059	0.51041	0.15789	0.87455	0.99994
ENSG00000079482	0.05056	-0.00802	0.92817	-0.00864	0.99311	0.99994
ENSG00000079616	0.32403	0.17843	0.18928	0.94271	0.34583	0.99994
ENSG00000079689	0.052	0.218	1.73326	0.12578	0.89991	0.99994
ENSG00000079691	0.04181	-0.00889	1.19998	-0.00741	0.99409	0.99994
ENSG00000079739	0.00287	-0.00446	2.37244	-0.00188	0.9985	0.99994
ENSG00000079785	0.34258	0.18869	0.18709	1.00853	0.3132	0.99994
ENSG00000079805	0.30871	0.51162	0.23674	2.16109	0.03069	0.80058
ENSG00000079819	0.63469	0.88351	0.18966	4.65845	0	0.00033
ENSG00000079841	0.04485	0.10852	1.96685	0.05517	0.956	0.99994
ENSG00000079931	0.0058	0.01256	2.65266	0.00473	0.99622	0.99994
ENSG00000079950	0.15588	0.26195	0.37945	0.69034	0.48998	0.99994
ENSG00000079974	0.01301	-0.01181	2.23446	-0.00528	0.99578	0.99994
ENSG00000079999	0.52203	-0.233	0.1764	-1.32087	0.18654	0.99994
ENSG00000080031	0.00723	0.0378	2.62581	0.0144	0.98851	0.99994
ENSG00000080166	0.00143	0.00376	2.00168	0.00188	0.9985	0.99994
ENSG00000080189	0.08672	0.08764	0.57795	0.15165	0.87947	0.99994
ENSG00000080200	0.02749	-0.02708	1.40081	-0.01933	0.98458	0.99994
ENSG00000080224	0.02455	-0.01064	1.58046	-0.00673	0.99463	0.99994
ENSG00000080293	0.00288	-0.02119	2.37388	-0.00893	0.99288	0.99994
ENSG00000080298	0.09244	0.05476	0.64026	0.08553	0.93184	0.99994
ENSG00000080345	0.46268	0.29107	0.1819	1.60014	0.10957	0.99994
ENSG00000080371	0.18775	0.28188	0.30254	0.93172	0.35148	0.99994
ENSG00000080493	0.0115	-0.05378	2.47822	-0.0217	0.98268	0.99994
ENSG00000080503	0.07954	0.07855	0.66009	0.119	0.90528	0.99994
ENSG00000080546	0.09084	-0.05414	0.65202	-0.08304	0.93382	0.99994
ENSG00000080572	0.00145	-0.01297	2.00654	-0.00646	0.99484	0.99994
ENSG00000080573	0.01295	0.07185	2.88998	0.02486	0.98017	0.99994
ENSG00000080603	0.01737	-0.003	1.92194	-0.00156	0.99875	0.99994
ENSG00000080608	0.11125	-0.1023	0.50673	-0.20189	0.84001	0.99994
ENSG00000080644	0.00144	0.00376	2.00331	0.00188	0.9985	0.99994
ENSG00000080709	0.00292	-0.02119	2.38567	-0.00888	0.99291	0.99994
ENSG00000080802	0.37136	0.12467	0.20773	0.60017	0.54839	0.99994
ENSG00000080815	0.10271	0.13107	0.49634	0.26408	0.79172	0.99994
ENSG00000080819	0.12284	0.20004	0.45487	0.43977	0.66011	0.99994
ENSG00000080822	0.07371	0.11143	0.66508	0.16755	0.86694	0.99994
ENSG00000080823	0.01883	0.03897	1.9124	0.02038	0.98374	0.99994
ENSG00000080824	2.39882	0.6359	0.09403	6.76272	0	0
ENSG00000080839	0.24216	0.10336	0.29556	0.3497	0.72657	0.99994
ENSG00000080845	0.12865	0.06676	0.42204	0.1582	0.8743	0.99994
ENSG00000080854	0.00144	0.00376	2.00287	0.00188	0.9985	0.99994
ENSG00000080947	0.01302	-0.02854	2.35594	-0.01211	0.99033	0.99994
ENSG00000080986	0.22071	0.44418	0.28904	1.53673	0.12436	0.99994
ENSG00000081014	0.14005	0.23525	0.40707	0.57791	0.56333	0.99994
ENSG00000081019	0.24543	0.45502	0.29526	1.54108	0.1233	0.99994
ENSG00000081026	0.12412	0.10816	0.5032	0.21494	0.82981	0.99994
ENSG00000081041	0.02747	-0.06055	1.75358	-0.03453	0.97246	0.99994
ENSG00000081051	0.02894	-0.00184	1.49088	-0.00123	0.99902	0.99994
ENSG00000081052	0.00436	-0.01268	2.59407	-0.00489	0.9961	0.99994
ENSG00000081059	0.01881	-0.01122	1.91255	-0.00587	0.99532	0.99994
ENSG00000081087	0.08816	0.06269	0.60383	0.10382	0.91731	0.99994
ENSG00000081138	0.00291	-0.00446	2.3839	-0.00187	0.99851	0.99994
ENSG00000081154	0.28772	0.23336	0.22209	1.05072	0.29339	0.99994
ENSG00000081177	0.03037	0.00667	1.38224	0.00483	0.99615	0.99994
ENSG00000081181	0.05213	0.08415	0.86571	0.0972	0.92256	0.99994
ENSG00000081189	0.33537	0.73175	0.24395	2.99955	0.0027	0.11854
ENSG00000081237	0.06508	-0.07349	0.87724	-0.08378	0.93323	0.99994
ENSG00000081307	0.0447	0.00813	1.01297	0.00803	0.9936	0.99994
ENSG00000081320	0.42702	1.31823	0.22549	5.84614	0	0
ENSG00000081377	0.03181	-0.00155	1.28809	-0.0012	0.99904	0.99994
ENSG00000081386	0.01444	0.0469	2.35762	0.01989	0.98413	0.99994
ENSG00000081479	0.02033	-0.05291	2.74578	-0.01927	0.98463	0.99994
ENSG00000081665	0.00582	-0.0209	2.6551	-0.00787	0.99372	0.99994
ENSG00000081692	0.06791	0.06065	0.67056	0.09045	0.92793	0.99994
ENSG00000081721	0.29786	-0.10863	0.19687	-0.55178	0.5811	0.99994
ENSG00000081760	0.05049	0.04218	0.8881	0.04749	0.96212	0.99994
ENSG00000081791	0.05924	0.09324	0.80165	0.11632	0.9074	0.99994
ENSG00000081803	0.01442	-0.0033	2.12535	-0.00155	0.99876	0.99994
ENSG00000081870	0.32366	0.6302	0.21727	2.90055	0.00373	0.15596
ENSG00000081913	0.24813	0.22106	0.29221	0.75651	0.44934	0.99994
ENSG00000081923	0.01011	-0.02883	2.45431	-0.01175	0.99063	0.99994
ENSG00000081985	0.03053	0.00667	1.53396	0.00435	0.99653	0.99994
ENSG00000082014	0.02322	-0.03588	1.59025	-0.02257	0.982	0.99994
ENSG00000082068	0.28412	0.35019	0.26765	1.30839	0.19074	0.99994
ENSG00000082074	0.0116	-0.05379	2.79239	-0.01926	0.98463	0.99994
ENSG00000082146	0.02469	0.00609	1.52191	0.004	0.99681	0.99994
ENSG00000082153	0.83835	0.59923	0.13901	4.31066	2e-05	0.00144
ENSG00000082175	0.00287	-0.02119	2.37163	-0.00894	0.99287	0.99994
ENSG00000082196	0.01297	0.03839	2.49056	0.01541	0.9877	0.99994
ENSG00000082212	0.12694	-0.02541	0.4537	-0.056	0.95534	0.99994
ENSG00000082213	0.1734	0.07964	0.35861	0.22209	0.82425	0.99994
ENSG00000082258	0.2842	0.26653	0.23134	1.1521	0.24928	0.99994
ENSG00000082269	0.17474	0.23874	0.361	0.66133	0.5084	0.99994
ENSG00000082293	0.01301	0.00492	2.23445	0.0022	0.99824	0.99994
ENSG00000082397	0.16911	0.17123	0.38019	0.45038	0.65244	0.99994
ENSG00000082438	0.0216	0.03926	1.97767	0.01985	0.98416	0.99994
ENSG00000082458	0.01304	-0.01181	2.23457	-0.00528	0.99578	0.99994
ENSG00000082482	0.00432	0.00405	2.74784	0.00147	0.99882	0.99994
ENSG00000082497	0.00147	-0.01297	2.0162	-0.00643	0.99487	0.99994
ENSG00000082512	0.03464	0.06567	1.35554	0.04845	0.96136	0.99994
ENSG00000082515	0.70244	0.20036	0.15842	1.26477	0.20596	0.99994
ENSG00000082516	0.23436	0.16941	0.24687	0.68624	0.49256	0.99994
ENSG00000082556	0.00144	0.00376	2.00256	0.00188	0.9985	0.99994
ENSG00000082641	0.16905	0.32182	0.31868	1.00985	0.31257	0.99994
ENSG00000082684	0.00289	0.01227	2.37833	0.00516	0.99588	0.99994
ENSG00000082701	0.12705	0.10845	0.45923	0.23615	0.81331	0.99994
ENSG00000082781	0.04907	0.01693	0.8914	0.019	0.98485	0.99994
ENSG00000082805	0.23665	0.18643	0.32117	0.58049	0.56158	0.99994
ENSG00000082898	0.82659	0.25777	0.14516	1.77577	0.07577	0.99994
ENSG00000082996	0.02602	-0.05233	1.51244	-0.0346	0.9724	0.99994
ENSG00000083067	0.01152	-0.00359	2.47838	-0.00145	0.99884	0.99994
ENSG00000083093	0.12857	0.06676	0.43797	0.15244	0.87884	0.99994
ENSG00000083097	0.07928	0.12875	0.6495	0.19822	0.84287	0.99994
ENSG00000083099	0.45684	-0.63137	0.18251	-3.45942	0.00054	0.03187
ENSG00000083123	0.07353	0.07797	0.73881	0.10553	0.91595	0.99994
ENSG00000083168	0.50877	0.42642	0.17157	2.48541	0.01294	0.40703
ENSG00000083223	0.14895	0.10227	0.39705	0.25756	0.79674	0.99994
ENSG00000083290	0.00145	0.00376	2.00819	0.00187	0.99851	0.99994
ENSG00000083307	0.00289	0.01227	2.37775	0.00516	0.99588	0.99994
ENSG00000083312	0.4511	0.09084	0.18824	0.48261	0.62938	0.99994
ENSG00000083444	0.12005	-0.00104	0.43324	-0.00239	0.99809	0.99994
ENSG00000083454	0.00868	-0.02061	2.55228	-0.00808	0.99356	0.99994
ENSG00000083457	0.23569	0.16119	0.25421	0.63409	0.52602	0.99994
ENSG00000083520	0.18209	0.33149	0.33	1.00453	0.31512	0.99994
ENSG00000083535	0.18485	-0.06978	0.33735	-0.20685	0.83612	0.99994
ENSG00000083544	0.09529	0.07178	0.59955	0.11973	0.9047	0.99994
ENSG00000083635	0.09829	0.12227	0.5405	0.22622	0.82103	0.99994
ENSG00000083642	0.15589	0.0779	0.3637	0.21418	0.83041	0.99994
ENSG00000083720	0.00288	0.01227	2.3747	0.00517	0.99588	0.99994
ENSG00000083750	0.03324	-0.0265	1.32074	-0.02006	0.98399	0.99994
ENSG00000083799	0.01296	0.05512	2.49053	0.02213	0.98234	0.99994
ENSG00000083807	0.32516	0.17021	0.18427	0.92371	0.35564	0.99994
ENSG00000083812	0.16898	0.45567	0.32186	1.41574	0.15685	0.99994
ENSG00000083814	0.01302	-0.01181	2.23449	-0.00528	0.99578	0.99994
ENSG00000083817	0.01157	-0.03705	2.34541	-0.0158	0.9874	0.99994
ENSG00000083828	0.05194	0.10088	0.94616	0.10662	0.91509	0.99994
ENSG00000083838	0.00581	-0.00417	2.65397	-0.00157	0.99875	0.99994
ENSG00000083844	0.00431	0.00405	2.5853	0.00157	0.99875	0.99994
ENSG00000083845	11.8869	0.13972	0.05604	2.49315	0.01266	0.40193
ENSG00000083857	0.00726	-0.04586	2.79248	-0.01642	0.9869	0.99994
ENSG00000083896	0.21407	-0.03341	0.29241	-0.11425	0.90904	0.99994
ENSG00000083937	0.146	0.03505	0.37947	0.09236	0.92641	0.99994
ENSG00000084070	0.25809	0.4145	0.2537	1.63383	0.1023	0.99994
ENSG00000084072	0.5581	0.04556	0.16341	0.27878	0.78041	0.99994
ENSG00000084073	0.38006	0.14228	0.20704	0.6872	0.49196	0.99994
ENSG00000084090	0.28616	0.00733	0.21671	0.03383	0.97302	0.99994
ENSG00000084092	0.20091	0.55927	0.30442	1.83717	0.06618	0.99994
ENSG00000084093	0.24286	0.25394	0.25267	1.00503	0.31488	0.99994
ENSG00000084110	0.00575	-0.03764	2.81389	-0.01338	0.98933	0.99994
ENSG00000084112	0.11262	0.0568	0.50611	0.11223	0.91064	0.99994
ENSG00000084207	2.4291	0.20197	0.09392	2.1503	0.03153	0.81413
ENSG00000084234	0.43233	-0.17039	0.17956	-0.94892	0.34266	0.99994
ENSG00000084444	0.0101	0.00463	2.45407	0.00189	0.99849	0.99994
ENSG00000084453	0.02177	-0.0444	1.97599	-0.02247	0.98207	0.99994
ENSG00000084463	0.22406	0.21022	0.24183	0.86929	0.38469	0.99994
ENSG00000084623	0.59122	0.80195	0.16007	5.01014	0	7e-05
ENSG00000084628	0.01729	0.01373	2.22313	0.00617	0.99507	0.99994
ENSG00000084652	0.17622	-0.02046	0.31933	-0.06407	0.94891	0.99994
ENSG00000084676	0.40396	0.33717	0.23165	1.45552	0.14552	0.99994
ENSG00000084693	0.10549	0.1481	0.49518	0.29908	0.76488	0.99994
ENSG00000084710	0.03346	-0.04323	1.76593	-0.02448	0.98047	0.99994
ENSG00000084731	0.01156	-0.02032	2.3453	-0.00866	0.99309	0.99994
ENSG00000084733	0.50528	0.30113	0.19504	1.54395	0.1226	0.99994
ENSG00000084734	0.00582	-0.00417	2.8239	-0.00148	0.99882	0.99994
ENSG00000084754	0.48285	0.27387	0.17436	1.57072	0.11625	0.99994
ENSG00000084764	0.03039	-0.04352	1.33769	-0.03254	0.97405	0.99994
ENSG00000084774	0.13868	-0.04097	0.39325	-0.10419	0.91702	0.99994
ENSG00000085063	0.25861	0.4145	0.22028	1.88168	0.05988	0.99994
ENSG00000085117	0.00576	-0.03764	2.88998	-0.01302	0.98961	0.99994
ENSG00000085185	0.11409	0.23263	0.46227	0.50324	0.6148	0.99994
ENSG00000085224	0.33805	0.34721	0.21122	1.64382	0.10021	0.99994
ENSG00000085231	0.52313	0.125	0.18437	0.67799	0.49778	0.99994
ENSG00000085274	0.17194	0.13806	0.34948	0.39504	0.69281	0.99994
ENSG00000085276	0.14302	0.10168	0.40186	0.25303	0.80024	0.99994
ENSG00000085365	0.08525	-0.00453	0.61516	-0.00736	0.99413	0.99994
ENSG00000085377	0.14157	-0.07415	0.39797	-0.18631	0.8522	0.99994
ENSG00000085382	0.04193	0.10823	1.10349	0.09808	0.92187	0.99994
ENSG00000085415	0.15184	0.08582	0.35592	0.24114	0.80945	0.99994
ENSG00000085433	0.03887	0.02428	1.25029	0.01942	0.98451	0.99994
ENSG00000085449	0.12538	0.1334	0.52426	0.25446	0.79914	0.99994
ENSG00000085465	0.00575	-0.02091	2.81479	-0.00743	0.99407	0.99994
ENSG00000085491	0.06067	-0.01537	0.78383	-0.01961	0.98436	0.99994
ENSG00000085511	0.32482	-0.0473	0.23188	-0.204	0.83835	0.99994
ENSG00000085514	0.0101	0.0381	2.4541	0.01552	0.98761	0.99994
ENSG00000085563	0.05061	-0.27574	2.88998	-0.09541	0.92399	0.99994
ENSG00000085644	0.00723	-0.02912	2.62586	-0.01109	0.99115	0.99994
ENSG00000085662	0.00144	0.00376	2.00278	0.00188	0.9985	0.99994
ENSG00000085719	0.0635	0.10205	0.73713	0.13844	0.88989	0.99994
ENSG00000085721	0.19492	0.14039	0.31262	0.44907	0.65338	0.99994
ENSG00000085733	0.2486	-0.01318	0.23809	-0.05538	0.95584	0.99994
ENSG00000085741	0.00144	0.00376	2.00446	0.00188	0.9985	0.99994
ENSG00000085760	0.11999	0.0157	0.43363	0.0362	0.97113	0.99994
ENSG00000085788	0.06932	0.23648	0.68052	0.34751	0.72821	0.99994
ENSG00000085831	0.00579	-0.0209	2.65204	-0.00788	0.99371	0.99994
ENSG00000085832	0.4273	0.35621	0.20085	1.77347	0.07615	0.99994
ENSG00000085840	0.4769	0.22489	0.18701	1.20255	0.22915	0.99994
ENSG00000085871	0.3051	0.21837	0.2129	1.0257	0.30503	0.99994
ENSG00000085872	0.18491	0.131	0.28205	0.46447	0.64231	0.99994
ENSG00000085978	0.13427	0.00042	0.40705	0.00103	0.99918	0.99994
ENSG00000085982	0.0549	0.01751	0.8978	0.01951	0.98444	0.99994
ENSG00000085998	0.0463	0.08357	0.93901	0.089	0.92908	0.99994
ENSG00000085999	0.06218	-0.02359	0.72559	-0.03251	0.97407	0.99994
ENSG00000086015	0.19759	0.15741	0.32953	0.47768	0.63288	0.99994
ENSG00000086061	1.27539	0.13055	0.11979	1.08986	0.27578	0.99994
ENSG00000086062	0.07508	0.13667	0.71099	0.19223	0.84756	0.99994
ENSG00000086065	0.15751	0.40431	0.35934	1.12516	0.26052	0.99994
ENSG00000086102	0.42479	0.10496	0.19649	0.53417	0.59322	0.99994
ENSG00000086189	0.31097	-0.04876	0.20235	-0.24096	0.80959	0.99994
ENSG00000086200	0.31482	-0.09015	0.23115	-0.39002	0.69652	0.99994
ENSG00000086232	0.30627	0.22688	0.21448	1.05785	0.29012	0.99994
ENSG00000086300	0.0188	-0.02796	1.82984	-0.01528	0.98781	0.99994
ENSG00000086475	0.18345	0.07229	0.32968	0.21928	0.82643	0.99994
ENSG00000086504	0.16899	0.30509	0.33814	0.90224	0.36693	0.99994
ENSG00000086506	0.0231	-0.01915	1.72175	-0.01112	0.99112	0.99994
ENSG00000086544	0.06489	0.04363	0.80896	0.05393	0.95699	0.99994
ENSG00000086570	0.00143	0.00376	2.00173	0.00188	0.9985	0.99994
ENSG00000086589	0.14602	-0.03188	0.37966	-0.08397	0.93308	0.99994
ENSG00000086598	0.38759	0.5864	0.18854	3.11028	0.00187	0.08781
ENSG00000086619	0.01156	-0.00359	2.47887	-0.00145	0.99884	0.99994
ENSG00000086666	0.38152	0.25118	0.19197	1.30842	0.19073	0.99994
ENSG00000086696	0.00144	0.00376	2.0053	0.00188	0.9985	0.99994
ENSG00000086712	0.25144	-0.18021	0.23914	-0.75359	0.45109	0.99994
ENSG00000086717	0.08096	-0.06353	2.5757	-0.02467	0.98032	0.99994
ENSG00000086730	0.04765	0.02515	1.17461	0.02141	0.98292	0.99994
ENSG00000086758	0.22385	-0.10768	0.26686	-0.40352	0.68656	0.99994
ENSG00000086827	0.17628	-0.03719	0.30943	-0.12019	0.90433	0.99994
ENSG00000086848	0.00869	-0.02061	2.55278	-0.00807	0.99356	0.99994
ENSG00000086967	0.00435	-0.01268	2.5931	-0.00489	0.9961	0.99994
ENSG00000087008	0.04778	-0.04178	0.95677	-0.04366	0.96517	0.99994
ENSG00000087053	0.18355	0.03883	0.32647	0.11894	0.90532	0.99994
ENSG00000087074	0.85394	1.16753	0.15027	7.76932	0	0
ENSG00000087076	0.00145	-0.01297	2.00743	-0.00646	0.99484	0.99994
ENSG00000087077	0.11707	-0.03479	0.41376	-0.08408	0.93299	0.99994
ENSG00000087085	0.01009	0.00463	2.45382	0.00189	0.99849	0.99994
ENSG00000087086	1.86572	0.65268	0.10854	6.01315	0	0
ENSG00000087087	0.25278	0.33026	0.21396	1.54354	0.1227	0.99994
ENSG00000087088	0.05046	-0.07495	0.90777	-0.08256	0.9342	0.99994
ENSG00000087095	0.1935	0.16534	0.34167	0.4839	0.62845	0.99994
ENSG00000087111	0.14164	0.1601	0.37994	0.42139	0.67347	0.99994
ENSG00000087116	0.0043	0.00405	2.58419	0.00157	0.99875	0.99994
ENSG00000087152	0.04632	-0.01682	0.9837	-0.0171	0.98636	0.99994
ENSG00000087157	0.09678	0.14722	0.51875	0.2838	0.77656	0.99994
ENSG00000087191	0.37576	0.28406	0.1933	1.46955	0.14168	0.99994
ENSG00000087206	0.49708	0.35097	0.19404	1.80871	0.0705	0.99994
ENSG00000087237	0.00288	-0.00446	2.37489	-0.00188	0.9985	0.99994
ENSG00000087245	0.00144	0.00376	2.00552	0.00188	0.9985	0.99994
ENSG00000087253	0.07215	0.16985	0.78269	0.21701	0.8282	0.99994
ENSG00000087258	0.00147	0.00376	2.01415	0.00187	0.99851	0.99994
ENSG00000087263	0.29321	0.04989	0.23334	0.2138	0.8307	0.99994
ENSG00000087266	0.00145	-0.01297	2.00659	-0.00646	0.99484	0.99994
ENSG00000087269	0.12849	0.01657	0.41747	0.03969	0.96834	0.99994
ENSG00000087274	0.22542	0.11834	0.27533	0.42982	0.66733	0.99994
ENSG00000087299	0.09111	-0.00395	0.55898	-0.00706	0.99437	0.99994
ENSG00000087301	0.07806	0.00311	0.67225	0.00463	0.99631	0.99994
ENSG00000087302	0.33237	0.41355	0.20958	1.97324	0.04847	0.99994
ENSG00000087338	0.18502	0.53257	0.36656	1.4529	0.14625	0.99994
ENSG00000087365	0.60717	0.34835	0.16465	2.11572	0.03437	0.86665
ENSG00000087448	0.05496	0.10117	0.86	0.11764	0.90635	0.99994
ENSG00000087460	0.60407	0.15607	0.1573	0.99219	0.32111	0.99994
ENSG00000087470	0.26145	0.23074	0.24075	0.95841	0.33785	0.99994
ENSG00000087495	0.00288	0.01227	2.51219	0.00488	0.9961	0.99994
ENSG00000087502	0.13287	0.12576	0.39336	0.31972	0.74918	0.99994
ENSG00000087586	0.26418	0.14737	0.23644	0.62329	0.53309	0.99994
ENSG00000087589	0.37432	0.29228	0.21943	1.33198	0.18287	0.99994
ENSG00000087842	0.10552	0.0477	0.50859	0.0938	0.92527	0.99994
ENSG00000087884	0.07365	0.12816	0.75235	0.17035	0.86473	0.99994
ENSG00000087903	0.09116	0.2303	0.62151	0.37055	0.71097	0.99994
ENSG00000087995	0.22234	0.21844	0.26425	0.82667	0.40843	0.99994
ENSG00000088002	0.00578	-0.00417	2.65128	-0.00157	0.99874	0.99994
ENSG00000088035	0.05204	-0.01624	0.96811	-0.01678	0.98662	0.99994
ENSG00000088038	0.04337	-0.05058	1.01709	-0.04973	0.96034	0.99994
ENSG00000088053	0.01442	-0.02003	2.12535	-0.00942	0.99248	0.99994
ENSG00000088179	0.19501	-0.0102	0.37066	-0.02752	0.97804	0.99994
ENSG00000088205	0.26596	0.20608	0.21934	0.93952	0.34746	0.99994
ENSG00000088247	0.19949	0.01533	0.25685	0.0597	0.9524	0.99994
ENSG00000088256	0.10964	0.07324	0.44621	0.16414	0.86962	0.99994
ENSG00000088280	0.0159	0.03868	2.12124	0.01823	0.98545	0.99994
ENSG00000088298	0.16928	0.07084	0.32581	0.21743	0.82788	0.99994
ENSG00000088305	0.13111	0.21764	0.45377	0.47964	0.63149	0.99994
ENSG00000088320	0.00146	0.00376	2.01175	0.00187	0.99851	0.99994
ENSG00000088325	0.4393	0.4391	0.18023	2.4363	0.01484	0.45488
ENSG00000088340	0.01011	0.03809	2.88998	0.01318	0.98948	0.99994
ENSG00000088356	1.32583	1.07144	0.11992	8.93459	0	0
ENSG00000088367	0.01873	0.02224	2.10246	0.01058	0.99156	0.99994
ENSG00000088386	0.00865	-0.05408	2.88998	-0.01871	0.98507	0.99994
ENSG00000088387	0.43781	0.24849	0.19879	1.25	0.2113	0.99994
ENSG00000088448	0.15912	0.14511	0.37614	0.3858	0.69964	0.99994
ENSG00000088451	0.1199	0.11609	0.44945	0.25829	0.79618	0.99994
ENSG00000088538	0.03762	-0.05116	1.15211	-0.04441	0.96458	0.99994
ENSG00000088543	0.01013	0.00463	2.60012	0.00178	0.99858	0.99994
ENSG00000088682	0.20404	0.04087	0.26444	0.15454	0.87718	0.99994
ENSG00000088726	0.00144	0.00376	2.00597	0.00187	0.9985	0.99994
ENSG00000088727	0.24278	0.68898	0.26554	2.5946	0.00947	0.32822
ENSG00000088756	0.01297	0.05512	2.23431	0.02467	0.98032	0.99994
ENSG00000088766	0.08528	0.07913	0.62459	0.12669	0.89918	0.99994
ENSG00000088808	0.00865	-0.00388	2.88177	-0.00135	0.99892	0.99994
ENSG00000088812	0.12987	0.2426	0.47076	0.51533	0.60633	0.99994
ENSG00000088826	0.01157	-0.03705	2.34538	-0.0158	0.9874	0.99994
ENSG00000088832	0.09114	0.04625	0.53571	0.08633	0.9312	0.99994
ENSG00000088833	0.39066	0.20186	0.17858	1.13035	0.25833	0.99994
ENSG00000088854	0.0563	0.04276	0.91445	0.04676	0.96271	0.99994
ENSG00000088876	0.07963	0.09528	0.62846	0.15161	0.87949	0.99994
ENSG00000088881	0.00287	-0.00446	2.36967	-0.00188	0.9985	0.99994
ENSG00000088888	0.08969	-0.07939	0.53623	-0.14804	0.88231	0.99994
ENSG00000088899	0.00436	0.00405	2.59432	0.00156	0.99875	0.99994
ENSG00000088926	0.00144	-0.01297	2.00309	-0.00648	0.99483	0.99994
ENSG00000088930	0.18895	0.12307	0.30598	0.40223	0.68752	0.99994
ENSG00000088970	0.03903	0.05774	1.05807	0.05457	0.95648	0.99994
ENSG00000088986	3.12158	1.04982	0.08642	12.1474	0	0
ENSG00000088992	0.24305	0.28741	0.25031	1.14819	0.25089	0.99994
ENSG00000089006	0.43915	-0.12783	0.18799	-0.67999	0.49651	0.99994
ENSG00000089009	11.5036	-0.12109	0.05306	-2.28219	0.02248	0.62846
ENSG00000089022	0.17456	0.2722	0.35755	0.7613	0.44648	0.99994
ENSG00000089041	0.00722	0.0378	2.88998	0.01308	0.98956	0.99994
ENSG00000089048	0.27407	0.22368	0.2518	0.88834	0.37436	0.99994
ENSG00000089050	0.02313	0.06451	1.59095	0.04055	0.96766	0.99994
ENSG00000089053	0.76791	0.22501	0.14745	1.52594	0.12703	0.99994
ENSG00000089057	0.06212	0.11027	0.82913	0.13299	0.8942	0.99994
ENSG00000089060	0.19491	0.42483	0.67027	0.63382	0.5262	0.99994
ENSG00000089063	0.2065	0.15828	0.25865	0.61195	0.54057	0.99994
ENSG00000089091	0.0101	0.00463	2.45407	0.00189	0.99849	0.99994
ENSG00000089094	0.10539	0.0477	0.53056	0.08991	0.92836	0.99994
ENSG00000089101	0.01008	-0.0121	2.45361	-0.00493	0.99607	0.99994
ENSG00000089123	0.16159	0.07848	0.36806	0.21322	0.83116	0.99994
ENSG00000089154	0.30327	0.076	0.21136	0.3596	0.71914	0.99994
ENSG00000089157	18.3174	-0.0238	0.04581	-0.5196	0.60334	0.99994
ENSG00000089159	0.10118	0.02217	0.4965	0.04465	0.96438	0.99994
ENSG00000089163	0.02155	0.07273	1.80877	0.04021	0.96793	0.99994
ENSG00000089169	0.00717	0.02107	2.62118	0.00804	0.99359	0.99994
ENSG00000089177	0.06926	0.0859	0.71731	0.11975	0.90468	0.99994
ENSG00000089195	0.17183	0.15479	0.33248	0.46557	0.64153	0.99994
ENSG00000089220	0.37418	0.30901	0.18509	1.66958	0.095	0.99994
ENSG00000089234	0.2742	0.20695	0.25303	0.81787	0.41343	0.99994
ENSG00000089248	0.88169	0.51301	0.15157	3.38466	0.00071	0.03958
ENSG00000089250	0.0144	0.03017	2.35782	0.01279	0.98979	0.99994
ENSG00000089280	0.95713	0.16773	0.13145	1.276	0.20196	0.99994
ENSG00000089289	0.40471	0.20331	0.18551	1.09597	0.27309	0.99994
ENSG00000089327	0.59881	0.26914	0.15862	1.69677	0.08974	0.99994
ENSG00000089351	0.08522	0.04567	0.6054	0.07543	0.93987	0.99994
ENSG00000089472	0.15298	0.09434	0.36389	0.25924	0.79545	0.99994
ENSG00000089505	0.00144	0.00376	2.00521	0.00188	0.9985	0.99994
ENSG00000089558	0.03042	0.05687	1.38194	0.04115	0.96718	0.99994
ENSG00000089597	0.15197	-0.09823	0.32704	-0.30035	0.76391	0.99994
ENSG00000089639	0.01446	-0.02003	2.1253	-0.00942	0.99248	0.99994
ENSG00000089682	0.12564	0.03301	0.41745	0.07908	0.93697	0.99994
ENSG00000089685	0.64619	0.40221	0.1568	2.56512	0.01031	0.34798
ENSG00000089692	0.00146	-0.01297	2.01266	-0.00644	0.99486	0.99994
ENSG00000089693	0.22112	0.27686	0.24133	1.14723	0.25129	0.99994
ENSG00000089737	0.22971	0.49525	0.26721	1.85342	0.06382	0.99994
ENSG00000089775	0.0188	0.02224	2.003	0.0111	0.99114	0.99994
ENSG00000089818	0.14289	0.3192	0.41112	0.77642	0.4375	0.99994
ENSG00000089820	0.02463	-0.07757	1.52236	-0.05095	0.95936	0.99994
ENSG00000089847	0.00289	-0.02119	2.37583	-0.00892	0.99288	0.99994
ENSG00000089876	0.04624	0.03337	0.96107	0.03472	0.9723	0.99994
ENSG00000089902	0.14832	0.23612	0.4528	0.52147	0.60204	0.99994
ENSG00000089916	0.16462	0.37994	0.41529	0.91488	0.36025	0.99994
ENSG00000090006	0.02599	0.04807	1.51267	0.03178	0.97465	0.99994
ENSG00000090013	1.10998	-0.05947	0.12712	-0.46783	0.63991	0.99994
ENSG00000090020	0.0635	-0.01508	0.78012	-0.01933	0.98458	0.99994
ENSG00000090054	0.1964	0.13217	0.29777	0.44385	0.65715	0.99994
ENSG00000090060	0.22687	0.00973	0.26945	0.03611	0.97119	0.99994
ENSG00000090061	0.13738	0.13457	0.39333	0.34212	0.73226	0.99994
ENSG00000090238	0.01591	0.00522	2.12122	0.00246	0.99804	0.99994
ENSG00000090263	0.47894	-0.61366	0.18204	-3.37101	0.00075	0.04121
ENSG00000090266	2.1177	-0.18736	0.08845	-2.11822	0.03416	0.86309
ENSG00000090273	5.61608	0.10228	0.0667	1.53343	0.12517	0.99994
ENSG00000090316	0.26018	0.20549	0.23174	0.88676	0.37521	0.99994
ENSG00000090339	0.05207	0.00049	0.84796	0.00058	0.99954	0.99994
ENSG00000090372	0.06641	-0.04825	0.72032	-0.06698	0.94659	0.99994
ENSG00000090376	0.00144	-0.01297	2.00468	-0.00647	0.99484	0.99994
ENSG00000090382	0.02453	0.00609	1.58063	0.00385	0.99693	0.99994
ENSG00000090432	0.22393	0.31062	0.26185	1.18624	0.23553	0.99994
ENSG00000090447	0.1504	-0.10674	0.37981	-0.28103	0.77869	0.99994
ENSG00000090470	0.15158	0.28661	0.38815	0.73839	0.46028	0.99994
ENSG00000090487	0.06359	0.06858	0.75079	0.09135	0.92722	0.99994
ENSG00000090520	0.08959	0.08793	0.56779	0.15487	0.87692	0.99994
ENSG00000090530	0.00289	-0.00446	2.37887	-0.00188	0.9985	0.99994
ENSG00000090534	0.00145	-0.01297	2.00659	-0.00646	0.99484	0.99994
ENSG00000090565	0.05624	0.02603	1.00499	0.0259	0.97934	0.99994
ENSG00000090581	0.02603	0.0146	1.45947	0.01001	0.99202	0.99994
ENSG00000090612	0.04922	0.0002	0.91072	0.00022	0.99982	0.99994
ENSG00000090615	0.15309	0.0776	0.35587	0.21807	0.82737	0.99994
ENSG00000090621	0.34398	-0.00358	0.18336	-0.01953	0.98441	0.99994
ENSG00000090661	0.01295	-0.01181	2.49048	-0.00474	0.99622	0.99994
ENSG00000090674	0.02035	0.01402	1.74329	0.00804	0.99358	0.99994
ENSG00000090686	0.26405	0.11391	0.24797	0.45935	0.64599	0.99994
ENSG00000090776	0.00289	-0.00446	2.37641	-0.00188	0.9985	0.99994
ENSG00000090857	0.22985	-0.02344	0.26169	-0.08958	0.92862	0.99994
ENSG00000090861	0.3123	-0.10717	0.19724	-0.54338	0.58687	0.99994
ENSG00000090863	0.18459	0.28159	0.32701	0.86111	0.38918	0.99994
ENSG00000090889	0.14014	0.18505	0.38452	0.48126	0.63033	0.99994
ENSG00000090905	0.43201	0.24791	0.2041	1.21463	0.22451	0.99994
ENSG00000090924	0.01012	0.00463	2.59983	0.00178	0.99858	0.99994
ENSG00000090932	0.02313	0.04777	1.72141	0.02775	0.97786	0.99994
ENSG00000090971	0.04187	-0.00889	1.0479	-0.00849	0.99323	0.99994
ENSG00000090975	0.03187	0.01519	1.28771	0.01179	0.99059	0.99994
ENSG00000090989	0.1328	0.20942	0.45336	0.46194	0.64413	0.99994
ENSG00000091009	0.14303	0.00129	0.42128	0.00307	0.99755	0.99994
ENSG00000091039	0.45312	0.56317	0.23926	2.35381	0.01858	0.54098
ENSG00000091073	0.05352	0.12613	0.82793	0.15234	0.87892	0.99994
ENSG00000091106	0.00729	-0.01239	2.62954	-0.00471	0.99624	0.99994
ENSG00000091127	0.39161	0.19364	0.20295	0.9541	0.34003	0.99994
ENSG00000091128	0.01441	-0.03676	2.23608	-0.01644	0.98688	0.99994
ENSG00000091129	0.03041	0.10706	1.87808	0.05701	0.95454	0.99994
ENSG00000091136	0.03181	-0.00155	1.3292	-0.00116	0.99907	0.99994
ENSG00000091137	0.00872	-0.03734	2.55408	-0.01462	0.98833	0.99994
ENSG00000091138	0.00436	-0.02942	2.5954	-0.01133	0.99096	0.99994
ENSG00000091140	0.27475	0.22368	0.22984	0.97322	0.33045	0.99994
ENSG00000091157	0.19049	0.18178	0.34537	0.52633	0.59866	0.99994
ENSG00000091164	0.60872	0.28595	0.16139	1.77175	0.07644	0.99994
ENSG00000091181	0.00865	-0.02061	2.88146	-0.00715	0.99429	0.99994
ENSG00000091262	0.00577	-0.0209	2.64951	-0.00789	0.9937	0.99994
ENSG00000091317	0.58538	0.82059	0.16713	4.90996	0	0.00011
ENSG00000091409	0.00579	0.01256	2.65232	0.00474	0.99622	0.99994
ENSG00000091428	0.0115	-0.00359	2.62658	-0.00137	0.99891	0.99994
ENSG00000091436	0.24574	0.03672	0.25077	0.14643	0.88358	0.99994
ENSG00000091482	0.00289	0.01227	2.3788	0.00516	0.99588	0.99994
ENSG00000091483	0.85263	0.35965	0.13928	2.58222	0.00982	0.33685
ENSG00000091490	0.02883	-0.01857	1.54694	-0.012	0.99042	0.99994
ENSG00000091513	0.00723	-0.01239	2.78999	-0.00444	0.99646	0.99994
ENSG00000091527	0.41658	0.05389	0.18297	0.29453	0.76835	0.99994
ENSG00000091536	0.00432	-0.01268	2.74754	-0.00462	0.99632	0.99994
ENSG00000091542	0.18489	0.24812	0.30189	0.8219	0.41113	0.99994
ENSG00000091583	0.01886	-0.11162	2.76928	-0.04031	0.96785	0.99994
ENSG00000091592	0.19065	-0.03574	0.33119	-0.1079	0.91407	0.99994
ENSG00000091622	0.0231	0.09797	2.16084	0.04534	0.96384	0.99994
ENSG00000091640	0.16631	-0.09677	0.31827	-0.30405	0.76109	0.99994
ENSG00000091651	0.35672	0.22361	0.19772	1.13094	0.25808	0.99994
ENSG00000091656	0.01593	0.00522	2.02072	0.00258	0.99794	0.99994
ENSG00000091704	0.00145	0.00376	2.00703	0.00187	0.9985	0.99994
ENSG00000091732	0.34583	0.02166	0.20255	0.10694	0.91483	0.99994
ENSG00000091831	0.01012	-0.04556	2.5998	-0.01753	0.98602	0.99994
ENSG00000091844	0.00433	0.00405	2.58955	0.00156	0.99875	0.99994
ENSG00000091879	0.01152	0.02987	2.47837	0.01205	0.99038	0.99994
ENSG00000091947	0.08827	-0.17156	0.56029	-0.30619	0.75946	0.99994
ENSG00000091986	0.00431	0.02078	2.58497	0.00804	0.99359	0.99994
ENSG00000092010	0.07379	0.01104	0.64341	0.01716	0.98631	0.99994
ENSG00000092020	0.06081	0.0181	0.79892	0.02265	0.98193	0.99994
ENSG00000092036	0.04348	0.01635	0.96897	0.01687	0.98654	0.99994
ENSG00000092051	0.00142	0.00376	1.99857	0.00188	0.9985	0.99994
ENSG00000092068	0.03625	-0.00948	1.26373	-0.0075	0.99402	0.99994
ENSG00000092094	0.13585	0.10932	0.3719	0.29396	0.76879	0.99994
ENSG00000092098	0.00289	-0.00446	2.37615	-0.00188	0.9985	0.99994
ENSG00000092108	0.22403	0.12656	0.27899	0.45366	0.65008	0.99994
ENSG00000092140	0.09102	0.06298	0.63123	0.09978	0.92052	0.99994
ENSG00000092148	0.2066	0.20848	0.28435	0.73317	0.46345	0.99994
ENSG00000092199	3.06517	-0.11368	0.07756	-1.4658	0.1427	0.99994
ENSG00000092200	0.03472	0.11587	1.82944	0.06333	0.9495	0.99994
ENSG00000092201	0.34821	0.44025	0.18551	2.37314	0.01764	0.51897
ENSG00000092203	0.25724	0.75736	0.24646	3.07299	0.00212	0.09789
ENSG00000092208	0.06639	0.03541	0.73375	0.04826	0.96151	0.99994
ENSG00000092295	0.00432	0.00405	2.58706	0.00156	0.99875	0.99994
ENSG00000092330	0.07811	0.01984	0.63995	0.03101	0.97526	0.99994
ENSG00000092345	0.01445	0.06363	2.88998	0.02202	0.98243	0.99994
ENSG00000092421	0.00289	0.01227	2.37878	0.00516	0.99588	0.99994
ENSG00000092439	0.26003	0.12184	0.24849	0.49031	0.62392	0.99994
ENSG00000092445	0.04911	-0.01653	0.97582	-0.01694	0.98648	0.99994
ENSG00000092470	0.11999	0.13282	0.45536	0.29168	0.77053	0.99994
ENSG00000092531	0.11853	0.15777	0.45571	0.34621	0.72918	0.99994
ENSG00000092621	0.06647	0.01868	0.76089	0.02455	0.98042	0.99994
ENSG00000092758	0.00579	-0.0209	2.65164	-0.00788	0.99371	0.99994
ENSG00000092820	0.29902	0.45204	0.22668	1.9942	0.04613	0.99994
ENSG00000092841	1.32721	0.4956	0.11222	4.4164	1e-05	0.00093
ENSG00000092847	0.14447	-0.00693	0.37162	-0.01864	0.98513	0.99994
ENSG00000092853	0.68805	0.3125	0.16534	1.89005	0.05875	0.99994
ENSG00000092871	0.04339	0.01635	1.017	0.01608	0.98717	0.99994
ENSG00000092929	0.01875	0.00551	2.00343	0.00275	0.99781	0.99994
ENSG00000092931	0.14886	0.50383	0.39256	1.28346	0.19933	0.99994
ENSG00000092964	0.01446	-0.02003	2.49317	-0.00803	0.99359	0.99994
ENSG00000092969	0.0086	-0.02061	2.70524	-0.00762	0.99392	0.99994
ENSG00000092978	0.22811	0.33615	0.27796	1.20935	0.22653	0.99994
ENSG00000093000	0.26756	0.14766	0.22999	0.64204	0.52084	0.99994
ENSG00000093009	0.82486	0.3337	0.14996	2.22526	0.02606	0.7035
ENSG00000093010	1.40181	-0.01725	0.1065	-0.16193	0.87136	0.99994
ENSG00000093072	0.026	-0.01886	2.23211	-0.00845	0.99326	0.99994
ENSG00000093144	0.37701	0.07506	0.20161	0.37229	0.70968	0.99994
ENSG00000093167	0.14147	0.19356	0.41572	0.46561	0.6415	0.99994
ENSG00000093183	0.18207	0.06378	0.31968	0.19952	0.84185	0.99994
ENSG00000093217	0.0781	0.05331	0.61023	0.08735	0.93039	0.99994
ENSG00000094631	0.09396	0.02981	0.51975	0.05735	0.95426	0.99994
ENSG00000094661	0.00145	0.00376	2.00952	0.00187	0.99851	0.99994
ENSG00000094755	0.00144	-0.01297	2.00468	-0.00647	0.99484	0.99994
ENSG00000094804	0.40348	0.245	0.19252	1.27256	0.20317	0.99994
ENSG00000094841	0.02449	-0.07757	1.64287	-0.04722	0.96234	0.99994
ENSG00000094880	0.39013	0.20186	0.20332	0.99282	0.3208	0.99994
ENSG00000094914	0.05926	0.00958	0.78618	0.01219	0.99027	0.99994
ENSG00000094916	0.67804	0.23724	0.16595	1.42958	0.15284	0.99994
ENSG00000094963	0.00288	-0.00446	2.37308	-0.00188	0.9985	0.99994
ENSG00000094975	0.11262	0.0066	0.5136	0.01286	0.98974	0.99994
ENSG00000095002	0.32648	0.32931	0.1943	1.69483	0.09011	0.99994
ENSG00000095015	0.1186	0.04065	0.43876	0.09264	0.92619	0.99994
ENSG00000095059	0.02747	0.02311	1.61824	0.01428	0.9886	0.99994
ENSG00000095066	0.0679	0.09412	0.75897	0.12401	0.90131	0.99994
ENSG00000095110	0.00289	-0.02119	2.37759	-0.00891	0.99289	0.99994
ENSG00000095139	0.24153	0.29563	0.23474	1.25937	0.2079	0.99994
ENSG00000095203	0.00436	0.00405	2.59491	0.00156	0.99876	0.99994
ENSG00000095209	0.1965	0.21582	0.30981	0.69663	0.48603	0.99994
ENSG00000095261	0.53298	0.36318	0.16893	2.14987	0.03157	0.81413
ENSG00000095303	0.04195	-0.00889	1.07483	-0.00827	0.9934	0.99994
ENSG00000095319	0.17491	-0.0457	0.31715	-0.14411	0.88542	0.99994
ENSG00000095321	0.00864	-0.02061	2.55087	-0.00808	0.99355	0.99994
ENSG00000095380	0.75325	0.25089	0.13951	1.7984	0.07211	0.99994
ENSG00000095383	0.01736	0.04719	2.01331	0.02344	0.9813	0.99994
ENSG00000095397	0.01157	0.01314	2.34537	0.0056	0.99553	0.99994
ENSG00000095464	0.0044	-0.02942	2.76451	-0.01064	0.99151	0.99994
ENSG00000095485	0.06787	0.02719	0.70615	0.0385	0.96929	0.99994
ENSG00000095564	0.15899	0.09492	0.37928	0.25026	0.80239	0.99994
ENSG00000095574	0.13147	0.05032	0.39795	0.12646	0.89937	0.99994
ENSG00000095585	0.00288	-0.00446	2.37379	-0.00188	0.9985	0.99994
ENSG00000095587	0.00149	-0.01297	2.02149	-0.00642	0.99488	0.99994
ENSG00000095596	0.00145	-0.01297	2.00659	-0.00646	0.99484	0.99994
ENSG00000095637	0.13011	0.17567	0.47604	0.36902	0.71211	0.99994
ENSG00000095713	0.01021	-0.0121	2.76353	-0.00438	0.99651	0.99994
ENSG00000095739	0.81526	0.92071	0.1513	6.08547	0	0
ENSG00000095777	0.01593	-0.02825	2.02069	-0.01398	0.98885	0.99994
ENSG00000095787	1.29306	-0.09074	0.11816	-0.76791	0.44254	0.99994
ENSG00000095794	0.24022	0.15326	0.29594	0.51788	0.60454	0.99994
ENSG00000095906	0.12138	-0.05945	0.41811	-0.14219	0.88693	0.99994
ENSG00000095932	0.00576	-0.03764	2.64858	-0.01421	0.98866	0.99994
ENSG00000095951	0.29322	0.33433	0.26114	1.28027	0.20045	0.99994
ENSG00000096060	0.40276	0.11114	0.24366	0.45613	0.6483	0.99994
ENSG00000096063	0.51836	0.13231	0.18312	0.72256	0.46995	0.99994
ENSG00000096070	0.13451	-0.13344	0.41237	-0.32359	0.74625	0.99994
ENSG00000096080	0.17481	0.30567	0.31635	0.96622	0.33393	0.99994
ENSG00000096088	0.00144	0.00376	2.00331	0.00188	0.9985	0.99994
ENSG00000096092	0.09541	-0.06207	0.58192	-0.10667	0.91505	0.99994
ENSG00000096093	0.02878	0.08182	1.5477	0.05287	0.95784	0.99994
ENSG00000096384	3.9161	-0.12119	0.08467	-1.43124	0.15236	0.99994
ENSG00000096401	0.28043	0.07368	0.23102	0.31892	0.74979	0.99994
ENSG00000096433	0.15008	0.06058	0.35993	0.16831	0.86634	0.99994
ENSG00000096654	0.12142	0.25845	0.46619	0.5544	0.5793	0.99994
ENSG00000096696	0.02166	-0.12806	2.88998	-0.04431	0.96466	0.99994
ENSG00000096717	0.16924	-0.2638	0.34896	-0.75595	0.44968	0.99994
ENSG00000096746	0.57984	-0.04766	0.16827	-0.28323	0.777	0.99994
ENSG00000096872	0.03176	0.01518	1.37333	0.01106	0.99118	0.99994
ENSG00000096968	0.09956	0.14751	0.55535	0.26562	0.79053	0.99994
ENSG00000096996	0.00144	0.00376	2.00566	0.00188	0.9985	0.99994
ENSG00000097007	0.55354	0.00792	0.16788	0.04715	0.9624	0.99994
ENSG00000097021	0.39325	-0.09903	0.18306	-0.54094	0.58855	0.99994
ENSG00000097033	0.22251	0.28537	0.31976	0.89247	0.37214	0.99994
ENSG00000097046	0.17333	-0.05421	0.32895	-0.16481	0.86909	0.99994
ENSG00000097096	0.12559	0.11667	0.48463	0.24074	0.80976	0.99994
ENSG00000099139	0.01306	0.00492	2.23463	0.0022	0.99824	0.99994
ENSG00000099194	0.36855	0.2917	0.19466	1.49852	0.134	0.99994
ENSG00000099203	0.1678	-0.0548	0.30256	-0.18111	0.85628	0.99994
ENSG00000099204	0.02748	-0.02708	1.55772	-0.01739	0.98613	0.99994
ENSG00000099219	0.02454	0.00609	1.52295	0.004	0.99681	0.99994
ENSG00000099246	0.27703	0.42476	0.24426	1.73892	0.08205	0.99994
ENSG00000099250	0.00438	-0.01268	2.59839	-0.00488	0.99611	0.99994
ENSG00000099251	0.00288	-0.00446	2.37503	-0.00188	0.9985	0.99994
ENSG00000099256	0.01302	-0.04527	2.23449	-0.02026	0.98384	0.99994
ENSG00000099260	0.00579	0.01256	2.65247	0.00474	0.99622	0.99994
ENSG00000099282	0.00288	0.01227	2.37266	0.00517	0.99587	0.99994
ENSG00000099284	0.01005	0.05482	2.88998	0.01897	0.98486	0.99994
ENSG00000099290	0.06069	-0.01537	0.78395	-0.0196	0.98436	0.99994
ENSG00000099308	0.03177	0.04865	1.32945	0.03659	0.97081	0.99994
ENSG00000099326	0.01009	0.02136	2.45393	0.00871	0.99305	0.99994
ENSG00000099330	0.04044	-0.00067	1.08047	-0.00062	0.9995	0.99994
ENSG00000099331	0.19448	0.3579	0.33974	1.05345	0.29214	0.99994
ENSG00000099338	0.00431	-0.01268	2.5844	-0.00491	0.99608	0.99994
ENSG00000099341	0.65105	0.19946	0.15369	1.29782	0.19435	0.99994
ENSG00000099364	0.01731	0.06392	2.01361	0.03175	0.97468	0.99994
ENSG00000099365	0.00144	-0.01297	2.00468	-0.00647	0.99484	0.99994
ENSG00000099377	0.01302	0.02166	2.23449	0.00969	0.99227	0.99994
ENSG00000099381	0.09683	-0.05356	0.50476	-0.10611	0.9155	0.99994
ENSG00000099385	0.09113	0.07971	0.54312	0.14677	0.88331	0.99994
ENSG00000099399	0.09122	-0.03741	0.55097	-0.0679	0.94587	0.99994
ENSG00000099617	0.00431	0.02078	2.74602	0.00757	0.99396	0.99994
ENSG00000099622	0.42647	0.08001	0.17717	0.45158	0.65157	0.99994
ENSG00000099624	0.10401	0.12285	0.49552	0.24793	0.80419	0.99994
ENSG00000099715	0.01159	-0.02032	2.47923	-0.0082	0.99346	0.99994
ENSG00000099725	0.00288	0.01227	2.37357	0.00517	0.99588	0.99994
ENSG00000099783	0.89884	0.37178	0.13039	2.85137	0.00435	0.17793
ENSG00000099785	0.02154	0.07273	1.7344	0.04193	0.96655	0.99994
ENSG00000099795	0.62779	0.17858	0.15308	1.16655	0.24339	0.99994
ENSG00000099797	0.50312	0.33486	0.16623	2.01441	0.04397	0.99994
ENSG00000099800	0.74869	-0.35744	0.14813	-2.41297	0.01582	0.47814
ENSG00000099804	0.12578	0.26726	0.40809	0.65489	0.51254	0.99994
ENSG00000099812	0.00146	0.00376	2.01149	0.00187	0.99851	0.99994
ENSG00000099814	0.01014	0.00463	2.45503	0.00189	0.99849	0.99994
ENSG00000099817	0.44679	0.38179	0.1737	2.19798	0.02795	0.74362
ENSG00000099821	0.05198	0.00049	0.84815	0.00058	0.99954	0.99994
ENSG00000099822	0.00869	-0.03735	2.70938	-0.01378	0.989	0.99994
ENSG00000099834	0.00288	0.01227	2.37296	0.00517	0.99587	0.99994
ENSG00000099849	0.05198	0.16781	0.84816	0.19785	0.84316	0.99994
ENSG00000099860	0.11421	0.33302	0.51979	0.64069	0.52173	0.99994
ENSG00000099864	0.02307	-0.01915	1.87545	-0.01021	0.99185	0.99994
ENSG00000099866	0.00144	-0.01297	2.00309	-0.00648	0.99483	0.99994
ENSG00000099875	0.07657	0.09499	0.62099	0.15297	0.87842	0.99994
ENSG00000099889	0.03181	0.06538	1.41989	0.04605	0.96327	0.99994
ENSG00000099899	0.14587	-0.08208	0.35982	-0.22811	0.81956	0.99994
ENSG00000099901	0.791	-0.13914	0.14037	-0.9912	0.32159	0.99994
ENSG00000099904	0.05342	0.09266	0.84525	0.10963	0.9127	0.99994
ENSG00000099910	0.11549	0.04036	0.47363	0.08521	0.9321	0.99994
ENSG00000099917	0.75117	0.26747	0.15413	1.7354	0.08267	0.99994
ENSG00000099937	0.00143	0.00376	2.00199	0.00188	0.9985	0.99994
ENSG00000099940	1.04521	0.23344	0.12876	1.81302	0.06983	0.99994
ENSG00000099942	1.40486	0.5672	0.11205	5.06192	0	5e-05
ENSG00000099949	0.13891	0.12635	0.37554	0.33643	0.73654	0.99994
ENSG00000099953	0.00145	0.00376	2.00637	0.00187	0.9985	0.99994
ENSG00000099954	0.30332	-0.05785	0.31673	-0.18265	0.85507	0.99994
ENSG00000099956	0.12426	-0.0257	0.42257	-0.06081	0.95151	0.99994
ENSG00000099957	0.01014	-0.0121	2.45494	-0.00493	0.99607	0.99994
ENSG00000099958	0.01009	0.02136	2.45387	0.00871	0.99305	0.99994
ENSG00000099968	0.36523	0.15755	0.20404	0.77218	0.44001	0.99994
ENSG00000099974	0.02019	0.03075	1.74446	0.01763	0.98594	0.99994
ENSG00000099991	0.1157	0.22441	0.42912	0.52295	0.60101	0.99994
ENSG00000099992	0.0173	0.06392	2.22288	0.02876	0.97706	0.99994
ENSG00000099994	0.00144	-0.01297	2.00455	-0.00647	0.99484	0.99994
ENSG00000099995	0.26479	0.04698	0.22435	0.2094	0.83414	0.99994
ENSG00000099998	0.00144	-0.01297	2.00384	-0.00647	0.99484	0.99994
ENSG00000099999	0.00433	-0.02942	2.58893	-0.01136	0.99093	0.99994
ENSG00000100003	0.00287	-0.00446	2.37263	-0.00188	0.9985	0.99994
ENSG00000100012	0.00142	0.00376	1.99857	0.00188	0.9985	0.99994
ENSG00000100014	0.07369	0.0445	0.66495	0.06693	0.94664	0.99994
ENSG00000100023	0.40816	0.06975	0.1752	0.3981	0.69056	0.99994
ENSG00000100024	0.00725	0.02107	2.62716	0.00802	0.9936	0.99994
ENSG00000100027	0.01734	-0.01974	2.01345	-0.0098	0.99218	0.99994
ENSG00000100028	0.99293	0.56749	0.13257	4.2807	2e-05	0.00162
ENSG00000100029	0.17355	-0.10441	0.31889	-0.32742	0.74335	0.99994
ENSG00000100030	0.9025	0.65877	0.14677	4.48854	1e-05	0.00069
ENSG00000100031	0.03182	-0.05174	1.64429	-0.03147	0.9749	0.99994
ENSG00000100034	0.30044	0.14264	0.20348	0.701	0.4833	0.99994
ENSG00000100036	0.00433	0.00405	2.58922	0.00156	0.99875	0.99994
ENSG00000100038	0.17059	-0.05451	0.30303	-0.17987	0.85726	0.99994
ENSG00000100056	0.42359	0.4472	0.17943	2.49233	0.01269	0.40232
ENSG00000100058	0.18757	0.28188	0.32106	0.87796	0.37997	0.99994
ENSG00000100065	0.01297	-0.04527	2.49073	-0.01818	0.9855	0.99994
ENSG00000100068	0.0519	0.11761	0.92483	0.12717	0.8988	0.99994
ENSG00000100075	0.11853	0.2247	0.44429	0.50575	0.61303	0.99994
ENSG00000100077	0.05774	0.01781	0.87297	0.0204	0.98373	0.99994
ENSG00000100079	0.02598	0.08153	2.23318	0.03651	0.97088	0.99994
ENSG00000100083	0.06788	0.04392	0.69397	0.06329	0.94954	0.99994
ENSG00000100084	0.39601	0.06858	0.18235	0.37612	0.70683	0.99994
ENSG00000100092	0.00437	-0.02942	2.59677	-0.01133	0.99096	0.99994
ENSG00000100095	0.02023	-0.01944	1.74416	-0.01115	0.99111	0.99994
ENSG00000100097	0.94979	0.41619	0.15579	2.67146	0.00755	0.2773
ENSG00000100099	0.06211	0.0768	0.78197	0.09822	0.92176	0.99994
ENSG00000100100	0.00145	-0.01297	2.0084	-0.00646	0.99485	0.99994
ENSG00000100104	0.09109	0.18011	0.57586	0.31276	0.75446	0.99994
ENSG00000100105	0.02602	-0.10252	1.4595	-0.07024	0.944	0.99994
ENSG00000100106	0.04334	0.03308	1.06989	0.03092	0.97533	0.99994
ENSG00000100109	0.24991	0.24631	0.22753	1.08252	0.27902	0.99994
ENSG00000100116	0.04046	-0.01741	1.02676	-0.01695	0.98648	0.99994
ENSG00000100122	0.00576	0.02929	2.64849	0.01106	0.99118	0.99994
ENSG00000100124	0.14735	-0.19069	0.41095	-0.46402	0.64263	0.99994
ENSG00000100129	0.36443	-0.05174	0.1771	-0.29216	0.77017	0.99994
ENSG00000100138	2.40104	0.43152	0.09267	4.65669	0	0.00033
ENSG00000100139	0.01734	0.04719	2.01344	0.02344	0.9813	0.99994
ENSG00000100142	1.93705	0.20088	0.09752	2.05986	0.03941	0.96461
ENSG00000100147	0.02452	0.03955	1.70942	0.02314	0.98154	0.99994
ENSG00000100150	0.02896	-0.05203	1.34635	-0.03865	0.96917	0.99994
ENSG00000100151	0.0101	-0.04556	2.45414	-0.01857	0.98519	0.99994
ENSG00000100154	0.0753	0.01955	0.65279	0.02995	0.97611	0.99994
ENSG00000100162	0.17345	-0.07095	0.30008	-0.23642	0.8131	0.99994
ENSG00000100167	0.00288	-0.00446	2.37264	-0.00188	0.9985	0.99994
ENSG00000100170	0.00145	-0.01297	2.00819	-0.00646	0.99485	0.99994
ENSG00000100181	0.22669	0.05993	0.27536	0.21763	0.82772	0.99994
ENSG00000100196	0.02602	0.0146	1.45951	0.01001	0.99202	0.99994
ENSG00000100201	0.26014	-0.16261	0.22368	-0.72697	0.46725	0.99994
ENSG00000100206	0.04324	0.04981	1.04304	0.04776	0.96191	0.99994
ENSG00000100207	0.18203	0.09725	0.33292	0.2921	0.77021	0.99994
ENSG00000100209	0.13445	0.05061	0.39316	0.12874	0.89757	0.99994
ENSG00000100211	0.09103	0.2303	0.61133	0.37672	0.70638	0.99994
ENSG00000100216	0.35874	-0.10252	0.18182	-0.56383	0.57287	0.99994
ENSG00000100218	0.00288	-0.02119	2.37497	-0.00892	0.99288	0.99994
ENSG00000100219	0.27891	0.33288	0.23628	1.40882	0.15889	0.99994
ENSG00000100220	0.31637	0.38685	0.2047	1.88986	0.05878	0.99994
ENSG00000100221	0.08239	-0.00482	0.61689	-0.00781	0.99377	0.99994
ENSG00000100225	0.28342	0.15763	0.22861	0.6895	0.49051	0.99994
ENSG00000100226	0.07655	0.14519	0.67401	0.21541	0.82945	0.99994
ENSG00000100227	0.11839	-0.05974	0.43361	-0.13778	0.89041	0.99994
ENSG00000100228	0.01152	-0.02032	2.34489	-0.00867	0.99309	0.99994
ENSG00000100239	0.10123	0.02217	0.52399	0.04231	0.96625	0.99994
ENSG00000100241	0.03766	-0.03443	1.09117	-0.03155	0.97483	0.99994
ENSG00000100242	0.03318	0.0237	1.28047	0.01851	0.98524	0.99994
ENSG00000100243	0.07226	-0.03094	0.62441	-0.04954	0.96049	0.99994
ENSG00000100246	0.02316	-0.00242	1.65349	-0.00146	0.99883	0.99994
ENSG00000100258	0.02164	0.0058	1.66492	0.00348	0.99722	0.99994
ENSG00000100263	0.07509	0.13668	0.66405	0.20582	0.83693	0.99994
ENSG00000100266	0.1432	-0.11583	0.38019	-0.30467	0.76062	0.99994
ENSG00000100271	0.00436	0.02078	2.59522	0.00801	0.99361	0.99994
ENSG00000100276	0.00144	0.00376	2.00278	0.00188	0.9985	0.99994
ENSG00000100280	0.12573	0.01628	0.42269	0.03851	0.96928	0.99994
ENSG00000100281	0.28613	0.15792	0.21873	0.72199	0.4703	0.99994
ENSG00000100284	0.0275	0.03985	1.44941	0.02749	0.97807	0.99994
ENSG00000100285	0.2397	-0.19811	0.29674	-0.66763	0.50437	0.99994
ENSG00000100288	0.00145	0.00376	2.00819	0.00187	0.99851	0.99994
ENSG00000100292	0.00287	0.01227	2.5092	0.00489	0.9961	0.99994
ENSG00000100294	0.10122	0.18949	0.5314	0.35659	0.7214	0.99994
ENSG00000100296	0.11131	0.14868	0.48707	0.30525	0.76017	0.99994
ENSG00000100297	0.26174	-0.07044	0.20967	-0.33594	0.73691	0.99994
ENSG00000100299	0.00725	0.00434	2.62674	0.00165	0.99868	0.99994
ENSG00000100300	0.05793	0.03454	0.80368	0.04297	0.96572	0.99994
ENSG00000100304	0.21831	0.20964	0.268	0.78223	0.43408	0.99994
ENSG00000100307	0.00144	0.00376	2.00521	0.00188	0.9985	0.99994
ENSG00000100311	0.00145	-0.01297	2.00763	-0.00646	0.99484	0.99994
ENSG00000100316	8.22575	-0.0043	0.06188	-0.06941	0.94466	0.99994
ENSG00000100319	0.06358	-0.04854	0.75065	-0.06466	0.94844	0.99994
ENSG00000100320	7.5889	-0.00384	0.06743	-0.05696	0.95458	0.99994
ENSG00000100321	0.02455	-0.02737	1.70933	-0.01601	0.98722	0.99994
ENSG00000100324	0.04622	-0.05029	0.91825	-0.05476	0.95633	0.99994
ENSG00000100325	0.17779	0.40635	0.31726	1.28081	0.20026	0.99994
ENSG00000100330	0.06059	0.16868	0.79967	0.21094	0.83293	0.99994
ENSG00000100335	0.4392	0.40582	0.18814	2.15698	0.03101	0.80804
ENSG00000100336	0.34871	0.32313	0.20881	1.54751	0.12174	0.99994
ENSG00000100342	0.1793	0.23081	0.33358	0.69193	0.48898	0.99994
ENSG00000100344	0.00143	0.00376	2.00014	0.00188	0.9985	0.99994
ENSG00000100345	0.26451	0.1641	0.22446	0.73109	0.46473	0.99994
ENSG00000100346	0.00581	-0.00417	2.65481	-0.00157	0.99875	0.99994
ENSG00000100347	0.08527	0.0624	0.58768	0.10618	0.91544	0.99994
ENSG00000100348	0.24735	0.31294	0.27801	1.12565	0.26031	0.99994
[truncated: 22,158 more rows]

## Sheet: 60min SAHA new RNA
gene_id	baseMean	log2FoldChange	lfcSE	stat	pvalue	padj
ENSG00000000419	1.32631	0.88926	0.11501	7.73193	0	0
ENSG00000000457	0.20093	-0.50041	0.30511	-1.6401	0.10099	0.25774
ENSG00000000460	0.47373	-0.11854	0.18741	-0.63253	0.52704	0.75676
ENSG00000000971	0.3305	-0.11069	0.2281	-0.48528	0.62748	0.81865
ENSG00000001036	0.21535	-0.34957	0.30678	-1.13947	0.25451	0.49291
ENSG00000001084	0.60996	0.58598	0.17318	3.38373	0.00072	0.00407
ENSG00000001167	0.21077	-0.22468	0.30129	-0.74575	0.45582	0.70147
ENSG00000001461	0.32155	0.67327	0.23217	2.89986	0.00373	0.01717
ENSG00000001497	0.22269	-0.00727	0.27026	-0.02689	0.97854	0.99208
ENSG00000001629	0.44793	0.08769	0.205	0.42778	0.66881	0.84595
ENSG00000002549	0.5021	0.2323	0.18615	1.24792	0.21206	0.43761
ENSG00000002586	0.2027	0.0918	0.26961	0.34049	0.73349	0.88339
ENSG00000002822	0.24899	-0.06427	0.24732	-0.25988	0.79495	0.91701
ENSG00000002834	0.47894	0.37989	0.17966	2.11453	0.03447	0.11048
ENSG00000002919	0.24296	0.14386	0.24087	0.59727	0.55033	0.77082
ENSG00000003056	0.39846	0.2438	0.18492	1.31843	0.18736	0.40144
ENSG00000003393	0.25838	0.20304	0.25168	0.80674	0.41982	0.66686
ENSG00000003400	0.24351	0.59422	0.24616	2.41398	0.01578	0.05793
ENSG00000003402	0.77375	-0.04307	0.14109	-0.30524	0.76018	0.89776
ENSG00000003436	3.68893	0.17191	0.14143	1.21549	0.22418	0.45518
ENSG00000003509	0.21549	0.31763	0.27246	1.16576	0.24371	0.48064
ENSG00000003756	0.50557	-0.24446	0.18743	-1.30427	0.19214	0.40825
ENSG00000004142	0.34531	-0.41719	0.20245	-2.06071	0.03933	0.12304
ENSG00000004455	1.76749	-0.09292	0.10512	-0.88389	0.37676	0.626
ENSG00000004478	0.37054	0.02484	0.19222	0.12921	0.89719	0.96116
ENSG00000004487	0.26516	-0.0051	0.22816	-0.02235	0.98217	0.99382
ENSG00000004534	0.43604	-0.06028	0.19515	-0.30891	0.75739	0.89586
ENSG00000004766	0.3462	-0.39669	0.2148	-1.84682	0.06477	0.18301
ENSG00000004779	1.70203	0.23912	0.11339	2.10885	0.03496	0.11178
ENSG00000004864	0.50902	-0.40614	0.17845	-2.2759	0.02285	0.07925
ENSG00000004866	0.4977	-0.09523	0.17811	-0.53464	0.5929	0.79975
ENSG00000004897	0.92883	0.06253	0.14176	0.4411	0.65914	0.83989
ENSG00000004961	0.86504	-0.22768	0.13413	-1.69741	0.08962	0.23619
ENSG00000005007	0.60095	-0.06423	0.16703	-0.38455	0.70057	0.86506
ENSG00000005022	2.4259	-1.01445	0.10218	-9.92852	0	0
ENSG00000005075	3.96427	0.53897	0.06973	7.72905	0	0
ENSG00000005100	0.32151	0.35634	0.21329	1.67069	0.09478	0.24591
ENSG00000005175	0.96593	0.03793	0.14175	0.26758	0.78902	0.91442
ENSG00000005187	0.6005	-0.12247	0.19067	-0.64231	0.52067	0.75161
ENSG00000005194	0.46954	-0.2415	0.1853	-1.30326	0.19249	0.40876
ENSG00000005238	0.17994	0.541	0.30695	1.76249	0.07799	0.21082
ENSG00000005249	0.56302	0.59557	0.18064	3.2971	0.00098	0.00544
ENSG00000005339	0.55844	0.01579	0.1759	0.08975	0.92848	0.97299
ENSG00000005483	1.10916	0.29896	0.13192	2.26627	0.02343	0.08094
ENSG00000005700	0.35492	-0.01767	0.20083	-0.08797	0.9299	0.97299
ENSG00000005801	1.04808	-0.11962	0.13438	-0.8902	0.37336	0.62296
ENSG00000005810	0.40186	-0.06265	0.19785	-0.31667	0.75149	0.89391
ENSG00000005812	0.21461	-0.44138	0.28239	-1.563	0.11805	0.28738
ENSG00000005889	0.63986	-0.91122	0.16563	-5.50144	0	0
ENSG00000005893	0.85901	0.89006	0.15036	5.91964	0	0
ENSG00000006007	0.55773	1.11026	0.17365	6.39357	0	0
ENSG00000006042	0.18552	-0.14259	0.31096	-0.45854	0.64656	0.83335
ENSG00000006062	0.21137	0.34243	0.29855	1.14698	0.25139	0.48925
ENSG00000006125	0.63173	0.04856	0.1581	0.30713	0.75874	0.89685
ENSG00000006194	0.34373	0.46584	0.19961	2.33371	0.01961	0.06966
ENSG00000006327	0.27921	0.83788	0.24447	3.42735	0.00061	0.00353
ENSG00000006451	1.01671	0.67678	0.13038	5.19096	0	0
ENSG00000006453	0.25923	-0.18045	0.23856	-0.75644	0.44938	0.69479
ENSG00000006459	0.2621	0.31994	0.26494	1.20758	0.22721	0.45878
ENSG00000006530	0.27031	-0.48075	0.23856	-2.01519	0.04388	0.13374
ENSG00000006576	0.93343	-0.01117	0.15135	-0.07383	0.94115	0.97592
ENSG00000006607	0.29852	0.38027	0.25623	1.4841	0.13778	0.32022
ENSG00000006625	1.08083	0.38577	0.12259	3.14681	0.00165	0.00855
ENSG00000006634	1.7086	-0.27711	0.11119	-2.49221	0.0127	0.04829
ENSG00000006652	0.70629	0.29118	0.16414	1.77403	0.07606	0.20706
ENSG00000006695	0.54881	-0.41001	0.18216	-2.25082	0.0244	0.08384
ENSG00000006704	0.27784	-0.14622	0.24196	-0.60431	0.54564	0.76744
ENSG00000006712	0.25171	-0.25602	0.23267	-1.10035	0.27118	0.5159
ENSG00000006715	0.25186	0.20275	0.26889	0.75402	0.45084	0.69611
ENSG00000006744	0.40342	-0.04811	0.18547	-0.25942	0.79531	0.91715
ENSG00000006831	0.38711	-0.10896	0.19985	-0.54522	0.5856	0.7956
ENSG00000006837	0.46468	0.58826	0.17789	3.30684	0.00094	0.00526
ENSG00000007038	0.27238	-0.18804	0.21446	-0.87681	0.38059	0.62876
ENSG00000007047	0.1792	0.3742	0.31956	1.17097	0.24161	0.47799
ENSG00000007080	3.334	-0.03442	0.07619	-0.45174	0.65145	0.83626
ENSG00000007168	0.78944	-0.32102	0.15712	-2.04321	0.04103	0.12729
ENSG00000007202	0.25684	-0.02221	0.24361	-0.09118	0.92735	0.97299
ENSG00000007255	0.17669	0.10718	0.32835	0.32641	0.74411	0.88863
ENSG00000007341	0.37547	-0.27328	0.18947	-1.4424	0.14919	0.33912
ENSG00000007392	0.54255	-0.29818	0.17148	-1.73885	0.08206	0.21978
ENSG00000007520	0.25039	0.41944	0.25386	1.65227	0.09848	0.25292
ENSG00000007545	0.32027	0.26453	0.23707	1.11583	0.26449	0.50624
ENSG00000007923	0.57337	-0.37477	0.17373	-2.15722	0.03099	0.10147
ENSG00000007944	2.65266	1.04697	0.10864	9.63722	0	0
ENSG00000007968	0.21903	-0.2492	0.28121	-0.88616	0.37553	0.62532
ENSG00000008018	3.94508	0.06528	0.06904	0.94558	0.34436	0.59473
ENSG00000008083	1.29959	0.21406	0.13443	1.59235	0.11131	0.27655
ENSG00000008130	0.27217	-0.0547	0.22644	-0.24159	0.8091	0.92024
ENSG00000008196	0.90285	-0.87	0.1513	-5.75026	0	0
ENSG00000008256	0.19188	0.08295	0.32039	0.25891	0.7957	0.91715
ENSG00000008282	0.72037	-0.30654	0.15029	-2.03963	0.04139	0.12798
ENSG00000008283	0.24771	0.24423	0.25049	0.97501	0.32956	0.57772
ENSG00000008294	0.26013	0.02797	0.22737	0.12302	0.90209	0.96388
ENSG00000008324	4.33989	0.40969	0.07459	5.49262	0	0
ENSG00000008394	1.21323	-0.17273	0.12645	-1.36593	0.17196	0.37682
ENSG00000008838	0.17531	0.0654	0.33534	0.19504	0.84536	0.93757
ENSG00000008869	0.18119	-0.1011	0.39031	-0.25904	0.79561	0.91715
ENSG00000008952	2.65545	-0.17215	0.08851	-1.94511	0.05176	0.15389
ENSG00000008988	10.5325	-0.57273	0.05679	-10.0854	0	0
ENSG00000009307	1.13109	-0.44874	0.12582	-3.56656	0.00036	0.00222
ENSG00000009335	1.16991	-0.28735	0.13056	-2.20096	0.02774	0.09289
ENSG00000009413	0.61499	-0.22381	0.17443	-1.28313	0.19945	0.41823
ENSG00000009844	0.45756	0.02953	0.17981	0.16425	0.86954	0.94902
ENSG00000009954	1.30543	-0.21043	0.11407	-1.84471	0.06508	0.1835
ENSG00000010017	1.13201	-0.01357	0.12896	-0.10519	0.91622	0.96839
ENSG00000010072	0.36022	0.65005	0.20228	3.21359	0.00131	0.00702
ENSG00000010165	0.73069	-0.14071	0.14743	-0.95443	0.33987	0.58936
ENSG00000010219	0.17694	-0.0763	0.3043	-0.25074	0.80201	0.91899
ENSG00000010244	1.08841	-0.16666	0.1217	-1.36941	0.17087	0.37516
ENSG00000010256	0.4738	-0.05285	0.18423	-0.28688	0.7742	0.90663
ENSG00000010270	0.34561	0.30745	0.19986	1.53835	0.12396	0.29684
ENSG00000010292	0.29234	-0.07878	0.21951	-0.35886	0.7197	0.87497
ENSG00000010539	0.25512	-0.1558	0.2537	-0.61409	0.53915	0.76446
ENSG00000010671	0.37236	-0.15031	0.18548	-0.81035	0.41774	0.66539
ENSG00000010803	0.38776	0.09278	0.24264	0.38238	0.70218	0.86612
ENSG00000010810	0.43141	0.60438	0.19815	3.05005	0.00229	0.01128
ENSG00000011007	2.03285	0.25956	0.09264	2.80196	0.00508	0.02228
ENSG00000011009	0.22653	0.23481	0.24682	0.95131	0.34145	0.59111
ENSG00000011021	0.23714	0.11021	0.24924	0.44221	0.65834	0.83918
ENSG00000011114	0.36761	0.14182	0.20777	0.6826	0.49486	0.73394
ENSG00000011198	0.85483	-0.32535	0.14581	-2.2313	0.02566	0.08724
ENSG00000011243	0.2268	0.06801	0.27384	0.24835	0.80387	0.91905
ENSG00000011258	0.26177	0.0448	0.25431	0.17615	0.86018	0.94528
ENSG00000011260	0.46085	0.21273	0.18924	1.12413	0.26096	0.50154
ENSG00000011275	0.5179	0.01727	0.17561	0.09835	0.92165	0.97133
ENSG00000011295	0.24553	0.21073	0.26633	0.79121	0.42882	0.67472
ENSG00000011304	0.80312	-0.85167	0.14739	-5.77824	0	0
ENSG00000011376	0.30155	-0.28592	0.2265	-1.26238	0.20681	0.42908
ENSG00000011405	0.30744	0.23059	0.24163	0.95431	0.33993	0.58936
ENSG00000011422	0.1782	0.01551	0.3392	0.04572	0.96353	0.98497
ENSG00000011426	0.97084	0.1674	0.1396	1.19917	0.23046	0.46373
ENSG00000011454	0.29691	0.24669	0.24716	0.99811	0.31822	0.56731
ENSG00000011485	0.39445	-0.191	0.18343	-1.04124	0.29777	0.54426
ENSG00000011523	0.31541	-0.15306	0.21217	-0.7214	0.47066	0.71464
ENSG00000011566	0.49748	0.08377	0.2246	0.37298	0.70916	0.87081
ENSG00000012048	0.51506	-0.41587	0.1861	-2.23466	0.02544	0.08674
ENSG00000012061	0.30989	-0.07761	0.20966	-0.37017	0.71126	0.87082
ENSG00000012660	1.46338	0.32516	0.11804	2.75468	0.00588	0.0251
ENSG00000012963	0.32447	0.47324	0.20703	2.28588	0.02226	0.07766
ENSG00000012983	0.19729	-0.12533	0.30541	-0.41037	0.68154	0.85271
ENSG00000013275	0.62717	0.05218	0.16517	0.31595	0.75204	0.89426
ENSG00000013374	0.38056	0.62621	0.19671	3.18351	0.00146	0.00768
ENSG00000013375	0.46447	0.90421	0.18054	5.00827	0	1e-05
ENSG00000013441	1.00438	-0.03854	0.12984	-0.29683	0.7666	0.90186
ENSG00000013503	0.29107	-0.02048	0.21263	-0.09631	0.92328	0.97178
ENSG00000013561	0.38673	-0.26676	0.20139	-1.32458	0.18531	0.39842
ENSG00000013810	0.45239	0.24551	0.18072	1.35848	0.17431	0.38017
ENSG00000014123	0.22742	-0.24891	0.27467	-0.90619	0.36483	0.61585
ENSG00000014164	1.11999	0.44244	0.31581	1.40096	0.16123	0.35977
ENSG00000014216	0.20962	-0.0663	0.25934	-0.25564	0.79823	0.91764
ENSG00000014641	1.35448	0.45679	0.10979	4.16076	3e-05	0.00024
ENSG00000014824	0.43678	0.08299	0.19058	0.43545	0.66324	0.84311
ENSG00000015133	0.23092	0.19332	0.28347	0.68199	0.49524	0.73398
ENSG00000015153	0.39172	-0.13098	0.18329	-0.71459	0.47486	0.71882
ENSG00000015171	0.19409	-0.32549	0.33212	-0.98002	0.32708	0.57541
ENSG00000015475	0.39153	-0.16466	0.20472	-0.8043	0.42123	0.66807
ENSG00000015676	0.27827	-0.27966	0.21898	-1.27711	0.20156	0.42159
ENSG00000017260	0.21138	-0.05774	0.2733	-0.21128	0.83267	0.93217
ENSG00000017797	0.45607	-0.19623	0.18905	-1.03798	0.29928	0.54616
ENSG00000018510	0.31405	-0.19971	0.2236	-0.89317	0.37177	0.62218
ENSG00000018610	0.35559	0.33298	0.18566	1.79351	0.07289	0.20008
ENSG00000018699	0.42772	-0.19398	0.19282	-1.00597	0.31443	0.56291
ENSG00000020129	0.22906	-0.17378	0.26044	-0.66723	0.50462	0.74139
ENSG00000020426	0.22197	0.19289	0.29193	0.66074	0.50878	0.74441
ENSG00000020922	0.21296	-0.10778	0.28874	-0.37328	0.70894	0.87075
ENSG00000021355	0.37231	-0.16714	0.19616	-0.85205	0.39418	0.64308
ENSG00000021776	0.25221	0.11108	0.24237	0.45831	0.64673	0.83341
ENSG00000022277	0.51592	0.91778	0.16838	5.45054	0	0
ENSG00000022556	0.22786	0.1765	0.26888	0.65643	0.51154	0.74588
ENSG00000022840	0.68557	0.42163	0.15016	2.80788	0.00499	0.02194
ENSG00000023041	0.61815	-0.02168	0.16403	-0.13215	0.89486	0.96059
ENSG00000023191	0.26875	-0.14666	0.22301	-0.65765	0.51077	0.74568
ENSG00000023228	0.74915	0.03044	0.14738	0.20652	0.83638	0.9339
ENSG00000023287	0.40343	0.35204	0.19525	1.803	0.07139	0.19702
ENSG00000023318	0.52579	0.54403	0.17562	3.09771	0.00195	0.00986
ENSG00000023330	0.39696	0.68935	0.18751	3.67636	0.00024	0.00151
ENSG00000023516	0.34467	-0.11001	0.2099	-0.52409	0.60022	0.80361
ENSG00000023572	0.63615	0.70518	0.17123	4.11824	4e-05	0.00029
ENSG00000023734	0.5942	0.00734	0.16114	0.04552	0.96369	0.98497
ENSG00000023909	0.78688	-0.15171	0.15097	-1.00493	0.31493	0.56321
ENSG00000024048	0.55162	0.23229	0.1755	1.32362	0.18563	0.39884
ENSG00000024526	0.26841	-0.5125	0.25208	-2.03309	0.04204	0.12949
ENSG00000025156	0.42929	0.53269	0.18635	2.85861	0.00426	0.01912
ENSG00000025293	2.14577	0.41395	0.09804	4.22249	2e-05	0.00019
ENSG00000025772	0.21152	0.22567	0.27108	0.83249	0.40513	0.65436
ENSG00000025796	0.6379	0.39716	0.1648	2.40991	0.01596	0.05845
ENSG00000025800	1.88847	0.18218	0.10055	1.81188	0.07001	0.19408
ENSG00000026025	4.02006	0.22636	0.10166	2.22668	0.02597	0.08815
ENSG00000026652	0.28363	0.55461	0.25073	2.212	0.02697	0.09096
ENSG00000027697	0.42011	0.57448	0.18747	3.06442	0.00218	0.01081
ENSG00000028116	0.31658	-0.27778	0.21509	-1.29145	0.19655	0.41422
ENSG00000028137	0.39824	0.0016	0.19368	0.00826	0.99341	0.99787
ENSG00000028203	0.29031	0.42147	0.2365	1.78208	0.07474	0.20418
ENSG00000028310	0.18658	-0.18421	0.29342	-0.62781	0.53013	0.75831
ENSG00000028528	0.59612	0.45634	0.16743	2.72554	0.00642	0.02714
ENSG00000028839	3.97295	0.89315	0.08066	11.0729	0	0
ENSG00000029363	1.79273	-1.01616	0.10246	-9.91764	0	0
ENSG00000029534	0.69369	-0.36247	0.16097	-2.2517	0.02434	0.08369
ENSG00000029639	0.40322	-0.16416	0.18495	-0.88762	0.37474	0.6243
ENSG00000029725	0.39073	0.05248	0.20392	0.25736	0.7969	0.91728
ENSG00000029993	0.43311	-0.22057	0.20108	-1.09693	0.27267	0.51789
ENSG00000030066	1.20093	0.26546	0.1279	2.07549	0.03794	0.11945
ENSG00000030110	0.31179	0.61437	0.20695	2.96867	0.00299	0.01417
ENSG00000030419	0.17687	0.0905	0.37182	0.24339	0.80771	0.92024
ENSG00000031003	0.44334	0.11598	0.20297	0.57143	0.56771	0.78272
ENSG00000031691	1.03517	-0.03311	0.13061	-0.25352	0.79986	0.91852
ENSG00000031698	2.07457	0.48411	0.09295	5.2081	0	0
ENSG00000031823	0.40038	-0.21505	0.19002	-1.13174	0.25774	0.49633
ENSG00000032219	0.52042	1.06131	0.18553	5.72037	0	0
ENSG00000032389	0.30145	-0.19533	0.20056	-0.97392	0.3301	0.57833
ENSG00000032742	0.18521	-0.05919	0.34355	-0.17228	0.86322	0.94655
ENSG00000033030	0.38349	-0.06585	0.19026	-0.34611	0.72926	0.8809
ENSG00000033050	0.38671	0.40116	0.18365	2.18441	0.02893	0.09594
ENSG00000033170	0.26059	-0.09705	0.26646	-0.36424	0.71568	0.87291
ENSG00000033178	0.48293	0.47599	0.19032	2.50099	0.01238	0.04724
ENSG00000033327	0.40058	-0.18762	0.19202	-0.97706	0.32854	0.57697
ENSG00000033627	0.54205	0.7463	0.17223	4.33323	1e-05	0.00012
ENSG00000033800	0.57095	-0.0256	0.17477	-0.14646	0.88356	0.95537
ENSG00000034510	2.21769	0.94931	0.12329	7.7	0	0
ENSG00000034677	0.26266	0.16997	0.23988	0.70856	0.4786	0.72101
ENSG00000034713	0.64281	1.50234	0.15295	9.82231	0	0
ENSG00000035141	1.05996	-0.70225	0.13074	-5.37141	0	0
ENSG00000035403	0.48772	0.46032	0.1942	2.37031	0.01777	0.06416
ENSG00000035499	0.17769	0.19072	0.35056	0.54404	0.58641	0.79577
ENSG00000035681	0.51735	-0.28873	0.18993	-1.52017	0.12847	0.30417
ENSG00000035687	0.72338	0.29223	0.15173	1.92593	0.05411	0.15972
ENSG00000035928	0.68254	-0.01253	0.16188	-0.07743	0.93828	0.97525
ENSG00000036054	0.51204	0.20637	0.18132	1.13813	0.25507	0.49338
ENSG00000036257	0.87975	0.38368	0.1479	2.59418	0.00948	0.03754
ENSG00000036549	0.60706	-0.52562	0.16515	-3.18275	0.00146	0.00769
ENSG00000037241	0.94643	-0.12764	0.1325	-0.96332	0.33539	0.58455
ENSG00000037474	0.76996	-0.32109	0.13821	-2.3231	0.02017	0.07138
ENSG00000037637	0.45415	-0.05384	0.18872	-0.28528	0.77543	0.90685
ENSG00000037749	0.37088	-0.19164	0.22262	-0.86083	0.38933	0.63804
ENSG00000037897	0.35495	-0.56864	0.19744	-2.88004	0.00398	0.01816
ENSG00000038219	0.30851	0.03883	0.23616	0.16443	0.86939	0.94902
ENSG00000038274	0.88391	-0.10448	0.13709	-0.76207	0.44602	0.69113
ENSG00000038382	0.26058	0.13646	0.27407	0.49791	0.61855	0.81379
ENSG00000038532	0.288	0.32965	0.25128	1.3119	0.18955	0.40455
ENSG00000039123	0.66519	-0.12297	0.15983	-0.76936	0.44168	0.68701
ENSG00000039319	0.21777	0.15097	0.27528	0.54844	0.58339	0.79445
ENSG00000039560	0.33267	0.14012	0.21592	0.64897	0.51636	0.74897
ENSG00000040275	0.34849	0.12394	0.20817	0.59538	0.55159	0.772
ENSG00000040341	0.4393	0.09621	0.19031	0.50554	0.61318	0.81184
ENSG00000040487	0.18109	-0.00103	0.3231	-0.00317	0.99747	0.99901
ENSG00000040633	0.67055	-0.20319	0.15303	-1.32778	0.18425	0.39661
ENSG00000040933	0.18761	0.09108	0.37344	0.24388	0.80732	0.92024
ENSG00000041357	3.06324	-0.26962	0.08428	-3.19908	0.00138	0.00735
ENSG00000041802	0.31077	0.33908	0.22877	1.48215	0.1383	0.3211
ENSG00000041988	0.66364	-0.27101	0.16782	-1.61491	0.10633	0.26777
ENSG00000042088	0.19259	-0.11721	0.30894	-0.37938	0.70441	0.86748
ENSG00000042753	1.82678	0.28442	0.09721	2.92574	0.00344	0.01597
ENSG00000043093	0.39225	0.10106	0.17966	0.56252	0.57376	0.78701
ENSG00000043143	0.19332	0.11631	0.34	0.34209	0.73228	0.88226
ENSG00000043355	0.23627	-0.30678	0.26737	-1.14741	0.25121	0.4891
ENSG00000043514	0.43885	-0.2213	0.18071	-1.22465	0.22071	0.4501
ENSG00000044115	0.41721	0.11095	0.19331	0.57393	0.56602	0.78195
ENSG00000044574	2.27961	0.2821	0.11491	2.455	0.01409	0.05272
ENSG00000046604	0.36995	-0.1842	0.21949	-0.8392	0.40136	0.65038
ENSG00000046651	0.23358	-0.05673	0.24679	-0.22987	0.8182	0.92362
ENSG00000047056	0.367	0.8581	0.21092	4.06836	5e-05	0.00035
ENSG00000047249	0.55412	-0.22112	0.18169	-1.21705	0.22359	0.45424
ENSG00000047315	0.80597	0.38664	0.14501	2.66637	0.00767	0.03135
ENSG00000047410	0.9191	0.16962	0.13861	1.22374	0.22105	0.45054
ENSG00000047579	0.44367	0.22161	0.20274	1.09308	0.27436	0.51998
ENSG00000047597	0.23317	-0.08182	0.24644	-0.33201	0.73988	0.88649
ENSG00000047648	0.52935	-0.13039	0.19698	-0.66197	0.50799	0.74397
ENSG00000047849	0.64607	0.1085	0.16617	0.65294	0.5138	0.74697
ENSG00000047932	0.28117	0.20419	0.2382	0.85723	0.39132	0.63994
ENSG00000048052	0.2313	-0.13172	0.32458	-0.40581	0.68488	0.85389
ENSG00000048162	6.47749	-0.3856	0.07077	-5.44866	0	0
ENSG00000048392	0.19035	0.28297	0.31722	0.89203	0.37238	0.6226
ENSG00000048405	0.69762	-0.12457	0.15258	-0.81642	0.41426	0.66217
ENSG00000048544	1.50205	-0.17052	0.10941	-1.55851	0.11911	0.28896
ENSG00000048649	1.32367	-0.05037	0.12146	-0.41467	0.67839	0.85139
ENSG00000048707	0.38598	0.21814	0.20423	1.06813	0.28546	0.53257
ENSG00000048740	2.46295	-0.16663	0.10595	-1.57272	0.11578	0.28393
ENSG00000048828	0.50184	0.04272	0.19095	0.22373	0.82297	0.92722
ENSG00000048991	0.53115	0.06329	0.20393	0.31037	0.75628	0.89561
ENSG00000049167	0.26885	0.22856	0.23694	0.96463	0.33473	0.58399
ENSG00000049245	1.18556	0.65121	0.12273	5.30581	0	0
ENSG00000049246	0.42475	0.42665	0.1979	2.15589	0.03109	0.10167
ENSG00000049323	0.33841	0.24059	0.36414	0.66072	0.50879	0.74441
ENSG00000049541	1.55489	0.04536	0.10644	0.42618	0.66998	0.84642
ENSG00000049618	0.51156	-0.12825	0.19463	-0.65893	0.50994	0.74515
ENSG00000049656	0.22427	-0.06558	0.25052	-0.26175	0.79351	0.91655
ENSG00000049759	0.52422	0.17316	0.18585	0.93173	0.35148	0.60365
ENSG00000049883	0.19526	-0.07529	0.30914	-0.24355	0.80758	0.92024
ENSG00000050130	0.41473	0.09372	0.18054	0.51912	0.60368	0.8051
ENSG00000050344	0.17808	0.23235	0.35034	0.66321	0.5072	0.74376
ENSG00000050393	0.20015	-0.30025	0.30843	-0.97347	0.33032	0.57833
ENSG00000050405	0.36317	0.89212	0.23128	3.85727	0.00011	0.00079
ENSG00000050426	0.43504	-0.0698	0.18744	-0.37238	0.70961	0.87081
ENSG00000050628	0.62295	0.22711	0.18868	1.20364	0.22873	0.46118
ENSG00000050767	0.35502	-0.24156	0.23096	-1.04587	0.29562	0.54238
ENSG00000051108	0.62086	0.9363	0.187	5.00684	0	1e-05
ENSG00000051341	0.35865	0.01729	0.22514	0.07682	0.93877	0.97525
ENSG00000051382	0.35129	-0.16643	0.20546	-0.81007	0.4179	0.66539
ENSG00000051523	0.21069	0.04219	0.26652	0.15831	0.87421	0.95077
ENSG00000051596	0.51003	0.60886	0.17063	3.56832	0.00036	0.00221
ENSG00000051825	0.22867	-0.02351	0.27611	-0.08516	0.93213	0.97314
ENSG00000052126	0.34944	0.07453	0.22065	0.33777	0.73554	0.88446
ENSG00000052723	0.91368	0.3862	0.14633	2.63921	0.00831	0.03354
ENSG00000052749	0.37611	0.20917	0.18267	1.14505	0.25219	0.49025
ENSG00000052795	0.52482	0.1574	0.20081	0.78379	0.43316	0.67872
ENSG00000052802	0.5727	0.77902	0.17381	4.48195	1e-05	7e-05
ENSG00000052841	0.82523	-0.28874	0.15732	-1.83539	0.06645	0.18623
ENSG00000053254	0.40265	0.15972	0.20446	0.78116	0.43471	0.68013
ENSG00000053372	2.73572	-0.33588	0.09121	-3.68245	0.00023	0.00148
ENSG00000053501	0.45006	-0.34375	0.18714	-1.83686	0.06623	0.18584
ENSG00000053770	0.35822	-0.06767	0.20519	-0.32977	0.74157	0.88743
ENSG00000053900	0.2689	0.11195	0.23694	0.47247	0.63659	0.82494
ENSG00000054116	0.97114	-0.12893	0.13088	-0.98511	0.32457	0.57332
ENSG00000054118	1.28547	-0.07806	0.11005	-0.70933	0.47812	0.72061
ENSG00000054148	0.88411	-0.64437	0.13552	-4.75464	0	2e-05
ENSG00000054267	1.406	0.04161	0.1177	0.3535	0.72372	0.87745
ENSG00000054282	0.4838	0.0828	0.20695	0.40009	0.68909	0.85698
ENSG00000054523	0.2452	0.17737	0.27109	0.65427	0.51294	0.74657
ENSG00000054611	0.18496	0.15765	0.31833	0.49524	0.62043	0.81433
ENSG00000055044	2.53405	-0.3492	0.0876	-3.98627	7e-05	0.00048
ENSG00000055070	0.7815	-0.53244	0.15104	-3.5252	0.00042	0.00255
ENSG00000055118	1.11219	0.124	0.12626	0.98209	0.32606	0.57478
ENSG00000055130	0.98653	0.28923	0.13334	2.16909	0.03008	0.09891
ENSG00000055208	0.74837	-0.03004	0.15786	-0.19029	0.84909	0.94024
ENSG00000055211	0.21454	0.44265	0.30056	1.47275	0.14082	0.32547
ENSG00000055332	0.19914	-0.05846	0.28448	-0.20551	0.83717	0.93435
ENSG00000055483	0.43774	0.07998	0.18178	0.43999	0.65995	0.84015
ENSG00000055609	0.82418	0.52729	0.1719	3.06754	0.00216	0.01071
ENSG00000055917	0.78182	-0.40244	0.15681	-2.56637	0.01028	0.04033
ENSG00000055950	0.35913	0.47499	0.19462	2.44062	0.01466	0.05458
ENSG00000056050	0.38263	-0.1468	0.21177	-0.69324	0.48816	0.72893
ENSG00000056097	0.75513	-0.20921	0.14403	-1.45248	0.14637	0.33512
ENSG00000056277	0.17721	0.01551	0.34607	0.04482	0.96425	0.98497
ENSG00000056586	0.44859	0.1285	0.18706	0.68695	0.49211	0.7314
ENSG00000057252	0.30884	0.31399	0.22807	1.37673	0.16859	0.3714
ENSG00000057294	0.29837	0.43858	0.20923	2.09616	0.03607	0.1147
ENSG00000057608	1.40838	0.05107	0.10927	0.46742	0.6402	0.82823
ENSG00000057663	0.68523	-0.10905	0.16247	-0.67121	0.50209	0.73973
ENSG00000057757	0.8606	0.35393	0.13974	2.5328	0.01132	0.04386
ENSG00000057935	0.32604	-0.09293	0.24255	-0.38314	0.70162	0.86574
ENSG00000058063	0.51333	0.21206	0.19757	1.07333	0.28312	0.52963
ENSG00000058262	0.33298	0.07322	0.20418	0.35863	0.71987	0.87497
ENSG00000058272	1.04603	-0.25044	0.13498	-1.85539	0.06354	0.1807
ENSG00000058453	0.17655	0.37405	0.45912	0.81473	0.41523	0.66341
ENSG00000058600	0.39126	-0.10718	0.19573	-0.54758	0.58398	0.7949
ENSG00000058729	0.92488	0.21095	0.14168	1.48893	0.13651	0.31789
ENSG00000058804	0.52817	-0.05304	0.18246	-0.29067	0.7713	0.90491
ENSG00000059145	0.17956	-0.30967	0.33215	-0.93233	0.35117	0.60326
ENSG00000059573	0.28102	0.22087	0.21692	1.01825	0.30856	0.55565
ENSG00000059691	0.30757	-0.14477	0.22227	-0.65133	0.51484	0.74785
ENSG00000059728	0.71355	1.41416	0.15937	8.87331	0	0
ENSG00000059758	0.26051	0.05306	0.23046	0.23025	0.8179	0.92362
ENSG00000059769	0.22665	0.06801	0.28246	0.24077	0.80973	0.92033
ENSG00000059804	1.91798	1.53138	0.12924	11.8487	0	0
ENSG00000060138	0.36944	0.05018	0.18407	0.27259	0.78517	0.91312
ENSG00000060237	0.89841	-0.04841	0.13927	-0.34757	0.72816	0.88018
ENSG00000060339	0.7167	-0.33918	0.15585	-2.17641	0.02952	0.09737
ENSG00000060688	1.27751	-0.00952	0.10737	-0.08865	0.92936	0.97299
ENSG00000060749	0.47713	-0.0517	0.18893	-0.27365	0.78435	0.91312
ENSG00000060762	1.04846	0.55048	0.12711	4.33069	1e-05	0.00012
ENSG00000060971	0.19654	0.47514	0.32178	1.47661	0.13978	0.32374
ENSG00000060982	0.7452	-0.22186	0.1602	-1.38489	0.16609	0.36742
ENSG00000061676	0.32261	-0.12643	0.22475	-0.56256	0.57374	0.78701
ENSG00000061794	1.26332	-0.28226	0.1169	-2.41446	0.01576	0.05788
ENSG00000061936	0.5536	0.36991	0.16446	2.24927	0.0245	0.08414
ENSG00000061987	0.2492	0.2277	0.26599	0.85603	0.39198	0.64057
ENSG00000062194	1.13394	0.00635	0.12092	0.05254	0.9581	0.98275
ENSG00000062485	0.55025	-0.23245	0.16614	-1.39908	0.16179	0.36068
ENSG00000062650	0.31778	0.13935	0.2093	0.66582	0.50553	0.74178
ENSG00000062716	1.75711	-0.01609	0.13211	-0.12181	0.90305	0.96401
ENSG00000062725	0.33649	0.09019	0.20414	0.44181	0.65863	0.8394
ENSG00000063046	1.4349	-0.61247	0.10711	-5.71812	0	0
ENSG00000063177	9.24503	-0.09929	0.06065	-1.63716	0.1016	0.25901
ENSG00000063241	0.75892	-0.58534	0.15208	-3.84883	0.00012	0.00081
ENSG00000063244	0.23602	-0.38191	0.22179	-1.72194	0.08508	0.22612
ENSG00000063322	0.47701	0.58619	0.17173	3.41352	0.00064	0.00369
ENSG00000063587	0.32045	0.448	0.21273	2.10593	0.03521	0.11237
ENSG00000063601	0.20845	-0.24151	0.29494	-0.81883	0.41288	0.66072
ENSG00000063978	1.60237	0.43993	0.15467	2.84427	0.00445	0.01982
ENSG00000064012	0.37922	0.37582	0.20692	1.81623	0.06933	0.19261
ENSG00000064102	0.32247	0.29803	0.21621	1.37846	0.16806	0.37049
ENSG00000064309	0.31975	0.63148	0.62783	1.00581	0.31451	0.56291
ENSG00000064313	0.35244	-0.08414	0.20637	-0.40774	0.68346	0.85365
ENSG00000064393	0.39368	-0.02429	0.19864	-0.12228	0.90268	0.96401
ENSG00000064419	0.6316	-0.17812	0.15748	-1.13104	0.25804	0.49675
ENSG00000064490	0.29694	-0.00351	0.21413	-0.01638	0.98693	0.99568
ENSG00000064607	0.32402	0.11482	0.20148	0.56988	0.56876	0.78324
ENSG00000064651	0.17477	0.04872	0.33888	0.14378	0.88567	0.95592
ENSG00000064666	0.24073	0.76928	0.26394	2.91465	0.00356	0.01648
ENSG00000064703	0.50005	-0.25843	0.18656	-1.38524	0.16598	0.36742
ENSG00000064726	0.23279	-0.08182	0.24569	-0.33302	0.73912	0.88649
ENSG00000064763	0.19077	-0.24223	0.34538	-0.70135	0.48309	0.72489
ENSG00000064933	0.54645	-0.50079	0.176	-2.84535	0.00444	0.01978
ENSG00000064995	0.79731	0.81929	0.14358	5.70604	0	0
ENSG00000064999	0.26785	0.24524	0.2392	1.02527	0.30524	0.55261
ENSG00000065000	0.39694	0.35192	0.19931	1.76573	0.07744	0.20975
ENSG00000065060	0.36124	-0.10093	0.20301	-0.49713	0.61909	0.81379
ENSG00000065135	0.75222	0.52019	0.14676	3.54449	0.00039	0.00239
ENSG00000065150	0.51236	-0.08	0.18437	-0.43393	0.66434	0.84366
ENSG00000065154	1.47496	1.07988	0.12154	8.88469	0	0
ENSG00000065183	0.48	0.58756	0.18528	3.17114	0.00152	0.00797
ENSG00000065243	0.44573	-0.30918	0.20331	-1.52075	0.12832	0.30393
ENSG00000065308	0.22326	0.25134	0.25503	0.98555	0.32436	0.57332
ENSG00000065328	0.65116	-0.19359	0.16244	-1.19176	0.23335	0.4675
ENSG00000065427	2.01677	0.00837	0.09148	0.09147	0.92712	0.97299
ENSG00000065491	0.43438	0.17758	0.18873	0.94095	0.34673	0.59757
ENSG00000065518	1.45527	-0.81743	0.11054	-7.39467	0	0
ENSG00000065526	0.80349	0.11385	0.14501	0.78512	0.43238	0.67864
ENSG00000065548	2.0594	-0.28427	0.0984	-2.88888	0.00387	0.01773
ENSG00000065559	0.17118	0.05685	0.34891	0.16293	0.87057	0.94957
ENSG00000065613	0.36749	0.14152	0.20483	0.69091	0.48962	0.73033
ENSG00000065615	0.36585	0.18394	0.20508	0.89692	0.36976	0.61987
ENSG00000065802	0.39868	0.22683	0.20947	1.08287	0.27887	0.52449
ENSG00000065883	0.50505	0.07861	0.18649	0.42152	0.67338	0.84869
ENSG00000065911	2.06755	-0.05508	0.09514	-0.57897	0.56261	0.77941
ENSG00000065970	0.18108	0.39929	0.31043	1.28625	0.19836	0.41677
ENSG00000065978	3.57618	-0.45983	0.07713	-5.962	0	0
ENSG00000065989	0.22878	0.00143	0.26606	0.00539	0.9957	0.99901
ENSG00000066027	0.19219	0.19971	0.3272	0.61036	0.54163	0.76483
ENSG00000066044	0.61845	0.14937	0.15842	0.9429	0.34573	0.59659
ENSG00000066084	0.30436	0.00519	0.22058	0.02354	0.98122	0.99353
ENSG00000066136	0.62429	-0.16912	0.16544	-1.02225	0.30666	0.55424
ENSG00000066279	0.23134	-0.17363	0.26925	-0.64487	0.51901	0.7506
ENSG00000066322	0.1727	-0.08486	0.32456	-0.26146	0.79374	0.91655
ENSG00000066379	0.97173	-0.00967	0.12654	-0.07639	0.93911	0.97536
ENSG00000066422	0.27746	0.0622	0.23731	0.26209	0.79325	0.91655
ENSG00000066455	0.30189	0.17185	0.21061	0.81597	0.41452	0.66243
ENSG00000066557	0.19952	0.51706	0.31995	1.61604	0.10609	0.26731
ENSG00000066583	0.3057	0.33052	0.20595	1.60489	0.10852	0.27175
ENSG00000066651	0.46035	-0.42009	0.19322	-2.17413	0.0297	0.09779
ENSG00000066654	1.31993	-1.12151	0.1237	-9.06608	0	0
ENSG00000066697	0.20987	-0.12461	0.2946	-0.42296	0.67232	0.84813
ENSG00000066777	0.41252	0.03325	0.19755	0.16833	0.86632	0.94799
ENSG00000066855	0.28631	-0.0373	0.2192	-0.17017	0.86487	0.947
ENSG00000066926	0.41529	0.035	0.20725	0.16889	0.86589	0.94781
ENSG00000067057	0.30136	0.10513	0.23504	0.44727	0.65468	0.83698
ENSG00000067064	1.74891	1.29971	0.1116	11.6464	0	0
ENSG00000067066	0.23834	-0.06485	0.25025	-0.25915	0.79552	0.91715
ENSG00000067082	0.44554	0.53049	0.20835	2.5461	0.01089	0.04248
ENSG00000067167	0.26905	0.24524	0.24284	1.00987	0.31256	0.56081
ENSG00000067208	0.26178	0.16982	0.25464	0.66692	0.50482	0.74153
ENSG00000067225	1.97983	0.21014	0.1031	2.03822	0.04153	0.1283
ENSG00000067248	0.90593	0.55071	0.1457	3.77985	0.00016	0.00105
ENSG00000067334	2.91409	0.03329	0.08694	0.38297	0.70175	0.86574
ENSG00000067365	0.17241	-0.25166	0.32188	-0.78182	0.43432	0.67983
ENSG00000067533	1.64217	-0.28657	0.10683	-2.68245	0.00731	0.03022
ENSG00000067560	0.88338	0.01757	0.13144	0.13366	0.89367	0.95991
ENSG00000067596	0.30914	-0.05307	0.19669	-0.26982	0.7873	0.91364
ENSG00000067704	0.51647	0.2343	0.18327	1.27842	0.2011	0.42106
ENSG00000067900	0.45933	0.11604	0.21618	0.53675	0.59144	0.7991
ENSG00000067955	0.48826	0.07924	0.18797	0.42155	0.67336	0.84869
ENSG00000068024	0.18569	0.09093	0.31136	0.29204	0.77025	0.90416
ENSG00000068028	0.78824	-0.01482	0.13585	-0.1091	0.91312	0.96679
ENSG00000068120	0.27595	0.30398	0.22367	1.35906	0.17413	0.37988
ENSG00000068305	0.45905	-0.01341	0.21293	-0.06299	0.94978	0.98112
ENSG00000068354	0.25672	0.76174	0.45918	1.65893	0.09713	0.25029
ENSG00000068489	0.24336	0.16895	0.25188	0.67078	0.50236	0.73973
ENSG00000068654	0.45731	-0.36635	0.19279	-1.90022	0.0574	0.16653
ENSG00000068697	0.89032	1.53317	0.14817	10.3474	0	0
ENSG00000068745	1.04969	0.16118	0.12348	1.30535	0.19177	0.40787
ENSG00000068784	0.27084	-0.05485	0.27332	-0.20068	0.84095	0.93573
ENSG00000068796	1.19593	0.31448	0.12079	2.6036	0.00923	0.03666
ENSG00000068878	0.38229	-0.08129	0.19813	-0.41028	0.6816	0.85271
ENSG00000068912	0.37703	0.78968	0.19681	4.01236	6e-05	0.00044
ENSG00000069011	0.39659	-0.57236	0.19407	-2.94921	0.00319	0.01495
ENSG00000069020	0.86079	-0.08122	0.18574	-0.43729	0.6619	0.84187
ENSG00000069248	0.47517	-0.09626	0.19386	-0.49655	0.61951	0.81405
ENSG00000069275	1.65005	-0.92079	0.10979	-8.38674	0	0
ENSG00000069329	0.8952	0.8332	0.1329	6.2695	0	0
ENSG00000069345	0.44056	0.0949	0.18535	0.51199	0.60866	0.80815
ENSG00000069509	0.46566	-0.38056	0.19778	-1.92417	0.05433	0.16016
ENSG00000069702	0.20066	-0.05846	0.30533	-0.19148	0.84815	0.93965
ENSG00000069849	0.49732	0.44362	0.18231	2.43338	0.01496	0.05542
ENSG00000069869	0.22194	-0.19901	0.27743	-0.71735	0.47316	0.71686
ENSG00000069956	0.75571	-0.08488	0.15659	-0.54203	0.5878	0.79678
ENSG00000069974	1.43501	-0.06039	0.11408	-0.52935	0.59656	0.80227
ENSG00000070010	3.4722	0.55457	0.07438	7.45579	0	0
ENSG00000070018	0.23175	0.04321	0.28339	0.15246	0.87883	0.95266
ENSG00000070047	0.40076	0.49391	0.20648	2.39205	0.01675	0.0608
ENSG00000070081	0.75672	0.51826	0.15253	3.39784	0.00068	0.00388
ENSG00000070182	0.30142	-0.12855	0.20736	-0.61994	0.5353	0.76189
ENSG00000070367	0.25729	0.16968	0.25345	0.66948	0.50319	0.74038
ENSG00000070371	0.17237	0.2821	0.35645	0.7914	0.42871	0.6747
ENSG00000070413	0.63926	0.23972	0.15955	1.50243	0.13298	0.31181
ENSG00000070423	0.22737	0.07642	0.25865	0.29546	0.76764	0.90244
ENSG00000070444	0.17221	-0.08486	0.33885	-0.25043	0.80225	0.91899
ENSG00000070476	0.20283	-0.075	0.3132	-0.23946	0.81075	0.92033
ENSG00000070495	1.52753	0.87949	0.10793	8.14889	0	0
ENSG00000070501	0.3941	0.29298	0.18258	1.60473	0.10855	0.27175
ENSG00000070526	0.6282	0.18363	0.16694	1.09997	0.27135	0.51608
ENSG00000070718	0.24303	0.01884	0.25535	0.07377	0.9412	0.97592
ENSG00000070756	5.49127	0.13706	0.0626	2.18939	0.02857	0.09507
ENSG00000070761	1.36287	0.51439	0.11675	4.40604	1e-05	9e-05
ENSG00000070770	0.92519	0.20968	0.13807	1.5187	0.12884	0.30483
ENSG00000070785	0.9922	0.09023	0.13627	0.66214	0.50788	0.74397
ENSG00000070814	0.73215	-0.13353	0.1418	-0.94169	0.34635	0.59724
ENSG00000070882	0.22476	0.07642	0.27473	0.27817	0.78088	0.9107
ENSG00000070950	0.32786	0.24828	0.21775	1.14023	0.25419	0.49249
ENSG00000070961	0.59624	0.095	0.18608	0.51054	0.60968	0.80878
ENSG00000071054	0.43851	-0.16212	0.18985	-0.85394	0.39314	0.64216
ENSG00000071082	13.2445	-0.72066	0.05862	-12.293	0	0
ENSG00000071127	0.5202	0.04667	0.17642	0.26455	0.79136	0.91596
ENSG00000071189	0.21713	0.0258	0.27728	0.09306	0.92586	0.97299
ENSG00000071205	0.36747	1.03937	0.72078	1.44201	0.1493	0.33926
ENSG00000071243	0.89484	-0.83789	0.14079	-5.95142	0	0
ENSG00000071462	1.19006	0.33834	0.11387	2.9714	0.00296	0.01407
ENSG00000071537	0.27623	0.38738	0.23271	1.66463	0.09599	0.24808
ENSG00000071539	0.19547	-0.18378	0.2954	-0.62214	0.53385	0.76076
ENSG00000071564	0.27695	-0.20468	0.2012	-1.0173	0.30901	0.55588
ENSG00000071575	1.14391	-0.37346	0.13717	-2.72267	0.00648	0.02731
ENSG00000071626	0.41833	-0.04499	0.17863	-0.25184	0.80117	0.91898
ENSG00000071794	0.31993	0.18113	0.2191	0.82668	0.40842	0.65722
ENSG00000071909	0.29	0.02971	0.27978	0.10618	0.91544	0.96786
ENSG00000071994	1.11966	-0.46136	0.12507	-3.68898	0.00023	0.00145
ENSG00000072042	0.50461	0.63236	0.17763	3.56003	0.00037	0.00227
ENSG00000072062	0.24928	0.24423	0.23598	1.03495	0.30069	0.54787
ENSG00000072110	0.26898	-0.09662	0.23141	-0.41753	0.67629	0.85066
ENSG00000072274	2.96941	0.46353	0.08672	5.34544	0	0
ENSG00000072364	0.5808	0.63134	0.18635	3.38791	0.0007	0.00401
ENSG00000072415	0.19423	-0.04207	0.30925	-0.13605	0.89178	0.95906
ENSG00000072501	0.54922	-0.53307	0.16829	-3.1675	0.00154	0.00805
ENSG00000072506	0.41533	0.80605	0.18995	4.24359	2e-05	0.00018
ENSG00000072571	0.47664	-0.39127	0.20479	-1.91061	0.05605	0.16364
ENSG00000072736	0.77606	0.06457	0.1512	0.42702	0.66936	0.8464
ENSG00000072756	0.42732	-0.37128	0.19745	-1.8804	0.06005	0.1727
ENSG00000072803	0.49199	0.17033	0.18735	0.90916	0.36327	0.61492
ENSG00000072849	0.50505	-0.02433	0.18122	-0.13427	0.89319	0.95968
ENSG00000073008	0.24317	0.26062	0.27714	0.94038	0.34702	0.59766
ENSG00000073050	0.19808	0.09992	0.29504	0.33867	0.73486	0.88427
ENSG00000073111	0.36136	-0.16759	0.19039	-0.88023	0.37873	0.62762
ENSG00000073417	0.36145	-0.17106	0.236	-0.72481	0.46857	0.71241
ENSG00000073536	0.5636	-0.60539	0.17225	-3.51468	0.00044	0.00264
ENSG00000073578	1.44505	0.33223	0.10836	3.06583	0.00217	0.01076
ENSG00000073614	0.41406	0.04411	0.19088	0.23108	0.81725	0.9234
ENSG00000073792	0.24516	0.32748	0.26639	1.22933	0.21895	0.44789
ENSG00000073849	0.3748	-0.16082	0.22842	-0.70406	0.4814	0.72353
ENSG00000073921	0.92777	0.37725	0.1389	2.71604	0.00661	0.02776
ENSG00000073969	0.26688	0.03667	0.23584	0.1555	0.87643	0.95169
ENSG00000074054	0.30845	0.0308	0.21563	0.14283	0.88642	0.95596
ENSG00000074071	0.69117	-0.41405	0.15998	-2.58811	0.00965	0.03813
ENSG00000074201	1.18632	0.01453	0.11797	0.1232	0.90195	0.96388
ENSG00000074266	0.75067	0.41906	0.15007	2.79241	0.00523	0.02277
ENSG00000074319	0.50396	-0.20824	0.17239	-1.20793	0.22707	0.45877
ENSG00000074356	0.174	0.00695	0.33941	0.02049	0.98366	0.99424
ENSG00000074582	0.1864	-0.25093	0.28838	-0.87015	0.38422	0.6325
ENSG00000074603	0.59796	-0.44401	0.1647	-2.69585	0.00702	0.02925
ENSG00000074695	0.5765	-0.25729	0.17095	-1.5051	0.1323	0.3109
ENSG00000074696	1.29141	0.37005	0.11454	3.23083	0.00123	0.00667
ENSG00000074800	19.2381	-0.35208	0.04757	-7.40087	0	0
ENSG00000074842	0.2462	0.01057	0.23538	0.0449	0.96419	0.98497
ENSG00000074966	0.17038	-0.10154	0.41038	-0.24742	0.80458	0.91943
ENSG00000075089	0.33229	0.86578	0.2237	3.87033	0.00011	0.00075
ENSG00000075131	1.17134	-0.55879	0.12691	-4.4029	1e-05	9e-05
ENSG00000075142	0.70009	0.16477	0.15631	1.05408	0.29185	0.53866
ENSG00000075151	0.63628	0.0981	0.18709	0.52433	0.60005	0.80361
ENSG00000075188	0.55206	-0.30417	0.17233	-1.7651	0.07755	0.20979
ENSG00000075218	0.35373	0.23279	0.22262	1.04565	0.29572	0.54238
ENSG00000075239	0.63153	0.05066	0.1589	0.31882	0.74987	0.89289
ENSG00000075292	0.865	-0.33374	0.15134	-2.2052	0.02744	0.09207
ENSG00000075303	0.27687	0.01216	0.24929	0.04878	0.9611	0.98406
ENSG00000075336	1.01032	-0.11963	0.13186	-0.90729	0.36426	0.61536
ENSG00000075340	0.18762	-0.15912	0.31849	-0.49961	0.61735	0.81322
ENSG00000075407	0.21406	-0.2579	0.2872	-0.89797	0.3692	0.61931
ENSG00000075413	0.72859	0.10432	0.16157	0.64565	0.5185	0.75015
ENSG00000075415	3.46433	-0.11529	0.07442	-1.54907	0.12137	0.29257
ENSG00000075420	0.41812	-0.10224	0.19631	-0.52082	0.60249	0.8051
ENSG00000075539	0.42506	0.33804	0.22127	1.52773	0.12658	0.30129
ENSG00000075618	0.64429	0.70243	0.15949	4.40418	1e-05	9e-05
ENSG00000075624	2.79401	-0.60898	0.0885	-6.88134	0	0
ENSG00000075651	0.23045	0.25177	0.31075	0.81022	0.41781	0.66539
ENSG00000075711	0.38773	-0.15244	0.2228	-0.68419	0.49386	0.73313
ENSG00000075785	1.27358	0.34839	0.11208	3.10847	0.00188	0.00957
ENSG00000075790	0.50531	-0.38286	0.1715	-2.23238	0.02559	0.08717
ENSG00000075856	1.00068	0.43582	0.1253	3.47831	0.0005	0.00298
ENSG00000075914	1.27755	0.05436	0.11024	0.49312	0.62193	0.8154
ENSG00000075945	0.26841	0.06176	0.25327	0.24387	0.80733	0.92024
ENSG00000075975	0.3743	-0.09962	0.1854	-0.53734	0.59103	0.79902
ENSG00000076003	0.78085	-0.44474	0.15129	-2.93963	0.00329	0.01534
ENSG00000076043	1.64788	0.61679	0.10344	5.96257	0	0
ENSG00000076053	0.49922	-0.53364	0.17104	-3.12003	0.00181	0.00926
ENSG00000076108	0.51831	0.78628	0.17116	4.59381	0	4e-05
ENSG00000076242	0.34501	-0.21024	0.21405	-0.98223	0.32599	0.57478
ENSG00000076248	0.45406	-0.63915	0.18721	-3.41416	0.00064	0.00369
ENSG00000076321	0.70378	-0.1749	0.16048	-1.08987	0.27577	0.52177
ENSG00000076650	0.24228	0.37738	0.24418	1.5455	0.12222	0.29361
ENSG00000076662	0.27301	0.38724	0.21271	1.82048	0.06869	0.19095
ENSG00000076685	0.29139	0.19636	0.22585	0.86945	0.3846	0.63283
ENSG00000076984	0.22788	-0.35725	0.24747	-1.44364	0.14884	0.33844
ENSG00000077044	0.24405	-0.00611	0.26928	-0.0227	0.98189	0.99382
ENSG00000077097	0.45074	0.14669	0.1893	0.77489	0.43841	0.6838
ENSG00000077147	0.5224	0.11749	0.17346	0.67734	0.49819	0.73709
ENSG00000077152	1.88716	-0.07364	0.10105	-0.72874	0.46616	0.71045
ENSG00000077157	0.33964	0.1908	0.22908	0.83288	0.40491	0.65415
ENSG00000077232	0.20819	-0.04135	0.28072	-0.1473	0.88289	0.95513
ENSG00000077254	0.39292	0.68024	0.23177	2.93499	0.00334	0.01552
ENSG00000077312	1.50792	-0.31077	0.10802	-2.87702	0.00401	0.01827
ENSG00000077348	0.52904	-0.12279	0.17194	-0.71413	0.47514	0.71909
ENSG00000077380	0.43443	0.01122	0.18109	0.06194	0.95061	0.98139
ENSG00000077458	0.35424	-0.05109	0.20539	-0.24877	0.80354	0.919
ENSG00000077514	0.3498	0.35778	0.24272	1.47405	0.14047	0.32493
ENSG00000077549	0.77287	0.06854	0.13689	0.50071	0.61658	0.81304
ENSG00000077684	1.21234	-0.54716	0.13117	-4.17152	3e-05	0.00023
ENSG00000077721	0.76127	0.2912	0.15314	1.90148	0.05724	0.16616
ENSG00000078043	0.18676	-0.22584	0.34464	-0.65529	0.51228	0.74639
ENSG00000078124	0.26446	0.17026	0.25688	0.66279	0.50746	0.74397
ENSG00000078140	1.9155	0.08073	0.09769	0.82634	0.40861	0.65728
ENSG00000078142	0.48024	0.34793	0.18688	1.86175	0.06264	0.1788
ENSG00000078177	0.19608	-0.05861	0.30914	-0.18959	0.84963	0.94038
ENSG00000078269	0.26942	-0.21339	0.24564	-0.86872	0.385	0.63334
ENSG00000078304	0.40868	0.14343	0.18819	0.76216	0.44597	0.69113
ENSG00000078319	0.46522	0.09569	0.18504	0.51713	0.60507	0.80544
ENSG00000078369	1.32914	-0.17497	0.11082	-1.5788	0.11438	0.28209
ENSG00000078403	0.62658	-0.3223	0.16828	-1.91525	0.05546	0.16252
ENSG00000078596	0.69025	-0.08832	0.16914	-0.52219	0.60154	0.80473
ENSG00000078618	0.91156	-0.10187	0.14099	-0.72253	0.46997	0.71398
ENSG00000078668	1.46805	0.09593	0.10573	0.90733	0.36423	0.61536
ENSG00000078674	0.61214	0.08153	0.17322	0.47065	0.63789	0.82601
ENSG00000078687	0.24393	-0.03947	0.25028	-0.15771	0.87469	0.95085
ENSG00000078699	0.2486	-0.03091	0.25288	-0.12225	0.9027	0.96401
ENSG00000078747	0.37252	-0.19655	0.20757	-0.94691	0.34369	0.59392
ENSG00000079134	0.29567	0.04653	0.22981	0.20248	0.83954	0.93564
ENSG00000079150	0.2309	0.57696	0.28333	2.03637	0.04171	0.12864
ENSG00000079246	2.45802	-0.08043	0.08234	-0.97679	0.32868	0.57705
ENSG00000079277	0.39779	0.36843	0.2006	1.8366	0.06627	0.18587
ENSG00000079332	0.88852	0.88253	0.14246	6.19499	0	0
ENSG00000079335	0.87417	-0.09486	0.14159	-0.66992	0.50291	0.74013
ENSG00000079387	0.27974	0.02913	0.26156	0.11136	0.91133	0.96679
ENSG00000079459	2.00298	0.90737	0.09898	9.16748	0	0
ENSG00000079462	0.23305	-0.14013	0.24298	-0.57672	0.56413	0.7805
ENSG00000079616	0.5604	-0.06444	0.16455	-0.39159	0.69536	0.86123
ENSG00000079785	0.91023	0.11302	0.13277	0.85126	0.39463	0.64323
ENSG00000079805	0.34184	0.01574	0.20197	0.07795	0.93787	0.97525
ENSG00000079819	0.8206	0.4976	0.15735	3.16238	0.00156	0.00817
ENSG00000079950	0.40513	0.50848	0.2014	2.52469	0.01158	0.04461
ENSG00000079999	1.05112	-0.72791	0.13049	-5.57847	0	0
ENSG00000080345	1.34246	-0.39969	0.11789	-3.3902	0.0007	0.00398
ENSG00000080371	0.40205	0.19323	0.18951	1.01966	0.30789	0.55527
ENSG00000080546	0.17117	0.08194	0.34261	0.23916	0.81098	0.92033
ENSG00000080608	0.24509	-0.11446	0.25633	-0.44652	0.65522	0.83721
ENSG00000080802	0.77714	-0.16192	0.15255	-1.06139	0.28851	0.53548
ENSG00000080815	0.26684	0.12834	0.23893	0.53715	0.59117	0.79904
ENSG00000080819	0.31131	0.13892	0.21248	0.6538	0.51324	0.74657
ENSG00000080822	0.18589	0.19101	0.29879	0.63927	0.52264	0.75315
ENSG00000080824	7.14734	0.04769	0.06987	0.68254	0.4949	0.73394
ENSG00000080839	0.30124	-0.17605	0.22533	-0.78132	0.43461	0.68013
ENSG00000080845	0.17398	-0.05977	0.31612	-0.18906	0.85004	0.94038
ENSG00000080986	0.65972	-0.00063	0.17779	-0.00355	0.99716	0.99901
ENSG00000081014	0.17283	0.12371	0.34244	0.36127	0.7179	0.87387
ENSG00000081019	0.52196	0.69654	0.16497	4.22231	2e-05	0.00019
ENSG00000081026	0.23245	0.20174	0.30726	0.65657	0.51146	0.74588
ENSG00000081154	0.60382	-0.25789	0.1611	-1.60085	0.10941	0.27331
ENSG00000081189	0.55829	0.21847	0.21173	1.03183	0.30215	0.54951
ENSG00000081320	0.90154	1.93782	0.16513	11.7351	0	0
ENSG00000081721	0.5259	-0.48502	0.16825	-2.88277	0.00394	0.01802
ENSG00000081870	1.41093	0.96922	0.11691	8.29046	0	0
ENSG00000081913	0.3476	0.41609	0.23016	1.8078	0.07064	0.19536
ENSG00000082068	0.49805	-0.03403	0.19814	-0.17173	0.86365	0.94655
ENSG00000082153	1.93534	0.54411	0.09635	5.64717	0	0
ENSG00000082212	0.18876	-0.28415	0.32125	-0.8845	0.37642	0.626
ENSG00000082213	0.2513	-0.00582	0.26498	-0.02197	0.98247	0.99385
ENSG00000082258	0.69391	-0.70291	0.16456	-4.27152	2e-05	0.00016
ENSG00000082269	0.32906	0.12325	0.21203	0.58125	0.56107	0.77778
ENSG00000082397	0.27395	0.1456	0.27986	0.52026	0.60288	0.8051
ENSG00000082515	2.09724	0.11669	0.09733	1.19891	0.23056	0.4638
ENSG00000082516	0.58244	0.08993	0.16608	0.54149	0.58817	0.79685
ENSG00000082641	0.39717	-0.16448	0.18577	-0.88543	0.37593	0.62569
ENSG00000082701	0.20069	0.08339	0.30617	0.27235	0.78535	0.91312
ENSG00000082805	0.29194	0.18809	0.26478	0.71036	0.47748	0.72049
ENSG00000082898	1.64313	-0.14616	0.10642	-1.3734	0.16963	0.37303
ENSG00000083093	0.51506	-0.08787	0.18937	-0.46402	0.64264	0.83011
ENSG00000083097	0.1914	0.15808	0.35551	0.44466	0.65656	0.83841
ENSG00000083099	1.34069	-1.03182	0.11934	-8.64601	0	0
ENSG00000083168	0.95681	-0.12194	0.13051	-0.93433	0.35013	0.60202
ENSG00000083223	0.38286	0.34241	0.19984	1.71337	0.08664	0.22975
ENSG00000083312	0.93696	-0.41283	0.13043	-3.16521	0.00155	0.0081
ENSG00000083457	0.51017	-0.00738	0.18692	-0.03946	0.96853	0.98809
ENSG00000083520	0.41813	0.32817	0.19843	1.65387	0.09815	0.25255
ENSG00000083535	0.1925	0.15808	0.33181	0.47642	0.63377	0.82298
ENSG00000083544	0.19998	-0.15854	0.30187	-0.5252	0.59944	0.80361
ENSG00000083635	0.23329	0.16011	0.26106	0.6133	0.53968	0.76472
ENSG00000083642	0.27653	-0.07951	0.23031	-0.34522	0.72993	0.88122
ENSG00000083807	0.4807	0.47397	0.17495	2.70919	0.00674	0.02827
ENSG00000083812	0.38692	1.12693	0.20091	5.60917	0	0
ENSG00000083845	18.734	-0.08763	0.05243	-1.67152	0.09462	0.24582
ENSG00000083896	0.47254	0.25158	0.1803	1.39538	0.1629	0.36234
ENSG00000083937	0.36827	-0.02541	0.19606	-0.12961	0.89687	0.96116
ENSG00000084070	0.62134	0.68411	0.16312	4.19388	3e-05	0.00021
ENSG00000084072	1.1496	-0.4505	0.11969	-3.76377	0.00017	0.00111
ENSG00000084073	0.69063	0.25322	0.1502	1.68583	0.09183	0.24037
ENSG00000084090	0.63679	-0.13478	0.15636	-0.86196	0.38871	0.63732
ENSG00000084092	0.51205	0.82284	0.19221	4.28085	2e-05	0.00015
ENSG00000084093	0.68521	0.17024	0.16144	1.05445	0.29168	0.53851
ENSG00000084207	4.38673	0.09357	0.08829	1.0598	0.28924	0.53588
ENSG00000084234	0.86591	0.26269	0.13699	1.9176	0.05516	0.16192
ENSG00000084463	0.56976	-0.16523	0.16656	-0.99201	0.32119	0.5707
ENSG00000084623	1.60827	0.06311	0.10405	0.60651	0.54417	0.7666
ENSG00000084652	0.41345	-0.48853	0.17907	-2.72814	0.00637	0.02698
ENSG00000084676	0.61964	0.37033	0.18226	2.03185	0.04217	0.1297
ENSG00000084693	0.17906	0.2074	0.36034	0.57557	0.56491	0.78088
ENSG00000084733	0.86473	0.02375	0.13315	0.1784	0.85841	0.94435
ENSG00000084754	0.83004	0.60154	0.1462	4.11444	4e-05	0.00029
ENSG00000084774	0.19816	-0.34202	0.28521	-1.19918	0.23046	0.46373
ENSG00000085063	0.55512	0.89322	0.16576	5.38879	0	0
ENSG00000085185	0.27932	0.5127	0.22803	2.2484	0.02455	0.08429
ENSG00000085224	0.72162	-0.18855	0.16315	-1.15567	0.24782	0.48611
ENSG00000085231	1.38503	-0.46981	0.12412	-3.78517	0.00015	0.00103
ENSG00000085274	0.56059	-0.39669	0.16973	-2.33715	0.01943	0.0691
ENSG00000085276	0.38415	0.12601	0.19865	0.63431	0.52588	0.75568
ENSG00000085365	0.18385	0.24932	0.31717	0.78608	0.43182	0.67791
ENSG00000085415	0.30599	-0.27705	0.20777	-1.33343	0.18239	0.39346
ENSG00000085449	0.17111	0.17361	0.34584	0.50198	0.61568	0.81304
ENSG00000085491	0.17204	0.21538	0.3575	0.60246	0.54687	0.76803
ENSG00000085511	0.60097	0.15938	0.16999	0.93757	0.34846	0.59981
ENSG00000085719	0.25288	0.40291	0.25278	1.59392	0.11095	0.27607
ENSG00000085721	0.33725	0.07381	0.19748	0.37375	0.70859	0.87047
ENSG00000085733	0.31978	0.28121	0.1959	1.43543	0.15117	0.34238
ENSG00000085760	0.33474	-0.40274	0.21315	-1.88942	0.05884	0.16953
ENSG00000085788	0.18706	0.24946	0.37279	0.66917	0.50338	0.74052
ENSG00000085832	0.64961	-0.09099	0.17114	-0.5317	0.59493	0.80117
ENSG00000085840	0.89662	-0.14577	0.13769	-1.05869	0.28974	0.53639
ENSG00000085871	0.78538	0.23267	0.15022	1.54885	0.12142	0.29257
ENSG00000085872	0.48342	0.11259	0.18423	0.61115	0.5411	0.76483
ENSG00000085978	0.23093	0.26004	0.25515	1.01916	0.30813	0.55527
ENSG00000086015	0.33649	0.14204	0.24963	0.56901	0.56935	0.78373
ENSG00000086061	3.1188	-0.44015	0.084	-5.23996	0	0
ENSG00000086065	0.65168	0.94938	0.15741	6.03125	0	0
ENSG00000086102	0.94666	-0.18197	0.1373	-1.32538	0.18505	0.39808
ENSG00000086189	0.58045	-0.26898	0.1674	-1.60679	0.1081	0.27111
ENSG00000086200	0.39676	0.22667	0.18744	1.20929	0.22655	0.45811
ENSG00000086232	0.58155	0.17372	0.16125	1.07732	0.28134	0.52799
ENSG00000086475	0.36483	-0.7297	0.20929	-3.48655	0.00049	0.00291
ENSG00000086504	0.59477	0.47871	0.1609	2.97524	0.00293	0.01392
ENSG00000086544	0.2366	0.44381	0.28896	1.53589	0.12456	0.29808
ENSG00000086589	0.4011	-0.68395	0.18759	-3.64587	0.00027	0.00168
ENSG00000086598	0.70667	0.83423	0.15659	5.32734	0	0
ENSG00000086666	0.77134	0.27855	0.14748	1.88881	0.05892	0.16964
ENSG00000086712	0.96439	-0.35172	0.13863	-2.53715	0.01118	0.04337
ENSG00000086758	0.52483	-0.40263	0.17338	-2.32229	0.02022	0.07148
ENSG00000086827	0.35716	0.32492	0.21586	1.50522	0.13227	0.3109
ENSG00000087053	0.31129	-0.12819	0.20982	-0.61093	0.54124	0.76483
ENSG00000087074	1.01764	0.20562	0.13156	1.56294	0.11807	0.28738
ENSG00000087077	0.21821	-0.0325	0.24925	-0.13041	0.89624	0.96116
ENSG00000087086	3.80428	0.07236	0.08696	0.83205	0.40538	0.65443
ENSG00000087087	0.6681	0.29715	0.16116	1.84381	0.06521	0.18372
ENSG00000087095	0.34789	0.06643	0.22481	0.2955	0.76761	0.90244
ENSG00000087111	0.37605	0.22566	0.1825	1.23653	0.21626	0.4439
ENSG00000087157	0.27238	0.53736	0.23533	2.2834	0.02241	0.07805
ENSG00000087191	1.66078	-0.33498	0.10878	-3.07945	0.00207	0.01039
ENSG00000087206	0.79372	0.26822	0.15879	1.68918	0.09118	0.23932
ENSG00000087263	0.70099	0.40709	0.15656	2.60025	0.00932	0.03697
ENSG00000087269	0.31685	-0.21851	0.20924	-1.0443	0.29635	0.5431
ENSG00000087274	0.37629	0.30139	0.21244	1.41868	0.15599	0.3508
ENSG00000087299	0.23832	0.16867	0.24302	0.69403	0.48766	0.72882
ENSG00000087302	0.85539	0.27066	0.13223	2.04681	0.04068	0.12657
ENSG00000087338	0.49734	1.32187	0.20808	6.35261	0	0
ENSG00000087365	1.22339	0.25397	0.119	2.13413	0.03283	0.10616
ENSG00000087460	0.92785	-0.16816	0.12804	-1.31329	0.18908	0.40388
ENSG00000087470	0.58995	0.08752	0.16881	0.51847	0.60413	0.80515
ENSG00000087502	0.44867	-0.43361	0.18851	-2.30023	0.02144	0.07519
ENSG00000087586	0.61029	0.09857	0.17513	0.56282	0.57356	0.78701
ENSG00000087589	0.53123	0.25732	0.18328	1.40392	0.16034	0.35848
ENSG00000087884	0.22344	0.6766	0.30781	2.1981	0.02794	0.09335
ENSG00000087903	0.20346	0.38377	0.32216	1.19123	0.23356	0.46753
ENSG00000087995	0.60141	-0.26848	0.16448	-1.63224	0.10263	0.26097
ENSG00000088179	0.25359	0.04436	0.27688	0.16022	0.87271	0.94973
ENSG00000088205	1.34256	-0.29434	0.11673	-2.5216	0.01168	0.04498
ENSG00000088247	0.49707	-0.26597	0.1712	-1.55352	0.1203	0.29092
ENSG00000088256	0.29719	0.63032	0.20759	3.03637	0.00239	0.01166
ENSG00000088298	0.2592	0.05292	0.22171	0.23868	0.81135	0.92033
ENSG00000088305	0.24913	0.43612	0.27188	1.6041	0.10869	0.27201
ENSG00000088325	1.02631	0.16241	0.14065	1.15466	0.24823	0.48638
ENSG00000088356	3.02997	0.6807	0.08494	8.01401	0	0
ENSG00000088387	0.82644	0.28234	0.1443	1.95658	0.0504	0.15047
ENSG00000088448	0.27584	-0.03788	0.25436	-0.14893	0.88161	0.95448
ENSG00000088451	0.36192	0.12463	0.18985	0.65647	0.51152	0.74588
ENSG00000088682	0.32752	-0.11039	0.19363	-0.57012	0.5686	0.78317
ENSG00000088727	0.72561	1.8196	0.17551	10.3675	0	0
ENSG00000088812	0.17687	0.0905	0.33497	0.27016	0.78704	0.91358
ENSG00000088832	0.20984	0.05046	0.25903	0.1948	0.84555	0.93757
ENSG00000088833	0.76732	0.14474	0.1455	0.99474	0.31986	0.56921
ENSG00000088888	0.23057	0.14328	0.25054	0.57191	0.56738	0.78244
ENSG00000088930	0.5052	-0.00128	0.1753	-0.00732	0.99416	0.99807
ENSG00000088986	7.01662	0.89226	0.06802	13.1177	0	0
ENSG00000088992	0.39199	0.01181	0.21486	0.05495	0.95618	0.98245
ENSG00000089006	0.98564	-0.82108	0.13841	-5.93221	0	0
ENSG00000089009	19.4604	-0.38142	0.04528	-8.42385	0	0
ENSG00000089022	0.35551	-0.06517	0.20715	-0.31462	0.75305	0.89484
ENSG00000089048	1.32085	0.02481	0.12568	0.1974	0.84351	0.93631
ENSG00000089053	0.98914	0.02002	0.13292	0.15059	0.8803	0.95351
ENSG00000089060	0.32702	0.37331	0.52355	0.71303	0.47583	0.71965
ENSG00000089063	0.2935	-0.17902	0.20769	-0.862	0.38869	0.63732
ENSG00000089094	0.17127	0.15693	0.3247	0.48329	0.62889	0.8195
ENSG00000089123	0.20371	0.28369	0.31473	0.90138	0.36738	0.61812
ENSG00000089154	0.51352	-0.30532	0.17117	-1.78376	0.07446	0.20367
ENSG00000089157	29.2269	-0.25325	0.04339	-5.83627	0	0
ENSG00000089195	0.55838	-0.18321	0.17129	-1.06957	0.28481	0.53164
ENSG00000089220	1.02575	0.25758	0.12388	2.07921	0.0376	0.11859
ENSG00000089234	0.61163	0.11955	0.17666	0.67673	0.49857	0.73735
ENSG00000089248	1.51831	0.16841	0.10783	1.56179	0.11834	0.28764
ENSG00000089280	1.97042	-0.32793	0.0965	-3.39809	0.00068	0.00388
ENSG00000089289	0.69846	-0.15415	0.15571	-0.98997	0.32219	0.57159
ENSG00000089327	0.8996	0.11454	0.12746	0.89866	0.36883	0.61931
ENSG00000089472	0.32042	-0.0025	0.21467	-0.01166	0.99069	0.99745
ENSG00000089597	0.2309	-0.14027	0.25066	-0.5596	0.57575	0.78818
ENSG00000089682	0.29483	-0.01192	0.21994	-0.0542	0.95678	0.98245
ENSG00000089685	1.17781	0.10678	0.12838	0.83176	0.40554	0.65443
ENSG00000089693	0.4053	0.59156	0.18318	3.22945	0.00124	0.0067
ENSG00000089737	1.0166	0.37784	0.13577	2.78297	0.00539	0.02338
ENSG00000089818	0.3266	0.64846	0.2211	2.93291	0.00336	0.01561
ENSG00000089876	0.18961	0.0245	0.3254	0.07529	0.93998	0.97568
ENSG00000089902	0.40517	0.09696	0.19113	0.50728	0.61196	0.81058
ENSG00000089916	0.29804	0.22174	0.23859	0.92937	0.3527	0.60446
ENSG00000090013	1.66682	-0.36854	0.12006	-3.06966	0.00214	0.01066
ENSG00000090054	0.40816	-0.17384	0.1934	-0.89883	0.36874	0.61931
ENSG00000090060	0.60227	0.17426	0.17102	1.01893	0.30824	0.55527
ENSG00000090061	0.30316	0.18026	0.21852	0.82492	0.40942	0.65761
ENSG00000090263	0.94149	-1.07859	0.14328	-7.52787	0	0
ENSG00000090266	2.54789	-0.77707	0.08393	-9.25826	0	0
ENSG00000090273	7.89058	-0.05527	0.05806	-0.95193	0.34113	0.5907
ENSG00000090316	0.53321	-0.03553	0.17725	-0.20045	0.84113	0.93573
ENSG00000090372	0.17825	0.01551	0.31252	0.04963	0.96042	0.9838
ENSG00000090432	0.43861	-0.16396	0.18647	-0.87924	0.37927	0.62789
ENSG00000090447	0.19048	-0.20902	0.27536	-0.75908	0.4478	0.69312
ENSG00000090470	0.55411	0.12053	0.17308	0.69639	0.48618	0.72767
ENSG00000090520	0.32066	0.78168	0.21183	3.69006	0.00022	0.00144
ENSG00000090615	0.32921	0.0313	0.19939	0.15697	0.87527	0.95117
ENSG00000090621	0.7537	-0.27996	0.14783	-1.89373	0.05826	0.16845
ENSG00000090686	0.61067	0.45774	0.17532	2.61089	0.00903	0.03603
ENSG00000090857	0.40838	-0.13669	0.18559	-0.73651	0.46142	0.70586
ENSG00000090861	0.56408	-0.21369	0.16908	-1.26384	0.20629	0.42811
ENSG00000090863	0.31095	-0.29462	0.22821	-1.29101	0.1967	0.41432
ENSG00000090889	0.26839	-0.25525	0.22982	-1.11063	0.26673	0.50995
ENSG00000090905	0.73486	-0.06456	0.15833	-0.40776	0.68345	0.85365
ENSG00000090989	0.31229	0.17243	0.22567	0.76406	0.44483	0.6899
ENSG00000091009	0.37946	-0.24119	0.19778	-1.21951	0.22265	0.45301
ENSG00000091039	0.77927	0.33433	0.16537	2.02164	0.04321	0.13215
ENSG00000091127	0.72785	-0.5341	0.16905	-3.15937	0.00158	0.00825
ENSG00000091140	0.80508	-0.15515	0.14167	-1.09511	0.27347	0.51899
ENSG00000091157	0.2325	-0.03164	0.28459	-0.11117	0.91148	0.96679
ENSG00000091164	1.37999	0.03912	0.11505	0.34	0.73386	0.88368
ENSG00000091317	1.34721	0.76608	0.11069	6.92104	0	0
ENSG00000091436	0.4533	0.09703	0.1859	0.52197	0.60169	0.80473
ENSG00000091483	1.81765	-0.08611	0.09762	-0.88206	0.37775	0.6272
ENSG00000091527	0.83277	-0.34389	0.13588	-2.5308	0.01138	0.04406
ENSG00000091542	0.31917	-0.04411	0.20439	-0.21583	0.82912	0.9306
ENSG00000091592	0.29099	-0.20368	0.27578	-0.73857	0.46017	0.70472
ENSG00000091640	0.41699	-0.74714	0.19634	-3.8054	0.00014	0.00096
ENSG00000091651	1.1899	0.13929	0.12733	1.09397	0.27397	0.51964
ENSG00000091732	0.74546	-0.86442	0.15132	-5.71263	0	0
ENSG00000091947	0.25272	-0.38106	0.22875	-1.6658	0.09575	0.24775
ENSG00000092010	0.3067	0.58072	0.23496	2.47155	0.01345	0.05073
ENSG00000092094	0.30181	0.20521	0.21822	0.94035	0.34704	0.59766
ENSG00000092108	0.42906	-0.09654	0.18931	-0.50999	0.61006	0.80902
ENSG00000092140	0.18901	0.08281	0.33083	0.2503	0.80236	0.91899
ENSG00000092148	0.41655	0.06095	0.18323	0.33266	0.73939	0.88649
ENSG00000092199	5.32502	-0.20793	0.06377	-3.26056	0.00111	0.00607
ENSG00000092201	0.83347	-0.16608	0.14255	-1.16502	0.24401	0.48095
ENSG00000092203	0.488	1.17411	0.1703	6.89438	0	0
ENSG00000092208	0.22623	-0.00712	0.26627	-0.02675	0.97866	0.99208
ENSG00000092330	0.22648	-0.18219	0.29888	-0.60958	0.54214	0.76494
ENSG00000092439	0.43173	0.02999	0.19618	0.15288	0.87849	0.95266
ENSG00000092470	0.32186	0.18954	0.21936	0.86405	0.38756	0.63619
ENSG00000092531	0.27629	0.58754	0.22807	2.5761	0.00999	0.03932
ENSG00000092820	0.87122	0.9128	0.15713	5.80907	0	0
ENSG00000092841	3.17276	0.34	0.08092	4.20192	3e-05	0.00021
ENSG00000092847	0.4234	0.21071	0.20034	1.05179	0.2929	0.53884
ENSG00000092853	2.27936	-0.43261	0.10794	-4.00787	6e-05	0.00044
ENSG00000092931	0.23426	0.38536	0.25566	1.50728	0.13174	0.31019
ENSG00000092978	0.60274	-0.04772	0.17752	-0.26881	0.78808	0.91402
ENSG00000093000	0.64718	-0.1998	0.15262	-1.30915	0.19048	0.40612
ENSG00000093009	1.32921	0.02621	0.11781	0.22246	0.82396	0.92722
ENSG00000093010	2.1263	-0.24454	0.09099	-2.68742	0.0072	0.02984
ENSG00000093144	0.83102	-0.09769	0.13477	-0.72483	0.46855	0.71241
ENSG00000093167	0.3288	0.2316	0.21312	1.08672	0.27716	0.52338
ENSG00000093183	0.35424	0.0661	0.20214	0.327	0.74367	0.88825
ENSG00000094631	0.17508	-0.20147	0.33499	-0.60143	0.54755	0.76867
ENSG00000094804	0.96758	0.05746	0.13953	0.41179	0.68049	0.8524
ENSG00000094880	0.98763	-0.03592	0.13055	-0.27515	0.7832	0.91209
ENSG00000094916	1.67004	-0.32472	0.11163	-2.90877	0.00363	0.01676
ENSG00000094975	0.21943	0.30124	0.28137	1.0706	0.28435	0.53092
ENSG00000095002	0.63845	0.44305	0.16339	2.71163	0.0067	0.02808
ENSG00000095015	0.33266	0.21506	0.22573	0.95277	0.34071	0.59012
ENSG00000095139	0.44518	0.34472	0.18067	1.908	0.05639	0.16428
ENSG00000095209	0.45956	0.478	0.18262	2.61742	0.00886	0.03541
ENSG00000095261	1.15657	0.09072	0.11761	0.77139	0.44047	0.68599
ENSG00000095319	0.30818	-0.18665	0.19569	-0.95379	0.34019	0.58966
ENSG00000095380	1.3794	0.32168	0.1132	2.84165	0.00449	0.01995
ENSG00000095485	0.17463	0.01537	0.33849	0.04539	0.96379	0.98497
ENSG00000095564	0.35123	0.00202	0.20654	0.00978	0.99219	0.99787
ENSG00000095574	0.32023	0.17286	0.22057	0.78369	0.43322	0.67872
ENSG00000095637	0.21562	0.01739	0.29638	0.05867	0.95321	0.98192
ENSG00000095739	0.81978	0.30804	0.16585	1.85738	0.06326	0.18019
ENSG00000095787	2.29224	-0.08917	0.08679	-1.02739	0.30424	0.55173
ENSG00000095794	0.51584	0.73566	0.20867	3.52541	0.00042	0.00255
ENSG00000095906	0.31784	0.13936	0.19724	0.70653	0.47986	0.72245
ENSG00000095951	0.49814	-0.28108	0.20107	-1.39793	0.16213	0.3611
ENSG00000096060	0.61704	-0.24521	0.1719	-1.42652	0.15372	0.34714
ENSG00000096063	1.36175	0.00997	0.11644	0.08566	0.93174	0.97314
ENSG00000096070	0.2127	-0.29967	0.27941	-1.07252	0.28349	0.52968
ENSG00000096080	0.84279	-0.08096	0.1399	-0.57868	0.56281	0.77943
ENSG00000096092	0.19248	0.058	0.31038	0.18689	0.85175	0.94079
ENSG00000096384	11.431	-0.52043	0.06424	-8.10107	0	0
ENSG00000096401	0.93382	-1.00638	0.14224	-7.07507	0	0
ENSG00000096433	0.21011	-0.0663	0.27026	-0.24531	0.80622	0.92024
ENSG00000096654	0.30164	0.50544	0.21608	2.33918	0.01933	0.06891
ENSG00000096717	0.38125	-0.82406	0.20731	-3.97497	7e-05	0.0005
ENSG00000096746	1.42459	-0.91112	0.11387	-8.00147	0	0
ENSG00000096968	0.1817	0.05743	0.34785	0.16509	0.86888	0.949
ENSG00000097007	0.91577	-0.04484	0.12832	-0.34944	0.72676	0.87917
ENSG00000097021	0.58041	0.20249	0.16076	1.25962	0.20781	0.4305
ENSG00000097033	0.51233	0.33222	0.18471	1.79859	0.07208	0.19818
ENSG00000097046	0.47812	-1.09492	0.19238	-5.69154	0	0
ENSG00000097096	0.24388	0.08556	0.24948	0.34293	0.73165	0.8821
ENSG00000099194	0.64745	0.09254	0.16596	0.55757	0.57714	0.78918
ENSG00000099203	0.34784	-0.95792	0.20988	-4.56407	1e-05	5e-05
ENSG00000099246	0.71178	0.42205	0.16097	2.622	0.00874	0.03498
ENSG00000099331	0.1795	0.14068	0.32618	0.4313	0.66625	0.84427
ENSG00000099341	1.3406	-0.30075	0.10902	-2.75878	0.0058	0.02486
ENSG00000099381	0.2359	-0.05658	0.23387	-0.24195	0.80882	0.92024
ENSG00000099399	0.2635	-0.25549	0.24502	-1.04274	0.29707	0.54345
ENSG00000099622	1.40792	-0.88732	0.11503	-7.71374	0	0
ENSG00000099783	1.59883	0.20613	0.10372	1.9874	0.04688	0.14161
ENSG00000099795	1.04147	0.05834	0.12292	0.47462	0.63506	0.82431
ENSG00000099797	0.68206	-0.17071	0.1512	-1.12907	0.25887	0.49821
ENSG00000099800	1.85773	-1.03443	0.10234	-10.1078	0	0
ENSG00000099804	0.25554	0.33633	0.22041	1.52591	0.12703	0.3019
ENSG00000099817	1.0188	0.83517	0.13571	6.15395	0	0
ENSG00000099849	0.21243	0.60104	0.27929	2.15199	0.0314	0.10233
ENSG00000099875	0.20692	0.23379	0.26783	0.87293	0.3827	0.6306
ENSG00000099899	0.31417	-0.21947	0.21027	-1.04372	0.29661	0.5433
ENSG00000099901	1.68708	-0.62502	0.10349	-6.03931	0	0
ENSG00000099910	0.17193	-0.0515	0.32866	-0.15669	0.87549	0.95127
ENSG00000099917	1.20181	0.01399	0.12137	0.11526	0.90824	0.96627
ENSG00000099940	2.38695	0.29576	0.0918	3.22182	0.00127	0.00684
ENSG00000099942	3.1246	0.21407	0.08342	2.56609	0.01029	0.04034
ENSG00000099949	0.28387	0.18766	0.21195	0.88541	0.37593	0.62569
ENSG00000099954	0.33894	0.02325	0.25767	0.09024	0.9281	0.97299
ENSG00000099956	0.28896	-0.21196	0.21284	-0.99585	0.31933	0.56869
ENSG00000099968	0.61663	-0.17775	0.16189	-1.09793	0.27223	0.5172
ENSG00000099991	0.19961	0.17505	0.29609	0.59122	0.55438	0.7731
ENSG00000099995	0.51257	-0.43345	0.17465	-2.48185	0.01307	0.04955
ENSG00000100023	0.50487	-0.1342	0.17324	-0.77465	0.43855	0.68382
ENSG00000100028	2.78464	0.3184	0.08213	3.8769	0.00011	0.00073
ENSG00000100029	0.46667	-0.02893	0.17912	-0.16152	0.87169	0.94957
ENSG00000100030	2.08551	0.02373	0.09749	0.2434	0.8077	0.92024
ENSG00000100034	0.52141	0.25887	0.16908	1.53106	0.12575	0.29999
ENSG00000100038	0.34514	-0.25121	0.19825	-1.26716	0.2051	0.42641
ENSG00000100056	1.39981	0.96225	0.11423	8.42352	0	0
ENSG00000100058	0.45571	0.65984	0.1862	3.54372	0.00039	0.0024
ENSG00000100075	0.42365	0.23649	0.18689	1.26545	0.20571	0.4273
ENSG00000100084	0.76395	0.07022	0.14534	0.48317	0.62897	0.8195
ENSG00000100097	1.49606	0.92449	0.13211	6.99764	0	0
ENSG00000100104	0.22554	-0.0238	0.26473	-0.08992	0.92835	0.97299
ENSG00000100109	0.72157	0.73866	0.1564	4.72277	0	2e-05
ENSG00000100124	0.33393	-0.24354	0.20838	-1.16872	0.24251	0.47937
ENSG00000100129	0.68255	-0.08467	0.1499	-0.56488	0.57215	0.78589
ENSG00000100138	4.50159	0.15262	0.07275	2.09772	0.03593	0.11431
ENSG00000100142	3.3301	0.27379	0.08385	3.26533	0.00109	0.006
ENSG00000100162	0.2525	-0.08908	0.25226	-0.35311	0.72401	0.87746
ENSG00000100181	0.45047	0.12414	0.20884	0.59441	0.55224	0.77276
ENSG00000100201	0.39353	-0.75321	0.18385	-4.0969	4e-05	0.00031
ENSG00000100207	0.35638	0.04148	0.19575	0.21188	0.8322	0.9321
ENSG00000100209	0.25833	0.03624	0.24705	0.14668	0.88338	0.95536
ENSG00000100211	0.19503	0.43337	0.31859	1.36026	0.17375	0.37933
ENSG00000100216	0.76972	-0.10211	0.14503	-0.70402	0.48142	0.72353
ENSG00000100219	0.48662	0.38781	0.17832	2.17475	0.02965	0.09769
ENSG00000100220	0.70438	0.28033	0.15086	1.85817	0.06315	0.18003
ENSG00000100221	0.17857	0.06555	0.29225	0.22429	0.82253	0.9271
ENSG00000100225	0.47626	0.20277	0.17906	1.1324	0.25747	0.49607
ENSG00000100227	0.22032	-0.31592	0.27428	-1.15182	0.24939	0.48728
ENSG00000100266	0.21422	0.25917	0.26956	0.96148	0.33631	0.58586
ENSG00000100280	0.21446	0.05902	0.26722	0.22086	0.8252	0.92785
ENSG00000100281	0.95059	-0.26381	0.14319	-1.84245	0.06541	0.18391
ENSG00000100285	0.40756	-0.90595	0.21617	-4.19086	3e-05	0.00022
ENSG00000100296	0.21396	0.14242	0.25747	0.55313	0.58017	0.79149
ENSG00000100297	0.42596	-0.46155	0.18247	-2.52942	0.01143	0.04421
ENSG00000100304	0.42529	-0.05314	0.18357	-0.28946	0.77223	0.90573
ENSG00000100316	14.4387	-0.29744	0.06112	-4.8667	0	1e-05
ENSG00000100320	9.97312	-0.09557	0.05981	-1.59789	0.11007	0.27426
ENSG00000100325	0.21381	0.01739	0.25882	0.06719	0.94643	0.97915
ENSG00000100335	0.86854	0.00375	0.13855	0.02707	0.9784	0.99208
ENSG00000100336	0.75296	0.23855	0.16519	1.4441	0.14871	0.33841
ENSG00000100342	0.43434	-0.02677	0.18727	-0.14296	0.88632	0.95596
ENSG00000100345	0.41575	0.14426	0.1821	0.79217	0.42826	0.67439
ENSG00000100347	0.18831	0.09108	0.29175	0.31216	0.75492	0.89493
ENSG00000100348	0.56282	-0.40472	0.15943	-2.53854	0.01113	0.04324
ENSG00000100351	0.19031	0.1079	0.34453	0.31318	0.75414	0.89493
ENSG00000100353	1.32849	-0.29333	0.10848	-2.70399	0.00685	0.02862
ENSG00000100354	0.76858	-0.13306	0.15883	-0.83773	0.40218	0.65132
ENSG00000100372	0.53229	0.09791	0.17353	0.56423	0.5726	0.78619
ENSG00000100380	0.89259	0.57876	0.13853	4.17776	3e-05	0.00023
ENSG00000100387	1.76595	-0.62824	0.10348	-6.07097	0	0
ENSG00000100393	0.54871	-0.11104	0.17077	-0.65025	0.51553	0.74871
ENSG00000100401	0.2822	-0.046	0.20495	-0.22446	0.8224	0.9271
ENSG00000100403	0.17523	0.04872	0.33301	0.14632	0.88367	0.95537
ENSG00000100410	1.28945	-0.17386	0.11246	-1.546	0.1221	0.29361
ENSG00000100412	0.38334	0.24278	0.19133	1.26885	0.20449	0.42567
ENSG00000100413	0.34321	-0.36811	0.19859	-1.85357	0.0638	0.18115
ENSG00000100416	0.31416	-0.06935	0.21832	-0.31765	0.75075	0.89333
ENSG00000100417	0.26929	0.66238	0.24494	2.7043	0.00684	0.02861
ENSG00000100425	0.21294	0.01725	0.26194	0.06584	0.94751	0.97983
ENSG00000100426	0.23616	0.24365	0.27209	0.89549	0.37053	0.6207
ENSG00000100441	0.17122	-0.07659	0.34548	-0.22169	0.82455	0.92742
ENSG00000100442	0.47885	-0.39518	0.17248	-2.29119	0.02195	0.07673
ENSG00000100461	0.29009	-0.29611	0.22491	-1.31657	0.18798	0.40253
ENSG00000100462	0.31159	-0.25332	0.19817	-1.27829	0.20115	0.42106
ENSG00000100473	0.26842	-0.23846	0.24733	-0.96416	0.33497	0.58415
ENSG00000100479	0.3306	-0.33329	0.21586	-1.54403	0.12258	0.29414
ENSG00000100483	0.28561	0.11267	0.21777	0.51738	0.60489	0.80544
ENSG00000100519	0.99228	0.09443	0.12694	0.74388	0.45695	0.70227
ENSG00000100522	0.32559	0.27308	0.22517	1.21281	0.2252	0.45646
ENSG00000100526	0.81768	0.99589	0.18984	5.24589	0	0
ENSG00000100528	0.52182	0.35971	0.17887	2.01094	0.04433	0.13486
ENSG00000100532	0.30627	0.61408	0.23394	2.62491	0.00867	0.03476
ENSG00000100554	0.97566	2.10852	0.1413	14.9225	0	0
ENSG00000100567	2.0904	0.04008	0.09782	0.40975	0.68199	0.85304
ENSG00000100568	0.50157	0.05454	0.18133	0.3008	0.76357	0.89998
ENSG00000100575	0.97807	-0.07933	0.13199	-0.60102	0.54783	0.76891
ENSG00000100578	0.22955	0.15155	0.28704	0.52798	0.59751	0.80287
ENSG00000100591	1.35866	-0.12225	0.10838	-1.128	0.25932	0.49867
ENSG00000100592	0.29402	0.22986	0.22379	1.02713	0.30436	0.5518
ENSG00000100596	0.22943	0.15155	0.278	0.54515	0.58565	0.7956
ENSG00000100601	0.22151	0.20116	0.25762	0.78084	0.4349	0.68027
ENSG00000100603	0.70245	-0.28451	0.15719	-1.80994	0.0703	0.19468
ENSG00000100614	0.25782	0.09455	0.24074	0.39274	0.69451	0.86081
ENSG00000100632	2.55793	-0.20806	0.08516	-2.44319	0.01456	0.05428
ENSG00000100647	0.40442	0.48513	0.19917	2.43578	0.01486	0.05511
ENSG00000100650	1.17262	-0.91729	0.12801	-7.16601	0	0
ENSG00000100664	2.22965	-0.44639	0.09645	-4.62796	0	3e-05
ENSG00000100697	0.20168	0.20856	0.29614	0.70425	0.48128	0.72353
ENSG00000100711	0.18243	0.09079	0.31436	0.28879	0.77274	0.90614
ENSG00000100714	0.54149	-0.38746	0.1763	-2.19776	0.02797	0.09338
ENSG00000100722	0.40084	-0.02212	0.1853	-0.11936	0.90499	0.96523
ENSG00000100744	0.60465	1.75913	0.1602	10.9806	0	0
ENSG00000100749	0.71479	-0.14437	0.15501	-0.93136	0.35167	0.60367
ENSG00000100764	1.03238	-0.36374	0.12132	-2.99817	0.00272	0.01303
ENSG00000100796	0.4679	-0.19432	0.18693	-1.03954	0.29855	0.5455
ENSG00000100804	1.71956	-0.54486	0.1024	-5.3207	0	0
ENSG00000100811	1.14829	0.19867	0.12275	1.61851	0.10555	0.26648
ENSG00000100813	0.74433	-0.1251	0.14143	-0.88448	0.37644	0.626
ENSG00000100814	0.68255	0.06165	0.14794	0.41676	0.67685	0.85086
ENSG00000100815	0.37727	-0.2163	0.22177	-0.97532	0.3294	0.57772
ENSG00000100823	1.00534	0.22974	0.12785	1.7969	0.07235	0.19884
ENSG00000100852	0.33091	0.02299	0.20735	0.11089	0.9117	0.96679
ENSG00000100865	0.72226	0.46654	0.14933	3.12415	0.00178	0.00915
ENSG00000100883	0.31433	0.39768	0.22184	1.79264	0.07303	0.20031
ENSG00000100888	0.54671	0.35782	0.17159	2.08527	0.03704	0.11718
ENSG00000100897	0.1873	0.24946	0.27693	0.9008	0.36769	0.61835
ENSG00000100902	0.547	-0.35261	0.16552	-2.13029	0.03315	0.1069
ENSG00000100906	0.2122	-0.5831	0.28644	-2.03569	0.04178	0.12879
ENSG00000100911	1.23006	0.47684	0.11353	4.20032	3e-05	0.00021
ENSG00000100938	0.21973	0.2261	0.26806	0.84347	0.39896	0.64756
ENSG00000100941	2.73378	-0.33538	0.09899	-3.38807	0.0007	0.00401
ENSG00000100982	0.25979	-0.35565	0.23657	-1.5034	0.13274	0.31151
ENSG00000100983	0.25033	-0.19771	0.23258	-0.85008	0.39528	0.64378
ENSG00000100991	0.26062	0.1865	0.25426	0.7335	0.46326	0.70769
ENSG00000101000	0.6018	0.84982	0.17409	4.8815	0	1e-05
ENSG00000101003	0.30374	-0.04486	0.22414	-0.20012	0.84139	0.93573
ENSG00000101019	0.31755	-0.33657	0.19993	-1.68339	0.0923	0.24133
ENSG00000101040	1.61492	-0.20126	0.10971	-1.83446	0.06659	0.18654
ENSG00000101057	0.28079	0.08744	0.21535	0.40602	0.68473	0.85389
ENSG00000101079	0.17826	0.18231	0.32946	0.55335	0.58002	0.79149
ENSG00000101096	0.19395	0.07468	0.31249	0.239	0.81111	0.92033
ENSG00000101109	0.36858	0.58322	0.21094	2.76482	0.0057	0.02452
ENSG00000101126	0.61323	-0.67882	0.16784	-4.04452	5e-05	0.00038
ENSG00000101132	1.08837	-0.42403	0.13565	-3.12577	0.00177	0.00911
ENSG00000101138	0.60784	-0.22154	0.17484	-1.26716	0.2051	0.42641
ENSG00000101146	0.47112	0.03058	0.17651	0.17325	0.86246	0.94629
ENSG00000101150	0.17943	-0.05948	0.31646	-0.18795	0.85092	0.94047
ENSG00000101152	0.2612	-0.03034	0.23738	-0.12779	0.89831	0.9617
ENSG00000101158	0.23837	-0.34841	0.25571	-1.36251	0.17304	0.37846
ENSG00000101161	0.2641	-0.0051	0.22889	-0.02228	0.98223	0.99382
ENSG00000101166	0.66456	-0.15701	0.16036	-0.97911	0.32753	0.57591
ENSG00000101181	0.32414	0.01506	0.20658	0.07293	0.94186	0.97618
ENSG00000101182	1.99129	-0.26806	0.09353	-2.86598	0.00416	0.01876
ENSG00000101191	0.38947	-0.09893	0.20378	-0.48548	0.62734	0.81865
ENSG00000101193	0.34948	0.57466	0.19184	2.99552	0.00274	0.01312
ENSG00000101236	0.51222	0.71303	0.19925	3.57856	0.00035	0.00214
ENSG00000101247	0.32388	0.07285	0.20807	0.35011	0.72626	0.8791
ENSG00000101255	0.25177	0.27773	0.26211	1.05961	0.28932	0.53588
ENSG00000101266	1.0709	0.02724	0.13375	0.20363	0.83864	0.93525
ENSG00000101294	0.99471	0.06692	0.12509	0.53496	0.59268	0.79975
ENSG00000101310	0.29027	0.28803	0.23833	1.20854	0.22684	0.45856
ENSG00000101337	0.18081	-0.31794	0.31626	-1.00533	0.31474	0.56312
ENSG00000101343	0.31749	0.48122	0.2156	2.23199	0.02562	0.08717
ENSG00000101346	0.51757	0.30755	0.1782	1.72586	0.08437	0.22474
ENSG00000101350	0.28717	0.3546	0.24559	1.44389	0.14877	0.33841
ENSG00000101353	0.63759	0.21691	0.59591	0.364	0.71586	0.87291
ENSG00000101361	3.26854	-0.81009	0.08921	-9.08027	0	0
ENSG00000101363	0.38847	-0.44195	0.19219	-2.29953	0.02147	0.07529
ENSG00000101365	0.17606	-0.10966	0.31288	-0.35049	0.72597	0.87899
ENSG00000101367	0.70425	-0.53099	0.15501	-3.4256	0.00061	0.00355
ENSG00000101391	0.39408	0.00196	0.1879	0.01041	0.9917	0.99787
ENSG00000101407	0.32253	0.00694	0.21467	0.03233	0.97421	0.9911
ENSG00000101413	0.42538	-0.16196	0.18912	-0.8564	0.39178	0.64038
ENSG00000101417	0.17606	0.12386	0.30399	0.40743	0.68369	0.85379
ENSG00000101444	0.31123	-0.35304	0.1993	-1.7714	0.07649	0.20798
ENSG00000101447	0.2713	0.22871	0.24944	0.91687	0.35921	0.61124
ENSG00000101457	0.43854	0.58893	0.19233	3.06202	0.0022	0.01088
ENSG00000101464	0.22816	-0.10706	0.2699	-0.39666	0.69162	0.8592
ENSG00000101473	0.21259	0.16736	0.26949	0.62104	0.53457	0.76123
ENSG00000101474	0.17426	0.12371	0.33501	0.36927	0.71192	0.87108
ENSG00000101544	0.47353	0.0837	0.18357	0.45594	0.64844	0.83437
ENSG00000101557	0.43312	-0.37025	0.19276	-1.92079	0.05476	0.16107
ENSG00000101558	1.24688	-0.18185	0.11454	-1.58767	0.11236	0.27838
ENSG00000101574	0.20758	-0.36668	0.29361	-1.24886	0.21172	0.43716
ENSG00000101577	0.20537	-0.07486	0.29646	-0.2525	0.80065	0.91887
ENSG00000101596	0.36596	-0.08342	0.20413	-0.40865	0.6828	0.85349
ENSG00000101608	2.58234	0.1723	0.08439	2.04156	0.04119	0.12761
ENSG00000101624	0.37958	0.70824	0.17934	3.94905	8e-05	0.00055
ENSG00000101639	0.43222	-0.35576	0.21175	-1.68012	0.09293	0.2425
ENSG00000101654	0.60357	0.24945	0.16997	1.46764	0.1422	0.32785
ENSG00000101665	0.49949	0.69587	0.16892	4.11959	4e-05	0.00029
ENSG00000101745	0.57258	0.11928	0.18252	0.65351	0.51343	0.74659
ENSG00000101752	0.72276	0.11833	0.16086	0.73561	0.46197	0.70654
ENSG00000101773	0.51126	-0.27523	0.18398	-1.49598	0.13466	0.31443
ENSG00000101782	0.68079	0.97393	0.16557	5.88248	0	0
ENSG00000101811	0.62256	-0.3755	0.16262	-2.30899	0.02094	0.07362
ENSG00000101843	0.58677	-0.15256	0.17216	-0.88616	0.37553	0.62532
ENSG00000101844	0.17216	0.1153	0.34302	0.33613	0.73677	0.8855
ENSG00000101849	0.4541	0.21292	0.19807	1.07494	0.2824	0.52942
ENSG00000101856	0.31181	0.03062	0.20179	0.15175	0.87938	0.95281
ENSG00000101868	0.32437	-0.60024	0.24668	-2.4333	0.01496	0.05542
ENSG00000101871	0.64836	-0.43121	0.172	-2.5071	0.01217	0.04656
ENSG00000101882	0.46552	0.02361	0.18439	0.12806	0.8981	0.96169
ENSG00000101901	0.49843	-1.14147	0.18232	-6.26072	0	0
ENSG00000101928	0.1924	0.13299	0.30647	0.43395	0.66432	0.84366
ENSG00000101935	0.51973	0.06989	0.19386	0.36052	0.71846	0.8744
ENSG00000101945	0.27692	-0.57163	0.22797	-2.50746	0.01216	0.04654
ENSG00000101966	0.68805	-0.27519	0.16519	-1.66585	0.09574	0.24775
ENSG00000101972	0.93707	0.01165	0.13257	0.08785	0.93	0.97299
ENSG00000101974	0.2851	-0.02903	0.24397	-0.11901	0.90527	0.96523
ENSG00000102010	0.91344	-0.1682	0.14655	-1.14772	0.25108	0.4891
ENSG00000102030	0.53785	0.20833	0.17147	1.21498	0.22437	0.45519
ENSG00000102034	0.26524	0.06162	0.23886	0.25798	0.79642	0.91715
ENSG00000102054	0.37954	-0.37454	0.18317	-2.0448	0.04087	0.12702
ENSG00000102096	0.52066	0.79265	0.16643	4.76263	0	2e-05
ENSG00000102103	0.46133	-0.06172	0.17893	-0.34491	0.73016	0.88122
ENSG00000102144	3.66538	0.16469	0.07468	2.20534	0.02743	0.09207
ENSG00000102145	1.72413	-0.1685	0.10673	-1.57877	0.11439	0.28209
ENSG00000102158	0.39613	0.1458	0.19957	0.73055	0.46505	0.70938
ENSG00000102172	0.75287	-0.07759	0.14602	-0.53136	0.59517	0.80129
ENSG00000102178	0.73836	-0.12647	0.15233	-0.83024	0.4064	0.65519
ENSG00000102189	0.43861	-0.43922	0.20519	-2.14062	0.0323	0.10465
ENSG00000102241	0.64087	0.67249	0.17134	3.92484	9e-05	0.00061
ENSG00000102265	0.57558	-0.1062	0.17379	-0.61109	0.54114	0.76483
ENSG00000102309	1.11585	0.18141	0.13387	1.35513	0.17537	0.38187
ENSG00000102317	0.69013	-1.16787	0.15292	-7.6372	0	0
ENSG00000102384	0.18769	0.29123	0.32625	0.89266	0.37204	0.62238
ENSG00000102390	1.04941	-1.83885	0.1508	-12.1937	0	0
ENSG00000102393	0.86089	0.53705	0.14048	3.82301	0.00013	0.0009
ENSG00000102401	0.42359	0.66118	0.18982	3.48328	0.0005	0.00293
ENSG00000102409	4.49521	-0.55106	0.08948	-6.15831	0	0
ENSG00000102471	0.27214	-0.09648	0.23639	-0.40813	0.68318	0.85365
ENSG00000102531	0.33119	-0.65097	0.24299	-2.67906	0.00738	0.03043
ENSG00000102543	0.23821	0.18534	0.26652	0.69543	0.48678	0.72797
ENSG00000102572	0.28524	0.11267	0.22526	0.50019	0.61694	0.81304
ENSG00000102580	0.22259	0.07613	0.25967	0.29318	0.76938	0.90371
ENSG00000102595	0.22331	-0.11561	0.34367	-0.33642	0.73656	0.8854
ENSG00000102606	0.21069	-0.14129	0.27383	-0.51597	0.60588	0.8059
ENSG00000102738	0.45563	0.10381	0.19779	0.52485	0.59969	0.80361
ENSG00000102753	0.42754	0.23573	0.19413	1.21428	0.22464	0.45545
ENSG00000102763	0.33553	-0.17329	0.21918	-0.79062	0.42916	0.67495
ENSG00000102781	0.1837	-0.04251	0.32742	-0.12983	0.8967	0.96116
ENSG00000102786	0.26645	-0.13013	0.23664	-0.54989	0.5824	0.79374
ENSG00000102804	1.91291	0.82888	0.13227	6.2664	0	0
ENSG00000102858	0.17192	-0.01814	0.34581	-0.05245	0.95817	0.98275
ENSG00000102870	0.74116	0.78376	0.18525	4.23079	2e-05	0.00019
ENSG00000102893	0.33044	-0.20785	0.22995	-0.90389	0.36606	0.61704
ENSG00000102897	0.22309	0.02609	0.26003	0.10034	0.92008	0.9704
ENSG00000102898	0.33335	-0.24393	0.18804	-1.29717	0.19457	0.41143
ENSG00000102900	0.57798	0.11696	0.16764	0.69772	0.48536	0.72725
ENSG00000102908	0.62905	0.3419	0.21747	1.57213	0.11592	0.28395
ENSG00000102910	0.36758	-0.42522	0.19508	-2.17967	0.02928	0.0968
ENSG00000102921	0.31542	0.02255	0.20854	0.10811	0.9139	0.96683
ENSG00000102967	0.25567	-0.19742	0.23694	-0.83322	0.40472	0.65404
ENSG00000102974	0.81591	-0.79545	0.15296	-5.20043	0	0
ENSG00000102978	0.45571	0.41664	0.17241	2.41656	0.01567	0.05761
ENSG00000103005	0.2435	0.31907	0.23916	1.33413	0.18216	0.39309
ENSG00000103018	0.61971	0.23684	0.16027	1.47776	0.13947	0.32339
ENSG00000103035	2.88482	-0.6996	0.08248	-8.48255	0	0
ENSG00000103037	0.2484	-0.17276	0.25084	-0.68874	0.49099	0.73127
ENSG00000103043	0.23677	0.08527	0.27262	0.31277	0.75446	0.89493
ENSG00000103047	0.24442	0.38594	0.4016	0.961	0.33655	0.58614
ENSG00000103051	0.19532	-0.20873	0.29829	-0.69975	0.48408	0.72567
ENSG00000103061	0.40089	0.23486	0.19815	1.18526	0.23592	0.47088
ENSG00000103064	0.20211	0.0084	0.28785	0.02918	0.97672	0.99163
ENSG00000103091	0.27038	0.32879	0.27473	1.19678	0.23139	0.46507
ENSG00000103111	0.21542	-0.13273	0.28361	-0.46799	0.63979	0.82785
ENSG00000103121	2.92339	0.49907	0.08133	6.13663	0	0
ENSG00000103126	0.35854	0.22479	0.19657	1.14355	0.25281	0.49046
ENSG00000103145	0.18111	-0.15114	0.28216	-0.53566	0.59219	0.79965
ENSG00000103160	0.22575	0.27643	0.26658	1.03696	0.29975	0.54662
ENSG00000103194	1.51049	0.13459	0.10876	1.23748	0.21591	0.44344
ENSG00000103222	0.18699	0.09934	0.31744	0.31295	0.75432	0.89493
ENSG00000103226	0.18029	0.09905	0.31097	0.31853	0.75008	0.893
ENSG00000103257	0.56881	0.21892	0.1713	1.27794	0.20127	0.4211
ENSG00000103264	0.24771	0.32763	0.25347	1.29256	0.19616	0.41366
ENSG00000103266	0.22336	0.33474	0.27961	1.19718	0.23123	0.46488
ENSG00000103274	0.37867	-0.94828	0.19175	-4.94548	0	1e-05
ENSG00000103275	1.94203	0.12799	0.09768	1.31026	0.19011	0.40557
ENSG00000103319	0.20521	0.05032	0.31338	0.16056	0.87244	0.94973
ENSG00000103342	0.81894	0.09202	0.14562	0.63191	0.52745	0.75676
ENSG00000103343	0.18142	0.31589	0.31972	0.98801	0.32315	0.572
ENSG00000103351	0.17725	0.0071	0.34544	0.02055	0.98361	0.99424
ENSG00000103353	0.17082	-0.02655	0.33752	-0.07866	0.9373	0.97525
ENSG00000103363	1.19452	0.42504	0.11526	3.68753	0.00023	0.00145
ENSG00000103365	0.43348	0.0874	0.1937	0.45119	0.65185	0.83626
ENSG00000103381	0.36847	-0.07501	0.19515	-0.38434	0.70073	0.8651
ENSG00000103415	0.97614	0.31583	0.13003	2.42888	0.01515	0.05598
ENSG00000103423	0.52191	0.03961	0.1717	0.23068	0.81756	0.92345
ENSG00000103429	2.54358	0.433	0.09272	4.66996	0	3e-05
ENSG00000103495	0.86223	-0.18418	0.13935	-1.32169	0.18627	0.39972
ENSG00000103496	0.2328	0.20174	0.26651	0.75695	0.44908	0.69448
ENSG00000103512	0.33038	0.16505	0.19723	0.8368	0.4027	0.65195
ENSG00000103540	0.47505	1.05706	0.1899	5.5664	0	0
ENSG00000103544	0.17217	0.24874	0.32245	0.77139	0.44048	0.68599
ENSG00000103549	0.35338	0.2245	0.18902	1.18768	0.23496	0.46951
ENSG00000103550	1.42389	-0.39496	0.1186	-3.33025	0.00087	0.00487
ENSG00000103591	0.29811	-0.09509	0.20766	-0.45791	0.64701	0.83357
ENSG00000103642	0.26098	0.76188	0.25047	3.04183	0.00235	0.01149
ENSG00000103653	0.25036	0.12762	0.23486	0.54337	0.58687	0.79603
ENSG00000103657	0.50557	0.30958	0.19836	1.56072	0.11859	0.28795
ENSG00000103671	0.18144	0.06569	0.32273	0.20355	0.8387	0.93525
ENSG00000103707	0.25097	-0.17262	0.25127	-0.68699	0.49209	0.7314
ENSG00000103769	1.66362	0.46719	0.10809	4.32229	2e-05	0.00013
ENSG00000103811	0.28367	0.17925	0.21719	0.82529	0.40921	0.65757
ENSG00000103876	0.58259	0.21613	0.16635	1.29927	0.19385	0.41028
ENSG00000103978	0.39449	-0.59564	0.1948	-3.0577	0.00223	0.01103
ENSG00000103994	0.44438	0.28765	0.17935	1.60389	0.10874	0.27202
ENSG00000103995	0.34741	-0.41586	0.22741	-1.82869	0.06745	0.18841
ENSG00000104047	0.27805	-0.45539	0.23776	-1.91535	0.05545	0.16252
ENSG00000104064	0.48335	-0.44613	0.18473	-2.41505	0.01573	0.05782
ENSG00000104067	0.21831	-0.19916	0.27163	-0.7332	0.46343	0.70769
ENSG00000104131	1.14253	-0.29739	0.11844	-2.51093	0.01204	0.04618
ENSG00000104133	0.25192	0.11094	0.25277	0.43889	0.66074	0.84083
ENSG00000104147	0.17226	0.05699	0.35358	0.16119	0.87195	0.94965
ENSG00000104164	0.65057	-0.27844	0.1634	-1.70404	0.08837	0.23345
ENSG00000104205	0.17574	-0.01799	0.34661	-0.05192	0.9586	0.98281
ENSG00000104218	0.76694	0.1168	0.16287	0.71717	0.47327	0.71688
ENSG00000104221	0.61351	0.04502	0.16022	0.28101	0.7787	0.90929
ENSG00000104228	0.22084	0.43467	0.26917	1.61485	0.10634	0.26777
ENSG00000104231	0.58384	0.09748	0.16473	0.59179	0.55399	0.7731
ENSG00000104290	0.24492	0.14401	0.26333	0.54687	0.58447	0.79517
ENSG00000104299	0.21833	0.14271	0.2718	0.52505	0.59955	0.80361
ENSG00000104312	0.32171	0.83921	0.25394	3.30478	0.00095	0.0053
ENSG00000104320	0.28418	-0.46286	0.21647	-2.13824	0.0325	0.10522
ENSG00000104324	0.28264	0.06249	0.26379	0.23689	0.81275	0.92138
ENSG00000104325	0.39592	-0.05619	0.19669	-0.28566	0.77514	0.90685
ENSG00000104331	0.27448	0.29557	0.22958	1.28745	0.19794	0.41626
ENSG00000104341	0.81985	-0.01252	0.14722	-0.08506	0.93221	0.97314
ENSG00000104343	0.24969	-0.05601	0.24267	-0.23079	0.81748	0.92345
ENSG00000104356	0.49516	0.22212	0.18643	1.19144	0.23348	0.4675
ENSG00000104365	0.18711	0.20783	0.28565	0.72757	0.46688	0.71087
ENSG00000104375	0.42661	-0.10282	0.23221	-0.44279	0.65792	0.83896
ENSG00000104388	0.61291	0.22139	0.17162	1.28999	0.19705	0.4149
ENSG00000104408	2.12126	-0.2626	0.08938	-2.93787	0.0033	0.01542
ENSG00000104412	0.371	0.22512	0.21183	1.06276	0.28789	0.53473
ENSG00000104442	0.65743	-0.1579	0.16305	-0.96839	0.33285	0.58173
ENSG00000104447	0.28333	0.14618	0.26246	0.55694	0.57757	0.78927
ENSG00000104472	0.18907	-0.21743	0.3152	-0.68982	0.49031	0.73093
ENSG00000104517	0.63478	0.04433	0.16974	0.26114	0.79399	0.91655
ENSG00000104522	0.27016	0.08686	0.21471	0.40454	0.68582	0.85475
ENSG00000104529	1.21681	-0.24474	0.11614	-2.10721	0.0351	0.11214
ENSG00000104549	0.65085	1.06996	0.16817	6.36236	0	0
ENSG00000104613	0.46907	-0.36102	0.18186	-1.98515	0.04713	0.14212
ENSG00000104626	0.54921	0.57317	0.17941	3.19471	0.0014	0.00743
ENSG00000104635	0.21781	-0.20757	0.30217	-0.68693	0.49212	0.7314
ENSG00000104643	0.17708	-0.2431	0.32265	-0.75345	0.45118	0.69633
ENSG00000104660	0.59407	1.0042	0.16726	6.00369	0	0
ENSG00000104671	0.54288	-0.68883	0.16486	-4.17824	3e-05	0.00023
ENSG00000104679	0.18485	0.15765	0.30217	0.52172	0.60187	0.80473
ENSG00000104687	0.24099	0.34402	0.26149	1.31559	0.18831	0.40296
ENSG00000104689	0.56525	0.02111	0.1729	0.1221	0.90282	0.96401
ENSG00000104691	0.24697	-0.59773	0.22781	-2.62386	0.00869	0.03485
ENSG00000104695	0.37668	0.05014	0.20036	0.25024	0.8024	0.91899
ENSG00000104714	0.60669	-0.15734	0.17214	-0.91399	0.36072	0.6124
ENSG00000104723	0.25799	0.11137	0.28623	0.38909	0.69721	0.86306
ENSG00000104731	0.28378	0.05422	0.21107	0.25688	0.79727	0.91735
ENSG00000104738	0.83645	-0.31144	0.13717	-2.27045	0.02318	0.08018
ENSG00000104756	0.32467	0.35648	0.21921	1.62623	0.1039	0.26334
ENSG00000104763	0.57058	1.14447	0.17423	6.56883	0	0
ENSG00000104765	0.40809	1.22896	0.21235	5.78754	0	0
ENSG00000104805	0.20416	0.01681	0.25818	0.06511	0.94808	0.97999
ENSG00000104824	0.24276	-0.32317	0.23705	-1.36329	0.17279	0.37816
ENSG00000104825	0.37149	0.30048	0.20139	1.49206	0.13568	0.31629
ENSG00000104852	0.58181	-0.10428	0.16179	-0.64456	0.51921	0.7506
ENSG00000104853	0.17141	-0.03482	0.3185	-0.10932	0.91295	0.96679
ENSG00000104872	0.82557	0.23604	0.14121	1.67152	0.09462	0.24582
ENSG00000104886	0.34978	-0.07529	0.18095	-0.41608	0.67735	0.85086
ENSG00000104897	0.35557	-0.20117	0.185	-1.08742	0.27685	0.52296
ENSG00000104903	0.27711	-0.50548	0.22897	-2.20766	0.02727	0.09167
ENSG00000104904	3.81324	0.77139	0.0816	9.45386	0	0
ENSG00000104907	0.39182	-0.16549	0.20105	-0.82312	0.41044	0.65849
ENSG00000104957	0.17362	0.10703	0.33692	0.31767	0.75073	0.89333
ENSG00000104969	0.36323	0.1831	0.19873	0.92133	0.35688	0.60901
ENSG00000104973	0.21826	0.30109	0.24924	1.20803	0.22704	0.45877
ENSG00000104976	0.20107	0.28354	0.29297	0.96784	0.33313	0.58207
ENSG00000104979	2.62724	-0.39106	0.09343	-4.18575	3e-05	0.00022
ENSG00000104980	0.21677	0.04248	0.25736	0.16507	0.86889	0.949
ENSG00000105011	0.54352	0.35642	0.18773	1.89865	0.05761	0.16699
ENSG00000105048	0.26637	0.19506	0.2273	0.85814	0.39081	0.63957
ENSG00000105053	0.25277	0.18607	0.21798	0.8536	0.39333	0.64231
ENSG00000105058	1.06653	-0.26948	0.12963	-2.07884	0.03763	0.11864
ENSG00000105085	0.58004	1.32633	0.16529	8.02413	0	0
ENSG00000105127	0.40073	-0.53641	0.19435	-2.76007	0.00578	0.02478
ENSG00000105171	0.94444	0.04847	0.12937	0.37466	0.70791	0.8701
ENSG00000105173	0.46818	0.45367	0.18018	2.51788	0.01181	0.04538
ENSG00000105176	0.54436	0.08706	0.17574	0.4954	0.62031	0.81433
ENSG00000105185	2.28525	-0.20039	0.09604	-2.08644	0.03694	0.11698
ENSG00000105186	0.29454	0.32994	0.22555	1.46281	0.14352	0.33012
ENSG00000105193	15.0921	-0.17056	0.05056	-3.37339	0.00074	0.00421
ENSG00000105197	0.62194	-0.24147	0.16548	-1.45922	0.14451	0.3316
ENSG00000105202	4.45677	0.15224	0.07547	2.01713	0.04368	0.13335
ENSG00000105220	0.92804	0.17115	0.12992	1.31732	0.18773	0.40211
ENSG00000105223	0.36882	0.27517	0.18083	1.5217	0.12809	0.30357
ENSG00000105248	0.35556	-0.71877	0.19173	-3.74895	0.00018	0.00117
ENSG00000105254	0.21782	-0.23266	0.26894	-0.86511	0.38698	0.63569
ENSG00000105258	0.84073	-0.01187	0.14081	-0.08429	0.93282	0.97336
ENSG00000105281	1.07607	-0.07924	0.12799	-0.61916	0.53581	0.76221
ENSG00000105287	0.21031	0.27571	0.30975	0.89012	0.3734	0.62296
ENSG00000105321	0.18543	-0.10923	0.32655	-0.33449	0.73801	0.88623
ENSG00000105323	0.81363	-0.24215	0.14508	-1.66906	0.09511	0.24654
ENSG00000105329	0.32731	-0.05108	0.2128	-0.24003	0.8103	0.92033
ENSG00000105341	0.48737	-0.5905	0.17078	-3.45772	0.00054	0.00319
ENSG00000105355	0.7374	0.95264	0.16509	5.77044	0	0
ENSG00000105364	0.28551	0.12935	0.20989	0.61627	0.53772	0.76383
ENSG00000105371	0.35984	-0.55069	0.19941	-2.76159	0.00575	0.02468
ENSG00000105372	33.3455	-0.24342	0.04542	-5.3589	0	0
ENSG00000105373	0.25702	-0.3558	0.22195	-1.60305	0.10892	0.27229
ENSG00000105379	0.40043	0.00178	0.17927	0.00994	0.99207	0.99787
ENSG00000105383	0.46529	0.43119	0.17412	2.47641	0.01327	0.05018
ENSG00000105401	1.12746	0.58018	0.13349	4.34635	1e-05	0.00012
ENSG00000105402	0.3865	0.2092	0.18123	1.15433	0.24836	0.48638
ENSG00000105438	0.27196	0.35388	0.21737	1.628	0.10352	0.26296
ENSG00000105443	0.20217	-0.00828	0.29621	-0.02796	0.9777	0.99193
ENSG00000105447	0.53203	-0.48121	0.17223	-2.79393	0.00521	0.02269
ENSG00000105483	0.19429	-0.37567	0.3308	-1.13565	0.2561	0.49446
ENSG00000105486	0.36649	-0.18294	0.18647	-0.98105	0.32657	0.57506
ENSG00000105497	0.37953	0.75635	0.20301	3.7256	0.00019	0.00127
ENSG00000105518	0.25111	0.32777	0.22693	1.44438	0.14863	0.33841
ENSG00000105552	0.18517	-0.05919	0.3172	-0.18659	0.85198	0.94084
ENSG00000105568	0.27511	0.00375	0.21747	0.01723	0.98625	0.99528
ENSG00000105576	0.27031	-0.18002	0.22472	-0.80108	0.42308	0.67041
ENSG00000105607	0.18706	0.14938	0.30036	0.49735	0.61894	0.81379
ENSG00000105610	1.70178	-0.79405	0.11152	-7.1205	0	0
ENSG00000105612	0.53958	0.92806	0.17647	5.259	0	0
ENSG00000105617	0.58814	-0.7701	0.1662	-4.63355	0	3e-05
ENSG00000105618	0.40537	-0.04862	0.18099	-0.26861	0.78823	0.91402
ENSG00000105640	17.5	-0.4146	0.05405	-7.67042	0	0
ENSG00000105643	0.33245	-0.03542	0.2135	-0.16589	0.86825	0.94894
ENSG00000105656	0.31426	0.53111	0.21752	2.44165	0.01462	0.05448
ENSG00000105669	0.26588	-0.0051	0.21868	-0.02332	0.9814	0.99356
ENSG00000105671	0.57851	0.59966	0.15958	3.75768	0.00017	0.00113
ENSG00000105676	0.35841	-0.30827	0.19009	-1.62166	0.10488	0.26513
ENSG00000105699	0.19615	0.09151	0.27882	0.3282	0.74276	0.88763
ENSG00000105700	0.54388	-0.03607	0.16615	-0.21712	0.82812	0.93007
ENSG00000105701	0.20981	0.03378	0.24785	0.1363	0.89159	0.959
ENSG00000105705	0.52081	0.11778	0.17832	0.66047	0.50895	0.74445
ENSG00000105732	0.21675	-0.07428	0.24902	-0.29828	0.76549	0.90099
ENSG00000105771	0.21487	-0.34957	0.25997	-1.34462	0.17875	0.38729
ENSG00000105778	0.37404	-0.16438	0.19794	-0.83045	0.40628	0.65515
ENSG00000105793	0.72077	-0.42007	0.15463	-2.7166	0.0066	0.02774
ENSG00000105810	0.79988	-0.23511	0.14596	-1.61074	0.10724	0.26962
ENSG00000105819	0.44091	-0.0872	0.17926	-0.48648	0.62663	0.81845
ENSG00000105821	1.28637	-0.02937	0.11639	-0.25232	0.8008	0.91887
ENSG00000105829	0.55411	0.0008	0.17439	0.00458	0.99635	0.99901
ENSG00000105835	0.64443	0.75146	0.15823	4.74899	0	2e-05
ENSG00000105849	1.48007	0.28721	0.11464	2.50541	0.01223	0.04676
ENSG00000105856	0.60555	1.23878	0.16538	7.49035	0	0
ENSG00000105879	1.01998	0.34934	0.12951	2.69743	0.00699	0.02913
ENSG00000105887	1.20446	0.44799	0.12044	3.71945	0.0002	0.0013
ENSG00000105889	1.14336	-0.26624	0.14438	-1.84406	0.06517	0.18369
ENSG00000105926	0.27544	-0.08792	0.23704	-0.3709	0.71071	0.87081
ENSG00000105939	1.58582	0.3652	0.11098	3.2906	0.001	0.00554
ENSG00000105953	0.82573	-0.23127	0.15256	-1.5159	0.12955	0.3063
ENSG00000105968	0.74411	0.06505	0.14668	0.44346	0.65743	0.83867
ENSG00000105971	0.37137	0.69203	0.20561	3.3657	0.00076	0.00433
ENSG00000105983	0.38936	-0.08994	0.21802	-0.41255	0.67994	0.85201
ENSG00000105993	1.98225	0.56278	0.09834	5.72293	0	0
ENSG00000106009	0.18636	-0.10082	0.29123	-0.34617	0.72921	0.8809
ENSG00000106028	3.63694	-0.38552	0.0817	-4.71854	0	2e-05
ENSG00000106034	3.16265	-0.11401	0.10101	-1.12865	0.25905	0.49842
ENSG00000106049	0.26392	-0.26288	0.25829	-1.01776	0.30879	0.55577
ENSG00000106052	0.76091	0.723	0.15034	4.80897	0	2e-05
ENSG00000106070	0.48553	-0.38009	0.18658	-2.03716	0.04163	0.12845
ENSG00000106080	0.37187	0.79763	0.19801	4.02816	6e-05	0.00041
ENSG00000106105	0.94945	0.57362	0.13109	4.37576	1e-05	0.0001
ENSG00000106128	0.21412	0.41756	0.70736	0.59031	0.55499	0.77364
ENSG00000106133	0.17287	-0.11822	0.31207	-0.37882	0.70482	0.86768
ENSG00000106144	0.36769	0.17519	0.18845	0.92964	0.35256	0.60446
ENSG00000106153	13.3069	-0.13605	0.05052	-2.69311	0.00708	0.02941
ENSG00000106211	0.52881	-0.40718	0.17597	-2.31387	0.02067	0.07278
ENSG00000106244	1.35405	-0.02585	0.10737	-0.24073	0.80977	0.92033
ENSG00000106245	3.96155	0.78811	0.07932	9.93586	0	0
ENSG00000106246	0.39033	-0.24162	0.20784	-1.1625	0.24503	0.48188
ENSG00000106261	1.03999	0.12256	0.13246	0.92524	0.35484	0.60702
ENSG00000106263	1.44387	-0.10354	0.10531	-0.98316	0.32553	0.57414
ENSG00000106268	0.18211	-0.29285	0.32017	-0.91466	0.36037	0.61211
ENSG00000106299	0.5811	0.43624	0.17593	2.47955	0.01315	0.04982
ENSG00000106305	0.94163	-0.43048	0.13906	-3.09564	0.00196	0.00992
ENSG00000106327	0.31187	0.08903	0.21109	0.42174	0.67322	0.84869
ENSG00000106344	0.61303	0.11947	0.16124	0.74092	0.45874	0.70363
ENSG00000106346	0.54511	0.73917	0.17166	4.30615	2e-05	0.00014
ENSG00000106348	0.19349	0.09136	0.29285	0.31198	0.75505	0.89493
ENSG00000106355	1.75191	-0.35111	0.10255	-3.42383	0.00062	0.00357
ENSG00000106367	0.17238	0.14866	0.33183	0.448	0.65415	0.83679
ENSG00000106392	0.50146	0.12962	0.18204	0.71206	0.47643	0.72012
ENSG00000106399	1.27536	0.27213	0.12343	2.20468	0.02748	0.09215
ENSG00000106400	1.14877	1.02508	0.12574	8.15229	0	0
ENSG00000106415	0.29979	0.01332	0.2215	0.06012	0.95206	0.98176
ENSG00000106443	0.44574	-0.35539	0.1877	-1.89343	0.0583	0.1685
ENSG00000106459	0.38765	0.04205	0.22549	0.18648	0.85207	0.94084
ENSG00000106462	1.00678	0.00228	0.14139	0.01614	0.98712	0.99573
ENSG00000106524	0.32503	0.74779	0.2145	3.48614	0.00049	0.00291
ENSG00000106536	0.1905	-0.2006	0.34152	-0.58739	0.55694	0.77529
ENSG00000106537	0.40892	0.70446	0.20019	3.51893	0.00043	0.0026
ENSG00000106554	2.4757	-0.03905	0.08744	-0.44655	0.6552	0.83721
ENSG00000106591	2.33379	-0.02269	0.09224	-0.24596	0.80571	0.92024
ENSG00000106603	1.00601	-0.058	0.12903	-0.4495	0.65307	0.83662
ENSG00000106605	0.87513	0.4728	0.14801	3.19431	0.0014	0.00744
ENSG00000106608	0.19271	-0.2006	0.29194	-0.68713	0.492	0.7314
ENSG00000106609	0.75645	0.58229	0.14574	3.99533	6e-05	0.00047
ENSG00000106610	0.36779	-0.17597	0.22834	-0.77067	0.4409	0.68611
ENSG00000106615	1.36792	-0.17657	0.11444	-1.54291	0.12285	0.29449
ENSG00000106628	0.20932	-0.16638	0.25495	-0.65259	0.51402	0.74714
ENSG00000106635	0.38867	0.08453	0.19738	0.42826	0.66846	0.84572
ENSG00000106636	0.2976	0.34677	0.22608	1.5338	0.12508	0.29892
ENSG00000106638	0.41362	0.09361	0.18799	0.49797	0.6185	0.81379
ENSG00000106682	1.69394	-0.21383	0.10273	-2.08138	0.0374	0.11817
ENSG00000106723	0.21861	-0.17421	0.2813	-0.61931	0.53571	0.76221
ENSG00000106771	0.90809	0.29345	0.14474	2.02734	0.04263	0.13082
ENSG00000106789	0.27829	0.45425	0.2465	1.84282	0.06536	0.18391
ENSG00000106799	0.66451	0.62116	0.16492	3.76635	0.00017	0.0011
ENSG00000106803	2.88794	0.61251	0.08173	7.49426	0	0
ENSG00000106868	0.41521	-0.30229	0.2088	-1.44774	0.14769	0.33677
ENSG00000106993	0.23446	0.16011	0.25282	0.6333	0.52654	0.75631
ENSG00000107099	0.3166	-0.07764	0.23458	-0.33096	0.74067	0.88681
ENSG00000107164	0.50192	0.17497	0.1833	0.95456	0.3398	0.58936
ENSG00000107175	0.22833	0.72693	0.25854	2.81173	0.00493	0.02171
ENSG00000107223	2.43462	0.56229	0.08267	6.80119	0	0
ENSG00000107242	0.1968	0.20827	0.34483	0.60397	0.54586	0.76744
ENSG00000107262	0.35416	0.15761	0.19806	0.79579	0.42615	0.67282
ENSG00000107263	0.18839	-0.10908	0.30438	-0.35837	0.72006	0.87497
ENSG00000107290	0.55647	-0.3162	0.18215	-1.73588	0.08258	0.22084
ENSG00000107341	0.6083	-0.22696	0.1629	-1.3932	0.16356	0.36357
ENSG00000107362	0.37765	0.42549	0.21749	1.95634	0.05042	0.15049
ENSG00000107371	1.89188	-0.06719	0.10305	-0.65199	0.51441	0.74755
ENSG00000107372	0.83045	-0.07989	0.15393	-0.51899	0.60377	0.8051
ENSG00000107438	0.31754	0.29774	0.20122	1.47965	0.13897	0.32243
ENSG00000107443	0.18832	-0.1758	0.30471	-0.57695	0.56397	0.7805
ENSG00000107521	0.4146	-0.07023	0.19222	-0.36534	0.71485	0.87283
ENSG00000107566	0.23114	0.25177	0.27106	0.92887	0.35296	0.6047
ENSG00000107581	2.50064	-0.25739	0.08645	-2.97717	0.00291	0.01385
ENSG00000107625	0.67508	0.05985	0.1547	0.38686	0.69886	0.86357
ENSG00000107643	0.37665	-0.12547	0.22451	-0.55887	0.57625	0.78869
ENSG00000107651	0.41034	0.52694	0.19577	2.69157	0.00711	0.02953
ENSG00000107745	0.43743	0.27803	0.19621	1.417	0.15648	0.35144
ENSG00000107758	0.21003	-0.09966	0.31651	-0.31486	0.75286	0.89478
ENSG00000107771	0.25073	0.01086	0.25929	0.04187	0.9666	0.98664
ENSG00000107779	0.28264	-0.1291	0.22548	-0.57255	0.56695	0.78239
ENSG00000107789	0.29411	0.22986	0.22524	1.02052	0.30748	0.55524
ENSG00000107815	1.02581	0.29387	0.13026	2.25609	0.02406	0.08278
ENSG00000107833	0.3525	-0.16799	0.19109	-0.87912	0.37934	0.62789
ENSG00000107854	0.24287	0.21899	0.27648	0.79208	0.42832	0.67439
ENSG00000107862	0.27628	0.23741	0.23778	0.99842	0.31807	0.56719
ENSG00000107863	0.23979	-0.3729	0.26106	-1.42839	0.15318	0.34638
ENSG00000107874	0.28637	-0.02077	0.21675	-0.09581	0.92367	0.97178
ENSG00000107890	0.209	0.15881	0.3174	0.50033	0.61684	0.81304
ENSG00000107897	0.18509	0.20769	0.33688	0.6165	0.53756	0.76383
ENSG00000107929	0.61263	0.1559	0.16173	0.96395	0.33507	0.58415
ENSG00000107937	1.95852	-0.30933	0.09581	-3.22842	0.00124	0.00671
ENSG00000107938	0.19392	0.24148	0.30309	0.79674	0.4256	0.6724
ENSG00000107949	1.66727	0.2333	0.11164	2.08982	0.03663	0.11628
ENSG00000107951	0.67918	-0.10483	0.16198	-0.64715	0.51753	0.74973
ENSG00000107959	0.18233	0.05743	0.30427	0.18873	0.8503	0.94038
ENSG00000107968	0.45641	0.82278	0.19424	4.23591	2e-05	0.00018
ENSG00000108010	1.11402	0.13719	0.12411	1.10541	0.26898	0.51367
ENSG00000108021	0.56374	-0.2684	0.17749	-1.51224	0.13047	0.30807
ENSG00000108055	0.99106	0.21124	0.13303	1.58793	0.1123	0.27833
ENSG00000108061	0.53749	0.81369	0.1703	4.77796	0	2e-05
ENSG00000108064	1.71892	-0.27867	0.10528	-2.64697	0.00812	0.03289
ENSG00000108091	0.4905	0.15221	0.18728	0.81274	0.41637	0.66416
ENSG00000108094	0.30974	-0.24437	0.19714	-1.23959	0.21513	0.44223
ENSG00000108100	0.52362	-0.29111	0.20493	-1.42053	0.15545	0.34981
ENSG00000108106	0.52932	0.26533	0.16836	1.57598	0.11503	0.28309
ENSG00000108107	7.94953	0.10355	0.07032	1.47266	0.14084	0.32547
ENSG00000108175	0.36429	-0.23436	0.20018	-1.17075	0.2417	0.47803
ENSG00000108176	1.12527	0.98467	0.13593	7.2439	0	0
ENSG00000108179	0.83847	-1.43892	0.1511	-9.52329	0	0
ENSG00000108219	0.21388	0.29253	0.27913	1.04801	0.29464	0.54124
ENSG00000108256	1.64529	0.39039	0.10584	3.68859	0.00023	0.00145
ENSG00000108298	28.0035	-0.44992	0.04475	-10.0534	0	0
ENSG00000108306	0.25425	0.30297	0.27533	1.1004	0.27116	0.5159
ENSG00000108312	0.35202	-0.26826	0.20001	-1.34126	0.17984	0.3894
ENSG00000108344	0.46183	-0.18557	0.17304	-1.07242	0.28353	0.52968
ENSG00000108349	0.20927	-0.2331	0.26865	-0.86764	0.38559	0.634
ENSG00000108375	0.1983	0.43352	0.2712	1.59849	0.10993	0.27413
ENSG00000108384	1.74405	-0.31391	0.10438	-3.00737	0.00264	0.01268
ENSG00000108389	0.1921	-0.00045	0.32391	-0.00138	0.9989	0.99949
ENSG00000108395	0.24744	-0.10605	0.26828	-0.39527	0.69264	0.86016
ENSG00000108406	0.29324	0.47165	0.22578	2.08897	0.03671	0.11647
ENSG00000108423	0.50962	0.16721	0.18087	0.92447	0.35524	0.60741
ENSG00000108424	3.25002	-0.45382	0.07657	-5.92723	0	0
ENSG00000108433	0.34858	0.21594	0.19719	1.0951	0.27347	0.51899
ENSG00000108443	0.51245	0.35489	0.17469	2.03146	0.04221	0.12977
ENSG00000108468	0.63745	0.24634	0.16074	1.53252	0.1254	0.29934
ENSG00000108474	0.58909	0.08707	0.16397	0.53104	0.59539	0.80129
ENSG00000108510	0.77632	-0.05437	0.14633	-0.37155	0.71023	0.87081
ENSG00000108518	0.74174	-0.51659	0.14797	-3.49126	0.00048	0.00286
ENSG00000108523	0.17697	0.24061	0.30985	0.77654	0.43743	0.68316
ENSG00000108528	0.17503	0.08208	0.31919	0.25716	0.79705	0.9173
ENSG00000108559	0.34511	-0.03404	0.20518	-0.16592	0.86822	0.94894
ENSG00000108561	0.82824	-0.60369	0.14026	-4.30393	2e-05	0.00014
ENSG00000108578	0.89935	0.15913	0.13665	1.16453	0.24421	0.48104
ENSG00000108582	0.20573	0.22538	0.31253	0.72116	0.47081	0.71471
ENSG00000108587	0.90771	-0.49955	0.13799	-3.62018	0.00029	0.00185
ENSG00000108588	1.71985	0.62848	0.1055	5.95731	0	0
ENSG00000108590	0.80862	0.2718	0.16169	1.68093	0.09278	0.24222
ENSG00000108591	0.17534	-0.02626	0.3065	-0.08568	0.93172	0.97314
ENSG00000108592	0.61442	0.38468	0.16823	2.28666	0.02222	0.07754
ENSG00000108599	0.2087	-0.29155	0.31207	-0.93424	0.35018	0.60202
ENSG00000108622	0.22131	-0.06572	0.31281	-0.21009	0.83359	0.93275
ENSG00000108639	0.27933	-0.00438	0.21927	-0.01996	0.98408	0.99424
ENSG00000108651	0.46534	0.56501	0.18017	3.13606	0.00171	0.00883
ENSG00000108654	1.98036	0.24692	0.09996	2.4701	0.01351	0.05091
ENSG00000108671	1.4758	-0.02563	0.10459	-0.24505	0.80642	0.92024
ENSG00000108774	0.26245	0.46179	0.21616	2.1363	0.03265	0.10568
ENSG00000108788	0.93169	0.1682	0.13344	1.26045	0.20751	0.43
ENSG00000108799	0.23395	-0.14013	0.26235	-0.53412	0.59326	0.79984
ENSG00000108826	2.43317	-0.91315	0.08791	-10.3876	0	0
ENSG00000108828	0.28259	0.95484	0.23066	4.1396	3e-05	0.00026
ENSG00000108829	0.97277	0.12656	0.12802	0.98862	0.32285	0.572
ENSG00000108848	2.36722	0.05333	0.0908	0.58738	0.55695	0.77529
ENSG00000108854	0.25453	0.16953	0.28078	0.60379	0.54599	0.76744
ENSG00000108883	0.62053	-0.18315	0.16011	-1.14385	0.25269	0.49046
ENSG00000108946	0.19178	-0.06717	0.27807	-0.24154	0.80913	0.92024
ENSG00000108953	1.24849	-0.23837	0.10844	-2.19826	0.02793	0.09335
ENSG00000109016	0.22162	-0.25732	0.28589	-0.90005	0.36809	0.61886
ENSG00000109046	0.77623	0.28187	0.14781	1.90702	0.05652	0.16458
ENSG00000109065	0.3167	-0.05233	0.21034	-0.24879	0.80353	0.919
ENSG00000109079	0.21748	0.64295	0.26795	2.39956	0.01641	0.05969
ENSG00000109083	0.29105	0.65498	0.21521	3.04351	0.00234	0.01145
ENSG00000109084	0.99903	0.46339	0.13564	3.41621	0.00064	0.00367
ENSG00000109111	0.53219	0.15726	0.17321	0.90793	0.36392	0.61536
ENSG00000109118	0.33702	0.14857	0.19764	0.75172	0.45222	0.69778
ENSG00000109133	0.73615	-0.33089	0.15713	-2.1058	0.03522	0.11237
ENSG00000109171	0.45034	0.16489	0.18732	0.88026	0.37872	0.62762
ENSG00000109180	0.99397	-0.06411	0.12924	-0.49604	0.61987	0.81433
ENSG00000109184	0.28667	-0.09573	0.2287	-0.4186	0.67551	0.85043
ENSG00000109255	0.59239	0.12826	0.19576	0.65518	0.51235	0.74639
ENSG00000109270	0.9873	0.70598	0.13234	5.33471	0	0
ENSG00000109320	0.27766	-0.21294	0.23549	-0.90424	0.36587	0.61704
ENSG00000109323	0.30032	0.36374	0.25104	1.44892	0.14736	0.33654
ENSG00000109332	2.47077	-0.25191	0.08736	-2.88373	0.00393	0.01798
ENSG00000109381	1.35198	-0.25974	0.11887	-2.1851	0.02888	0.09593
ENSG00000109390	1.63021	-0.75379	0.11255	-6.69713	0	0
ENSG00000109445	0.82693	-0.10979	0.15047	-0.72967	0.46559	0.71005
ENSG00000109475	11.7363	-0.56337	0.05887	-9.57028	0	0
ENSG00000109519	3.06259	0.33161	0.08399	3.94845	8e-05	0.00055
ENSG00000109534	2.86916	-0.324	0.09123	-3.55165	0.00038	0.00234
ENSG00000109536	1.45534	0.19253	0.11975	1.60769	0.1079	0.27071
ENSG00000109572	0.43035	-0.05948	0.1872	-0.31774	0.75068	0.89333
ENSG00000109586	0.49083	-0.0226	0.19604	-0.1153	0.90821	0.96627
ENSG00000109606	1.03335	-0.23542	0.12695	-1.85439	0.06368	0.18096
ENSG00000109670	0.54906	0.61342	0.19035	3.22263	0.00127	0.00682
ENSG00000109685	0.59558	0.13563	0.17217	0.78772	0.43086	0.67691
ENSG00000109689	0.45996	0.55995	0.20613	2.71652	0.0066	0.02774
ENSG00000109756	0.37049	0.48358	0.22874	2.1141	0.03451	0.11049
ENSG00000109762	0.19989	0.08353	0.3443	0.24261	0.80831	0.92024
ENSG00000109775	0.21996	0.19274	0.27936	0.68994	0.49023	0.73093
ENSG00000109787	0.86439	-0.31512	0.14768	-2.13376	0.03286	0.10621
ENSG00000109805	0.65136	-0.15968	0.16901	-0.94482	0.34475	0.59519
ENSG00000109854	0.27207	-0.38886	0.2717	-1.43117	0.15238	0.34468
ENSG00000109861	2.10051	0.12485	0.10718	1.1648	0.2441	0.48099
ENSG00000109881	1.19452	1.02011	0.13031	7.82819	0	0
ENSG00000109911	0.49938	-0.43674	0.1956	-2.2328	0.02556	0.08712
ENSG00000109917	0.54132	-0.19611	0.17569	-1.11624	0.26432	0.50614
ENSG00000109919	0.78574	-0.05175	0.14463	-0.35783	0.72047	0.87518
ENSG00000109920	0.55677	-0.03852	0.17267	-0.22309	0.82347	0.92722
ENSG00000109929	0.18366	0.06584	0.31151	0.21135	0.83261	0.93217
ENSG00000109971	15.4764	-0.74923	0.06332	-11.8323	0	0
ENSG00000110047	0.31522	0.73972	0.21304	3.47214	0.00052	0.00304
ENSG00000110048	0.608	0.46393	0.16664	2.78408	0.00537	0.02332
ENSG00000110060	0.91224	-0.42054	0.13676	-3.07503	0.0021	0.01052
ENSG00000110066	0.3757	-0.44033	0.22224	-1.98136	0.04755	0.14333
ENSG00000110074	0.36986	0.02593	0.18703	0.13863	0.88974	0.95842
ENSG00000110075	0.71107	0.34245	0.18369	1.8643	0.06228	0.17792
ENSG00000110104	0.67268	-0.10844	0.1511	-0.71766	0.47297	0.71686
ENSG00000110107	0.46852	0.09924	0.18312	0.54191	0.58788	0.79678
ENSG00000110108	0.23827	-0.16493	0.233	-0.70785	0.47904	0.72152
ENSG00000110172	0.51516	0.77402	0.16943	4.56848	0	5e-05
ENSG00000110200	0.29941	-0.69672	0.22994	-3.03005	0.00245	0.01185
ENSG00000110315	0.23275	0.0683	0.25289	0.27007	0.78711	0.91358
ENSG00000110321	1.79753	-0.68178	0.10474	-6.50954	0	0
ENSG00000110330	0.25501	-0.03062	0.25743	-0.11896	0.9053	0.96523
ENSG00000110344	0.40812	0.67084	0.19225	3.48935	0.00048	0.00288
ENSG00000110367	0.88251	-0.54212	0.143	-3.79108	0.00015	0.00101
ENSG00000110395	0.24738	0.30254	0.26725	1.13204	0.25762	0.49622
ENSG00000110422	0.17276	-0.10139	0.37261	-0.27211	0.78553	0.91312
ENSG00000110429	0.18074	0.29921	0.33298	0.89859	0.36887	0.61931
ENSG00000110435	0.3737	-0.33476	0.20603	-1.62482	0.1042	0.26377
ENSG00000110442	0.20945	-0.29982	0.28165	-1.06448	0.28711	0.53462
ENSG00000110497	0.51104	0.24534	0.1912	1.28315	0.19944	0.41823
ENSG00000110514	0.1767	-0.0763	0.31571	-0.24168	0.80903	0.92024
ENSG00000110619	0.37189	0.11668	0.20075	0.58121	0.5611	0.77778
ENSG00000110660	0.30992	-0.01113	0.21624	-0.05147	0.95895	0.98288
ENSG00000110693	0.45783	-0.13145	0.24022	-0.54724	0.58422	0.79507
ENSG00000110696	2.93128	-0.1732	0.08131	-2.13027	0.03315	0.1069
ENSG00000110700	14.9624	-0.48794	0.05561	-8.7748	0	0
ENSG00000110711	0.23826	-0.24833	0.26601	-0.93354	0.35054	0.60234
ENSG00000110713	0.80219	-0.15391	0.14822	-1.03844	0.29907	0.54606
ENSG00000110717	0.91968	-0.42746	0.13037	-3.2787	0.00104	0.00574
ENSG00000110721	0.21122	0.32575	0.30359	1.07298	0.28328	0.52963
ENSG00000110723	0.31388	0.08076	0.22301	0.36212	0.71726	0.87355
ENSG00000110756	0.28309	0.19593	0.23126	0.8472	0.39688	0.64524
ENSG00000110768	1.23279	0.57522	0.1211	4.75005	0	2e-05
ENSG00000110848	0.438	1.23644	0.25074	4.93113	0	1e-05
ENSG00000110851	0.30459	0.17199	0.23525	0.7311	0.46472	0.70919
ENSG00000110871	0.22177	0.03436	0.25684	0.13378	0.89358	0.95991
ENSG00000110880	0.64007	0.62745	0.15709	3.99433	6e-05	0.00047
ENSG00000110888	0.20889	0.18404	0.35248	0.52214	0.60157	0.80473
ENSG00000110906	0.39192	0.8338	0.19396	4.29881	2e-05	0.00014
ENSG00000110911	0.20926	0.21726	0.26916	0.80716	0.41958	0.66686
ENSG00000110917	1.06377	0.74767	0.12658	5.90681	0	0
ENSG00000110955	3.01444	-0.07378	0.08214	-0.89824	0.36906	0.61931
ENSG00000110958	2.96068	-0.09031	0.08399	-1.07524	0.28227	0.52942
ENSG00000110987	0.23253	0.11007	0.25494	0.43174	0.66593	0.84421
ENSG00000111011	2.14862	-1.22009	0.09447	-12.9146	0	0
ENSG00000111057	1.70279	0.17378	0.10563	1.64521	0.09993	0.25569
ENSG00000111110	0.31404	0.01493	0.25375	0.05884	0.95308	0.98192
ENSG00000111142	2.38453	0.07949	0.0876	0.9075	0.36414	0.61536
ENSG00000111196	0.70971	-0.69612	0.15886	-4.3821	1e-05	0.0001
ENSG00000111229	2.34775	-0.05117	0.08644	-0.59195	0.55389	0.7731
ENSG00000111231	1.25616	0.77528	0.11749	6.59845	0	0
ENSG00000111237	1.13797	0.11155	0.12167	0.91682	0.35924	0.61124
ENSG00000111247	0.40207	0.21025	0.20597	1.02079	0.30735	0.55521
ENSG00000111252	0.30348	0.54721	0.22918	2.38769	0.01695	0.06143
ENSG00000111276	0.87326	0.16381	0.14446	1.13388	0.25684	0.49542
ENSG00000111300	0.87664	0.04845	0.14351	0.33762	0.73565	0.88446
ENSG00000111321	0.23118	-0.20699	0.25512	-0.81134	0.41717	0.66483
ENSG00000111348	0.47315	-0.48255	0.18825	-2.56338	0.01037	0.04056
ENSG00000111358	0.6344	-0.34335	0.16093	-2.13352	0.03288	0.10622
ENSG00000111361	0.53321	0.42325	0.17205	2.46004	0.01389	0.05216
ENSG00000111364	0.83659	0.01492	0.14402	0.10361	0.91748	0.96906
ENSG00000111371	0.2268	-0.21555	0.27287	-0.78993	0.42957	0.67528
ENSG00000111445	0.4944	0.11172	0.18345	0.60901	0.54252	0.76532
ENSG00000111481	0.49769	-0.32423	0.17047	-1.90198	0.05717	0.16614
ENSG00000111530	0.46635	0.15636	0.17688	0.88401	0.37669	0.626
ENSG00000111581	0.57681	-0.26993	0.16762	-1.61037	0.10732	0.26973
ENSG00000111596	0.64728	-0.16948	0.15616	-1.08532	0.27778	0.5234
ENSG00000111602	0.19469	-0.10879	0.29242	-0.37204	0.70986	0.87081
ENSG00000111605	0.70653	-0.22118	0.15039	-1.47066	0.14138	0.32651
ENSG00000111615	1.22802	-0.17582	0.12022	-1.46253	0.1436	0.33019
ENSG00000111639	2.23552	-0.17478	0.09134	-1.9134	0.0557	0.16299
ENSG00000111640	7.3781	-0.45417	0.07913	-5.73972	0	0
ENSG00000111642	0.25087	0.31109	0.23986	1.29697	0.19464	0.41145
ENSG00000111665	0.61068	0.72713	0.17115	4.2486	2e-05	0.00017
ENSG00000111666	0.35811	-0.04208	0.2096	-0.20079	0.84086	0.93573
ENSG00000111669	2.73054	-0.09681	0.08867	-1.09182	0.27491	0.52058
ENSG00000111670	0.17631	-0.18479	0.32559	-0.56756	0.57033	0.78448
ENSG00000111671	0.19095	0.52489	0.30306	1.73198	0.08328	0.22227
ENSG00000111678	0.29903	0.48862	0.19861	2.46018	0.01389	0.05216
ENSG00000111696	0.22212	0.05945	0.28643	0.20756	0.83557	0.93387
ENSG00000111711	0.28124	0.32095	0.22309	1.43869	0.15024	0.34061
ENSG00000111716	0.25892	-0.12215	0.23478	-0.52027	0.60288	0.8051
ENSG00000111725	0.50953	0.10971	0.18297	0.59961	0.54877	0.76972
ENSG00000111726	0.31621	-0.5113	0.21754	-2.35039	0.01875	0.06705
ENSG00000111737	0.35637	-0.11623	0.19562	-0.59417	0.5524	0.77283
ENSG00000111775	2.45584	0.54408	0.09227	5.8966	0	0
ENSG00000111785	0.41223	0.05234	0.19836	0.26388	0.79187	0.91618
ENSG00000111786	0.46302	0.0467	0.17143	0.27242	0.7853	0.91312
ENSG00000111790	0.87983	1.10535	0.13682	8.07903	0	0
ENSG00000111802	0.27498	-0.02134	0.2197	-0.09715	0.9226	0.97159
ENSG00000111832	1.56509	0.21437	0.10669	2.00923	0.04451	0.13523
ENSG00000111843	1.21116	0.26069	0.11693	2.22952	0.02578	0.0876
ENSG00000111845	1.31335	0.07843	0.12328	0.63617	0.52467	0.75487
ENSG00000111850	0.28811	0.34633	0.23762	1.4575	0.14498	0.33227
ENSG00000111860	0.34393	0.00082	0.22067	0.00373	0.99702	0.99901
ENSG00000111875	1.35729	0.55046	0.11951	4.60614	0	4e-05
ENSG00000111877	0.20471	-0.19161	0.30837	-0.62138	0.53435	0.76107
ENSG00000111880	0.47397	-0.111	0.19055	-0.58253	0.56021	0.77764
ENSG00000111885	0.82375	0.57919	0.17421	3.3247	0.00089	0.00496
ENSG00000111897	0.54437	0.4165	0.17306	2.40659	0.0161	0.05884
ENSG00000111906	2.11727	-0.26038	0.09295	-2.80125	0.00509	0.02231
ENSG00000111907	0.53989	-0.17995	0.17113	-1.05152	0.29302	0.53884
ENSG00000111911	0.44389	0.58674	0.19416	3.022	0.00251	0.01214
ENSG00000111912	0.44509	0.40156	0.1947	2.06252	0.03916	0.12272
ENSG00000112029	1.51114	-0.48016	0.12099	-3.96851	7e-05	0.00051
ENSG00000112031	0.45647	0.79272	0.18	4.404	1e-05	9e-05
ENSG00000112062	0.48459	0.44866	0.2086	2.15079	0.03149	0.1025
ENSG00000112077	1.98513	-0.04979	0.10198	-0.48827	0.62536	0.81755
ENSG00000112078	1.06878	0.31811	0.12716	2.50164	0.01236	0.0472
ENSG00000112079	0.30355	0.23871	0.23423	1.01914	0.30814	0.55527
ENSG00000112081	5.95331	0.05574	0.06818	0.81754	0.41362	0.6616
ENSG00000112096	0.70929	0.69222	0.15729	4.40096	1e-05	9e-05
ENSG00000112110	2.30362	0.1449	0.08765	1.65324	0.09828	0.25275
ENSG00000112118	1.5789	-0.10493	0.1003	-1.04621	0.29546	0.54238
ENSG00000112130	0.77677	1.17687	0.15356	7.6637	0	0
ENSG00000112137	0.24445	0.25235	0.36237	0.69639	0.48618	0.72767
ENSG00000112146	0.30881	0.04711	0.21876	0.21534	0.8295	0.93085
ENSG00000112159	0.61507	0.08863	0.16909	0.52417	0.60016	0.80361
ENSG00000112182	0.31917	-0.21156	0.28577	-0.7403	0.45912	0.70399
ENSG00000112200	1.44059	0.02993	0.1132	0.26444	0.79144	0.91596
ENSG00000112208	1.16348	-0.42781	0.12355	-3.46273	0.00053	0.00315
ENSG00000112210	0.20381	0.02522	0.32046	0.07871	0.93726	0.97525
ENSG00000112237	0.56769	0.18496	0.16501	1.12094	0.26231	0.50356
ENSG00000112242	2.2487	-0.38151	0.09647	-3.95465	8e-05	0.00054
ENSG00000112249	0.61344	0.43493	0.18479	2.35369	0.01859	0.06658
ENSG00000112304	0.60694	-0.01226	0.17214	-0.0712	0.94324	0.97687
ENSG00000112305	0.20142	0.13343	0.29805	0.44766	0.6544	0.83679
ENSG00000112306	8.29504	-0.43983	0.0673	-6.53489	0	0
ENSG00000112308	1.05742	0.06125	0.13657	0.44854	0.65377	0.83669
ENSG00000112312	3.26663	-0.07531	0.08263	-0.91143	0.36207	0.6138
ENSG00000112335	0.72171	0.22105	0.15027	1.47102	0.14129	0.32639
ENSG00000112339	0.67159	0.31536	0.15602	2.02128	0.04325	0.13221
ENSG00000112343	0.17223	0.24874	0.34231	0.72665	0.46744	0.71131
ENSG00000112365	0.4048	-0.33273	0.19806	-1.67995	0.09297	0.2425
ENSG00000112419	0.43871	-0.00367	0.20059	-0.01829	0.98541	0.99487
ENSG00000112473	0.52951	0.19566	0.17021	1.14957	0.25032	0.48867
ENSG00000112514	0.93309	0.79292	0.13429	5.90437	0	0
ENSG00000112531	0.6082	0.26637	0.1747	1.52472	0.12733	0.30212
ENSG00000112576	1.3096	1.02214	0.11692	8.74205	0	0
ENSG00000112578	1.5501	-0.0027	0.10837	-0.02487	0.98015	0.99274
ENSG00000112584	0.25208	-0.08922	0.25099	-0.35548	0.72223	0.87668
ENSG00000112592	0.70776	0.39695	0.15615	2.54204	0.01102	0.04288
ENSG00000112624	0.27641	-0.2299	0.24351	-0.94414	0.3451	0.59564
ENSG00000112640	0.18339	0.35766	0.3198	1.11841	0.26339	0.5051
ENSG00000112651	1.96295	-0.12728	0.09992	-1.27381	0.20273	0.42327
ENSG00000112658	0.6323	0.04262	0.17544	0.24294	0.80805	0.92024
ENSG00000112685	0.50938	0.1971	0.19112	1.03129	0.30241	0.5497
ENSG00000112695	2.97646	-0.41007	0.08622	-4.75636	0	2e-05
ENSG00000112697	0.74567	1.15162	0.1647	6.99217	0	0
ENSG00000112699	0.20173	0.06685	0.31965	0.20914	0.83434	0.93329
ENSG00000112701	0.48549	-0.68324	0.18596	-3.67409	0.00024	0.00152
ENSG00000112715	0.22304	0.04277	0.2718	0.15736	0.87496	0.95099
ENSG00000112739	1.1109	-0.17276	0.13618	-1.26863	0.20457	0.4257
ENSG00000112742	0.18407	-0.03424	0.30202	-0.11337	0.90974	0.96668
ENSG00000112759	0.37635	0.00187	0.22395	0.00833	0.99335	0.99787
ENSG00000112763	0.27886	0.10397	0.25143	0.41352	0.67923	0.85158
ENSG00000112837	0.28669	-0.21231	0.21852	-0.97161	0.33125	0.57981
ENSG00000112851	0.55186	-0.11016	0.18765	-0.58702	0.55719	0.77529
ENSG00000112855	0.33969	0.41566	0.20467	2.03085	0.04227	0.1299
ENSG00000112877	0.17525	0.21552	0.32798	0.65712	0.5111	0.74588
ENSG00000112893	0.33408	-0.02702	0.22022	-0.12272	0.90233	0.96399
ENSG00000112941	0.66116	-0.01423	0.16448	-0.08653	0.93105	0.97299
ENSG00000112972	0.60145	0.98805	0.17276	5.71907	0	0
ENSG00000112977	0.33501	-0.15215	0.20275	-0.75041	0.453	0.69857
ENSG00000112983	0.66716	0.70996	0.16748	4.23909	2e-05	0.00018
ENSG00000112984	0.17769	0.21567	0.37555	0.57427	0.56579	0.78179
ENSG00000112992	0.28277	-0.00423	0.22905	-0.01847	0.98526	0.99486
ENSG00000112996	0.70288	-0.51481	0.15567	-3.30697	0.00094	0.00526
ENSG00000113013	1.94753	-0.31891	0.09279	-3.437	0.00059	0.00342
ENSG00000113048	0.5648	-0.38815	0.16333	-2.37645	0.01748	0.0632
ENSG00000113068	1.35887	-0.06479	0.10623	-0.60991	0.54192	0.76483
ENSG00000113140	0.25222	0.39449	0.23397	1.68611	0.09178	0.24037
ENSG00000113141	0.69133	0.55867	0.15921	3.5091	0.00045	0.00269
ENSG00000113161	0.49585	0.56238	0.17956	3.13204	0.00174	0.00893
ENSG00000113163	0.41427	0.13641	0.20222	0.67453	0.49998	0.73863
ENSG00000113194	0.8388	0.07117	0.1417	0.50229	0.61546	0.81304
ENSG00000113240	0.25158	0.09426	0.2321	0.4061	0.68467	0.85389
ENSG00000113269	0.23874	-0.00626	0.31446	-0.01989	0.98413	0.99424
ENSG00000113272	0.42073	-0.89388	0.18591	-4.80809	0	2e-05
ENSG00000113282	0.56688	0.04892	0.17096	0.28614	0.77477	0.90685
ENSG00000113300	0.70737	0.05636	0.16305	0.34565	0.7296	0.88116
ENSG00000113312	1.12251	0.35589	0.1238	2.87477	0.00404	0.01833
ENSG00000113318	0.24076	-0.02294	0.27806	-0.08248	0.93426	0.97411
ENSG00000113328	0.99826	0.80864	0.13425	6.02357	0	0
ENSG00000113356	0.50177	0.78244	0.18443	4.2425	2e-05	0.00018
ENSG00000113360	0.49851	0.18767	0.18412	1.01926	0.30808	0.55527
ENSG00000113368	0.38493	-0.18343	0.204	-0.89915	0.36858	0.61931
ENSG00000113369	0.25655	-0.18074	0.25965	-0.6961	0.48637	0.72767
ENSG00000113384	0.52598	-0.31585	0.18884	-1.67258	0.09441	0.24547
ENSG00000113387	4.21534	-0.57191	0.07608	-7.51749	0	0
ENSG00000113391	0.28616	-0.10385	0.22387	-0.46388	0.64273	0.83011
ENSG00000113407	2.49234	-0.44865	0.08754	-5.12514	0	0
ENSG00000113441	0.26786	0.17011	0.26296	0.6469	0.5177	0.74979
ENSG00000113456	2.07305	0.2037	0.09449	2.1557	0.03111	0.10167
ENSG00000113460	5.47609	-0.28004	0.06702	-4.17857	3e-05	0.00023
ENSG00000113558	3.09512	0.56615	0.08172	6.92774	0	0
ENSG00000113569	0.57618	0.06291	0.16289	0.38619	0.69936	0.86382
ENSG00000113575	0.9411	0.24231	0.13081	1.8524	0.06397	0.18133
ENSG00000113580	0.39333	0.20983	0.20476	1.02479	0.30546	0.5528
ENSG00000113593	0.34715	-2e-05	0.23188	-7e-05	0.99995	0.99995
ENSG00000113595	0.23114	0.44352	0.27556	1.6095	0.10751	0.26986
ENSG00000113597	0.19877	-0.10024	0.29151	-0.34386	0.73095	0.88187
ENSG00000113615	0.37214	0.32599	0.20065	1.62472	0.10422	0.26377
ENSG00000113638	0.26365	0.27846	0.25936	1.07365	0.28298	0.52963
ENSG00000113643	0.85733	0.40133	0.13773	2.91383	0.00357	0.01651
ENSG00000113648	0.84059	-0.01205	0.13797	-0.08737	0.93038	0.97299
ENSG00000113649	0.70584	-0.17004	0.15442	-1.10114	0.27084	0.51567
ENSG00000113658	0.66399	0.21322	0.16426	1.298	0.19429	0.41108
ENSG00000113712	0.6442	-0.28331	0.1606	-1.76405	0.07772	0.21019
ENSG00000113716	0.23885	-0.01481	0.24626	-0.06015	0.95203	0.98176
ENSG00000113732	2.37441	0.07058	0.08692	0.81205	0.41676	0.66448
ENSG00000113734	0.46735	-0.73385	0.17067	-4.29983	2e-05	0.00014
ENSG00000113742	2.41162	0.82284	0.11295	7.2851	0	0
ENSG00000113761	0.20695	0.067	0.29186	0.22955	0.81844	0.92369
ENSG00000113810	0.71394	0.0898	0.15187	0.59131	0.55431	0.7731
ENSG00000113811	1.33763	0.5322	0.1208	4.40548	1e-05	9e-05
ENSG00000113812	0.2162	-0.07428	0.28505	-0.26057	0.79442	0.91655
ENSG00000113845	0.23066	0.11819	0.23994	0.4926	0.6223	0.81555
ENSG00000113851	0.71318	0.57872	0.15347	3.77086	0.00016	0.00108
ENSG00000114023	0.73982	0.07899	0.14993	0.52684	0.59831	0.80316
ENSG00000114030	0.29074	-0.10389	0.23385	-0.44425	0.65686	0.83841
ENSG00000114054	0.3458	-0.23455	0.20519	-1.14309	0.253	0.49046
ENSG00000114062	0.55772	-0.20823	0.16896	-1.23242	0.21779	0.44613
ENSG00000114098	0.34642	-0.15838	0.2044	-0.77484	0.43843	0.6838
ENSG00000114120	0.37465	0.33409	0.20297	1.64604	0.09976	0.25535
ENSG00000114125	1.20984	0.07526	0.11642	0.64642	0.51801	0.74979
ENSG00000114126	0.6216	0.37408	0.16072	2.32749	0.01994	0.07069
ENSG00000114127	0.26116	0.06148	0.2759	0.22282	0.82368	0.92722
ENSG00000114166	0.19597	0.04147	0.31614	0.13117	0.89564	0.96083
ENSG00000114209	1.28312	0.51045	0.11774	4.33553	1e-05	0.00012
ENSG00000114302	0.39817	0.45097	0.21118	2.1355	0.03272	0.10585
ENSG00000114315	0.38338	0.78338	0.215	3.64362	0.00027	0.0017
ENSG00000114331	0.23036	0.04321	0.28018	0.15421	0.87745	0.95235
ENSG00000114353	0.20278	0.54215	0.28264	1.91816	0.05509	0.16178
ENSG00000114354	0.42796	-0.40448	0.18879	-2.14242	0.03216	0.10427
ENSG00000114383	0.36457	0.60039	0.19554	3.07044	0.00214	0.01065
ENSG00000114391	7.99952	0.14794	0.05617	2.63367	0.00845	0.03405
ENSG00000114416	0.99428	0.02377	0.12858	0.18484	0.85335	0.94196
ENSG00000114439	0.4755	0.26579	0.20001	1.32886	0.18389	0.39596
ENSG00000114450	0.25633	0.03609	0.24463	0.14755	0.8827	0.95513
ENSG00000114491	0.87212	-0.59225	0.14347	-4.12808	4e-05	0.00028
ENSG00000114503	0.6772	-0.28418	0.16098	-1.76536	0.0775	0.20976
ENSG00000114520	0.34569	0.0237	0.18821	0.1259	0.89981	0.96233
ENSG00000114573	0.52557	0.29314	0.18768	1.56191	0.11831	0.28764
ENSG00000114648	1.04598	0.86128	0.13398	6.42823	0	0
ENSG00000114686	0.98466	-0.6468	0.12985	-4.98129	0	1e-05
ENSG00000114737	1.65671	-0.05038	0.11175	-0.45084	0.65211	0.83626
ENSG00000114738	0.17782	0.03219	0.29263	0.11	0.91241	0.96679
ENSG00000114742	0.31137	-0.06137	0.20249	-0.30307	0.76184	0.89876
ENSG00000114744	0.24043	-0.09807	0.25794	-0.3802	0.7038	0.86704
ENSG00000114767	0.28995	0.50486	0.19975	2.52742	0.01149	0.04441
ENSG00000114770	0.27592	0.12892	0.23144	0.55702	0.57751	0.78927
ENSG00000114784	1.45092	0.23473	0.10763	2.18092	0.02919	0.09662
ENSG00000114796	0.18726	0.48298	0.31978	1.51033	0.13096	0.3087
ENSG00000114850	0.98012	0.37112	0.13146	2.82309	0.00476	0.021
ENSG00000114857	0.56698	-0.0273	0.18739	-0.14567	0.88418	0.95547
ENSG00000114861	0.26506	-0.06341	0.25277	-0.25085	0.80193	0.91899
ENSG00000114867	0.69045	-0.59488	0.16411	-3.62482	0.00029	0.00182
ENSG00000114902	1.1926	0.36903	0.11649	3.16795	0.00154	0.00805
ENSG00000114933	0.28274	-0.15442	0.22716	-0.67978	0.49664	0.73559
ENSG00000114942	6.81924	-0.94747	0.06424	-14.7487	0	0
ENSG00000114956	1.40431	-0.11892	0.11069	-1.07427	0.2827	0.52963
ENSG00000114978	1.06014	-0.19827	0.12192	-1.62626	0.10389	0.26334
ENSG00000114982	0.40166	-0.4046	0.19718	-2.0519	0.04018	0.12533
ENSG00000114999	0.37863	0.5344	0.19408	2.75357	0.00589	0.02517
ENSG00000115020	0.20271	0.28369	0.32261	0.87936	0.3792	0.62789
ENSG00000115042	0.27456	-0.00467	0.21315	-0.02189	0.98254	0.99385
ENSG00000115053	7.07538	-1.07009	0.07305	-14.6483	0	0
ENSG00000115091	0.76282	-0.13653	0.14508	-0.94101	0.3467	0.59757
ENSG00000115128	3.23962	0.44768	0.08212	5.4518	0	0
ENSG00000115163	0.3467	-0.04307	0.20816	-0.20691	0.83608	0.9339
ENSG00000115183	0.29861	-0.03665	0.25705	-0.14259	0.88661	0.95602
ENSG00000115204	0.44478	0.01372	0.1787	0.0768	0.93879	0.97525
ENSG00000115207	0.59515	-0.17996	0.17424	-1.03287	0.30167	0.54907
ENSG00000115211	0.25936	0.21972	0.22569	0.97352	0.3303	0.57833
ENSG00000115216	0.39793	-0.13245	0.18724	-0.7074	0.47932	0.72179
ENSG00000115233	1.68058	-0.23036	0.10415	-2.21179	0.02698	0.09097
ENSG00000115234	0.40926	-0.25463	0.18327	-1.38937	0.16472	0.36545
ENSG00000115241	1.27458	0.25965	0.11106	2.33799	0.01939	0.06902
ENSG00000115268	11.4523	-0.28503	0.05944	-4.79566	0	2e-05
ENSG00000115286	0.20966	0.16722	0.25284	0.66136	0.50838	0.74424
ENSG00000115289	0.90275	-0.31646	0.14258	-2.21947	0.02645	0.08951
ENSG00000115306	0.50961	0.47348	0.183	2.58727	0.00967	0.0382
ENSG00000115307	0.49805	-0.42456	0.16927	-2.50814	0.01214	0.04647
ENSG00000115310	1.27432	0.58219	0.12425	4.68573	0	3e-05
ENSG00000115317	0.24681	-0.14782	0.23184	-0.63759	0.52374	0.75416
ENSG00000115325	0.36067	0.45004	0.23016	1.95538	0.05054	0.15077
ENSG00000115350	0.21116	-0.35812	0.26583	-1.3472	0.17791	0.38608
ENSG00000115355	0.34897	0.34937	0.2148	1.62653	0.10384	0.26334
ENSG00000115364	0.53617	-0.70319	0.16664	-4.21992	2e-05	0.00019
ENSG00000115368	0.43652	-0.35835	0.17699	-2.02474	0.04289	0.13152
ENSG00000115392	0.38952	-0.28237	0.19341	-1.45992	0.14431	0.3314
ENSG00000115415	0.29634	0.07989	0.21852	0.3656	0.71466	0.87283
ENSG00000115419	0.3771	0.32613	0.19891	1.63957	0.10109	0.25792
ENSG00000115421	0.19823	0.0332	0.3057	0.10861	0.91351	0.96679
ENSG00000115446	0.52061	-0.42299	0.17361	-2.43645	0.01483	0.05503
ENSG00000115464	0.64333	0.0381	0.16472	0.23131	0.81707	0.9234
ENSG00000115484	2.12737	-0.05872	0.09541	-0.6155	0.53823	0.76413
ENSG00000115486	0.4463	0.82626	0.17945	4.60451	0	4e-05
ENSG00000115504	0.42498	-0.05646	0.21023	-0.26855	0.78828	0.91402
ENSG00000115514	1.02275	0.14568	0.12697	1.14737	0.25123	0.4891
ENSG00000115520	0.69165	-0.2212	0.15518	-1.42543	0.15403	0.34762
ENSG00000115524	1.09816	0.05993	0.12283	0.48795	0.62559	0.81755
ENSG00000115539	0.36799	-1.1429	0.19556	-5.8444	0	0
ENSG00000115540	0.2253	0.22639	0.27237	0.83121	0.40586	0.65461
ENSG00000115541	6.65524	-0.41901	0.07415	-5.65051	0	0
ENSG00000115548	0.21984	0.09267	0.29665	0.31238	0.75475	0.89493
ENSG00000115561	0.28594	-0.00409	0.23055	-0.01772	0.98586	0.99503
ENSG00000115568	0.33813	0.14038	0.20661	0.67941	0.49688	0.73578
ENSG00000115616	0.23036	-0.06529	0.30445	-0.21444	0.8302	0.93121
ENSG00000115649	0.41833	0.76531	0.1805	4.23985	2e-05	0.00018
ENSG00000115652	0.20344	0.03349	0.29142	0.11492	0.90851	0.96627
ENSG00000115661	0.23687	0.26033	0.25475	1.0219	0.30683	0.5544
ENSG00000115677	0.70637	-0.06698	0.14922	-0.44889	0.65351	0.83669
ENSG00000115685	1.01288	0.08432	0.12569	0.67085	0.50232	0.73973
ENSG00000115738	1.50703	2.25411	0.15268	14.7637	0	0
ENSG00000115750	0.24227	-0.54676	0.26769	-2.04253	0.0411	0.12743
ENSG00000115756	0.20957	0.03378	0.28197	0.1198	0.90464	0.96512
ENSG00000115758	2.07201	-0.31507	0.10154	-3.10299	0.00192	0.00971
ENSG00000115760	0.66231	-0.0372	0.17482	-0.21279	0.83149	0.93206
ENSG00000115761	0.48803	0.04866	0.19232	0.25302	0.80025	0.91869
ENSG00000115762	1.04357	1.02997	0.13158	7.82796	0	0
ENSG00000115806	1.21171	0.17844	0.11802	1.51196	0.13054	0.30814
ENSG00000115808	0.2252	0.15967	0.28175	0.56673	0.5709	0.78482
ENSG00000115816	1.4388	0.07087	0.11248	0.63013	0.52861	0.75772
ENSG00000115825	0.29726	-0.12797	0.24566	-0.52093	0.60242	0.8051
ENSG00000115827	0.19438	-0.15869	0.32152	-0.49356	0.62162	0.81528
ENSG00000115839	0.60802	-0.26596	0.16346	-1.62702	0.10373	0.2632
ENSG00000115840	0.22388	0.31806	0.26694	1.19153	0.23345	0.4675
ENSG00000115866	0.9308	-0.31862	0.13165	-2.42016	0.01551	0.05713
ENSG00000115875	3.92594	-0.71437	0.07337	-9.73607	0	0
ENSG00000115896	0.22496	-0.07384	0.31789	-0.23229	0.81631	0.92309
ENSG00000115902	0.20931	0.53417	0.30318	1.76193	0.07808	0.21099
ENSG00000115904	0.48852	0.15885	0.21733	0.73092	0.46483	0.70919
ENSG00000115942	0.7063	-0.26398	0.15936	-1.65649	0.09762	0.25137
ENSG00000115944	1.94284	0.51183	0.10484	4.8822	0	1e-05
ENSG00000115946	1.76118	0.33649	0.10216	3.29373	0.00099	0.00549
ENSG00000115947	0.46409	0.07368	0.1938	0.3802	0.7038	0.86704
ENSG00000115966	0.33193	0.28178	0.20063	1.40447	0.16018	0.35824
ENSG00000115970	0.29332	-0.31774	0.23422	-1.3566	0.17491	0.38099
ENSG00000115977	0.23662	0.04349	0.2979	0.146	0.88392	0.95547
ENSG00000115993	0.20466	0.17534	0.2654	0.66067	0.50882	0.74441
ENSG00000116001	0.42485	-0.06435	0.18092	-0.35571	0.72206	0.87662
ENSG00000116005	0.25469	0.62816	0.24465	2.56753	0.01024	0.04022
ENSG00000116016	0.33633	0.12353	0.24823	0.49764	0.61873	0.81379
ENSG00000116017	1.67091	0.4684	0.11284	4.15116	3e-05	0.00025
ENSG00000116030	1.53562	0.58832	0.10521	5.59203	0	0
ENSG00000116044	0.86309	-0.3171	0.14686	-2.15922	0.03083	0.10116
ENSG00000116062	0.8216	-0.22347	0.15258	-1.46464	0.14302	0.32944
ENSG00000116095	0.21539	0.25091	0.29262	0.85745	0.3912	0.63989
ENSG00000116120	0.78083	-0.17686	0.13887	-1.27352	0.20283	0.42335
ENSG00000116127	0.234	-0.02337	0.25147	-0.09293	0.92596	0.97299
ENSG00000116133	0.42354	0.16251	0.17902	0.90778	0.364	0.61536
ENSG00000116138	0.27731	0.15401	0.23373	0.65893	0.50994	0.74515
ENSG00000116161	4.35918	0.37737	0.07042	5.35857	0	0
ENSG00000116171	0.78796	-0.25245	0.14217	-1.77566	0.07579	0.20649
ENSG00000116191	0.24504	0.12733	0.28004	0.45467	0.64935	0.83493
ENSG00000116198	0.30177	0.22189	0.211	1.05157	0.293	0.53884
ENSG00000116199	0.68083	-0.36468	0.14587	-2.5001	0.01242	0.04733
ENSG00000116205	0.37158	0.64251	0.20022	3.20893	0.00133	0.00713
ENSG00000116209	1.13237	0.15961	0.12148	1.31389	0.18888	0.4037
ENSG00000116212	0.4867	0.51189	0.1768	2.89533	0.00379	0.0174
ENSG00000116213	0.18735	0.15779	0.29391	0.53687	0.59136	0.7991
ENSG00000116221	0.72067	0.10693	0.14427	0.74118	0.45859	0.70363
ENSG00000116237	0.6072	-0.12498	0.15985	-0.78184	0.43431	0.67983
ENSG00000116251	1.72478	-0.50571	0.10004	-5.05523	0	0
ENSG00000116266	0.207	-0.09139	0.29792	-0.30676	0.75902	0.89702
ENSG00000116273	0.92112	0.47435	0.13927	3.40597	0.00066	0.00379
ENSG00000116288	4.86934	-0.23463	0.0665	-3.5284	0.00042	0.00252
ENSG00000116350	1.85672	-0.42538	0.09683	-4.39324	1e-05	0.0001
ENSG00000116353	0.54479	1.1393	0.26662	4.27304	2e-05	0.00016
ENSG00000116406	0.55792	0.16479	0.17849	0.92323	0.35588	0.60806
ENSG00000116459	3.0096	-0.23473	0.08026	-2.92444	0.00345	0.01601
ENSG00000116473	0.73749	0.18349	0.15457	1.18712	0.23518	0.4697
ENSG00000116478	1.13686	0.02138	0.11674	0.18318	0.85466	0.9431
ENSG00000116489	0.93062	-0.2172	0.1288	-1.68632	0.09173	0.24037
ENSG00000116497	0.47736	-0.32449	0.18858	-1.72065	0.08531	0.22666
ENSG00000116521	0.47289	0.26023	0.18171	1.43211	0.15211	0.3443
ENSG00000116539	0.79087	-0.02548	0.15434	-0.16508	0.86888	0.949
ENSG00000116560	2.61399	-0.57994	0.09516	-6.09425	0	0
ENSG00000116580	0.71288	0.75102	0.15394	4.87874	0	1e-05
ENSG00000116584	0.38415	0.10058	0.18794	0.53519	0.59252	0.79975
ENSG00000116586	1.0094	0.64409	0.12917	4.98626	0	1e-05
ENSG00000116604	0.221	0.73491	0.29601	2.48275	0.01304	0.04946
ENSG00000116649	0.62233	-0.74974	0.16361	-4.58236	0	4e-05
ENSG00000116670	0.37526	0.3339	0.19352	1.72534	0.08447	0.22474
ENSG00000116675	0.7118	0.27535	0.16543	1.66444	0.09602	0.24808
ENSG00000116678	0.37185	0.07715	0.25407	0.30365	0.7614	0.89876
ENSG00000116679	1.01359	0.43467	0.1337	3.25103	0.00115	0.00627
ENSG00000116685	0.8378	1.28153	0.14841	8.63491	0	0
ENSG00000116688	0.82455	0.2423	0.13681	1.77104	0.07655	0.208
ENSG00000116698	0.41678	0.13593	0.18824	0.72212	0.47022	0.71412
ENSG00000116717	3.78525	0.55255	0.08703	6.34894	0	0
ENSG00000116731	0.55148	-0.25799	0.17192	-1.50067	0.13344	0.31243
ENSG00000116747	1.95461	0.79004	0.10121	7.80578	0	0
ENSG00000116750	1.61721	-0.06315	0.10535	-0.59949	0.54885	0.76972
ENSG00000116752	1.0608	0.12344	0.12641	0.97656	0.32879	0.57711
ENSG00000116754	1.84961	-0.18072	0.10291	-1.75616	0.07906	0.21323
ENSG00000116786	0.25375	-0.14738	0.23439	-0.6288	0.52948	0.75818
ENSG00000116791	0.26171	0.63686	0.23035	2.76468	0.0057	0.02452
ENSG00000116793	0.27628	0.00389	0.25892	0.01503	0.98801	0.99641
ENSG00000116815	0.38835	-0.32419	0.20581	-1.57515	0.11522	0.28337
ENSG00000116830	0.36155	0.11728	0.21723	0.53991	0.58926	0.7974
ENSG00000116857	0.51542	0.26031	0.17211	1.51246	0.13042	0.30807
ENSG00000116863	0.39891	0.35984	0.19336	1.86095	0.06275	0.17905
ENSG00000116871	0.3742	0.40071	0.18629	2.15098	0.03148	0.10249
ENSG00000116898	2.66397	-0.30339	0.08209	-3.69592	0.00022	0.00141
ENSG00000116903	0.51487	1.23095	0.1672	7.36224	0	0
ENSG00000116906	0.31511	-0.06954	0.20487	-0.33941	0.7343	0.88391
ENSG00000116918	0.44377	0.49145	0.17876	2.74914	0.00598	0.02548
ENSG00000116922	1.05068	0.08636	0.12623	0.68414	0.49388	0.73313
ENSG00000116954	0.28763	0.50472	0.22521	2.2411	0.02502	0.08551
ENSG00000116977	0.21916	0.00085	0.26533	0.00322	0.99743	0.99901
ENSG00000116984	0.45044	-0.08736	0.18637	-0.46877	0.63923	0.82728
ENSG00000117000	1.02382	0.53997	0.13426	4.02182	6e-05	0.00042
[truncated: 4,943 more rows]

## Sheet: 30min SAHA total RNA
gene_id	baseMean	log2FoldChange	lfcSE	stat	pvalue	padj
ENSG00000000419	14.1478	0.01995	0.04365	0.45707	0.64762	0.99767
ENSG00000000457	0.84653	0.1143	0.14195	0.80523	0.42068	0.97085
ENSG00000000460	3.72335	0.03418	0.07559	0.45222	0.65111	0.99767
ENSG00000000971	8.49773	0.10873	0.13541	0.80296	0.422	0.97085
ENSG00000001036	10.1988	0.01884	0.04761	0.39565	0.69236	0.99767
ENSG00000001084	3.79338	0.07963	0.07806	1.0202	0.30763	0.93902
ENSG00000001167	1.3593	-0.11589	0.12294	-0.94272	0.34582	0.95705
ENSG00000001460	0.827	-0.00506	0.15712	-0.03223	0.97429	0.99767
ENSG00000001461	1.69912	0.15803	0.10372	1.52361	0.12761	0.78849
ENSG00000001497	8.789	-0.02882	0.05239	-0.55008	0.58226	0.98892
ENSG00000001626	0.31258	-0.04511	0.26562	-0.16983	0.86515	0.99767
ENSG00000001629	2.05534	0.14907	0.09782	1.52385	0.12755	0.78849
ENSG00000001630	1.8719	0.02054	0.10154	0.20225	0.83972	0.99767
ENSG00000001631	1.04174	0.2146	0.127	1.68976	0.09107	0.72093
ENSG00000002016	0.30297	-0.16991	0.21086	-0.80578	0.42037	0.97085
ENSG00000002330	1.63618	-0.2229	0.1083	-2.05827	0.03956	0.56057
ENSG00000002549	15.1302	-0.09874	0.04626	-2.1344	0.03281	0.52595
ENSG00000002586	7.5272	-0.0533	0.06799	-0.784	0.43304	0.97287
ENSG00000002746	0.21709	0.05567	0.34977	0.15916	0.87354	0.99767
ENSG00000002822	2.10177	0.12004	0.09571	1.25429	0.20974	0.87886
ENSG00000002834	6.82571	-0.02913	0.06218	-0.46856	0.63939	0.99767
ENSG00000002919	1.74918	0.08183	0.09614	0.85117	0.39467	0.97085
ENSG00000003056	5.19802	-0.04724	0.05999	-0.78749	0.431	0.97225
ENSG00000003096	0.25142	0.10114	0.27693	0.36521	0.71496	0.99767
ENSG00000003147	2.30347	-0.0795	0.09798	-0.81143	0.41712	0.97085
ENSG00000003393	1.41436	0.09568	0.11775	0.81258	0.41646	0.97085
ENSG00000003400	1.29169	-0.14348	0.11972	-1.19847	0.23073	0.89504
ENSG00000003402	6.61189	0.17219	0.06862	2.50942	0.01209	0.35282
ENSG00000003436	55.3685	-0.03597	0.12463	-0.28859	0.7729	0.99767
ENSG00000003509	2.26167	0.10483	0.09225	1.13641	0.25579	0.915
ENSG00000003756	4.10398	0.07133	0.07289	0.97852	0.32782	0.95
ENSG00000004059	5.98001	-0.04648	0.06101	-0.76188	0.44613	0.976
ENSG00000004142	8.07993	-0.05489	0.05108	-1.07465	0.28253	0.92656
ENSG00000004399	0.54337	0.199	0.17974	1.10711	0.26825	0.92001
ENSG00000004455	80.077	0.00172	0.03456	0.0497	0.96036	0.99767
ENSG00000004478	9.63478	-0.05458	0.06015	-0.90725	0.36428	0.96419
ENSG00000004487	6.82339	0.02768	0.0519	0.53335	0.59379	0.99072
ENSG00000004534	5.37808	0.12824	0.05825	2.20162	0.02769	0.48694
ENSG00000004700	3.09921	0.12293	0.07651	1.60677	0.1081	0.75575
ENSG00000004766	2.7611	-0.01091	0.08523	-0.12797	0.89818	0.99767
ENSG00000004779	40.355	0.01852	0.06057	0.30579	0.75977	0.99767
ENSG00000004846	0.19563	-0.01359	0.31714	-0.04284	0.96583	0.99767
ENSG00000004864	4.76343	-0.0351	0.06158	-0.57009	0.56862	0.98874
ENSG00000004866	4.73775	0.04337	0.07046	0.61552	0.53821	0.98618
ENSG00000004897	7.59012	0.14173	0.05244	2.70254	0.00688	0.26266
ENSG00000004948	0.23242	0.05771	0.31192	0.185	0.85323	0.99767
ENSG00000004961	10.7087	-0.05046	0.05278	-0.95591	0.33912	0.95618
ENSG00000004975	0.54031	0.13295	0.16473	0.80707	0.41963	0.97085
ENSG00000005007	5.79779	-0.00186	0.05952	-0.03126	0.97507	0.99767
ENSG00000005020	2.23444	-0.08201	0.09697	-0.84572	0.39771	0.97085
ENSG00000005022	110.762	0.0512	0.03885	1.31791	0.18753	0.86172
ENSG00000005059	0.53299	-0.08907	0.18908	-0.47108	0.63758	0.99767
ENSG00000005075	49.0829	-0.05296	0.02716	-1.94996	0.05118	0.60539
ENSG00000005100	3.12618	-0.05931	0.07526	-0.78808	0.43065	0.97223
ENSG00000005156	2.09639	-0.1013	0.0912	-1.11075	0.26668	0.92001
ENSG00000005175	11.0557	-0.06544	0.04868	-1.34441	0.17881	0.85426
ENSG00000005187	13.1103	-0.07038	0.09187	-0.76603	0.44366	0.976
ENSG00000005189	1.16733	-0.09042	0.12317	-0.73407	0.46291	0.97678
ENSG00000005194	12.9987	-0.03308	0.04272	-0.7745	0.43864	0.97442
ENSG00000005206	0.22642	0.03217	0.25628	0.12554	0.9001	0.99767
ENSG00000005238	0.22112	0.2817	0.27526	1.02337	0.30613	0.93883
ENSG00000005249	5.73044	-0.11206	0.07522	-1.48973	0.1363	0.80192
ENSG00000005302	2.00423	0.08749	0.09791	0.89359	0.37154	0.96419
ENSG00000005339	2.849	0.02123	0.07868	0.26981	0.78731	0.99767
ENSG00000005436	1.40158	-0.23178	0.11263	-2.05782	0.03961	0.56057
ENSG00000005448	0.7051	-0.1523	0.16316	-0.93348	0.35057	0.95846
ENSG00000005469	0.54727	0.28625	0.21059	1.35928	0.17406	0.84865
ENSG00000005483	4.43776	0.05657	0.06933	0.81591	0.41455	0.97085
ENSG00000005486	1.15098	0.14853	0.12506	1.18773	0.23494	0.8985
ENSG00000005700	1.90022	0.03214	0.09754	0.32951	0.74177	0.99767
ENSG00000005801	4.82276	-0.05765	0.0641	-0.8994	0.36844	0.96419
ENSG00000005810	4.31035	-0.06255	0.06991	-0.89467	0.37097	0.96419
ENSG00000005812	0.85668	0.00336	0.1395	0.02408	0.98079	0.99805
ENSG00000005882	0.21279	-0.07877	0.30007	-0.2625	0.79294	0.99767
ENSG00000005889	1.87676	0.09407	0.09764	0.96348	0.3353	0.95559
ENSG00000005893	15.5307	0.10295	0.05545	1.85652	0.06338	0.64596
ENSG00000006007	3.67294	0.11839	0.08572	1.3812	0.16722	0.84121
ENSG00000006015	3.9866	-0.06211	0.07229	-0.85914	0.39026	0.97085
ENSG00000006025	0.35301	0.17392	0.19348	0.8989	0.3687	0.96419
ENSG00000006042	4.53688	-0.04057	0.06898	-0.58808	0.55648	0.98672
ENSG00000006062	0.47425	0.38348	0.19697	1.94691	0.05155	0.60594
ENSG00000006125	8.45857	-0.02584	0.04704	-0.54934	0.58277	0.98892
ENSG00000006194	1.16585	0.13765	0.12585	1.09374	0.27407	0.92293
ENSG00000006327	0.72595	0.57603	0.16998	3.38891	0.0007	0.06702
ENSG00000006451	8.93421	0.01213	0.05735	0.21141	0.83257	0.99767
ENSG00000006453	2.67192	-0.04748	0.08256	-0.57507	0.56524	0.98775
ENSG00000006459	1.13461	0.00765	0.14141	0.05406	0.95688	0.99767
ENSG00000006468	0.6038	0.30155	0.19121	1.57706	0.11478	0.76837
ENSG00000006530	4.88117	0.00611	0.0605	0.10099	0.91956	0.99767
ENSG00000006576	3.60737	0.26933	0.08953	3.00814	0.00263	0.15617
ENSG00000006607	1.62666	0.19259	0.10663	1.80625	0.07088	0.67642
ENSG00000006625	18.0998	-0.00824	0.04433	-0.18577	0.85262	0.99767
ENSG00000006634	8.76409	-0.0041	0.05572	-0.07358	0.94135	0.99767
ENSG00000006638	0.21415	0.03865	0.30904	0.12505	0.90048	0.99767
ENSG00000006652	9.54301	-0.04199	0.05966	-0.70388	0.48151	0.98001
ENSG00000006695	2.63925	-0.03317	0.08011	-0.41401	0.67886	0.99767
ENSG00000006704	1.58177	0.06909	0.1161	0.59511	0.55177	0.98672
ENSG00000006712	5.15436	0.1052	0.06884	1.52821	0.12646	0.78849
ENSG00000006715	3.57703	-0.00838	0.07249	-0.11564	0.90794	0.99767
ENSG00000006744	7.58631	-0.00178	0.05362	-0.03313	0.97357	0.99767
ENSG00000006757	3.07023	0.01544	0.07856	0.19654	0.84419	0.99767
ENSG00000006831	2.28767	0.04193	0.08276	0.50657	0.61246	0.99279
ENSG00000006837	0.72614	0.49737	0.16973	2.9303	0.00339	0.17967
ENSG00000007001	0.25442	0.29946	0.3408	0.87869	0.37957	0.96841
ENSG00000007038	15.9615	0.01691	0.05173	0.32694	0.74371	0.99767
ENSG00000007047	0.76763	-0.0076	0.15707	-0.0484	0.9614	0.99767
ENSG00000007080	35.7348	-0.02111	0.04075	-0.51795	0.60449	0.99114
ENSG00000007168	8.03123	-0.01374	0.04959	-0.27715	0.78167	0.99767
ENSG00000007174	0.27243	0.38679	0.32752	1.18095	0.23762	0.90044
ENSG00000007202	4.5155	-0.05466	0.06533	-0.83672	0.40275	0.97085
ENSG00000007255	3.60656	-0.04134	0.08286	-0.49899	0.61778	0.99321
ENSG00000007264	1.41359	-0.16144	0.12594	-1.28194	0.19986	0.87173
ENSG00000007341	2.50962	0.01904	0.08956	0.21259	0.83165	0.99767
ENSG00000007372	0.86807	0.2999	0.17583	1.70561	0.08808	0.71618
ENSG00000007376	0.77899	-0.23429	0.14354	-1.63227	0.10262	0.74125
ENSG00000007392	6.05185	-0.0416	0.06768	-0.61462	0.5388	0.98618
ENSG00000007520	4.70303	0.07126	0.06467	1.10198	0.27047	0.92082
ENSG00000007541	0.61584	-0.18783	0.15864	-1.184	0.23641	0.89884
ENSG00000007545	1.52031	0.05245	0.11296	0.46428	0.64245	0.99767
ENSG00000007866	0.42706	0.10802	0.19139	0.5644	0.57248	0.98874
ENSG00000007923	7.95668	-0.03282	0.052	-0.63112	0.52796	0.98365
ENSG00000007944	5.11609	0.69117	0.08419	8.20926	0	0
ENSG00000007968	0.97523	-0.12002	0.13986	-0.85818	0.39079	0.97085
ENSG00000008018	98.2056	-0.03563	0.02466	-1.44478	0.14852	0.81692
ENSG00000008083	5.95197	0.06671	0.07352	0.90749	0.36415	0.96419
ENSG00000008130	4.27361	0.05385	0.06231	0.86426	0.38744	0.97085
ENSG00000008196	6.01339	0.01091	0.08528	0.12787	0.89825	0.99767
ENSG00000008256	1.24986	-0.14263	0.12246	-1.16467	0.24415	0.90638
ENSG00000008277	0.31349	0.03747	0.23961	0.15637	0.87574	0.99767
ENSG00000008282	10.1845	0.10181	0.04537	2.24401	0.02483	0.47187
ENSG00000008283	3.4191	0.12371	0.08172	1.51372	0.1301	0.79232
ENSG00000008294	3.30271	-0.01839	0.07445	-0.24694	0.80496	0.99767
ENSG00000008324	18.2166	0.05691	0.04261	1.33571	0.18164	0.85629
ENSG00000008382	0.3341	0.09662	0.20293	0.47615	0.63397	0.99669
ENSG00000008394	26.4298	-0.06905	0.04554	-1.51614	0.12948	0.79012
ENSG00000008405	2.28215	0.06701	0.09023	0.74258	0.45773	0.976
ENSG00000008441	0.69378	-0.02669	0.15329	-0.17415	0.86175	0.99767
ENSG00000008513	0.28707	-0.13737	0.2641	-0.52016	0.60295	0.99094
ENSG00000008710	0.24616	-0.01599	0.23343	-0.06849	0.9454	0.99767
ENSG00000008838	3.9089	-0.09959	0.06746	-1.47618	0.1399	0.80353
ENSG00000008853	0.27305	0.10201	0.28896	0.35303	0.72407	0.99767
ENSG00000008869	0.86278	-0.17049	0.13934	-1.22357	0.22112	0.8925
ENSG00000008952	25.7695	0.05699	0.03791	1.50351	0.13271	0.79489
ENSG00000008988	359.845	-0.04918	0.02705	-1.81823	0.06903	0.669
ENSG00000009307	32.9501	-0.04458	0.03125	-1.42657	0.1537	0.82066
ENSG00000009335	6.72043	-0.09241	0.05501	-1.67987	0.09298	0.72306
ENSG00000009413	2.83613	0.00813	0.08815	0.09218	0.92655	0.99767
ENSG00000009694	0.38724	-0.21215	0.24195	-0.87682	0.38059	0.96898
ENSG00000009780	0.76772	0.02021	0.14681	0.13767	0.8905	0.99767
ENSG00000009830	0.24602	-0.00806	0.23938	-0.03366	0.97315	0.99767
ENSG00000009844	5.6991	-0.03951	0.05883	-0.67165	0.50181	0.98155
ENSG00000009954	11.0258	0.01356	0.04694	0.28883	0.77271	0.99767
ENSG00000010017	9.27012	-0.04795	0.04878	-0.98302	0.3256	0.94959
ENSG00000010072	1.37464	0.27183	0.10888	2.49674	0.01253	0.35911
ENSG00000010165	7.22698	-0.00385	0.05795	-0.06651	0.94697	0.99767
ENSG00000010219	2.74993	-0.05106	0.08131	-0.62791	0.53006	0.98365
ENSG00000010244	9.60628	-0.01036	0.04662	-0.2223	0.82408	0.99767
ENSG00000010256	17.5079	-0.01603	0.04334	-0.36986	0.71148	0.99767
ENSG00000010270	4.17427	0.00679	0.06675	0.10166	0.91902	0.99767
ENSG00000010278	1.17797	-0.01047	0.15707	-0.06666	0.94685	0.99767
ENSG00000010292	3.75843	-0.00427	0.07879	-0.05415	0.95682	0.99767
ENSG00000010310	0.44745	0.08802	0.22518	0.39086	0.6959	0.99767
ENSG00000010318	0.67998	0.17591	0.17237	1.02052	0.30748	0.93902
ENSG00000010322	0.89927	0.21052	0.13778	1.52792	0.12653	0.78849
ENSG00000010361	0.21731	0.08942	0.24785	0.3608	0.71825	0.99767
ENSG00000010404	3.44971	-0.07498	0.11329	-0.66184	0.50808	0.98264
ENSG00000010539	0.73402	0.1968	0.1715	1.1475	0.25117	0.91081
ENSG00000010626	0.50686	0.27475	0.22292	1.23254	0.21775	0.8873
ENSG00000010671	6.92829	-0.04803	0.05936	-0.80908	0.41847	0.97085
ENSG00000010704	0.34766	-0.11399	0.26597	-0.4286	0.66822	0.99767
ENSG00000010803	1.93257	0.01745	0.11133	0.15674	0.87545	0.99767
ENSG00000010810	3.76299	0.03203	0.08908	0.35958	0.71916	0.99767
ENSG00000010818	0.23461	0.09881	0.33977	0.29081	0.7712	0.99767
ENSG00000011007	10.5781	0.05057	0.04739	1.06693	0.28601	0.92722
ENSG00000011009	9.10497	-0.05173	0.05739	-0.9013	0.36743	0.96419
ENSG00000011021	0.96307	0.13695	0.13365	1.0247	0.30551	0.93871
ENSG00000011028	0.94612	0.14771	0.15473	0.95465	0.33975	0.95618
ENSG00000011052	0.48443	-0.11026	0.18003	-0.61243	0.54025	0.98618
ENSG00000011114	1.62806	0.18	0.10869	1.65613	0.0977	0.73446
ENSG00000011132	0.24941	0.07677	0.2366	0.32446	0.74559	0.99767
ENSG00000011143	1.55749	0.09759	0.09874	0.98837	0.32297	0.94768
ENSG00000011198	5.6693	0.142	0.06794	2.0901	0.03661	0.54492
ENSG00000011243	1.83241	0.42179	0.11118	3.79364	0.00015	0.02015
ENSG00000011258	0.9163	0.17879	0.14339	1.24692	0.21243	0.88278
ENSG00000011260	10.4834	-0.04633	0.05167	-0.89664	0.36991	0.96419
ENSG00000011275	2.45629	0.16814	0.08711	1.9301	0.05359	0.61204
ENSG00000011295	2.98586	0.01749	0.07847	0.22283	0.82367	0.99767
ENSG00000011304	21.5736	-0.00846	0.03921	-0.21581	0.82913	0.99767
ENSG00000011332	0.23169	0.03217	0.27001	0.11915	0.90516	0.99767
ENSG00000011376	1.84645	0.19915	0.09796	2.03301	0.04205	0.57156
ENSG00000011405	1.81367	0.06835	0.10227	0.66831	0.50394	0.98205
ENSG00000011422	1.06881	0.29123	0.17124	1.70072	0.089	0.71694
ENSG00000011426	4.35652	0.04354	0.07692	0.56597	0.57142	0.98874
ENSG00000011451	1.02222	0.06106	0.12151	0.50253	0.6153	0.99318
ENSG00000011454	1.4357	0.12729	0.11403	1.11626	0.26431	0.91828
ENSG00000011478	0.22435	0.48272	0.28943	1.66782	0.09535	0.72972
ENSG00000011485	5.84749	0.08451	0.05842	1.44677	0.14796	0.81628
ENSG00000011523	1.90749	0.08538	0.0994	0.85897	0.39036	0.97085
ENSG00000011566	1.3624	0.43935	0.15251	2.88087	0.00397	0.19506
ENSG00000011638	0.691	0.15982	0.16112	0.99191	0.32124	0.94504
ENSG00000011677	0.26283	0.12731	0.25047	0.50827	0.61126	0.99279
ENSG00000012048	5.83121	0.09844	0.06851	1.43686	0.15076	0.82066
ENSG00000012061	5.21016	0.02021	0.07137	0.28324	0.77699	0.99767
ENSG00000012174	0.95636	0.20632	0.13106	1.57421	0.11544	0.76837
ENSG00000012211	0.21925	-0.01068	0.26135	-0.04085	0.96741	0.99767
ENSG00000012232	0.81	0.28943	0.14567	1.98687	0.04694	0.58925
ENSG00000012660	20.0343	0.02372	0.0423	0.5607	0.575	0.98874
ENSG00000012779	0.53417	-0.29634	0.2369	-1.25094	0.21096	0.8805
ENSG00000012822	0.29791	-0.03808	0.22114	-0.17221	0.86327	0.99767
ENSG00000012963	3.2722	0.00685	0.0763	0.08975	0.92849	0.99767
ENSG00000012983	1.65869	-0.11495	0.10288	-1.11725	0.26389	0.9178
ENSG00000013275	26.28	0.0137	0.0376	0.36446	0.71552	0.99767
ENSG00000013288	0.79922	0.17966	0.15106	1.18934	0.23431	0.8985
ENSG00000013306	6.66611	-0.04227	0.05961	-0.70916	0.47823	0.98001
ENSG00000013374	5.26207	-0.07694	0.06027	-1.27653	0.20177	0.87383
ENSG00000013375	3.6775	0.01986	0.07511	0.26438	0.79149	0.99767
ENSG00000013392	0.45661	0.17085	0.18353	0.9309	0.3519	0.96002
ENSG00000013441	2.02198	0.29801	0.11095	2.68592	0.00723	0.26743
ENSG00000013503	2.60784	-0.05322	0.08129	-0.65474	0.51264	0.98285
ENSG00000013523	0.37463	0.1386	0.18742	0.7395	0.4596	0.976
ENSG00000013561	3.4238	-0.07971	0.07438	-1.07167	0.28387	0.92722
ENSG00000013563	1.06088	-0.02334	0.13681	-0.17063	0.86451	0.99767
ENSG00000013573	1.343	0.24476	0.10944	2.23658	0.02531	0.47187
ENSG00000013583	0.60052	-0.10361	0.17288	-0.59933	0.54895	0.98672
ENSG00000013588	0.23629	0.20742	0.27744	0.74763	0.45468	0.976
ENSG00000013810	5.88202	0.04345	0.07792	0.55764	0.57709	0.98892
ENSG00000014123	2.90643	0.0859	0.08532	1.0068	0.31403	0.94111
ENSG00000014138	1.53809	0.05138	0.10717	0.47943	0.63164	0.99626
ENSG00000014164	2.42274	0.97424	0.19483	5.0004	0	0.00016
ENSG00000014216	4.13783	-0.05563	0.06698	-0.83062	0.40619	0.97085
ENSG00000014641	28.5639	-0.02362	0.0349	-0.67694	0.49845	0.98092
ENSG00000014824	5.71576	-0.01385	0.05739	-0.24129	0.80933	0.99767
ENSG00000014919	1.83514	-0.03695	0.09519	-0.38815	0.69791	0.99767
ENSG00000015133	0.8858	0.00468	0.13515	0.0346	0.9724	0.99767
ENSG00000015153	2.99305	-0.02633	0.07841	-0.33576	0.73705	0.99767
ENSG00000015171	1.02804	0.10029	0.13464	0.74484	0.45637	0.976
ENSG00000015285	0.31055	0.03849	0.3794	0.10146	0.91918	0.99767
ENSG00000015475	7.90754	-0.10442	0.05904	-1.76851	0.07698	0.69106
ENSG00000015479	0.22652	0.06505	0.25409	0.25603	0.79793	0.99767
ENSG00000015532	0.46352	0.22685	0.20658	1.09816	0.27213	0.92259
ENSG00000015568	0.57793	0.40497	0.1577	2.56799	0.01023	0.31881
ENSG00000015676	2.27497	-0.0666	0.08343	-0.79831	0.42469	0.97121
ENSG00000016391	1.07805	-0.08943	0.139	-0.64336	0.51999	0.98318
ENSG00000016490	0.23432	-0.06851	0.55847	-0.12268	0.90236	0.99767
ENSG00000016864	2.1277	0.03358	0.09286	0.36159	0.71766	0.99767
ENSG00000017260	1.95283	-0.01693	0.09594	-0.17649	0.85991	0.99767
ENSG00000017427	1.17429	0.03172	0.2812	0.11278	0.9102	0.99767
ENSG00000017483	7.16691	0.11162	0.06619	1.68636	0.09173	0.72148
ENSG00000017797	3.74558	0.05417	0.07142	0.75854	0.44813	0.976
ENSG00000018189	0.93774	-0.07343	0.14065	-0.52209	0.60161	0.99094
ENSG00000018236	0.24848	0.11729	0.27874	0.42078	0.67392	0.99767
ENSG00000018280	0.3089	-0.03535	0.23343	-0.15146	0.87961	0.99767
ENSG00000018408	0.19864	-0.08873	0.43851	-0.20236	0.83964	0.99767
ENSG00000018510	4.09833	-0.03758	0.06555	-0.57327	0.56647	0.98836
ENSG00000018610	6.60789	0.02841	0.05429	0.52336	0.60072	0.99094
ENSG00000018699	5.49947	-0.02511	0.0606	-0.41444	0.67855	0.99767
ENSG00000019144	0.83618	-0.22165	0.17186	-1.28969	0.19716	0.86901
ENSG00000019485	0.20417	-0.01271	0.31821	-0.03995	0.96813	0.99767
ENSG00000019995	0.36244	0.18751	0.22044	0.85062	0.39498	0.97085
ENSG00000020129	4.41236	-0.01993	0.0657	-0.30328	0.76167	0.99767
ENSG00000020256	0.54818	0.05951	0.18089	0.32895	0.74219	0.99767
ENSG00000020426	5.69367	0.02196	0.05576	0.39379	0.69374	0.99767
ENSG00000020577	0.19678	0.29581	0.39725	0.74465	0.45648	0.976
ENSG00000020922	3.2409	0.16856	0.07454	2.26126	0.02374	0.46895
ENSG00000021355	6.67254	0.0385	0.06986	0.55109	0.58157	0.98892
ENSG00000021574	1.20231	0.19021	0.11597	1.64017	0.10097	0.73945
ENSG00000021645	0.34357	0.17776	0.25695	0.6918	0.48906	0.98053
ENSG00000021762	0.19933	0.02017	0.3113	0.06479	0.94834	0.99767
ENSG00000021776	2.49129	0.04341	0.08122	0.53445	0.59303	0.99072
ENSG00000021826	0.2181	-0.05294	0.30198	-0.17532	0.86083	0.99767
ENSG00000022277	11.6391	-0.06076	0.04529	-1.34172	0.17969	0.85426
ENSG00000022556	2.85443	0.0588	0.0813	0.72332	0.46948	0.97698
ENSG00000022567	0.3511	0.05541	0.19698	0.28128	0.77849	0.99767
ENSG00000022840	6.88703	0.06748	0.05163	1.30688	0.19125	0.86399
ENSG00000022976	0.58835	0.11348	0.17123	0.66275	0.50749	0.98264
ENSG00000023041	3.64374	-0.00396	0.07389	-0.05361	0.95724	0.99767
ENSG00000023171	0.18791	0.06069	0.40318	0.15053	0.88035	0.99767
ENSG00000023191	3.82083	-0.0772	0.06966	-1.10825	0.26775	0.92001
ENSG00000023228	11.9181	-0.01911	0.04306	-0.44373	0.65724	0.99767
ENSG00000023287	2.78387	0.02209	0.08662	0.25499	0.79873	0.99767
ENSG00000023318	8.19532	0.13004	0.05653	2.30022	0.02144	0.45233
ENSG00000023330	1.83045	0.29629	0.10365	2.85856	0.00426	0.20263
ENSG00000023516	2.22313	0.18329	0.09827	1.86516	0.06216	0.64339
ENSG00000023572	8.82924	0.01125	0.06398	0.17576	0.86048	0.99767
ENSG00000023608	0.24873	-0.03388	0.26891	-0.126	0.89973	0.99767
ENSG00000023697	1.63569	-0.01734	0.12649	-0.1371	0.89095	0.99767
ENSG00000023734	13.8881	-0.14162	0.0418	-3.38808	0.0007	0.06702
ENSG00000023892	1.17211	-0.41591	0.13195	-3.15204	0.00162	0.11549
ENSG00000023909	6.62213	-0.01918	0.06124	-0.31323	0.75411	0.99767
ENSG00000024048	3.57162	0.00343	0.07319	0.04684	0.96264	0.99767
ENSG00000024422	0.55838	0.07193	0.18703	0.38461	0.70052	0.99767
ENSG00000024526	1.453	-0.031	0.13567	-0.22846	0.81929	0.99767
ENSG00000024862	2.10387	0.08132	0.0933	0.87161	0.38342	0.96988
ENSG00000025039	0.42734	0.09999	0.19942	0.50141	0.61609	0.99321
ENSG00000025156	1.89463	0.02428	0.08903	0.27275	0.78504	0.99767
ENSG00000025293	11.111	0.02003	0.04597	0.43571	0.66305	0.99767
ENSG00000025423	0.19522	0.137	0.33726	0.40622	0.68458	0.99767
ENSG00000025434	0.90189	0.02015	0.14151	0.14236	0.88679	0.99767
ENSG00000025770	3.32426	-0.05859	0.07163	-0.81805	0.41333	0.97085
ENSG00000025772	3.4883	0.06804	0.07339	0.92714	0.35385	0.96028
ENSG00000025796	6.77031	0.02949	0.05322	0.55417	0.57946	0.98892
ENSG00000025800	11.5366	0.0299	0.04661	0.6415	0.5212	0.98355
ENSG00000026025	73.8601	0.09746	0.08097	1.20367	0.22872	0.8949
ENSG00000026297	0.4711	-0.39767	0.22	-1.80763	0.07066	0.67507
ENSG00000026508	0.35643	0.5704	0.43635	1.3072	0.19114	0.86399
ENSG00000026652	1.4781	-0.00811	0.11785	-0.06884	0.94512	0.99767
ENSG00000027001	1.55166	-0.34752	0.10589	-3.28186	0.00103	0.08553
ENSG00000027697	1.90524	0.05073	0.09641	0.52615	0.59878	0.99094
ENSG00000027847	0.36538	-0.12171	0.18359	-0.66295	0.50736	0.98264
ENSG00000028116	5.52008	-0.03016	0.06176	-0.48835	0.6253	0.99468
ENSG00000028137	3.27554	0.07422	0.09347	0.79405	0.42717	0.97121
ENSG00000028203	2.03888	0.24735	0.09817	2.51951	0.01175	0.35155
ENSG00000028310	1.82507	0.02674	0.09516	0.28101	0.7787	0.99767
ENSG00000028528	6.69212	0.06853	0.05136	1.3343	0.18211	0.85692
ENSG00000028839	16.4447	0.03939	0.04768	0.82621	0.40868	0.97085
ENSG00000029153	0.75464	0.2544	0.14533	1.7505	0.08003	0.69675
ENSG00000029363	18.358	0.0016	0.03915	0.04092	0.96736	0.99767
ENSG00000029364	1.78792	-0.04963	0.09594	-0.51723	0.605	0.99114
ENSG00000029534	5.27656	0.1795	0.0674	2.66326	0.00774	0.27994
ENSG00000029639	4.23157	0.00884	0.07353	0.12026	0.90427	0.99767
ENSG00000029725	2.45484	-0.01497	0.08658	-0.17296	0.86268	0.99767
ENSG00000029993	6.99706	0.08058	0.08098	0.99506	0.31971	0.94325
ENSG00000030066	9.89972	0.03012	0.05364	0.56165	0.57435	0.98874
ENSG00000030110	1.36032	0.17992	0.11759	1.53015	0.12598	0.78849
ENSG00000030419	0.70661	0.01339	0.18735	0.07147	0.94303	0.99767
ENSG00000030582	1.6733	-0.03229	0.11449	-0.28206	0.7779	0.99767
ENSG00000031003	2.28746	0.15246	0.09249	1.64828	0.0993	0.73702
ENSG00000031691	3.19506	-0.12613	0.08429	-1.49637	0.13456	0.7993
ENSG00000031698	24.3539	0.00062	0.03898	0.01588	0.98733	0.99862
ENSG00000031823	3.88926	-0.06002	0.06657	-0.90162	0.36726	0.96419
ENSG00000032219	1.15666	0.17738	0.13223	1.34148	0.17977	0.8543
ENSG00000032389	5.36269	0.00244	0.05822	0.04185	0.96662	0.99767
ENSG00000032444	0.52748	0.20378	0.17066	1.19403	0.23247	0.89734
ENSG00000032742	1.79601	0.05762	0.10774	0.53478	0.5928	0.99072
ENSG00000033011	1.43654	-0.11602	0.10144	-1.14372	0.25274	0.91251
ENSG00000033030	2.4329	0.10437	0.08583	1.21603	0.22397	0.89299
ENSG00000033050	3.24511	0.07475	0.07506	0.99583	0.31933	0.943
ENSG00000033100	0.31053	0.12317	0.21039	0.58545	0.55824	0.98672
ENSG00000033122	0.64262	-0.43763	0.21332	-2.05153	0.04022	0.56351
ENSG00000033170	1.5558	-0.01573	0.11645	-0.13505	0.89257	0.99767
ENSG00000033178	9.32645	-0.05905	0.04781	-1.23512	0.21678	0.88568
ENSG00000033327	2.58348	0.02143	0.09538	0.22469	0.82222	0.99767
ENSG00000033627	3.6572	0.04636	0.07545	0.61445	0.53892	0.98618
ENSG00000033800	2.30946	0.15914	0.09086	1.75147	0.07986	0.69637
ENSG00000033867	0.49158	0.10006	0.18861	0.53054	0.59574	0.99072
ENSG00000034053	1.38262	-0.07104	0.11715	-0.60639	0.54426	0.98655
ENSG00000034152	0.32641	0.25981	0.20945	1.24044	0.21481	0.88373
ENSG00000034510	130.992	0.10321	0.08694	1.18714	0.23517	0.8985
ENSG00000034533	0.58954	0.03741	0.16919	0.22111	0.82501	0.99767
ENSG00000034677	0.68619	0.43758	0.16314	2.68215	0.00731	0.26946
ENSG00000034693	2.26973	0.02167	0.09295	0.23312	0.81567	0.99767
ENSG00000034713	7.06716	-0.02383	0.05932	-0.40175	0.68787	0.99767
ENSG00000035141	22.8361	-0.04576	0.04493	-1.01862	0.30838	0.93902
ENSG00000035403	5.00362	0.12902	0.06768	1.90642	0.0566	0.63012
ENSG00000035499	1.63845	0.03208	0.11031	0.29079	0.77121	0.99767
ENSG00000035681	4.72558	-0.01123	0.06869	-0.1635	0.87013	0.99767
ENSG00000035687	9.26854	-0.02586	0.05131	-0.50394	0.61431	0.99317
ENSG00000035720	2.55329	-0.16109	0.1363	-1.18194	0.23723	0.90017
ENSG00000035928	7.31514	0.02931	0.0564	0.51973	0.60325	0.99094
ENSG00000036054	3.85253	0.06701	0.07135	0.93928	0.34759	0.95745
ENSG00000036257	8.39039	-0.05147	0.04806	-1.07084	0.28424	0.92722
ENSG00000036549	2.39419	-0.00763	0.08618	-0.08857	0.92942	0.99767
ENSG00000036672	0.54519	-0.10895	0.17197	-0.63352	0.52639	0.98365
ENSG00000037241	16.9304	-0.05769	0.04111	-1.40339	0.1605	0.83272
ENSG00000037474	14.1944	-0.04288	0.04705	-0.91145	0.36206	0.96419
ENSG00000037637	1.8458	0.12921	0.10271	1.25803	0.20838	0.87856
ENSG00000037749	1.26108	0.17787	0.11542	1.54112	0.12329	0.78275
ENSG00000037757	0.7891	0.04125	0.14588	0.28277	0.77735	0.99767
ENSG00000037897	4.82917	-0.12809	0.06825	-1.87681	0.06054	0.64198
ENSG00000038002	1.98715	-0.19912	0.10216	-1.94906	0.05129	0.60555
ENSG00000038210	0.93918	0.02726	0.13486	0.20217	0.83979	0.99767
ENSG00000038219	2.48897	-0.02272	0.08375	-0.27131	0.78615	0.99767
ENSG00000038274	6.67329	-0.0359	0.05629	-0.63774	0.52364	0.98355
ENSG00000038295	0.20277	0.0457	0.32925	0.13881	0.8896	0.99767
ENSG00000038358	0.82862	0.28614	0.13951	2.05098	0.04027	0.56351
ENSG00000038382	1.6861	0.39884	0.11742	3.39665	0.00068	0.06663
ENSG00000038532	1.68031	0.06031	0.11509	0.52396	0.6003	0.99094
ENSG00000038945	0.51291	0.25164	0.21358	1.17816	0.23873	0.90132
ENSG00000039123	10.2533	-0.00911	0.04434	-0.20556	0.83714	0.99767
ENSG00000039139	0.26745	-0.07441	0.25278	-0.29437	0.76848	0.99767
ENSG00000039319	1.5183	0.06691	0.11247	0.59488	0.55193	0.98672
ENSG00000039537	0.25049	0.04272	0.28366	0.15061	0.88029	0.99767
ENSG00000039560	2.54839	-0.13481	0.08565	-1.57396	0.1155	0.76837
ENSG00000039650	0.60776	0.13163	0.16066	0.81933	0.4126	0.97085
ENSG00000040199	0.50454	0.10074	0.1967	0.51213	0.60856	0.99263
ENSG00000040275	4.94473	0.03364	0.0716	0.46975	0.63853	0.99767
ENSG00000040341	3.34753	-0.08997	0.07843	-1.14715	0.25132	0.91096
ENSG00000040487	0.99075	0.01516	0.13393	0.11316	0.9099	0.99767
ENSG00000040531	0.39959	-0.15694	0.19122	-0.82073	0.4118	0.97085
ENSG00000040633	2.61468	-0.05267	0.08266	-0.63718	0.52401	0.98355
ENSG00000040933	1.05459	0.07922	0.13204	0.59997	0.54853	0.98672
ENSG00000041357	60.5896	-0.04512	0.03202	-1.40934	0.15873	0.82857
ENSG00000041515	0.41081	-0.27128	0.28473	-0.95276	0.34071	0.95618
ENSG00000041802	4.27505	0.11197	0.06833	1.63859	0.1013	0.73945
ENSG00000041988	2.69353	-0.00762	0.08728	-0.08734	0.9304	0.99767
ENSG00000042062	0.68242	0.02949	0.17351	0.16994	0.86506	0.99767
ENSG00000042088	1.73642	0.05874	0.09964	0.58955	0.55549	0.98672
ENSG00000042286	2.37286	0.10729	0.09517	1.12737	0.25959	0.91682
ENSG00000042317	0.32114	-0.00156	0.21288	-0.00732	0.99416	0.99862
ENSG00000042429	0.24412	0.10907	0.23011	0.47397	0.63552	0.99732
ENSG00000042445	1.00529	0.15346	0.13695	1.12056	0.26247	0.91749
ENSG00000042493	3.59267	-0.251	0.11346	-2.21223	0.02695	0.48237
ENSG00000042753	27.5066	-0.02777	0.03623	-0.76629	0.4435	0.976
ENSG00000042781	0.86376	0.13676	0.18806	0.72722	0.46709	0.97689
ENSG00000043093	3.55566	-0.11284	0.06951	-1.6232	0.10455	0.74542
ENSG00000043143	1.08031	-0.18399	0.14491	-1.26974	0.20418	0.87745
ENSG00000043355	0.84756	0.36515	0.14212	2.5692	0.01019	0.31881
ENSG00000043462	0.40864	-0.35324	0.31067	-1.13705	0.25552	0.915
ENSG00000043514	5.18598	-0.00323	0.05939	-0.05431	0.95668	0.99767
ENSG00000044090	0.57472	0.43627	0.17356	2.51362	0.01195	0.35234
ENSG00000044115	7.99433	0.04029	0.05208	0.77358	0.43918	0.97442
ENSG00000044446	0.71869	0.04294	0.15762	0.2724	0.78531	0.99767
ENSG00000044459	0.91742	-0.05908	0.13927	-0.42423	0.6714	0.99767
ENSG00000044574	20.3514	0.09071	0.0747	1.2143	0.22463	0.89299
ENSG00000046604	5.76405	-0.05474	0.06767	-0.80888	0.41859	0.97085
ENSG00000046647	1.74231	-0.02649	0.10073	-0.26293	0.79261	0.99767
ENSG00000046651	3.37124	0.09342	0.0769	1.21485	0.22442	0.89299
ENSG00000046653	0.2355	-0.0098	0.32185	-0.03046	0.9757	0.99767
ENSG00000046774	5.69242	-0.15094	0.10138	-1.48895	0.1365	0.80192
ENSG00000046889	0.184	-0.09019	0.35415	-0.25467	0.79898	0.99767
ENSG00000047056	1.0094	0.61053	0.13342	4.57589	0	0.00113
ENSG00000047188	1.05665	-0.00478	0.12573	-0.03805	0.96965	0.99767
ENSG00000047230	0.50419	0.09566	0.18688	0.51187	0.60875	0.99263
ENSG00000047249	6.72116	-0.01883	0.05703	-0.33009	0.74133	0.99767
ENSG00000047315	11.6265	0.00187	0.04245	0.04409	0.96483	0.99767
ENSG00000047346	0.39418	0.31272	0.20032	1.56109	0.1185	0.77438
ENSG00000047365	0.21382	-0.07819	0.29584	-0.26429	0.79156	0.99767
ENSG00000047410	15.3221	-0.00815	0.04109	-0.19821	0.84288	0.99767
ENSG00000047578	0.66646	0.21613	0.1715	1.26019	0.2076	0.87762
ENSG00000047579	5.18868	0.11584	0.06949	1.66696	0.09552	0.72972
ENSG00000047597	3.6845	0.08284	0.07751	1.06872	0.28519	0.92722
ENSG00000047621	1.06478	0.12078	0.12254	0.98559	0.32433	0.94838
ENSG00000047644	0.76223	-0.15692	0.17059	-0.91988	0.35764	0.96263
ENSG00000047648	3.17797	-0.04358	0.09257	-0.47072	0.63784	0.99767
ENSG00000047662	0.20865	0.16341	0.33634	0.48585	0.62707	0.99515
ENSG00000047849	7.33932	0.09575	0.05316	1.801	0.0717	0.67726
ENSG00000047932	1.92769	0.06221	0.09608	0.64754	0.51728	0.98305
ENSG00000048028	0.93737	-0.00095	0.12955	-0.00736	0.99413	0.99862
ENSG00000048052	1.39796	0.21658	0.1513	1.43144	0.1523	0.82066
ENSG00000048140	3.4159	0.01434	0.08986	0.15954	0.87325	0.99767
ENSG00000048162	59.9809	-0.08905	0.04937	-1.80375	0.07127	0.67696
ENSG00000048342	0.68694	0.13824	0.17739	0.77932	0.43579	0.97293
ENSG00000048392	1.40874	-0.05368	0.10913	-0.4919	0.62279	0.99388
ENSG00000048405	1.73092	0.16923	0.10431	1.62242	0.10471	0.7459
ENSG00000048471	0.93252	0.02478	0.16391	0.15116	0.87985	0.99767
ENSG00000048544	18.947	0.03176	0.04144	0.7663	0.4435	0.976
ENSG00000048649	10.5948	0.00395	0.04767	0.0828	0.93401	0.99767
ENSG00000048707	2.65705	-0.17822	0.09912	-1.79812	0.07216	0.6794
ENSG00000048740	22.5276	-0.02788	0.04812	-0.57938	0.56233	0.98748
ENSG00000048828	3.55965	-0.02045	0.07581	-0.26978	0.78733	0.99767
ENSG00000048991	3.80548	0.03621	0.07442	0.48663	0.62652	0.99505
ENSG00000049167	2.27124	-0.03176	0.08909	-0.35652	0.72145	0.99767
ENSG00000049192	0.41952	0.06508	0.24366	0.26708	0.78941	0.99767
ENSG00000049239	0.33356	0.04734	0.23151	0.2045	0.83796	0.99767
ENSG00000049245	7.03623	0.00036	0.05265	0.00688	0.99451	0.99862
ENSG00000049246	4.12955	-0.05172	0.06902	-0.74928	0.45369	0.976
ENSG00000049247	0.27179	-0.00521	0.23191	-0.02246	0.98208	0.99842
ENSG00000049323	1.961	0.17244	0.12565	1.37242	0.16993	0.84427
ENSG00000049449	1.42434	0.00786	0.1179	0.06665	0.94686	0.99767
ENSG00000049541	18.2205	0.00575	0.04621	0.12444	0.90097	0.99767
ENSG00000049618	2.46084	0.16771	0.09491	1.767	0.07723	0.69106
ENSG00000049656	8.72151	0.00221	0.05319	0.0415	0.96689	0.99767
ENSG00000049759	3.40628	0.18971	0.08044	2.35839	0.01835	0.43053
ENSG00000049860	3.71091	0.06382	0.078	0.81824	0.41322	0.97085
ENSG00000049883	1.47129	0.05217	0.10768	0.48454	0.628	0.99527
ENSG00000050130	3.67351	0.15898	0.0715	2.22355	0.02618	0.4774
ENSG00000050344	0.5144	0.11217	0.18071	0.62071	0.53479	0.98511
ENSG00000050393	3.33881	0.11869	0.07185	1.65175	0.09858	0.73599
ENSG00000050405	1.44067	0.27075	0.13449	2.01309	0.04411	0.58026
ENSG00000050426	4.2826	0.06344	0.06795	0.93358	0.35052	0.95846
ENSG00000050555	0.35003	0.66416	0.36862	1.80178	0.07158	0.67726
ENSG00000050628	4.77271	0.16425	0.09268	1.77216	0.07637	0.68983
ENSG00000050748	2.2669	0.0814	0.08638	0.94245	0.34596	0.95705
ENSG00000050767	2.35637	0.3444	0.11647	2.95693	0.00311	0.17193
ENSG00000050820	0.73411	0.12853	0.16135	0.79658	0.42569	0.97121
ENSG00000051009	0.31467	-0.03567	0.20169	-0.17686	0.85961	0.99767
ENSG00000051108	1.64303	0.24587	0.14483	1.69767	0.08957	0.71777
ENSG00000051341	1.54736	0.16285	0.12337	1.32005	0.18682	0.86172
ENSG00000051382	1.82626	0.16152	0.09721	1.66154	0.0966	0.73172
ENSG00000051523	4.72379	-0.2201	0.07769	-2.83304	0.00461	0.21307
ENSG00000051596	14.1168	0.00697	0.05142	0.13558	0.89215	0.99767
ENSG00000051620	1.39348	-0.00372	0.11524	-0.0323	0.97423	0.99767
ENSG00000051825	1.60721	0.23179	0.09929	2.3345	0.01957	0.43618
ENSG00000052126	1.64471	0.01954	0.12133	0.16105	0.87205	0.99767
ENSG00000052723	7.68954	0.06415	0.05377	1.19315	0.23281	0.89734
ENSG00000052749	3.33954	-0.01076	0.07533	-0.14289	0.88638	0.99767
ENSG00000052795	2.27959	-0.03363	0.09664	-0.34805	0.72781	0.99767
ENSG00000052802	1.23943	0.26649	0.12754	2.0895	0.03666	0.54492
ENSG00000052841	4.98222	0.15566	0.07163	2.17311	0.02977	0.50313
ENSG00000053254	1.72945	0.04117	0.10944	0.37615	0.7068	0.99767
ENSG00000053371	1.93942	0.0246	0.09484	0.25942	0.79531	0.99767
ENSG00000053372	43.325	-0.03314	0.04353	-0.76143	0.4464	0.976
ENSG00000053501	6.09165	-0.0144	0.06375	-0.22592	0.82127	0.99767
ENSG00000053747	0.38144	0.19888	0.28795	0.69069	0.48976	0.98053
ENSG00000053770	2.66354	0.03127	0.07941	0.39376	0.69376	0.99767
ENSG00000053900	2.73676	-0.00865	0.08283	-0.10449	0.91678	0.99767
ENSG00000054116	17.1363	-0.01372	0.04258	-0.32219	0.74731	0.99767
ENSG00000054118	11.6166	-0.06312	0.04484	-1.40772	0.15921	0.82912
ENSG00000054148	35.3787	-0.04126	0.03399	-1.21368	0.22487	0.89299
ENSG00000054267	4.48899	0.18938	0.0777	2.43728	0.0148	0.38235
ENSG00000054277	1.15605	-0.17487	0.15731	-1.11161	0.26631	0.92001
ENSG00000054282	3.5468	0.131	0.07645	1.71355	0.08661	0.71372
ENSG00000054392	0.3396	-0.15916	0.30988	-0.5136	0.60753	0.99252
ENSG00000054523	1.60604	0.15561	0.10696	1.45488	0.1457	0.81322
ENSG00000054598	0.24264	0.1669	0.24905	0.67015	0.50276	0.98175
ENSG00000054611	1.37196	0.08953	0.11642	0.76897	0.44191	0.976
ENSG00000054965	0.90736	0.30788	0.14695	2.09509	0.03616	0.54405
ENSG00000054967	0.6466	0.2572	0.15812	1.62661	0.10382	0.74405
ENSG00000054983	2.08199	-0.04492	0.10406	-0.43162	0.66601	0.99767
ENSG00000055044	43.6803	-0.04978	0.03641	-1.36733	0.17152	0.84732
ENSG00000055070	11.2514	-0.02166	0.04504	-0.48102	0.6305	0.99584
ENSG00000055118	15.5187	-0.08882	0.05298	-1.67636	0.09367	0.72579
ENSG00000055130	9.03815	-0.01888	0.05067	-0.37266	0.7094	0.99767
ENSG00000055147	1.34877	0.0392	0.11411	0.34352	0.73121	0.99767
ENSG00000055208	2.693	0.17892	0.08409	2.12768	0.03336	0.52915
ENSG00000055211	0.94863	0.02178	0.13999	0.15559	0.87636	0.99767
ENSG00000055332	2.80091	0.13624	0.08163	1.6689	0.09514	0.72972
ENSG00000055483	2.35269	-0.0506	0.09018	-0.56117	0.57468	0.98874
ENSG00000055609	4.8638	0.18086	0.06797	2.66099	0.00779	0.27994
ENSG00000055917	4.21557	0.07628	0.06731	1.13321	0.25713	0.915
ENSG00000055950	3.42541	-0.02194	0.07919	-0.27701	0.78177	0.99767
ENSG00000056050	9.6879	0.01797	0.05393	0.33322	0.73897	0.99767
ENSG00000056097	7.2657	-0.02224	0.05265	-0.42231	0.6728	0.99767
ENSG00000056277	0.45965	0.08153	0.19347	0.4214	0.67346	0.99767
ENSG00000056586	2.01434	0.01747	0.09354	0.18676	0.85185	0.99767
ENSG00000056736	0.48288	-0.00225	0.19685	-0.01143	0.99088	0.99862
ENSG00000056972	0.99705	0.05254	0.13682	0.38399	0.70098	0.99767
ENSG00000056998	0.96408	-0.00666	0.17788	-0.03743	0.97014	0.99767
ENSG00000057019	0.54629	0.20048	0.17422	1.15069	0.24986	0.90975
ENSG00000057252	3.95903	0.03317	0.07268	0.45639	0.64811	0.99767
ENSG00000057294	1.82089	0.16816	0.10431	1.61211	0.10694	0.75259
ENSG00000057608	27.6536	-0.02826	0.03029	-0.93298	0.35083	0.95867
ENSG00000057663	9.63757	0.0445	0.05094	0.87346	0.38242	0.96942
ENSG00000057757	8.28991	0.01912	0.04886	0.3914	0.6955	0.99767
ENSG00000057935	3.54299	-0.0262	0.07749	-0.33809	0.7353	0.99767
ENSG00000058056	0.72153	-0.13187	0.16906	-0.78004	0.43537	0.97287
ENSG00000058063	2.92953	-0.12872	0.08465	-1.5206	0.12836	0.78849
ENSG00000058091	0.69491	0.1838	0.19186	0.95797	0.33808	0.95618
ENSG00000058262	5.41838	0.10234	0.06154	1.66313	0.09629	0.73172
ENSG00000058272	6.06826	-0.02262	0.05739	-0.39414	0.69347	0.99767
ENSG00000058453	0.53128	0.4279	0.20236	2.11457	0.03447	0.53347
ENSG00000058600	4.17422	-0.00116	0.069	-0.01684	0.98657	0.99862
ENSG00000058668	0.7743	0.10236	0.17368	0.58937	0.55561	0.98672
ENSG00000058729	4.54351	0.10526	0.06662	1.58002	0.1141	0.76833
ENSG00000058799	2.41295	-0.05001	0.08528	-0.58642	0.55759	0.98672
ENSG00000058804	6.21654	0.01891	0.05844	0.32358	0.74626	0.99767
ENSG00000059122	0.34202	0.06988	0.20727	0.33715	0.73601	0.99767
ENSG00000059145	1.12993	-0.02478	0.12764	-0.19417	0.84605	0.99767
ENSG00000059377	1.24241	-0.15777	0.17149	-0.91999	0.35758	0.96263
ENSG00000059378	1.64311	0.03461	0.10351	0.33434	0.73812	0.99767
ENSG00000059573	3.81308	-0.01091	0.07153	-0.15255	0.87876	0.99767
ENSG00000059588	1.32335	0.14177	0.12514	1.13289	0.25726	0.915
ENSG00000059691	4.99587	-0.13566	0.06566	-2.06605	0.03882	0.5561
ENSG00000059728	1.52511	0.37597	0.1166	3.22451	0.00126	0.09614
ENSG00000059758	1.23561	-0.04774	0.11783	-0.40515	0.68536	0.99767
ENSG00000059769	0.90162	0.04994	0.13454	0.37115	0.71052	0.99767
ENSG00000059804	5.49669	0.31517	0.09446	3.33664	0.00085	0.07547
ENSG00000060069	1.03769	-0.0998	0.12337	-0.80897	0.41853	0.97085
ENSG00000060138	8.40379	-0.04987	0.04975	-1.00231	0.3162	0.94136
ENSG00000060237	6.24994	0.0405	0.05842	0.6932	0.48819	0.98053
ENSG00000060339	10.908	0.00918	0.04578	0.20044	0.84114	0.99767
ENSG00000060491	0.61355	0.17017	0.16537	1.02904	0.30346	0.93736
ENSG00000060642	0.64818	0.00187	0.15921	0.01173	0.99064	0.99862
ENSG00000060688	16.8475	-0.05822	0.03862	-1.50739	0.13171	0.79385
ENSG00000060718	0.18597	0.10325	0.45572	0.22655	0.82077	0.99767
ENSG00000060749	2.83692	0.09584	0.0782	1.22567	0.22032	0.89043
ENSG00000060762	17.288	-0.02637	0.04479	-0.58884	0.55597	0.98672
ENSG00000060971	2.26861	-0.01236	0.09346	-0.13222	0.89481	0.99767
ENSG00000060982	12.9062	0.02692	0.04738	0.56806	0.57	0.98874
ENSG00000061273	1.84515	-0.0085	0.10234	-0.08304	0.93382	0.99767
ENSG00000061676	2.77863	0.03464	0.08169	0.42398	0.67158	0.99767
ENSG00000061794	15.5849	0.05132	0.0434	1.18254	0.23699	0.89974
ENSG00000061936	4.93695	0.00116	0.06602	0.01759	0.98596	0.99862
ENSG00000061938	0.30588	-0.06074	0.22432	-0.27077	0.78657	0.99767
ENSG00000061987	1.04674	0.2867	0.13416	2.13697	0.0326	0.52408
ENSG00000062194	7.97055	-0.07417	0.05168	-1.43507	0.15127	0.82066
ENSG00000062485	10.3305	-0.02043	0.04793	-0.42631	0.66988	0.99767
ENSG00000062598	0.47762	-0.05297	0.18016	-0.29403	0.76873	0.99767
ENSG00000062650	1.96443	0.08855	0.08883	0.99686	0.31883	0.94286
ENSG00000062716	12.5738	0.00683	0.05386	0.12674	0.89914	0.99767
ENSG00000062725	1.55124	0.16502	0.10727	1.53828	0.12398	0.78433
ENSG00000062822	1.98508	0.01686	0.10112	0.16676	0.86756	0.99767
ENSG00000063046	36.1462	0.00658	0.03554	0.18501	0.85322	0.99767
ENSG00000063169	0.36698	0.12043	0.19904	0.60504	0.54515	0.98672
ENSG00000063176	0.59758	-0.20116	0.16179	-1.24336	0.21374	0.88278
ENSG00000063177	279.82	0.01733	0.02075	0.83504	0.4037	0.97085
ENSG00000063180	1.10007	0.16312	0.12658	1.28865	0.19752	0.86901
ENSG00000063241	11.9552	-0.00568	0.05399	-0.10525	0.91618	0.99767
ENSG00000063244	7.34944	-0.04724	0.05594	-0.84448	0.3984	0.97085
ENSG00000063245	1.46332	0.22207	0.10043	2.2113	0.02702	0.48242
ENSG00000063322	3.71618	-0.10808	0.06974	-1.54969	0.12121	0.78051
ENSG00000063438	0.52145	-0.37738	0.19	-1.98625	0.04701	0.58953
ENSG00000063587	1.13338	0.25802	0.12946	1.99301	0.04626	0.5859
ENSG00000063601	2.2707	0.0799	0.09236	0.86508	0.387	0.97085
ENSG00000063761	0.63245	-0.16414	0.15414	-1.0649	0.28692	0.92732
ENSG00000063854	1.58064	-0.07939	0.11437	-0.69416	0.48758	0.98053
ENSG00000063978	4.2104	0.20256	0.08734	2.31926	0.02038	0.44332
ENSG00000064012	3.28917	0.21104	0.08838	2.38803	0.01694	0.41206
ENSG00000064042	0.29849	0.12364	0.2935	0.42126	0.67357	0.99767
ENSG00000064102	4.02506	-0.01992	0.07185	-0.27724	0.7816	0.99767
ENSG00000064115	1.8963	0.19014	0.09819	1.93639	0.05282	0.61057
ENSG00000064199	1.51666	-0.00681	0.12476	-0.05462	0.95644	0.99767
ENSG00000064201	0.65128	-0.1169	0.18392	-0.63561	0.52503	0.98355
ENSG00000064309	0.35333	0.90421	0.45211	1.99997	0.0455	0.5855
ENSG00000064313	2.55287	0.13668	0.08033	1.70153	0.08884	0.71694
ENSG00000064393	2.70573	0.04201	0.0997	0.42134	0.67351	0.99767
ENSG00000064419	8.24446	-0.006	0.0486	-0.12351	0.90171	0.99767
ENSG00000064490	10.3356	-0.09084	0.04659	-1.94956	0.05123	0.60539
ENSG00000064545	1.06549	-0.00129	0.11786	-0.01096	0.99126	0.99862
ENSG00000064601	1.59368	-0.12793	0.09824	-1.30219	0.19285	0.86613
ENSG00000064607	3.45187	0.14272	0.07544	1.89178	0.05852	0.63941
ENSG00000064651	1.79507	0.01564	0.0935	0.16722	0.86719	0.99767
ENSG00000064652	1.11513	0.20696	0.12329	1.67855	0.09324	0.72398
ENSG00000064666	2.95745	-0.09063	0.10577	-0.85691	0.3915	0.97085
ENSG00000064687	0.63847	0.09719	0.16788	0.57894	0.56263	0.98748
ENSG00000064703	2.32379	0.20115	0.08977	2.24068	0.02505	0.47187
ENSG00000064726	2.8465	0.02922	0.07546	0.38719	0.69862	0.99767
ENSG00000064763	1.71032	0.0347	0.10292	0.3372	0.73596	0.99767
ENSG00000064886	0.32286	0.12565	0.31298	0.40145	0.68809	0.99767
ENSG00000064932	0.3756	0.02785	0.20012	0.13918	0.88931	0.99767
ENSG00000064933	3.61183	-0.00398	0.06982	-0.05694	0.9546	0.99767
ENSG00000064961	0.75836	0.23987	0.14651	1.63724	0.10158	0.73945
ENSG00000064995	13.9147	-0.08985	0.04014	-2.23826	0.0252	0.47187
ENSG00000064999	1.5935	-0.02694	0.11315	-0.23813	0.81178	0.99767
ENSG00000065000	5.44407	-0.13866	0.06202	-2.2357	0.02537	0.47187
ENSG00000065029	1.11933	0.22524	0.12302	1.83088	0.06712	0.65997
ENSG00000065054	0.62682	0.08664	0.16111	0.53776	0.59074	0.99072
ENSG00000065057	6.07446	-0.01119	0.07452	-0.15022	0.88059	0.99767
ENSG00000065060	2.31105	0.04348	0.08789	0.49472	0.6208	0.99388
ENSG00000065135	13.3704	-0.02699	0.04198	-0.64295	0.52026	0.98335
ENSG00000065150	11.6774	-0.06795	0.04522	-1.50249	0.13297	0.79554
ENSG00000065154	29.0017	-0.08151	0.05983	-1.36234	0.17309	0.848
ENSG00000065183	4.77515	0.01258	0.06811	0.18475	0.85343	0.99767
ENSG00000065243	1.5361	0.16592	0.11435	1.451	0.14678	0.81361
ENSG00000065268	2.77335	-0.08638	0.07878	-1.09652	0.27285	0.92293
ENSG00000065308	1.38741	0.14911	0.11779	1.26599	0.20552	0.87762
ENSG00000065320	0.3941	0.05841	0.22174	0.26344	0.79221	0.99767
ENSG00000065328	4.82006	0.0147	0.07299	0.20145	0.84035	0.99767
ENSG00000065357	0.30671	0.0306	0.20861	0.14669	0.88337	0.99767
ENSG00000065361	0.3724	0.39045	0.2314	1.68734	0.09154	0.72139
ENSG00000065413	0.54334	0.40985	0.21337	1.92081	0.05476	0.61927
ENSG00000065427	33.2809	-0.0625	0.0364	-1.71732	0.08592	0.71148
ENSG00000065457	0.88725	0.27532	0.13346	2.06292	0.03912	0.5561
ENSG00000065485	1.22889	0.05183	0.1232	0.42067	0.674	0.99767
ENSG00000065491	1.70875	0.13242	0.10563	1.2536	0.20999	0.87902
ENSG00000065518	50.91	-0.04607	0.03464	-1.33	0.18352	0.85747
ENSG00000065526	3.16422	0.09034	0.07955	1.13561	0.25612	0.915
ENSG00000065534	0.75454	-0.29738	0.18733	-1.58741	0.11242	0.76519
ENSG00000065548	35.3339	-0.01126	0.03559	-0.3164	0.7517	0.99767
ENSG00000065559	1.29799	0.08296	0.11794	0.70339	0.48181	0.98001
ENSG00000065600	0.98877	0.00955	0.14397	0.06634	0.9471	0.99767
ENSG00000065613	3.02941	-0.04582	0.07878	-0.58166	0.5608	0.98672
ENSG00000065615	5.19514	-0.06369	0.06165	-1.03301	0.3016	0.93519
ENSG00000065621	0.23005	0.20771	0.29235	0.7105	0.4774	0.98001
ENSG00000065665	0.26088	0.0847	0.25043	0.3382	0.73521	0.99767
ENSG00000065675	1.02621	-0.11624	0.13711	-0.84774	0.39659	0.97085
ENSG00000065717	0.7386	0.04976	0.15632	0.31832	0.75024	0.99767
ENSG00000065802	2.20241	-0.0109	0.08754	-0.12448	0.90094	0.99767
ENSG00000065809	0.26779	0.07706	0.32035	0.24054	0.80991	0.99767
ENSG00000065833	1.05226	-0.02108	0.13457	-0.15664	0.87553	0.99767
ENSG00000065882	1.96486	0.16983	0.1002	1.69491	0.09009	0.71966
ENSG00000065883	2.02411	0.00423	0.0927	0.04567	0.96357	0.99767
ENSG00000065911	20.5914	0.06795	0.04542	1.49619	0.1346	0.7993
ENSG00000065970	0.50597	0.20285	0.17369	1.16791	0.24284	0.90525
ENSG00000065978	104.841	-0.01308	0.02839	-0.46085	0.64491	0.99767
ENSG00000065989	1.15486	0.15285	0.12762	1.19765	0.23105	0.89512
ENSG00000066027	1.31789	0.11126	0.11362	0.97921	0.32748	0.94988
ENSG00000066032	0.71033	0.13004	0.19814	0.65632	0.51162	0.98264
ENSG00000066044	7.60795	-0.04216	0.05051	-0.83468	0.4039	0.97085
ENSG00000066084	2.39617	0.01244	0.09001	0.13815	0.89012	0.99767
ENSG00000066117	2.13419	-0.04355	0.08756	-0.49734	0.61895	0.99341
ENSG00000066135	1.28586	0.01747	0.12152	0.14379	0.88567	0.99767
ENSG00000066136	7.72797	0.06683	0.05143	1.29948	0.19378	0.86613
ENSG00000066279	2.47646	0.15333	0.11268	1.3607	0.17361	0.84802
ENSG00000066294	0.71843	-0.00795	0.28515	-0.02788	0.97776	0.99767
ENSG00000066322	1.92768	-0.00027	0.09091	-0.00298	0.99762	0.99933
ENSG00000066336	0.3828	-0.33719	0.23527	-1.43322	0.15179	0.82066
ENSG00000066379	12.3354	-0.05685	0.05144	-1.1052	0.26907	0.92021
ENSG00000066382	0.19811	0.20422	0.33533	0.60901	0.54252	0.98655
ENSG00000066422	0.95456	0.29045	0.13036	2.22799	0.02588	0.47535
ENSG00000066427	1.15503	0.19119	0.12964	1.47474	0.14028	0.80353
ENSG00000066455	1.1232	0.01878	0.11957	0.15707	0.87519	0.99767
ENSG00000066557	1.92572	0.26768	0.09087	2.94579	0.00322	0.1745
ENSG00000066583	3.77391	-0.03805	0.07202	-0.5284	0.59722	0.99072
ENSG00000066651	3.20924	0.07428	0.08492	0.87478	0.38169	0.96939
ENSG00000066654	11.6292	-0.04781	0.05438	-0.87905	0.37937	0.96841
ENSG00000066697	1.69304	-0.1282	0.10585	-1.21113	0.22585	0.89299
ENSG00000066739	0.79238	0.10887	0.14669	0.7422	0.45796	0.976
ENSG00000066777	3.56905	-0.01091	0.07302	-0.14948	0.88118	0.99767
ENSG00000066827	0.23796	0.25025	0.25741	0.97216	0.33097	0.95272
ENSG00000066855	2.20616	-0.06082	0.08634	-0.7045	0.48112	0.98001
ENSG00000066923	1.14983	0.29565	0.12663	2.3347	0.01956	0.43618
ENSG00000066926	5.1331	0.033	0.08415	0.39215	0.69494	0.99767
ENSG00000066933	0.98856	-0.1603	0.14066	-1.13962	0.25444	0.915
ENSG00000067057	3.67848	-0.00539	0.09802	-0.05498	0.95616	0.99767
ENSG00000067064	8.55978	0.1737	0.06256	2.77656	0.00549	0.23148
ENSG00000067066	2.65575	0.15101	0.08479	1.78106	0.0749	0.68597
ENSG00000067082	1.25662	1.1012	0.17441	6.31401	0	0
ENSG00000067113	0.20096	0.07829	0.34191	0.22899	0.81888	0.99767
ENSG00000067167	4.98953	-0.00757	0.06506	-0.11637	0.90736	0.99767
ENSG00000067177	0.94	-0.15809	0.13607	-1.16181	0.24531	0.90842
ENSG00000067182	0.70122	0.03137	0.16333	0.19209	0.84767	0.99767
ENSG00000067208	1.34603	0.33884	0.12395	2.73375	0.00626	0.24995
ENSG00000067221	0.56626	-0.01009	0.16656	-0.06058	0.9517	0.99767
ENSG00000067225	41.4345	0.00597	0.0597	0.10007	0.92029	0.99767
ENSG00000067248	8.76598	-0.077	0.05214	-1.47688	0.13971	0.80353
ENSG00000067334	17.0413	0.05737	0.04445	1.29064	0.19683	0.86901
ENSG00000067365	1.08707	0.15494	0.12397	1.24988	0.21134	0.88182
ENSG00000067369	1.29332	0.16852	0.11889	1.41745	0.15635	0.82447
ENSG00000067533	15.9814	-0.07631	0.04507	-1.69312	0.09043	0.72002
ENSG00000067560	31.438	0.01755	0.02885	0.60841	0.54292	0.98655
ENSG00000067596	2.02135	-0.05778	0.09322	-0.61984	0.53536	0.98523
ENSG00000067601	1.31034	0.05488	0.12019	0.45661	0.64795	0.99767
ENSG00000067606	0.31023	0.2169	0.23705	0.91502	0.36018	0.96376
ENSG00000067704	7.74511	-0.06532	0.05023	-1.30041	0.19346	0.86613
ENSG00000067715	0.55719	0.26567	0.19656	1.35161	0.1765	0.85324
ENSG00000067798	0.28084	0.01125	0.28281	0.03979	0.96826	0.99767
ENSG00000067829	8.66764	-0.00647	0.0563	-0.11487	0.90855	0.99767
ENSG00000067900	4.9177	0.10137	0.06443	1.57339	0.11563	0.76853
ENSG00000067955	4.7528	-0.0583	0.0668	-0.87265	0.38286	0.96942
ENSG00000068001	0.22075	-0.01009	0.25319	-0.03987	0.9682	0.99767
ENSG00000068024	1.06402	0.17161	0.14283	1.20146	0.22957	0.8949
ENSG00000068028	3.74692	0.05337	0.08231	0.64845	0.5167	0.98305
ENSG00000068078	0.59119	0.0987	0.19978	0.49407	0.62126	0.99388
ENSG00000068079	1.30428	-0.31738	0.13941	-2.27665	0.02281	0.46454
ENSG00000068097	0.85008	-0.18464	0.15159	-1.21799	0.22323	0.89299
ENSG00000068120	5.18301	0.23025	0.06614	3.48134	0.0005	0.05273
ENSG00000068305	1.96285	0.12945	0.09891	1.30879	0.19061	0.86361
ENSG00000068308	2.49173	0.05048	0.08488	0.59478	0.55199	0.98672
ENSG00000068323	1.11227	-0.1075	0.12467	-0.86228	0.38853	0.97085
ENSG00000068354	0.46882	0.68404	0.25795	2.65178	0.00801	0.28439
ENSG00000068366	1.08463	0.1992	0.12856	1.54947	0.12127	0.78051
ENSG00000068383	0.58854	0.07864	0.162	0.48539	0.6274	0.99521
ENSG00000068394	1.98766	-0.15759	0.09284	-1.69734	0.08963	0.71777
ENSG00000068400	1.88211	-0.05478	0.10025	-0.54645	0.58475	0.98901
ENSG00000068438	3.9391	-0.01209	0.06656	-0.18158	0.85591	0.99767
ENSG00000068489	2.55244	0.10418	0.11497	0.90618	0.36484	0.96419
ENSG00000068650	0.74158	0.23536	0.15588	1.50989	0.13107	0.79385
ENSG00000068654	3.91141	-0.15259	0.06495	-2.3493	0.01881	0.43439
ENSG00000068697	7.05215	0.06243	0.05318	1.1741	0.24035	0.90259
ENSG00000068724	0.46965	0.28757	0.19377	1.4841	0.13778	0.80192
ENSG00000068745	4.98541	0.04019	0.06723	0.59779	0.54998	0.98672
ENSG00000068784	1.47496	-0.06176	0.10908	-0.56616	0.57129	0.98874
ENSG00000068796	11.0475	-0.06139	0.0486	-1.26313	0.20654	0.87762
ENSG00000068878	3.95963	0.04358	0.06836	0.63751	0.5238	0.98355
ENSG00000068885	0.56506	0.01383	0.17777	0.07777	0.93801	0.99767
ENSG00000068903	1.68063	-0.15171	0.09953	-1.52425	0.12745	0.78849
ENSG00000068912	3.94368	0.04835	0.0698	0.6927	0.4885	0.98053
ENSG00000068985	0.36604	0.54708	0.80537	0.67929	0.49695	0.98092
ENSG00000069011	3.10511	-0.03733	0.08755	-0.42638	0.66983	0.99767
ENSG00000069020	2.69755	-0.025	0.11568	-0.21615	0.82887	0.99767
ENSG00000069248	4.1176	0.09218	0.06202	1.48638	0.13718	0.80192
ENSG00000069275	46.3444	-0.03444	0.03314	-1.03917	0.29873	0.93396
ENSG00000069329	15.9336	-0.05075	0.03693	-1.37399	0.16944	0.84414
ENSG00000069345	4.37465	-0.02455	0.0639	-0.38426	0.70079	0.99767
ENSG00000069424	1.28922	0.01656	0.13701	0.12088	0.90378	0.99767
ENSG00000069482	1.68965	-0.07607	0.1186	-0.64138	0.52128	0.98355
ENSG00000069509	5.02486	-0.0793	0.06277	-1.26331	0.20648	0.87762
ENSG00000069667	0.28924	0.02996	0.34009	0.08809	0.92981	0.99767
ENSG00000069702	1.34202	0.26539	0.13227	2.00646	0.04481	0.58026
ENSG00000069849	8.13215	0.0189	0.05181	0.36479	0.71527	0.99767
ENSG00000069869	1.85754	0.01596	0.1076	0.14836	0.88206	0.99767
ENSG00000069943	1.96079	0.00731	0.09231	0.07916	0.93691	0.99767
ENSG00000069956	5.98818	0.10714	0.05387	1.9886	0.04675	0.58798
ENSG00000069966	0.19384	0.06978	0.32302	0.21603	0.82896	0.99767
ENSG00000069974	26.0638	-0.02261	0.04646	-0.48662	0.62653	0.99505
ENSG00000069998	1.31728	0.08816	0.11057	0.79737	0.42524	0.97121
ENSG00000070010	67.2636	0.01414	0.02797	0.5056	0.61313	0.99315
ENSG00000070018	0.87636	0.17152	0.1321	1.29841	0.19415	0.86613
ENSG00000070047	2.73808	0.08709	0.08443	1.03154	0.30229	0.93629
ENSG00000070061	3.17884	0.00262	0.07353	0.03562	0.97159	0.99767
ENSG00000070081	16.4842	-0.02305	0.05818	-0.39625	0.69192	0.99767
ENSG00000070087	0.36274	-0.06131	0.19419	-0.31573	0.7522	0.99767
ENSG00000070182	3.60628	0.04163	0.08378	0.49688	0.61927	0.99344
ENSG00000070190	0.40613	0.07596	0.22851	0.33242	0.73957	0.99767
ENSG00000070214	1.12559	0.12637	0.12931	0.97723	0.32846	0.95044
ENSG00000070269	0.43393	0.29822	0.19538	1.52636	0.12692	0.78849
ENSG00000070366	0.97502	0.08274	0.13329	0.62073	0.53478	0.98511
ENSG00000070367	2.53561	-0.01634	0.08315	-0.1965	0.84422	0.99767
ENSG00000070371	1.21646	0.13202	0.14786	0.89292	0.3719	0.96419
ENSG00000070404	0.20129	-0.08757	0.29941	-0.29247	0.76992	0.99767
ENSG00000070413	4.0355	0.23425	0.06857	3.41641	0.00063	0.06401
ENSG00000070423	1.43361	0.02283	0.1041	0.2193	0.82641	0.99767
ENSG00000070444	0.66475	0.2618	0.163	1.60613	0.10825	0.75575
ENSG00000070476	1.03972	0.23607	0.13195	1.78912	0.0736	0.68335
ENSG00000070495	7.54047	0.23285	0.05826	3.99678	6e-05	0.00983
ENSG00000070501	5.19487	-0.04276	0.06265	-0.68257	0.49488	0.98053
ENSG00000070526	6.64458	-0.02545	0.06628	-0.38388	0.70107	0.99767
ENSG00000070540	0.28086	0.07061	0.28218	0.25025	0.8024	0.99767
ENSG00000070610	1.42417	0.00611	0.10975	0.05571	0.95557	0.99767
ENSG00000070614	0.85661	0.09264	0.13579	0.68223	0.4951	0.98053
ENSG00000070718	1.70627	-0.00367	0.10098	-0.03635	0.971	0.99767
ENSG00000070756	87.0355	-0.0039	0.02697	-0.14464	0.88499	0.99767
ENSG00000070759	0.24429	0.16632	0.35633	0.46676	0.64067	0.99767
ENSG00000070761	7.35736	0.01063	0.05261	0.20208	0.83985	0.99767
ENSG00000070770	10.6474	-0.04938	0.0458	-1.07816	0.28096	0.92613
ENSG00000070785	21.3202	0.01263	0.044	0.28694	0.77416	0.99767
ENSG00000070814	11.6734	0.0633	0.05277	1.19963	0.23028	0.8949
ENSG00000070831	0.2637	-0.05655	0.2321	-0.24366	0.8075	0.99767
ENSG00000070882	1.9465	0.07304	0.09919	0.73632	0.46153	0.97628
ENSG00000070950	3.0666	0.06562	0.08091	0.81098	0.41738	0.97085
ENSG00000070961	4.3871	0.01238	0.06999	0.1769	0.85959	0.99767
ENSG00000071051	0.33485	-0.12553	0.23173	-0.5417	0.58802	0.98953
ENSG00000071054	6.83099	-0.09173	0.05446	-1.68438	0.09211	0.72148
ENSG00000071082	463.191	-0.04774	0.02227	-2.14401	0.03203	0.51949
ENSG00000071127	9.87545	0.05152	0.05172	0.99625	0.31913	0.94286
ENSG00000071189	1.38555	0.22944	0.11391	2.01433	0.04398	0.57973
ENSG00000071205	1.3962	-0.7141	0.30546	-2.3378	0.0194	0.43618
ENSG00000071243	7.91884	-0.05382	0.05431	-0.99084	0.32176	0.94574
ENSG00000071462	42.3184	-0.02111	0.03899	-0.54149	0.58817	0.98953
ENSG00000071537	1.28204	0.28537	0.11441	2.49422	0.01262	0.36008
ENSG00000071539	3.05735	-0.06681	0.08232	-0.81159	0.41703	0.97085
ENSG00000071553	2.40714	0.03149	0.09425	0.33408	0.73832	0.99767
ENSG00000071564	5.29893	0.02744	0.0615	0.44623	0.65543	0.99767
ENSG00000071575	10.1833	-0.05648	0.06558	-0.86125	0.3891	0.97085
ENSG00000071626	18.7882	-0.03409	0.03856	-0.88395	0.37672	0.9668
ENSG00000071655	1.18346	-0.0234	0.11326	-0.20661	0.83631	0.99767
ENSG00000071794	4.79271	-0.04248	0.07723	-0.55002	0.5823	0.98892
ENSG00000071859	5.94401	0.06813	0.06588	1.03416	0.30106	0.93513
ENSG00000071889	0.99563	-0.03009	0.12678	-0.23735	0.81239	0.99767
ENSG00000071894	2.34367	-0.08997	0.08222	-1.09433	0.27381	0.92293
ENSG00000071909	1.42374	0.08222	0.17396	0.4726	0.6365	0.99733
ENSG00000071967	0.9429	0.0347	0.14545	0.23855	0.81146	0.99767
ENSG00000071994	14.7097	-0.04848	0.04025	-1.20444	0.22842	0.8949
ENSG00000072042	6.40591	0.05558	0.05983	0.92901	0.35288	0.96002
ENSG00000072062	1.97312	0.16893	0.09232	1.82992	0.06726	0.65997
ENSG00000072071	1.31966	0.19535	0.1177	1.65981	0.09695	0.73172
ENSG00000072110	5.05793	0.01951	0.06839	0.28528	0.77543	0.99767
ENSG00000072121	0.57015	-0.38607	0.17446	-2.2129	0.0269	0.48237
ENSG00000072134	0.44173	0.03707	0.18965	0.19547	0.84503	0.99767
ENSG00000072135	0.83577	0.05223	0.13272	0.39349	0.69396	0.99767
ENSG00000072182	0.93944	0.52222	0.146	3.57685	0.00035	0.03933
ENSG00000072195	0.56705	-0.08116	0.19284	-0.42085	0.67386	0.99767
ENSG00000072201	0.20576	-0.10459	0.3093	-0.33816	0.73524	0.99767
ENSG00000072274	29.2952	-0.00806	0.05778	-0.13942	0.88912	0.99767
ENSG00000072310	0.86422	0.22006	0.13253	1.66044	0.09683	0.73172
ENSG00000072364	2.82472	0.06913	0.08587	0.80506	0.42079	0.97085
ENSG00000072401	0.55536	-0.06686	0.1658	-0.40327	0.68675	0.99767
ENSG00000072415	1.26145	0.02071	0.11917	0.1738	0.86202	0.99767
ENSG00000072422	0.4841	0.17294	0.1976	0.87519	0.38147	0.96939
ENSG00000072501	12.5423	0.10843	0.04557	2.37943	0.01734	0.41787
ENSG00000072506	18.2133	-0.08549	0.04364	-1.95874	0.05014	0.60421
ENSG00000072518	1.03413	0.08167	0.12953	0.63053	0.52835	0.98365
ENSG00000072571	4.87783	0.05416	0.09112	0.59436	0.55227	0.98672
ENSG00000072609	1.82103	0.112	0.09575	1.16973	0.24211	0.90506
ENSG00000072657	0.23859	0.14108	0.29181	0.48345	0.62877	0.99569
ENSG00000072682	1.21666	0.09016	0.13698	0.65818	0.51042	0.98264
ENSG00000072736	4.59341	-0.03508	0.06718	-0.52211	0.60159	0.99094
ENSG00000072756	2.96122	0.11671	0.08095	1.44176	0.14937	0.81777
ENSG00000072778	5.6185	0.03811	0.06757	0.56392	0.57281	0.98874
ENSG00000072786	0.41787	0.05151	0.19487	0.26433	0.79153	0.99767
ENSG00000072803	2.70813	0.06234	0.09059	0.68811	0.49138	0.98053
ENSG00000072849	4.24423	0.03131	0.06628	0.47242	0.63663	0.99733
ENSG00000072864	0.67557	0.21493	0.1623	1.32423	0.18543	0.86027
ENSG00000072958	1.89077	-0.03719	0.08943	-0.41583	0.67753	0.99767
ENSG00000073008	1.51457	-0.123	0.14183	-0.86723	0.38581	0.97085
ENSG00000073050	2.97571	0.04857	0.07842	0.61929	0.53572	0.9856
ENSG00000073060	1.84789	0.05088	0.10569	0.48138	0.63025	0.99576
ENSG00000073111	6.25142	-0.02881	0.05908	-0.4877	0.62576	0.99481
ENSG00000073169	0.53287	-0.02102	0.17789	-0.11815	0.90595	0.99767
ENSG00000073282	0.20769	0.10441	0.34317	0.30425	0.76093	0.99767
ENSG00000073350	0.38546	0.21942	0.20478	1.07149	0.28395	0.92722
ENSG00000073417	1.47787	0.25142	0.11808	2.12918	0.03324	0.52843
ENSG00000073464	0.34609	0.00087	0.25656	0.00339	0.99729	0.99916
ENSG00000073536	3.52636	0.15601	0.07438	2.09749	0.03595	0.54211
ENSG00000073578	21.9661	0.0085	0.04022	0.21125	0.83269	0.99767
ENSG00000073584	0.56868	0.39055	0.16437	2.37611	0.0175	0.41899
ENSG00000073614	2.90114	-0.06481	0.08097	-0.80032	0.42352	0.97121
ENSG00000073711	0.63029	0.09789	0.18481	0.52966	0.59635	0.99072
ENSG00000073737	0.25529	0.43096	0.62126	0.6937	0.48787	0.98053
ENSG00000073792	1.77362	0.14275	0.10648	1.34067	0.18003	0.85438
ENSG00000073803	0.21888	0.41572	0.38914	1.06831	0.28538	0.92722
ENSG00000073849	2.19766	0.06705	0.09506	0.70533	0.48061	0.98001
ENSG00000073905	1.29506	-0.10753	0.10265	-1.04755	0.29485	0.93224
ENSG00000073910	0.25816	0.10878	0.32523	0.33446	0.73803	0.99767
ENSG00000073921	9.61065	-0.01327	0.04802	-0.2763	0.78232	0.99767
ENSG00000073969	2.21225	-0.07202	0.08951	-0.80461	0.42104	0.97085
ENSG00000074054	1.57914	0.04711	0.10829	0.43503	0.66354	0.99767
ENSG00000074071	16.2936	-0.02674	0.04506	-0.59331	0.55298	0.98672
ENSG00000074201	26.9708	-0.0529	0.03941	-1.34227	0.17951	0.85426
ENSG00000074219	0.3916	0.0542	0.19272	0.28126	0.77851	0.99767
ENSG00000074266	5.28416	-0.08169	0.06282	-1.30046	0.19344	0.86613
ENSG00000074319	8.76731	-0.00185	0.04967	-0.03728	0.97026	0.99767
ENSG00000074356	2.19114	0.13013	0.08572	1.51811	0.12899	0.79003
ENSG00000074370	0.45515	-0.03683	0.21162	-0.17406	0.86182	0.99767
ENSG00000074582	5.95337	-0.00565	0.06054	-0.09336	0.92562	0.99767
ENSG00000074603	4.28954	0.00829	0.07463	0.11103	0.91159	0.99767
ENSG00000074621	0.31833	0.11593	0.22615	0.51264	0.6082	0.99263
ENSG00000074695	15.2971	-0.00879	0.04427	-0.19848	0.84267	0.99767
ENSG00000074696	16.9898	-0.00499	0.03976	-0.12561	0.90004	0.99767
ENSG00000074755	0.61998	-0.03641	0.16594	-0.2194	0.82634	0.99767
ENSG00000074800	316.103	-0.00546	0.03158	-0.17283	0.86278	0.99767
ENSG00000074842	5.81752	0.06169	0.07433	0.82992	0.40658	0.97085
ENSG00000074855	0.48417	-0.2159	0.17668	-1.22198	0.22171	0.89299
ENSG00000074935	1.32832	-0.12125	0.12028	-1.0081	0.31341	0.94017
ENSG00000074966	0.58332	0.16022	0.20871	0.76767	0.44269	0.976
ENSG00000075089	2.65915	0.08528	0.08342	1.02231	0.30664	0.93884
ENSG00000075131	8.89637	0.01999	0.05564	0.35925	0.71941	0.99767
ENSG00000075142	17.6192	-0.09932	0.04182	-2.3748	0.01756	0.41899
ENSG00000075151	3.89492	0.19576	0.07944	2.46445	0.01372	0.37091
ENSG00000075188	9.17295	0.00776	0.05275	0.14703	0.88311	0.99767
ENSG00000075213	0.69002	0.1233	0.18416	0.66955	0.50315	0.98175
ENSG00000075218	1.72157	0.20275	0.1253	1.61806	0.10565	0.74991
ENSG00000075223	0.20686	-0.12984	0.3416	-0.38008	0.70388	0.99767
ENSG00000075234	0.91442	0.12454	0.13402	0.92926	0.35275	0.96002
ENSG00000075239	17.9441	-0.05489	0.04225	-1.29917	0.19388	0.86613
ENSG00000075240	0.89797	0.27823	0.14738	1.88788	0.05904	0.64074
ENSG00000075292	5.59556	0.04194	0.06364	0.65902	0.50988	0.98264
ENSG00000075303	1.27815	-0.0527	0.11458	-0.45996	0.64554	0.99767
ENSG00000075336	15.4382	-0.0398	0.04887	-0.81438	0.41543	0.97085
ENSG00000075340	2.93051	0.06779	0.11286	0.60071	0.54803	0.98672
ENSG00000075391	0.63619	0.05986	0.2026	0.29546	0.76765	0.99767
ENSG00000075399	0.88459	0.2161	0.13906	1.554	0.12018	0.7801
ENSG00000075407	2.72346	0.06447	0.09666	0.66696	0.50479	0.98264
ENSG00000075413	6.67993	0.09237	0.05995	1.54087	0.12335	0.78275
ENSG00000075415	67.3252	-0.03215	0.03235	-0.9939	0.32027	0.94361
ENSG00000075420	1.3819	0.26175	0.12581	2.08057	0.03747	0.5492
ENSG00000075539	1.95923	0.17229	0.10379	1.66001	0.09691	0.73172
ENSG00000075568	0.99629	-0.04095	0.12929	-0.31673	0.75145	0.99767
ENSG00000075618	8.82734	0.16425	0.05885	2.79089	0.00526	0.22895
ENSG00000075624	139.447	-0.03548	0.04153	-0.8545	0.39283	0.97085
ENSG00000075643	1.21075	0.08466	0.13525	0.62595	0.53135	0.98444
ENSG00000075651	1.07064	0.18242	0.13043	1.39862	0.16193	0.83298
ENSG00000075702	0.55991	0.07584	0.17229	0.44018	0.6598	0.99767
ENSG00000075711	2.31049	0.25306	0.09393	2.69419	0.00706	0.26446
ENSG00000075785	16.578	0.01043	0.039	0.26742	0.78915	0.99767
ENSG00000075790	7.03327	-0.01243	0.05276	-0.23557	0.81377	0.99767
ENSG00000075856	7.44554	-0.02068	0.05217	-0.39642	0.69179	0.99767
ENSG00000075884	0.35875	-0.0082	0.27038	-0.03031	0.97582	0.99767
ENSG00000075914	19.6193	0.02348	0.04301	0.54604	0.58504	0.98901
ENSG00000075945	3.18259	-0.00972	0.07867	-0.1235	0.90171	0.99767
ENSG00000075975	2.49089	-0.06471	0.08219	-0.78729	0.43111	0.97225
ENSG00000076003	17.4566	-0.03912	0.05608	-0.69747	0.48551	0.98053
ENSG00000076043	30.1373	-0.03547	0.0385	-0.9213	0.35689	0.96224
ENSG00000076053	1.74066	-0.00654	0.09478	-0.06896	0.94503	0.99767
ENSG00000076067	0.38031	-0.07475	0.22168	-0.33722	0.73595	0.99767
ENSG00000076108	3.54983	0.05946	0.07698	0.77236	0.4399	0.97468
ENSG00000076201	0.81911	0.14918	0.13343	1.11805	0.26355	0.91749
ENSG00000076242	4.94808	-0.00556	0.06596	-0.08436	0.93277	0.99767
ENSG00000076248	5.29379	-0.05195	0.09514	-0.54608	0.58501	0.98901
ENSG00000076321	2.27621	-0.07739	0.09561	-0.80938	0.4183	0.97085
ENSG00000076351	0.71681	0.14608	0.16264	0.89818	0.36909	0.96419
ENSG00000076382	3.2708	0.14619	0.0904	1.61716	0.10584	0.74991
ENSG00000076513	1.42699	-0.05994	0.10313	-0.58125	0.56107	0.98672
ENSG00000076554	0.18762	0.10296	0.34188	0.30115	0.7633	0.99767
ENSG00000076604	1.37304	0.06354	0.1154	0.55064	0.58188	0.98892
ENSG00000076650	1.21714	0.12838	0.11891	1.07961	0.28032	0.92613
ENSG00000076662	2.82873	-0.06923	0.08564	-0.80844	0.41884	0.97085
ENSG00000076685	3.66692	0.02498	0.07149	0.34949	0.72672	0.99767
ENSG00000076770	0.24133	0.06622	0.28469	0.2326	0.81607	0.99767
ENSG00000076864	1.17856	0.1675	0.13487	1.24195	0.21426	0.88312
ENSG00000076924	2.27625	0.05192	0.08439	0.61524	0.5384	0.98618
ENSG00000076928	1.10353	0.02515	0.11815	0.21288	0.83142	0.99767
ENSG00000076944	2.15366	-0.05085	0.09042	-0.56233	0.57389	0.98874
ENSG00000076984	2.42581	0.08365	0.09188	0.91042	0.3626	0.96419
ENSG00000077044	1.85383	0.1147	0.10179	1.12684	0.25981	0.91719
ENSG00000077063	0.24311	0.19185	0.32447	0.59128	0.55433	0.98672
ENSG00000077092	0.24653	0.15133	0.31354	0.48266	0.62933	0.99571
ENSG00000077097	9.69592	-0.02464	0.04768	-0.51675	0.60533	0.99114
ENSG00000077147	8.27377	-0.02996	0.04806	-0.62327	0.53311	0.98458
ENSG00000077152	14.8052	0.0062	0.05087	0.12183	0.90303	0.99767
ENSG00000077157	1.34386	0.37197	0.13212	2.81539	0.00487	0.21867
ENSG00000077232	4.51653	0.062	0.06456	0.96034	0.33688	0.95618
ENSG00000077235	1.35117	-0.06885	0.10876	-0.63305	0.5267	0.98365
ENSG00000077238	0.1992	0.11205	0.36575	0.30635	0.75934	0.99767
ENSG00000077254	2.40852	0.20541	0.08951	2.29471	0.02175	0.45466
ENSG00000077264	0.2596	-0.0228	0.32083	-0.07105	0.94336	0.99767
ENSG00000077312	15.4625	-0.02316	0.0466	-0.49696	0.61921	0.99344
ENSG00000077327	0.93978	-0.07076	0.22041	-0.32102	0.74819	0.99767
ENSG00000077348	6.43015	-0.04736	0.05912	-0.80107	0.42309	0.97097
ENSG00000077380	11.6057	0.04072	0.04256	0.95682	0.33866	0.95618
ENSG00000077420	0.20615	-0.15537	0.38924	-0.39917	0.68977	0.99767
ENSG00000077458	1.20257	0.2502	0.12177	2.05466	0.03991	0.56137
ENSG00000077463	1.2207	0.20181	0.11784	1.71263	0.08678	0.71372
ENSG00000077514	2.38055	0.04497	0.09002	0.49957	0.61738	0.99321
ENSG00000077522	0.44295	-0.10722	0.2022	-0.5303	0.5959	0.99072
ENSG00000077549	15.2848	-0.06594	0.03991	-1.6523	0.09847	0.73599
ENSG00000077684	5.19541	-0.09342	0.06704	-1.39348	0.16348	0.83517
ENSG00000077713	0.53276	0.05638	0.17913	0.31472	0.75297	0.99767
ENSG00000077721	16.453	0.02879	0.04286	0.67181	0.50171	0.98155
ENSG00000077782	0.78462	0.29267	0.15924	1.83789	0.06608	0.65485
ENSG00000077943	0.19247	0.1781	0.36627	0.48626	0.62678	0.99515
ENSG00000078018	0.33007	-0.07715	0.27575	-0.27976	0.77966	0.99767
ENSG00000078043	1.45028	0.09098	0.10887	0.83564	0.40336	0.97085
ENSG00000078061	2.07027	0.11601	0.08938	1.29797	0.1943	0.86613
ENSG00000078070	1.94422	0.16566	0.09349	1.77189	0.07641	0.68983
ENSG00000078114	0.35393	0.2152	0.24942	0.86279	0.38825	0.97085
ENSG00000078124	1.68558	0.03646	0.10842	0.33631	0.73664	0.99767
ENSG00000078140	27.1447	-0.02694	0.03484	-0.77342	0.43927	0.97446
ENSG00000078142	4.44632	0.11974	0.06867	1.74357	0.08123	0.69868
ENSG00000078177	2.15497	0.00444	0.09804	0.04533	0.96384	0.99767
ENSG00000078246	0.64783	-0.12926	0.1601	-0.80737	0.41945	0.97085
ENSG00000078269	1.73525	0.05979	0.10641	0.56184	0.57422	0.98874
ENSG00000078295	0.35247	0.27735	0.25001	1.10936	0.26728	0.92001
ENSG00000078304	6.58986	0.06668	0.05279	1.26314	0.20654	0.87762
ENSG00000078319	9.55037	-0.03721	0.05097	-0.72994	0.46543	0.97689
ENSG00000078328	1.12012	0.1575	0.19197	0.82048	0.41194	0.97085
ENSG00000078369	16.6563	-0.03938	0.03742	-1.05239	0.29262	0.93224
ENSG00000078403	3.65444	0.0396	0.07059	0.5609	0.57487	0.98874
ENSG00000078487	0.30571	0.02417	0.28167	0.08581	0.93162	0.99767
ENSG00000078596	22.1843	-0.03841	0.05968	-0.64358	0.51985	0.98315
ENSG00000078618	16.1327	-0.00683	0.03982	-0.17158	0.86377	0.99767
ENSG00000078668	44.362	-0.00201	0.03417	-0.05876	0.95315	0.99767
ENSG00000078674	7.65238	-0.06123	0.0547	-1.11945	0.26295	0.91749
ENSG00000078687	0.66409	0.2665	0.18228	1.462	0.14374	0.81021
ENSG00000078699	0.85211	0.21787	0.14748	1.47726	0.13961	0.80353
ENSG00000078725	0.18736	-0.14068	0.39622	-0.35505	0.72255	0.99767
ENSG00000078747	2.2024	0.24656	0.09261	2.66248	0.00776	0.27994
ENSG00000078795	0.30347	-0.23969	0.25205	-0.95096	0.34163	0.95618
ENSG00000078808	4.49979	-0.00433	0.07171	-0.06042	0.95182	0.99767
ENSG00000078900	0.50228	0.0249	0.21729	0.11459	0.90877	0.99767
ENSG00000078902	0.66555	0.09338	0.15227	0.61322	0.53973	0.98618
ENSG00000078967	0.71355	0.14822	0.15855	0.93485	0.34987	0.95846
ENSG00000079134	4.47912	-0.13071	0.06506	-2.00899	0.04454	0.58026
ENSG00000079150	1.00492	-0.11076	0.13681	-0.80962	0.41816	0.97085
ENSG00000079156	0.53962	-0.60033	0.22934	-2.6176	0.00886	0.3012
ENSG00000079246	55.2513	-0.03371	0.02803	-1.20242	0.2292	0.8949
ENSG00000079277	4.10482	-0.05057	0.0691	-0.73181	0.46429	0.97689
ENSG00000079313	0.8334	0.06449	0.13368	0.4824	0.62952	0.99574
ENSG00000079332	11.2292	0.04626	0.04451	1.03945	0.2986	0.93396
ENSG00000079335	2.51204	0.10165	0.09239	1.10023	0.27123	0.92147
ENSG00000079387	1.54294	0.073	0.10237	0.71309	0.47579	0.98001
ENSG00000079393	0.556	-0.05273	0.20388	-0.25863	0.79592	0.99767
ENSG00000079432	0.51361	-0.26902	0.16884	-1.59335	0.11108	0.76058
ENSG00000079459	18.437	0.02744	0.04582	0.59878	0.54932	0.98672
ENSG00000079462	9.23043	0.02451	0.05811	0.4217	0.67324	0.99767
ENSG00000079482	0.50549	0.32896	0.19111	1.72128	0.0852	0.70825
ENSG00000079616	8.68163	-0.0267	0.05134	-0.52002	0.60305	0.99094
ENSG00000079689	0.22525	0.64787	0.62876	1.03039	0.30283	0.93629
ENSG00000079691	0.38869	0.1012	0.22513	0.44954	0.65304	0.99767
ENSG00000079785	29.3417	-0.03375	0.03627	-0.93052	0.3521	0.96002
ENSG00000079805	3.17937	0.15949	0.08112	1.96612	0.04928	0.60362
ENSG00000079819	11.9391	0.00734	0.05802	0.12656	0.89929	0.99767
ENSG00000079841	0.35883	-0.32585	0.27063	-1.20404	0.22857	0.8949
ENSG00000079950	3.77334	0.00494	0.07305	0.06761	0.94609	0.99767
ENSG00000079974	0.40288	-0.15794	0.18525	-0.8526	0.39388	0.97085
ENSG00000079999	9.18079	-0.07581	0.04796	-1.58077	0.11393	0.76833
ENSG00000080189	1.59427	0.08207	0.09836	0.83439	0.40406	0.97085
ENSG00000080200	0.31528	0.03251	0.2147	0.15144	0.87963	0.99767
ENSG00000080224	0.31107	-0.3387	0.24834	-1.36384	0.17262	0.84783
ENSG00000080298	0.4817	0.11777	0.19707	0.59762	0.55009	0.98672
ENSG00000080345	8.33787	-0.01671	0.05063	-0.33	0.7414	0.99767
ENSG00000080371	2.2871	0.05169	0.08506	0.60774	0.54336	0.98655
ENSG00000080493	0.37334	0.00937	0.23443	0.03998	0.96811	0.99767
ENSG00000080503	0.92525	-0.06314	0.1406	-0.44905	0.6534	0.99767
ENSG00000080546	0.84911	0.19687	0.14131	1.39319	0.16356	0.83517
ENSG00000080603	0.19756	-0.0133	0.26545	-0.05009	0.96005	0.99767
ENSG00000080608	4.04727	0.01983	0.07299	0.27174	0.78582	0.99767
ENSG00000080802	3.07164	-0.03308	0.08391	-0.39427	0.69338	0.99767
ENSG00000080815	2.22628	0.16072	0.09066	1.7729	0.07625	0.68983
ENSG00000080819	2.90511	0.11478	0.08996	1.27598	0.20196	0.87438
ENSG00000080822	1.81471	0.13954	0.10076	1.38489	0.16608	0.83809
ENSG00000080823	0.52462	0.02803	0.19831	0.14135	0.88759	0.99767
ENSG00000080824	205.466	-0.03852	0.03766	-1.023	0.30631	0.93883
ENSG00000080839	1.39223	0.06296	0.11136	0.56539	0.57181	0.98874
ENSG00000080845	1.42505	0.13299	0.11111	1.19696	0.23132	0.8956
ENSG00000080986	5.65231	0.04069	0.09907	0.41075	0.68125	0.99767
ENSG00000081014	1.66076	0.25787	0.10427	2.47304	0.0134	0.36836
ENSG00000081019	1.17063	0.22838	0.12412	1.83998	0.06577	0.65384
ENSG00000081026	1.01304	0.25339	0.14849	1.70642	0.08793	0.71618
ENSG00000081051	1.68201	-0.00525	0.18615	-0.0282	0.9775	0.99767
ENSG00000081059	0.59161	0.17971	0.17733	1.01342	0.31086	0.93961
ENSG00000081087	1.43454	0.0859	0.11512	0.74614	0.45558	0.976
ENSG00000081154	21.3896	-0.03582	0.03493	-1.02559	0.30509	0.93864
ENSG00000081177	0.4722	-0.02855	0.17988	-0.15872	0.87389	0.99767
ENSG00000081181	1.92078	0.16579	0.10866	1.52565	0.1271	0.78849
ENSG00000081189	3.93764	-0.14595	0.10011	-1.45781	0.14489	0.81187
ENSG00000081237	2.03933	0.03305	0.16187	0.2042	0.83819	0.99767
ENSG00000081307	3.03193	0.06222	0.07588	0.81999	0.41222	0.97085
ENSG00000081320	1.45056	0.78245	0.13061	5.99056	0	0
ENSG00000081377	0.90802	-0.00133	0.15013	-0.00889	0.99291	0.99862
ENSG00000081386	0.20731	0.07095	0.31504	0.2252	0.82183	0.99767
ENSG00000081479	0.1877	0.09357	0.38977	0.24006	0.81028	0.99767
ENSG00000081692	2.08736	0.01303	0.0916	0.14229	0.88685	0.99767
ENSG00000081721	5.47891	-0.09983	0.06372	-1.5667	0.11718	0.7717
ENSG00000081760	0.83596	0.20394	0.14091	1.44737	0.14779	0.81628
ENSG00000081791	2.52147	-0.07853	0.0922	-0.85166	0.3944	0.97085
ENSG00000081803	0.48473	-0.18687	0.20916	-0.89344	0.37162	0.96419
ENSG00000081870	27.1838	-0.03897	0.04443	-0.8771	0.38043	0.96894
ENSG00000081913	1.12278	0.09591	0.13572	0.7067	0.47975	0.98001
ENSG00000081985	0.3045	0.02238	0.29125	0.07683	0.93876	0.99767
ENSG00000082014	0.61652	0.00854	0.17015	0.0502	0.95996	0.99767
ENSG00000082068	4.12027	-0.01194	0.06769	-0.17632	0.86004	0.99767
ENSG00000082074	0.30775	-0.3029	0.3267	-0.92713	0.35386	0.96028
ENSG00000082146	1.10044	0.02251	0.13071	0.17223	0.86326	0.99767
ENSG00000082153	32.5119	0.01506	0.0319	0.47228	0.63673	0.99737
ENSG00000082196	0.19247	-0.10692	0.33497	-0.3192	0.74957	0.99767
ENSG00000082212	2.29116	0.003	0.08445	0.03548	0.97169	0.99767
ENSG00000082213	1.73138	0.12704	0.10071	1.26143	0.20716	0.87762
ENSG00000082258	2.04349	-0.06483	0.08921	-0.72668	0.46742	0.97689
ENSG00000082269	1.30235	0.07612	0.11746	0.6481	0.51692	0.98305
ENSG00000082293	0.31723	0.36267	0.27142	1.3362	0.18148	0.85593
ENSG00000082397	2.51435	0.23148	0.13112	1.76543	0.07749	0.69106
ENSG00000082438	0.2347	0.29993	0.34653	0.86551	0.38676	0.97085
ENSG00000082458	0.34964	-0.0103	0.2261	-0.04554	0.96367	0.99767
ENSG00000082512	0.62731	-0.01716	0.19691	-0.08713	0.93057	0.99767
ENSG00000082515	34.1218	-0.08081	0.03839	-2.10491	0.0353	0.53837
ENSG00000082516	3.34892	0.08942	0.0798	1.1205	0.2625	0.91749
ENSG00000082641	3.27855	0.08428	0.07362	1.14473	0.25232	0.91251
ENSG00000082701	0.98489	0.15402	0.13023	1.18268	0.23694	0.89974
ENSG00000082781	0.75789	0.1258	0.17417	0.72229	0.47012	0.97698
ENSG00000082805	1.13358	0.04185	0.1446	0.28939	0.77228	0.99767
ENSG00000082898	25.3969	0.0038	0.03259	0.1166	0.90717	0.99767
ENSG00000082996	1.37002	-0.00773	0.10873	-0.07113	0.94329	0.99767
ENSG00000083067	0.2195	0.24794	0.32957	0.75233	0.45186	0.976
ENSG00000083093	1.44179	-0.14368	0.10806	-1.3297	0.18362	0.85747
ENSG00000083097	0.78594	0.22482	0.14935	1.50531	0.13224	0.79414
ENSG00000083099	10.3312	-0.09797	0.0474	-2.06706	0.03873	0.55604
ENSG00000083123	0.96507	0.17358	0.1402	1.23809	0.21568	0.88491
ENSG00000083168	4.67553	0.01513	0.0645	0.23459	0.81452	0.99767
ENSG00000083223	1.22	0.08556	0.12613	0.67838	0.49753	0.98092
ENSG00000083312	11.2477	-0.02233	0.0478	-0.46715	0.6404	0.99767
ENSG00000083444	2.72706	0.11613	0.08302	1.39893	0.16183	0.83298
ENSG00000083454	0.18525	-0.06466	0.29491	-0.21924	0.82646	0.99767
ENSG00000083457	9.62458	-0.06832	0.05028	-1.35866	0.17426	0.84865
ENSG00000083520	2.30324	0.16634	0.08503	1.95623	0.05044	0.60455
ENSG00000083535	1.15776	0.16418	0.13735	1.19537	0.23194	0.89627
ENSG00000083544	1.29543	-0.1596	0.11636	-1.3717	0.17016	0.84476
ENSG00000083635	1.2539	-0.07547	0.11787	-0.6403	0.52198	0.98355
ENSG00000083642	1.89635	-0.00035	0.09077	-0.00381	0.99696	0.99913
ENSG00000083750	0.97575	0.01202	0.13245	0.09077	0.92768	0.99767
ENSG00000083799	0.38776	0.07607	0.20308	0.37458	0.70797	0.99767
ENSG00000083807	5.67082	-0.00861	0.06764	-0.12722	0.89877	0.99767
ENSG00000083812	0.94331	0.38589	0.12879	2.99623	0.00273	0.16019
ENSG00000083828	0.43465	0.39737	0.18779	2.11599	0.03435	0.53325
ENSG00000083845	342.285	0.02261	0.02668	0.84757	0.39668	0.97085
ENSG00000083896	5.5636	0.08582	0.06609	1.29851	0.19411	0.86613
ENSG00000083937	3.58399	-0.11685	0.06987	-1.67252	0.09442	0.72767
ENSG00000084070	5.25774	-0.05496	0.06519	-0.84303	0.39921	0.97085
ENSG00000084072	16.9851	-0.0291	0.03832	-0.75923	0.44771	0.976
ENSG00000084073	11.4632	0.01597	0.04479	0.35655	0.72143	0.99767
ENSG00000084090	11.8169	-0.05189	0.03968	-1.30782	0.19093	0.86376
ENSG00000084092	2.63531	0.11797	0.08211	1.43671	0.1508	0.82066
ENSG00000084093	1.81425	0.00651	0.09499	0.06854	0.94536	0.99767
ENSG00000084112	0.85504	-0.23714	0.16357	-1.44983	0.14711	0.81471
ENSG00000084207	102.43	-0.03123	0.04868	-0.64148	0.52121	0.98355
ENSG00000084234	17.8041	-0.02494	0.04995	-0.4992	0.61764	0.99321
ENSG00000084444	0.47142	0.02586	0.19165	0.13494	0.89266	0.99767
ENSG00000084453	0.35993	-0.08268	0.2199	-0.37597	0.70694	0.99767
ENSG00000084463	6.60589	0.1116	0.05228	2.13451	0.0328	0.52595
ENSG00000084623	68.4967	-0.02177	0.03061	-0.71123	0.47694	0.98001
ENSG00000084652	3.92929	0.03194	0.06611	0.48311	0.62901	0.99569
ENSG00000084676	2.6613	0.14321	0.0951	1.50595	0.13208	0.79385
ENSG00000084693	2.51551	0.16386	0.08548	1.91697	0.05524	0.62112
ENSG00000084731	0.22258	0.03923	0.29427	0.13331	0.89395	0.99767
ENSG00000084733	7.5022	0.02756	0.05051	0.54566	0.5853	0.98901
ENSG00000084754	17.9602	-0.05745	0.03813	-1.50667	0.13189	0.79385
ENSG00000084764	0.66276	-0.18359	0.16491	-1.11326	0.2656	0.91948
ENSG00000084774	2.05194	-0.00418	0.09351	-0.04471	0.96433	0.99767
ENSG00000085063	8.03262	0.01233	0.06368	0.19366	0.84645	0.99767
ENSG00000085185	0.92177	0.32066	0.13176	2.43359	0.01495	0.38549
ENSG00000085224	8.70703	0.12871	0.05529	2.32786	0.01992	0.44052
ENSG00000085231	16.8884	0.02387	0.05222	0.45711	0.64759	0.99767
ENSG00000085274	1.60812	0.17636	0.10188	1.73107	0.08344	0.70279
ENSG00000085276	1.97173	-0.09749	0.08988	-1.08474	0.27803	0.92559
ENSG00000085365	1.84377	-0.20544	0.10129	-2.02823	0.04254	0.57367
ENSG00000085377	1.91042	0.10192	0.09724	1.04811	0.29459	0.93224
ENSG00000085382	0.32298	0.02548	0.22426	0.11361	0.90954	0.99767
ENSG00000085415	6.26461	-0.09024	0.05708	-1.58083	0.11392	0.76833
ENSG00000085433	0.20204	0.06185	0.29639	0.20869	0.83469	0.99767
ENSG00000085449	1.38035	0.11207	0.1165	0.96194	0.33608	0.95618
ENSG00000085491	1.43486	0.14783	0.11542	1.28082	0.20026	0.87181
ENSG00000085511	4.80197	0.05036	0.06469	0.7785	0.43627	0.973
ENSG00000085563	0.36878	0.01998	0.34535	0.05786	0.95386	0.99767
ENSG00000085719	3.10446	0.08198	0.07994	1.02553	0.30512	0.93864
ENSG00000085721	1.82368	0.07163	0.09541	0.7508	0.45277	0.976
ENSG00000085733	7.17886	0.0192	0.05046	0.38047	0.70359	0.99767
ENSG00000085760	8.11494	-0.05886	0.05454	-1.07922	0.28049	0.92613
ENSG00000085788	2.33142	0.09076	0.08666	1.04732	0.29495	0.93224
ENSG00000085832	5.43851	0.02229	0.05931	0.37587	0.70702	0.99767
ENSG00000085840	5.45469	0.01567	0.06564	0.23871	0.81133	0.99767
ENSG00000085871	17.5815	-0.10125	0.04732	-2.1396	0.03239	0.52196
ENSG00000085872	3.64245	0.02585	0.06885	0.37538	0.70738	0.99767
ENSG00000085978	1.03696	0.25247	0.13345	1.89182	0.05851	0.63941
ENSG00000085982	1.20593	-0.06113	0.12127	-0.50407	0.61422	0.99317
ENSG00000085998	1.9723	-0.05059	0.09425	-0.5368	0.59141	0.99072
ENSG00000085999	2.36839	-0.09159	0.09368	-0.9777	0.32822	0.9504
ENSG00000086015	1.39596	0.23116	0.11511	2.00813	0.04463	0.58026
ENSG00000086061	55.1956	0.02261	0.04867	0.46452	0.64227	0.99767
ENSG00000086062	1.19071	-0.06018	0.12319	-0.48851	0.62519	0.99468
ENSG00000086065	6.13649	0.04792	0.061	0.78556	0.43212	0.97261
ENSG00000086102	4.7614	-0.02929	0.07052	-0.41542	0.67784	0.99767
ENSG00000086189	14.8868	0.00453	0.05119	0.08853	0.92946	0.99767
ENSG00000086200	3.85205	-0.06189	0.06771	-0.91399	0.36072	0.96376
ENSG00000086232	9.93824	-0.05845	0.0471	-1.24098	0.21461	0.88354
ENSG00000086300	0.42043	-0.02654	0.20847	-0.12729	0.89871	0.99767
ENSG00000086475	6.27286	0.00841	0.05745	0.14642	0.88359	0.99767
ENSG00000086504	20.1187	0.01599	0.04025	0.39731	0.69114	0.99767
ENSG00000086506	2.16865	-0.04249	0.0985	-0.43141	0.66617	0.99767
ENSG00000086544	0.47475	0.196	0.17967	1.09084	0.27535	0.92384
ENSG00000086589	4.1954	-0.14983	0.06781	-2.20955	0.02714	0.48262
ENSG00000086598	14.0404	-0.01328	0.05047	-0.26312	0.79246	0.99767
ENSG00000086619	0.23243	0.31574	0.31225	1.01119	0.31192	0.93961
ENSG00000086666	8.02665	0.04112	0.05162	0.79653	0.42573	0.97121
ENSG00000086712	7.2273	-0.02276	0.05899	-0.38589	0.69958	0.99767
ENSG00000086717	0.1992	-0.02268	0.62549	-0.03626	0.97108	0.99767
ENSG00000086730	0.27029	-0.02279	0.28645	-0.07957	0.93658	0.99767
ENSG00000086758	5.93188	-0.01312	0.05598	-0.23442	0.81466	0.99767
ENSG00000086827	4.63127	0.05955	0.06455	0.92243	0.35631	0.96126
ENSG00000086848	0.23912	-0.17655	0.23748	-0.74341	0.45723	0.976
ENSG00000087008	0.72366	-0.1654	0.1611	-1.02667	0.30458	0.93814
ENSG00000087053	4.94641	-0.03396	0.05961	-0.56975	0.56885	0.98874
ENSG00000087074	2.54513	0.57242	0.09686	5.90999	0	0
ENSG00000087077	3.6736	-0.08293	0.07291	-1.13748	0.25534	0.915
ENSG00000087086	83.887	-0.00313	0.05082	-0.0615	0.95096	0.99767
ENSG00000087087	9.16593	0.00147	0.05177	0.02839	0.97735	0.99767
ENSG00000087088	2.93681	0.11388	0.07821	1.45613	0.14536	0.81266
ENSG00000087095	1.81016	0.08076	0.10682	0.75598	0.44966	0.976
ENSG00000087111	4.32619	-0.03209	0.06589	-0.48708	0.6262	0.99491
ENSG00000087152	1.22113	0.06626	0.11732	0.56473	0.57225	0.98874
ENSG00000087157	1.54553	-0.02714	0.10377	-0.26156	0.79366	0.99767
ENSG00000087191	66.9273	-0.01281	0.03228	-0.39677	0.69154	0.99767
ENSG00000087206	4.56032	-0.00154	0.06857	-0.02251	0.98204	0.99842
ENSG00000087253	1.14836	-0.03795	0.15729	-0.24131	0.80932	0.99767
ENSG00000087263	7.68467	-0.05641	0.05066	-1.11363	0.26544	0.91948
ENSG00000087269	4.20505	0.09024	0.06915	1.30502	0.19189	0.86441
ENSG00000087274	4.75698	-0.10421	0.06529	-1.59604	0.11048	0.75999
ENSG00000087299	1.60264	0.12332	0.10315	1.19548	0.2319	0.89627
ENSG00000087301	0.8091	0.11601	0.14431	0.80388	0.42147	0.97085
ENSG00000087302	22.6812	-0.06739	0.03618	-1.86271	0.0625	0.64339
ENSG00000087338	1.80402	0.20325	0.10041	2.02412	0.04296	0.57563
ENSG00000087365	17.735	0.00518	0.03632	0.14252	0.88667	0.99767
ENSG00000087448	0.86225	0.39543	0.15248	2.59327	0.00951	0.30952
ENSG00000087460	22.2439	-0.0482	0.0438	-1.10048	0.27112	0.92135
ENSG00000087470	9.41439	-0.04514	0.04461	-1.01205	0.31151	0.93961
ENSG00000087502	5.61478	0.04614	0.05907	0.78108	0.43476	0.97287
ENSG00000087586	4.23541	0.13568	0.10197	1.33067	0.1833	0.85747
ENSG00000087589	1.12997	0.23001	0.14127	1.62815	0.10349	0.74369
ENSG00000087842	2.56364	-0.21533	0.12574	-1.71253	0.0868	0.71372
ENSG00000087884	3.98216	-0.02705	0.08544	-0.31654	0.75159	0.99767
ENSG00000087903	0.66501	0.42695	0.16264	2.6252	0.00866	0.2992
ENSG00000087995	6.13354	0.0399	0.05622	0.70966	0.47792	0.98001
ENSG00000088035	1.8535	-0.0357	0.09758	-0.36588	0.71445	0.99767
ENSG00000088038	0.76357	0.07399	0.13601	0.544	0.58644	0.98932
ENSG00000088179	0.86427	-0.14389	0.15405	-0.93401	0.3503	0.95846
ENSG00000088205	31.6974	-0.00815	0.03992	-0.20412	0.83826	0.99767
ENSG00000088247	10.2847	-0.06964	0.053	-1.31402	0.18884	0.86172
ENSG00000088256	1.9501	0.10776	0.09241	1.16615	0.24356	0.90525
ENSG00000088280	0.21859	-0.01126	0.26126	-0.04309	0.96563	0.99767
ENSG00000088298	2.7415	-0.04904	0.08846	-0.55436	0.57933	0.98892
ENSG00000088305	1.78862	0.00761	0.10568	0.07199	0.94261	0.99767
ENSG00000088325	9.25743	0.00452	0.0729	0.06199	0.95057	0.99767
ENSG00000088356	14.9895	0.08873	0.04568	1.94214	0.05212	0.60768
ENSG00000088367	0.22435	-0.00275	0.29436	-0.00933	0.99255	0.99862
ENSG00000088387	9.4394	0.01591	0.04919	0.32351	0.74631	0.99767
ENSG00000088448	2.81567	0.25991	0.09484	2.74058	0.00613	0.24634
ENSG00000088451	1.60525	-0.15986	0.10132	-1.57774	0.11463	0.76837
ENSG00000088538	0.29682	0.18031	0.27278	0.66102	0.5086	0.98264
ENSG00000088682	4.86307	0.00289	0.06281	0.04609	0.96324	0.99767
ENSG00000088727	4.43403	0.15033	0.07341	2.04795	0.04056	0.56364
ENSG00000088756	0.38055	0.27223	0.20811	1.30812	0.19083	0.86376
ENSG00000088766	1.37642	0.01338	0.10643	0.12567	0.89999	0.99767
ENSG00000088812	0.9985	0.35341	0.14205	2.48789	0.01285	0.36258
ENSG00000088832	13.0182	0.01925	0.04392	0.43828	0.66118	0.99767
ENSG00000088833	12.8241	0.02549	0.04757	0.53578	0.59211	0.99072
ENSG00000088854	0.30249	0.00528	0.25719	0.02052	0.98363	0.99862
ENSG00000088876	0.6136	0.08214	0.1633	0.50303	0.61495	0.99317
ENSG00000088888	2.5173	-0.11955	0.0891	-1.34176	0.17968	0.85426
ENSG00000088930	9.54032	-0.12399	0.04699	-2.63847	0.00833	0.29205
ENSG00000088970	0.93704	-0.15312	0.1363	-1.12343	0.26125	0.91749
ENSG00000088986	67.3321	0.03888	0.03045	1.27689	0.20164	0.87358
ENSG00000088992	4.70094	0.00226	0.07332	0.03082	0.97541	0.99767
ENSG00000089006	6.87925	0.02477	0.06209	0.39896	0.68993	0.99767
ENSG00000089009	401.2	-0.05042	0.02611	-1.93101	0.05348	0.61163
ENSG00000089022	2.34516	0.00878	0.08669	0.10129	0.91932	0.99767
ENSG00000089048	6.17753	-0.05619	0.0677	-0.82988	0.40661	0.97085
ENSG00000089050	0.37829	-0.06553	0.18445	-0.35525	0.7224	0.99767
ENSG00000089053	20.2175	0.02055	0.03731	0.55086	0.58173	0.98892
ENSG00000089057	0.4676	0.04624	0.19672	0.23506	0.81416	0.99767
ENSG00000089060	0.9281	0.42895	0.21401	2.00437	0.04503	0.58233
ENSG00000089063	8.1032	0.00833	0.04965	0.16782	0.86673	0.99767
ENSG00000089094	2.08671	0.08849	0.09541	0.9274	0.35372	0.96028
ENSG00000089123	1.1806	0.09341	0.12594	0.74174	0.45824	0.976
ENSG00000089154	7.45234	-0.04419	0.05025	-0.87927	0.37926	0.96841
ENSG00000089157	624.193	-0.0129	0.02214	-0.58239	0.5603	0.98672
ENSG00000089159	2.00371	-0.0234	0.09867	-0.23712	0.81256	0.99767
ENSG00000089177	0.96588	0.06705	0.14416	0.46507	0.64188	0.99767
ENSG00000089195	6.67545	-0.02262	0.06224	-0.36344	0.71628	0.99767
ENSG00000089220	47.468	-0.08411	0.03397	-2.47626	0.01328	0.36836
ENSG00000089234	3.02673	0.04908	0.08435	0.5819	0.56064	0.98672
ENSG00000089248	27.9685	0.03446	0.04195	0.82151	0.41136	0.97085
ENSG00000089280	48.5429	0.04862	0.04363	1.11436	0.26512	0.91888
ENSG00000089289	7.30215	0.09844	0.05633	1.74761	0.08053	0.69717
ENSG00000089327	21.6008	-0.03127	0.04848	-0.64493	0.51897	0.98305
ENSG00000089351	0.89689	-0.04107	0.134	-0.30646	0.75925	0.99767
ENSG00000089472	4.59846	-0.10852	0.07377	-1.47115	0.14125	0.80433
ENSG00000089558	0.30566	0.1561	0.22269	0.70099	0.48331	0.98001
ENSG00000089597	4.04399	-0.03021	0.06561	-0.46044	0.6452	0.99767
ENSG00000089639	0.20228	-0.02152	0.32372	-0.06646	0.94701	0.99767
ENSG00000089682	2.68069	0.07407	0.08188	0.90453	0.36571	0.96419
ENSG00000089685	14.2687	0.06784	0.05754	1.17907	0.23837	0.90128
ENSG00000089693	7.53578	0.02339	0.05396	0.43342	0.66471	0.99767
ENSG00000089737	11.229	0.05784	0.05108	1.13239	0.25747	0.915
ENSG00000089775	0.22372	0.07298	0.27396	0.2664	0.78993	0.99767
ENSG00000089818	1.07216	0.3346	0.12457	2.686	0.00723	0.26743
ENSG00000089820	0.19467	0.03719	0.33417	0.1113	0.91138	0.99767
ENSG00000089876	0.96156	0.04352	0.12921	0.33682	0.73625	0.99767
ENSG00000089902	1.79894	0.08548	0.09602	0.89028	0.37332	0.96538
ENSG00000089916	1.59213	0.3455	0.11424	3.02424	0.00249	0.15088
ENSG00000090006	0.26369	-0.01455	0.23629	-0.06158	0.9509	0.99767
ENSG00000090013	22.1851	-0.03043	0.07709	-0.39474	0.69304	0.99767
ENSG00000090020	0.49233	0.08772	0.17732	0.4947	0.62081	0.99388
ENSG00000090054	6.43444	-0.00955	0.05361	-0.1781	0.85865	0.99767
ENSG00000090060	9.61884	0.04579	0.04807	0.95266	0.34076	0.95618
ENSG00000090061	4.4684	0.0831	0.06298	1.31949	0.187	0.86172
ENSG00000090238	0.23085	-0.06997	0.30621	-0.22849	0.81927	0.99767
ENSG00000090263	19.8223	-0.00749	0.04821	-0.15541	0.8765	0.99767
ENSG00000090266	61.7512	-0.0432	0.03196	-1.35181	0.17644	0.85324
ENSG00000090273	93.6161	0.01459	0.0375	0.38901	0.69727	0.99767
ENSG00000090316	8.89564	0.00144	0.04985	0.02879	0.97703	0.99767
ENSG00000090339	0.81859	-0.13747	0.15507	-0.8865	0.37535	0.96538
ENSG00000090372	1.33713	-0.11063	0.11188	-0.98882	0.32275	0.9475
ENSG00000090382	5.18861	-0.33124	0.15594	-2.1242	0.03365	0.53085
ENSG00000090432	2.3508	0.02659	0.08773	0.30309	0.76182	0.99767
ENSG00000090447	1.42547	-0.14889	0.11768	-1.26526	0.20578	0.87762
ENSG00000090470	2.79886	0.25809	0.08154	3.16522	0.00155	0.11288
ENSG00000090487	3.55562	0.00238	0.06753	0.03521	0.97191	0.99767
ENSG00000090520	6.89712	0.09668	0.06657	1.45223	0.14644	0.81346
ENSG00000090565	0.45723	0.06528	0.1997	0.32687	0.74377	0.99767
ENSG00000090581	1.14713	-0.00323	0.12286	-0.02631	0.97901	0.99767
ENSG00000090612	0.54379	-0.14592	0.17537	-0.83207	0.40537	0.97085
ENSG00000090615	3.80352	-0.03394	0.06914	-0.4909	0.62349	0.99388
ENSG00000090621	10.3968	-0.01727	0.04654	-0.37107	0.71058	0.99767
ENSG00000090661	0.19654	-0.12191	0.30249	-0.40301	0.68694	0.99767
ENSG00000090686	7.95585	0.00136	0.05185	0.02616	0.97913	0.99767
ENSG00000090857	2.96166	0.05257	0.07377	0.71271	0.47603	0.98001
ENSG00000090861	6.67298	-0.02682	0.06173	-0.43447	0.66394	0.99767
ENSG00000090863	3.31375	0.02484	0.07719	0.32184	0.74758	0.99767
ENSG00000090889	3.3266	-0.00852	0.09172	-0.09287	0.926	0.99767
ENSG00000090905	3.12537	0.07401	0.0815	0.90814	0.36381	0.96419
ENSG00000090932	0.322	0.21381	0.21383	0.99994	0.31734	0.94191
ENSG00000090971	1.711	-0.09114	0.10112	-0.90131	0.36742	0.96419
ENSG00000090975	0.33328	0.35393	0.23366	1.5147	0.12985	0.79193
ENSG00000090989	2.53066	-0.03584	0.08562	-0.41859	0.67552	0.99767
ENSG00000091009	2.36306	-0.00287	0.08319	-0.03454	0.97245	0.99767
ENSG00000091039	5.88611	-0.00574	0.05931	-0.09682	0.92287	0.99767
ENSG00000091073	0.53998	0.01652	0.17221	0.09592	0.92359	0.99767
ENSG00000091127	4.74052	0.05864	0.06931	0.84605	0.39752	0.97085
ENSG00000091129	0.41789	0.17163	0.26423	0.64954	0.51599	0.98305
ENSG00000091136	0.90825	0.01924	0.14673	0.13112	0.89568	0.99767
ENSG00000091140	20.1961	-0.01569	0.03627	-0.43245	0.66542	0.99767
ENSG00000091157	1.19092	-0.00743	0.12686	-0.05857	0.9533	0.99767
ENSG00000091164	18.9349	-0.03014	0.04155	-0.72534	0.46824	0.97689
ENSG00000091317	9.65333	0.03118	0.0765	0.40766	0.68352	0.99767
ENSG00000091436	3.06471	0.02373	0.07854	0.30213	0.76255	0.99767
ENSG00000091483	40.1337	-0.03203	0.03193	-1.00297	0.31588	0.94136
ENSG00000091490	0.83598	0.07408	0.15525	0.47716	0.63325	0.99665
ENSG00000091513	0.20358	0.11205	0.33582	0.33366	0.73864	0.99767
ENSG00000091527	11.5442	-0.04883	0.04296	-1.1366	0.25571	0.915
ENSG00000091542	3.17075	0.06304	0.07142	0.8827	0.3774	0.96721
ENSG00000091592	1.17054	0.24275	0.14277	1.70024	0.08909	0.71694
ENSG00000091640	8.57253	-0.11992	0.05318	-2.25523	0.02412	0.47045
ENSG00000091651	7.31523	0.01508	0.05969	0.25263	0.80056	0.99767
ENSG00000091656	0.3494	0.39479	0.23281	1.69576	0.08993	0.71884
ENSG00000091732	7.77528	-0.01742	0.05148	-0.33849	0.73499	0.99767
ENSG00000091831	0.32009	0.12442	0.26804	0.46419	0.64251	0.99767
ENSG00000091879	0.27651	0.12043	0.23776	0.50652	0.61249	0.99279
ENSG00000091947	2.77914	-0.02099	0.07968	-0.26346	0.7922	0.99767
ENSG00000092010	11.8122	0.00332	0.05888	0.05644	0.95499	0.99767
ENSG00000092020	2.66197	0.0494	0.08696	0.56812	0.56995	0.98874
ENSG00000092036	2.019	-0.08469	0.09295	-0.91106	0.36226	0.96419
ENSG00000092068	0.54777	-0.0697	0.2016	-0.34574	0.72954	0.99767
ENSG00000092094	5.9286	-0.0855	0.05804	-1.47304	0.14074	0.80416
ENSG00000092108	7.48369	-0.0222	0.05031	-0.44123	0.65904	0.99767
ENSG00000092140	1.29198	0.15031	0.13567	1.10789	0.26791	0.92001
ENSG00000092148	2.93244	-0.02816	0.07625	-0.36932	0.71189	0.99767
ENSG00000092199	107.807	-0.03847	0.0246	-1.56395	0.11783	0.77266
ENSG00000092201	11.5939	0.05023	0.04492	1.11835	0.26342	0.91749
ENSG00000092203	3.79152	0.16374	0.07042	2.32522	0.02006	0.44151
ENSG00000092208	2.64382	-0.15409	0.08659	-1.77947	0.07516	0.68777
ENSG00000092330	2.55871	-0.02731	0.09358	-0.29187	0.77039	0.99767
ENSG00000092439	2.7725	0.13509	0.08285	1.6305	0.103	0.74269
ENSG00000092445	1.21061	0.0941	0.1272	0.73977	0.45944	0.976
ENSG00000092470	2.2596	0.05756	0.09605	0.59926	0.549	0.98672
ENSG00000092531	7.04472	-0.03037	0.05813	-0.52245	0.60136	0.99094
ENSG00000092621	2.83194	-0.06527	0.10653	-0.61265	0.54011	0.98618
ENSG00000092820	7.78766	0.06823	0.06523	1.04596	0.29558	0.93329
ENSG00000092841	69.4912	0.00956	0.0319	0.29956	0.76451	0.99767
ENSG00000092847	4.48897	-0.06124	0.06618	-0.92543	0.35474	0.96041
ENSG00000092853	22.1239	-0.01569	0.06355	-0.24694	0.80495	0.99767
ENSG00000092871	0.96622	-0.03432	0.13407	-0.25596	0.79798	0.99767
ENSG00000092929	0.37944	0.03982	0.24523	0.16239	0.871	0.99767
ENSG00000092931	1.426	0.31653	0.11397	2.77732	0.00548	0.23148
ENSG00000092964	0.36885	-0.18339	0.24443	-0.75027	0.45309	0.976
ENSG00000092978	2.15727	0.11959	0.09265	1.29076	0.19679	0.86901
ENSG00000093000	5.18855	0.04107	0.05687	0.72221	0.47016	0.97698
ENSG00000093009	37.4274	0.03501	0.06778	0.51658	0.60545	0.99114
ENSG00000093010	34.7112	-0.03798	0.04712	-0.80585	0.42033	0.97085
ENSG00000093144	15.7925	-0.02384	0.03918	-0.6084	0.54292	0.98655
ENSG00000093167	2.50436	0.07312	0.08478	0.86244	0.38845	0.97085
ENSG00000093183	2.87281	0.00917	0.07558	0.12134	0.90342	0.99767
ENSG00000093217	1.53923	-0.10314	0.11079	-0.93093	0.35189	0.96002
ENSG00000094631	2.29076	0.00385	0.08925	0.0431	0.96563	0.99767
ENSG00000094804	10.2725	0.03231	0.0651	0.49637	0.61963	0.99388
ENSG00000094841	0.83434	0.06704	0.13582	0.4936	0.62159	0.99388
ENSG00000094880	7.44037	0.03858	0.05067	0.76126	0.4465	0.976
ENSG00000094914	4.32316	-0.0622	0.06547	-0.95009	0.34207	0.95618
ENSG00000094916	26.2429	-0.08791	0.04047	-2.17233	0.02983	0.50313
ENSG00000094975	0.82417	0.1771	0.14242	1.24345	0.2137	0.88278
ENSG00000095002	10.1374	-0.0159	0.04811	-0.3305	0.74102	0.99767
ENSG00000095015	0.86202	-0.25272	0.14571	-1.73438	0.08285	0.70046
ENSG00000095066	0.59874	0.52138	0.1743	2.99129	0.00278	0.16207
ENSG00000095139	5.47091	0.10245	0.0617	1.66049	0.09682	0.73172
ENSG00000095209	7.49452	0.01615	0.05148	0.31375	0.75371	0.99767
ENSG00000095261	9.58736	0.02876	0.04673	0.61557	0.53818	0.98618
ENSG00000095303	2.12154	-0.52222	0.17334	-3.01263	0.00259	0.15481
ENSG00000095319	3.7179	-0.01568	0.06833	-0.2295	0.81848	0.99767
ENSG00000095380	19.3498	0.04273	0.04021	1.06263	0.28795	0.92764
ENSG00000095485	2.10395	0.12167	0.08968	1.35676	0.17486	0.84913
ENSG00000095564	2.20763	0.21012	0.08374	2.50935	0.0121	0.35282
ENSG00000095574	1.66985	-0.01128	0.10059	-0.11218	0.91068	0.99767
ENSG00000095637	1.3979	0.02768	0.12324	0.2246	0.82229	0.99767
ENSG00000095739	1.48891	0.49359	0.11615	4.24947	2e-05	0.00395
ENSG00000095777	0.24652	-0.15925	0.2967	-0.53674	0.59145	0.99072
ENSG00000095787	12.8821	-0.01991	0.03946	-0.5045	0.61391	0.99317
ENSG00000095794	4.98026	0.22283	0.10041	2.2193	0.02647	0.48061
ENSG00000095906	6.86498	-0.02826	0.05933	-0.47639	0.6338	0.99665
ENSG00000095951	1.14783	0.25311	0.14026	1.8045	0.07115	0.67696
ENSG00000096060	7.22955	-0.05843	0.05641	-1.03569	0.30035	0.93513
ENSG00000096063	19.2138	-0.02297	0.03935	-0.58388	0.5593	0.98672
ENSG00000096070	1.47155	-0.15494	0.10591	-1.4629	0.14349	0.80966
ENSG00000096080	15.9261	0.0209	0.04368	0.47855	0.63226	0.99665
ENSG00000096092	5.40749	-0.0481	0.07322	-0.65702	0.51117	0.98264
ENSG00000096093	0.77157	0.10889	0.15232	0.71486	0.47469	0.97996
ENSG00000096384	278.576	-0.01948	0.03261	-0.59739	0.55024	0.98672
ENSG00000096401	8.79445	0.00589	0.05135	0.11472	0.90866	0.99767
ENSG00000096433	3.73439	0.14496	0.07974	1.818	0.06906	0.669
ENSG00000096654	0.44324	0.44677	0.20811	2.14682	0.03181	0.51866
ENSG00000096717	1.26573	0.02122	0.12583	0.16865	0.86607	0.99767
ENSG00000096746	34.0794	-0.01656	0.04151	-0.39888	0.68998	0.99767
ENSG00000096872	1.95224	-0.02991	0.10158	-0.29444	0.76842	0.99767
ENSG00000096968	0.84176	0.27678	0.14844	1.8646	0.06224	0.64339
ENSG00000097007	6.24642	-0.03996	0.0607	-0.65826	0.51037	0.98264
ENSG00000097021	6.47191	-0.02759	0.06052	-0.45588	0.64848	0.99767
ENSG00000097033	4.86756	0.1372	0.07263	1.88892	0.0589	0.64074
ENSG00000097046	3.7447	0.03444	0.06989	0.49277	0.62217	0.99388
ENSG00000097096	0.73792	0.03221	0.15871	0.20294	0.83918	0.99767
ENSG00000099139	0.29374	0.19809	0.29054	0.68182	0.49535	0.98066
ENSG00000099194	8.69415	0.02372	0.0592	0.40063	0.68869	0.99767
ENSG00000099203	4.44662	0.07961	0.07471	1.06564	0.28659	0.92722
ENSG00000099204	0.87026	0.12901	0.17857	0.72248	0.47	0.97698
ENSG00000099219	0.51329	-0.18403	0.17988	-1.02308	0.30627	0.93883
ENSG00000099246	5.48298	0.15373	0.05948	2.58483	0.00974	0.31387
ENSG00000099256	0.96549	0.27551	0.15851	1.73818	0.08218	0.6994
ENSG00000099290	1.94526	0.02533	0.09407	0.26921	0.78777	0.99767
ENSG00000099308	0.22841	0.06476	0.26573	0.24372	0.80745	0.99767
ENSG00000099326	0.28269	0.12167	0.21103	0.57656	0.56423	0.98772
ENSG00000099330	0.82189	-0.03891	0.13947	-0.27898	0.78026	0.99767
ENSG00000099331	1.7528	0.20357	0.10818	1.88185	0.05986	0.64086
ENSG00000099341	33.3758	0.00367	0.03627	0.10122	0.91938	0.99767
ENSG00000099364	0.23993	0.1167	0.25376	0.4599	0.64559	0.99767
ENSG00000099381	1.14624	0.07969	0.11314	0.70437	0.4812	0.98001
ENSG00000099385	3.03833	-0.08231	0.07829	-1.0513	0.29312	0.93224
ENSG00000099399	8.68826	0.03008	0.09753	0.30839	0.75779	0.99767
ENSG00000099622	26.8321	-0.03109	0.04215	-0.73744	0.46086	0.976
ENSG00000099624	4.65554	-0.0411	0.06929	-0.5932	0.55305	0.98672
ENSG00000099783	46.2639	0.03265	0.03291	0.99209	0.32115	0.94504
ENSG00000099795	21.545	-0.02792	0.04298	-0.64975	0.51585	0.98305
ENSG00000099797	11.7092	0.06801	0.0458	1.48494	0.13756	0.80192
ENSG00000099800	49.0607	-0.02858	0.03815	-0.74912	0.45378	0.976
ENSG00000099804	3.17708	0.08173	0.07657	1.06735	0.28581	0.92722
ENSG00000099817	30.8763	-0.01893	0.04229	-0.44755	0.65448	0.99767
ENSG00000099821	1.2999	-0.09772	0.10791	-0.90562	0.36514	0.96419
ENSG00000099849	0.77961	0.27859	0.1423	1.95782	0.05025	0.60455
ENSG00000099860	0.24456	0.71837	0.31851	2.25543	0.02411	0.47045
ENSG00000099875	1.29932	0.20566	0.12232	1.68129	0.09271	0.72265
ENSG00000099889	0.96462	0.09411	0.14503	0.6489	0.5164	0.98305
ENSG00000099899	7.66741	-0.02006	0.05762	-0.3481	0.72777	0.99767
ENSG00000099901	52.6482	-0.06631	0.03649	-1.81713	0.0692	0.66928
ENSG00000099904	0.84764	0.0938	0.13729	0.68322	0.49447	0.98053
ENSG00000099910	1.13534	0.16853	0.13545	1.24421	0.21342	0.88278
ENSG00000099917	9.8986	0.07234	0.05137	1.40819	0.15907	0.82902
ENSG00000099940	18.1864	-0.06994	0.04094	-1.70846	0.08755	0.71618
ENSG00000099942	13.7194	0.06067	0.04221	1.43727	0.15064	0.82066
ENSG00000099949	3.06537	0.10533	0.08232	1.27959	0.20069	0.87208
ENSG00000099954	1.60859	-0.04314	0.13871	-0.311	0.7558	0.99767
ENSG00000099956	3.7239	-0.07192	0.07119	-1.01026	0.31237	0.93961
ENSG00000099957	0.24453	-0.10961	0.27973	-0.39185	0.69517	0.99767
ENSG00000099958	0.26465	0.22832	0.22887	0.9976	0.31847	0.94241
ENSG00000099968	5.51179	-0.02061	0.0592	-0.34811	0.72776	0.99767
ENSG00000099974	0.93672	0.14164	0.12775	1.10875	0.26754	0.92001
ENSG00000099991	1.40966	0.03633	0.11661	0.31153	0.7554	0.99767
ENSG00000099995	8.74826	-0.06782	0.04789	-1.41609	0.15675	0.82526
ENSG00000100014	1.11999	0.18934	0.12366	1.53115	0.12573	0.78849
ENSG00000100023	10.1945	0.04469	0.04881	0.91552	0.35992	0.96355
ENSG00000100027	0.2063	0.06243	0.3575	0.17464	0.86136	0.99767
ENSG00000100028	54.7356	-0.06141	0.03212	-1.91218	0.05585	0.62293
ENSG00000100029	10.1095	0.03092	0.05245	0.58952	0.55551	0.98672
ENSG00000100030	18.2341	0.04303	0.03676	1.17083	0.24167	0.90392
ENSG00000100031	0.25488	0.00162	0.26687	0.00606	0.99516	0.99868
ENSG00000100034	5.34887	0.03831	0.06559	0.58408	0.55916	0.98672
ENSG00000100038	4.064	0.09557	0.06442	1.48345	0.13795	0.80192
ENSG00000100056	7.41776	0.08094	0.05384	1.50339	0.13274	0.79489
ENSG00000100058	2.52881	0.08399	0.08955	0.93797	0.34826	0.95745
ENSG00000100068	0.20866	0.24707	0.31954	0.77319	0.43941	0.97454
ENSG00000100075	13.1194	-0.04017	0.05272	-0.76202	0.44605	0.976
ENSG00000100077	0.66042	-0.29357	0.18167	-1.61597	0.1061	0.75039
ENSG00000100083	0.99888	0.01759	0.13136	0.13389	0.89349	0.99767
ENSG00000100084	5.35688	-0.03731	0.06302	-0.59208	0.5538	0.98672
ENSG00000100097	27.4219	0.03806	0.11056	0.34424	0.73066	0.99767
ENSG00000100099	1.58988	-0.16321	0.10196	-1.60077	0.10943	0.75869
ENSG00000100104	2.37667	0.04967	0.09096	0.54604	0.58504	0.98901
ENSG00000100105	0.22618	-0.21939	0.26533	-0.82684	0.40833	0.97085
ENSG00000100106	0.44539	-0.01683	0.19433	-0.08658	0.93101	0.99767
ENSG00000100109	3.59692	0.04811	0.07383	0.65158	0.51467	0.98305
ENSG00000100116	1.60805	-0.10568	0.10889	-0.97051	0.33179	0.95338
ENSG00000100124	1.58461	-0.13949	0.10596	-1.31648	0.18801	0.86172
ENSG00000100129	18.3092	-0.01905	0.04353	-0.43776	0.66156	0.99767
ENSG00000100138	67.1093	-0.02138	0.0312	-0.68543	0.49307	0.98053
ENSG00000100139	0.25879	0.16873	0.24175	0.69795	0.48521	0.98053
ENSG00000100142	56.4754	-0.01561	0.03474	-0.44928	0.65323	0.99767
ENSG00000100147	0.26302	-0.11457	0.23849	-0.48039	0.63095	0.99603
ENSG00000100150	0.39319	0.16928	0.1926	0.8789	0.37946	0.96841
ENSG00000100151	0.20022	-0.10401	0.2843	-0.36586	0.71447	0.99767
ENSG00000100154	0.88969	0.22366	0.1461	1.53089	0.1258	0.78849
ENSG00000100162	3.51013	0.04779	0.08139	0.58721	0.55706	0.98672
ENSG00000100181	4.00047	-0.12282	0.07289	-1.68506	0.09198	0.72148
ENSG00000100196	0.66647	-0.05795	0.16185	-0.35808	0.72029	0.99767
ENSG00000100201	11.4074	0.01396	0.04953	0.28195	0.77799	0.99767
ENSG00000100206	1.04314	0.06714	0.13499	0.49735	0.61894	0.99341
ENSG00000100207	2.0889	0.07622	0.08823	0.86384	0.38768	0.97085
ENSG00000100209	2.2397	-0.07964	0.08581	-0.92806	0.35338	0.96028
ENSG00000100211	1.06571	0.16001	0.13146	1.21721	0.22353	0.89299
ENSG00000100216	23.2534	-0.03409	0.03744	-0.91056	0.36253	0.96419
ENSG00000100219	1.84407	0.05075	0.10198	0.49762	0.61875	0.99341
ENSG00000100220	10.8955	0.0487	0.04465	1.09072	0.2754	0.92384
ENSG00000100221	1.37051	0.0947	0.10961	0.86394	0.38762	0.97085
ENSG00000100225	9.71311	-0.01894	0.04775	-0.3966	0.69166	0.99767
ENSG00000100226	0.76695	0.2857	0.14621	1.95406	0.05069	0.60455
ENSG00000100227	2.24886	-0.02836	0.0841	-0.33721	0.73596	0.99767
ENSG00000100239	0.82084	0.12468	0.14773	0.84396	0.39869	0.97085
ENSG00000100241	1.02141	0.23633	0.12698	1.86112	0.06273	0.64339
ENSG00000100242	0.76832	0.25027	0.15824	1.58158	0.11375	0.76833
ENSG00000100243	1.69497	-0.07984	0.09682	-0.82465	0.40957	0.97085
ENSG00000100246	0.30928	0.09816	0.20747	0.47314	0.63611	0.99733
ENSG00000100258	0.33548	0.21686	0.2098	1.03366	0.3013	0.93513
ENSG00000100263	0.76952	0.07124	0.14241	0.50025	0.6169	0.99321
ENSG00000100266	2.52097	0.08377	0.08331	1.00558	0.31462	0.9413
ENSG00000100280	1.86188	0.00109	0.09228	0.01181	0.99058	0.99862
ENSG00000100281	4.26485	0.07592	0.07028	1.08026	0.28003	0.92574
ENSG00000100284	0.59383	0.03171	0.16437	0.19291	0.84703	0.99767
ENSG00000100285	3.30619	-0.06865	0.11763	-0.58358	0.5595	0.98672
ENSG00000100294	1.10301	-0.1202	0.12079	-0.99513	0.31967	0.94325
ENSG00000100296	4.78301	-0.02487	0.06175	-0.40278	0.68711	0.99767
ENSG00000100297	10.1566	0.00161	0.069	0.02339	0.98134	0.99836
ENSG00000100300	1.96892	-0.0778	0.09938	-0.78282	0.43373	0.97287
ENSG00000100304	8.23176	0.00212	0.05621	0.03776	0.96988	0.99767
ENSG00000100316	267.565	0.00811	0.03109	0.26078	0.79427	0.99767
ENSG00000100319	1.3872	-0.14135	0.10923	-1.29407	0.19564	0.8689
ENSG00000100320	40.1422	-0.00199	0.04031	-0.04943	0.96057	0.99767
ENSG00000100321	0.32031	-0.04267	0.22168	-0.19248	0.84736	0.99767
ENSG00000100324	0.74541	-0.16102	0.14072	-1.1443	0.2525	0.91251
ENSG00000100325	2.94551	-0.02942	0.07542	-0.39007	0.69649	0.99767
ENSG00000100330	0.92829	0.19886	0.13541	1.46853	0.14196	0.8063
ENSG00000100335	5.3957	0.06792	0.05626	1.20741	0.22728	0.89389
ENSG00000100336	4.85534	-0.0533	0.08217	-0.64864	0.51657	0.98305
ENSG00000100342	5.52905	-0.04505	0.09535	-0.47247	0.63659	0.99733
ENSG00000100345	4.56681	-0.00957	0.06644	-0.14411	0.88541	0.99767
ENSG00000100347	7.12591	-0.03467	0.05407	-0.64134	0.5213	0.98355
ENSG00000100348	16.6519	0.01216	0.04071	0.29865	0.7652	0.99767
ENSG00000100350	1.14579	0.0341	0.12431	0.27435	0.78381	0.99767
ENSG00000100351	2.52894	0.08473	0.12695	0.66743	0.50449	0.98264
ENSG00000100353	21.8282	-0.0213	0.03654	-0.58291	0.55995	0.98672
ENSG00000100354	2.77707	0.01784	0.08898	0.20051	0.84108	0.99767
ENSG00000100364	0.42251	0.18576	0.18955	0.97999	0.32709	0.94988
ENSG00000100372	5.58924	0.14273	0.0541	2.63816	0.00834	0.29205
ENSG00000100376	1.64401	0.06703	0.10211	0.65642	0.51156	0.98264
ENSG00000100380	29.7091	-0.03263	0.03237	-1.00805	0.31343	0.94017
ENSG00000100387	42.4602	-0.07624	0.02799	-2.72355	0.00646	0.25497
ENSG00000100393	3.04063	-0.08986	0.07563	-1.18813	0.23478	0.8985
ENSG00000100395	1.60853	0.11073	0.09591	1.15456	0.24827	0.90859
ENSG00000100401	4.54858	-0.04956	0.07049	-0.70308	0.482	0.98001
ENSG00000100403	2.38766	0.04589	0.08748	0.52458	0.59987	0.99094
ENSG00000100410	14.1461	-0.06134	0.04619	-1.32807	0.18416	0.85747
ENSG00000100412	5.88698	-0.0852	0.05614	-1.51756	0.12913	0.79011
ENSG00000100413	4.15686	-0.01635	0.06725	-0.24311	0.80792	0.99767
ENSG00000100416	3.61602	0.00699	0.07236	0.09666	0.92299	0.99767
ENSG00000100417	2.83195	0.01787	0.08549	0.20901	0.83444	0.99767
ENSG00000100418	2.12972	-0.05571	0.08572	-0.64991	0.51575	0.98305
ENSG00000100422	0.97776	0.00783	0.1477	0.05304	0.9577	0.99767
ENSG00000100425	1.12948	0.09622	0.11922	0.80714	0.41959	0.97085
ENSG00000100426	1.14897	-0.09201	0.11794	-0.78016	0.4353	0.97287
ENSG00000100439	0.2186	0.03865	0.28321	0.13646	0.89146	0.99767
ENSG00000100441	1.49045	0.06463	0.1106	0.58438	0.55897	0.98672
ENSG00000100442	34.3596	-0.09305	0.03263	-2.85195	0.00435	0.20543
ENSG00000100445	2.85997	0.07658	0.07838	0.97709	0.32852	0.95044
ENSG00000100461	2.90737	0.00616	0.07532	0.08183	0.93478	0.99767
ENSG00000100462	7.68232	0.09649	0.05569	1.73267	0.08316	0.70235
ENSG00000100473	9.28766	0.01457	0.0502	0.29026	0.77162	0.99767
ENSG00000100478	1.09043	0.36309	0.13701	2.65017	0.00805	0.28453
ENSG00000100479	3.43281	0.04245	0.07479	0.56768	0.57025	0.98874
ENSG00000100483	0.75342	0.5039	0.15512	3.24846	0.00116	0.09169
ENSG00000100485	0.61886	-0.20287	0.18006	-1.1267	0.25987	0.91719
ENSG00000100490	0.28837	-0.31347	0.25018	-1.25296	0.21022	0.87942
ENSG00000100503	0.51333	0.11489	0.18307	0.62759	0.53027	0.98365
ENSG00000100504	0.83174	0.00832	0.17039	0.04882	0.96107	0.99767
ENSG00000100519	21.816	-0.02951	0.03892	-0.75806	0.44842	0.976
ENSG00000100522	3.1066	0.12016	0.07866	1.52755	0.12662	0.78849
ENSG00000100523	0.58663	0.03782	0.17589	0.21502	0.82975	0.99767
ENSG00000100526	9.13142	0.07162	0.08022	0.89272	0.37201	0.96419
ENSG00000100528	8.37744	0.03289	0.0515	0.63859	0.52309	0.98355
ENSG00000100532	1.21819	-0.00159	0.1283	-0.01242	0.99009	0.99862
ENSG00000100554	5.2276	0.15354	0.06879	2.23196	0.02562	0.47387
ENSG00000100564	2.25397	-0.08245	0.08619	-0.95659	0.33877	0.95618
ENSG00000100567	47.3303	-0.07077	0.03654	-1.93676	0.05277	0.61057
ENSG00000100568	11.1103	-0.07216	0.04969	-1.45225	0.14643	0.81346
ENSG00000100575	10.924	-0.01092	0.05081	-0.21486	0.82987	0.99767
ENSG00000100577	1.3799	-0.03544	0.11611	-0.30519	0.76022	0.99767
ENSG00000100578	1.97439	0.00805	0.10172	0.07911	0.93695	0.99767
ENSG00000100580	1.21889	0.28897	0.12428	2.32524	0.02006	0.44151
ENSG00000100591	19.5502	0.11489	0.04248	2.70442	0.00684	0.26266
ENSG00000100592	1.93381	-0.03311	0.10672	-0.31025	0.75637	0.99767
ENSG00000100596	1.95283	0.20563	0.0957	2.14872	0.03166	0.5176
ENSG00000100600	0.20649	0.05509	0.31409	0.17539	0.86078	0.99767
ENSG00000100601	1.14231	0.08397	0.12093	0.69435	0.48746	0.98053
ENSG00000100603	8.90516	-0.00375	0.05095	-0.07356	0.94136	0.99767
ENSG00000100605	1.08435	-0.18673	0.1238	-1.50828	0.13148	0.79385
ENSG00000100612	1.63912	-0.02581	0.10938	-0.23597	0.81346	0.99767
ENSG00000100614	1.56874	-0.02036	0.10302	-0.19765	0.84332	0.99767
ENSG00000100625	0.34554	0.05259	0.21144	0.2487	0.80359	0.99767
ENSG00000100629	0.78964	0.1281	0.16323	0.78481	0.43256	0.9728
ENSG00000100632	81.1868	-0.07949	0.02834	-2.80453	0.00504	0.22399
ENSG00000100644	0.44279	-0.07736	0.18443	-0.41945	0.67489	0.99767
ENSG00000100647	1.11349	0.1122	0.12964	0.86547	0.38678	0.97085
ENSG00000100650	38.811	-0.08903	0.03078	-2.89191	0.00383	0.1921
ENSG00000100664	18.3734	0.02183	0.04295	0.50811	0.61138	0.99279
ENSG00000100697	2.24177	-0.04317	0.09179	-0.47029	0.63815	0.99767
ENSG00000100711	0.71162	0.14907	0.15137	0.98483	0.32471	0.94838
ENSG00000100714	12.8634	0.02919	0.04633	0.63003	0.52867	0.98365
ENSG00000100722	4.86951	0.14629	0.06445	2.26964	0.02323	0.46533
ENSG00000100726	1.25048	-0.16191	0.11205	-1.44504	0.14845	0.81692
ENSG00000100731	0.46986	0.25332	0.21324	1.18798	0.23484	0.8985
ENSG00000100744	1.21232	0.33976	0.11607	2.92712	0.00342	0.1798
ENSG00000100749	11.7962	-0.03957	0.05309	-0.74521	0.45615	0.976
ENSG00000100764	23.2364	-0.01593	0.04224	-0.37718	0.70604	0.99767
ENSG00000100784	0.40583	0.30689	0.20657	1.4856	0.13738	0.80192
ENSG00000100796	2.98254	0.05003	0.07662	0.65289	0.51383	0.98305
ENSG00000100802	0.60062	-0.01453	0.15852	-0.09166	0.92697	0.99767
ENSG00000100804	46.8284	-0.0551	0.03576	-1.54076	0.12338	0.78275
ENSG00000100811	8.14549	-0.08674	0.05125	-1.69238	0.09057	0.72002
ENSG00000100813	9.59209	0.0477	0.04854	0.98266	0.32578	0.94959
ENSG00000100814	6.41637	0.06314	0.06014	1.04979	0.29381	0.93224
ENSG00000100815	1.52653	0.04315	0.10927	0.39487	0.69294	0.99767
ENSG00000100823	25.9092	-0.05799	0.0367	-1.58011	0.11408	0.76833
ENSG00000100836	2.55644	-0.03397	0.0794	-0.42781	0.66879	0.99767
ENSG00000100852	1.33358	0.01277	0.11358	0.11246	0.91046	0.99767
ENSG00000100865	8.81293	0.04361	0.05406	0.80666	0.41986	0.97085
ENSG00000100883	5.42241	-0.0147	0.05724	-0.25678	0.79735	0.99767
ENSG00000100888	3.35449	0.17325	0.07381	2.34718	0.01892	0.43439
ENSG00000100889	2.47709	-0.01713	0.10608	-0.16147	0.87172	0.99767
ENSG00000100890	0.51467	0.17087	0.17064	1.00134	0.31666	0.94164
ENSG00000100897	1.9825	-0.01653	0.0891	-0.18547	0.85286	0.99767
ENSG00000100902	8.16086	-0.01742	0.05257	-0.33141	0.74034	0.99767
ENSG00000100906	0.57099	-0.58209	0.18202	-3.19791	0.00138	0.10317
ENSG00000100908	0.50665	0.09542	0.18074	0.52797	0.59752	0.99072
ENSG00000100911	24.3544	-0.03696	0.04	-0.92396	0.3555	0.96041
ENSG00000100916	1.27011	0.21674	0.12535	1.72905	0.0838	0.70295
ENSG00000100926	0.51433	0.17352	0.1771	0.97975	0.32721	0.94988
ENSG00000100934	0.75073	0.07121	0.15618	0.45593	0.64844	0.99767
ENSG00000100938	3.5215	0.14224	0.07627	1.86482	0.06221	0.64339
ENSG00000100941	20.7379	0.03757	0.0446	0.8424	0.39956	0.97085
ENSG00000100949	0.8902	-0.09568	0.13079	-0.73159	0.46442	0.97689
ENSG00000100968	0.20224	-0.03825	0.31396	-0.12182	0.90304	0.99767
ENSG00000100979	0.66116	-0.00149	0.16433	-0.00909	0.99275	0.99862
ENSG00000100982	1.70836	-0.22434	0.09831	-2.28199	0.02249	0.46026
ENSG00000100983	8.00892	0.03832	0.04993	0.76738	0.44285	0.976
ENSG00000100991	1.82227	0.20326	0.09473	2.14565	0.0319	0.51866
ENSG00000100994	0.70188	0.21777	0.15262	1.42692	0.1536	0.82066
ENSG00000100997	1.01828	0.17228	0.12992	1.32609	0.18481	0.85831
ENSG00000101000	9.13437	-0.01537	0.09034	-0.17017	0.86488	0.99767
ENSG00000101003	3.5322	-0.08866	0.07606	-1.16565	0.24376	0.90532
ENSG00000101004	0.78308	-0.03547	0.17117	-0.2072	0.83585	0.99767
ENSG00000101019	3.84217	0.07624	0.06729	1.1329	0.25726	0.915
ENSG00000101040	7.22945	-0.01919	0.06125	-0.31334	0.75402	0.99767
ENSG00000101052	1.23074	-0.00239	0.11127	-0.02149	0.98286	0.99861
ENSG00000101057	5.95382	-0.01159	0.0656	-0.17675	0.85971	0.99767
ENSG00000101079	2.54232	-0.05036	0.08304	-0.60641	0.54424	0.98655
ENSG00000101084	0.3872	0.0657	0.18041	0.36419	0.71572	0.99767
ENSG00000101096	0.55697	-0.01567	0.17165	-0.09129	0.92727	0.99767
ENSG00000101104	0.19157	-0.05556	0.30994	-0.17927	0.85773	0.99767
ENSG00000101109	2.50098	0.15212	0.08697	1.74918	0.08026	0.69675
ENSG00000101126	3.18523	-0.02787	0.07334	-0.37999	0.70395	0.99767
ENSG00000101132	12.516	0.0104	0.04678	0.22242	0.82399	0.99767
ENSG00000101138	2.62431	-0.01322	0.08228	-0.1607	0.87233	0.99767
ENSG00000101146	6.34423	0.01173	0.05649	0.20764	0.83551	0.99767
ENSG00000101150	4.10382	0.01089	0.06539	0.16647	0.86779	0.99767
ENSG00000101152	2.44309	-0.09338	0.0846	-1.10376	0.2697	0.92021
ENSG00000101158	6.29707	-0.03524	0.05509	-0.63965	0.5224	0.98355
ENSG00000101160	1.50908	0.04374	0.11837	0.36954	0.71173	0.99767
ENSG00000101161	5.62151	0.03239	0.06162	0.5256	0.59917	0.99094
ENSG00000101166	8.77802	0.05632	0.05904	0.95385	0.34016	0.95618
ENSG00000101181	2.04345	0.12312	0.09264	1.32908	0.18382	0.85747
ENSG00000101182	50.5073	-0.02755	0.03283	-0.83935	0.40127	0.97085
ENSG00000101187	0.46288	0.23593	0.17592	1.34115	0.17987	0.85438
ENSG00000101189	1.30233	0.02963	0.11329	0.2615	0.79371	0.99767
ENSG00000101190	1.17425	0.00214	0.13235	0.01619	0.98708	0.99862
ENSG00000101191	1.68683	0.07608	0.0965	0.7884	0.43046	0.97197
ENSG00000101193	3.28411	0.0961	0.07289	1.31837	0.18738	0.86172
ENSG00000101199	0.61187	0.16451	0.15461	1.06402	0.28732	0.92764
ENSG00000101216	0.55722	0.03578	0.16041	0.22305	0.8235	0.99767
ENSG00000101220	5.96919	-0.06071	0.06978	-0.87005	0.38427	0.97085
ENSG00000101224	0.80824	-0.07649	0.14624	-0.52305	0.60094	0.99094
ENSG00000101230	0.20802	-0.02915	0.32431	-0.0899	0.92837	0.99767
ENSG00000101236	1.93147	0.05704	0.10949	0.52091	0.60243	0.99094
ENSG00000101246	3.09798	-0.01489	0.07843	-0.18983	0.84944	0.99767
ENSG00000101247	2.65093	-0.01243	0.08228	-0.15102	0.87996	0.99767
ENSG00000101255	1.3347	0.43217	0.14912	2.89817	0.00375	0.18978
ENSG00000101265	0.40139	-0.15283	0.30002	-0.5094	0.61047	0.99279
ENSG00000101266	11.7957	0.04779	0.04287	1.1146	0.26502	0.91877
ENSG00000101290	1.21854	0.02813	0.116	0.24253	0.80837	0.99767
ENSG00000101294	8.94728	-0.02351	0.04953	-0.4747	0.635	0.99686
ENSG00000101310	3.5891	0.08475	0.06977	1.21479	0.22445	0.89299
ENSG00000101333	0.44668	0.11943	0.23301	0.51254	0.60828	0.99263
ENSG00000101335	0.48158	-0.10399	0.21192	-0.49073	0.62362	0.99388
ENSG00000101337	1.88953	0.19116	0.0908	2.10533	0.03526	0.53837
ENSG00000101343	2.09245	-0.06567	0.09038	-0.72659	0.46748	0.97689
ENSG00000101346	3.83429	-0.00422	0.06932	-0.06085	0.95148	0.99767
ENSG00000101347	1.78755	0.08645	0.1021	0.8467	0.39716	0.97085
ENSG00000101350	2.18385	0.11374	0.08966	1.26853	0.20461	0.87745
ENSG00000101353	0.97073	0.36041	0.30477	1.18257	0.23698	0.89974
ENSG00000101361	50.121	-0.01187	0.03481	-0.34093	0.73316	0.99767
ENSG00000101363	2.26163	-0.10564	0.0842	-1.25475	0.20957	0.87886
ENSG00000101365	19.9123	-0.03137	0.04251	-0.73792	0.46056	0.976
ENSG00000101367	21.2533	-0.0299	0.03579	-0.83533	0.40353	0.97085
ENSG00000101391	4.48406	-0.03668	0.06331	-0.57932	0.56237	0.98748
ENSG00000101400	1.03973	-0.1005	0.14605	-0.68814	0.49136	0.98053
ENSG00000101407	2.41873	0.10122	0.07873	1.28564	0.19857	0.86901
ENSG00000101412	1.08569	-0.05383	0.14161	-0.38013	0.70385	0.99767
ENSG00000101413	2.37387	0.0275	0.08154	0.33733	0.73587	0.99767
ENSG00000101417	1.59624	-0.11598	0.1091	-1.06306	0.28775	0.92764
ENSG00000101421	1.21279	0.08895	0.11825	0.75218	0.45194	0.976
ENSG00000101439	1.99258	-0.12019	0.09564	-1.25673	0.20885	0.87886
ENSG00000101442	0.55442	-0.1166	0.17398	-0.67017	0.50275	0.98175
ENSG00000101444	10.0524	-0.06479	0.04823	-1.34316	0.17922	0.85426
ENSG00000101445	0.19008	0.00198	0.44511	0.00445	0.99645	0.99896
ENSG00000101447	0.55743	-0.00173	0.18944	-0.00913	0.99272	0.99862
ENSG00000101452	1.22061	-0.08858	0.12004	-0.73797	0.46053	0.976
ENSG00000101457	2.81565	-0.05351	0.08914	-0.60021	0.54836	0.98672
ENSG00000101464	4.2078	0.05886	0.06587	0.89357	0.37155	0.96419
ENSG00000101473	2.90833	0.06192	0.0817	0.75785	0.44854	0.976
ENSG00000101474	5.98463	-0.04369	0.06189	-0.70588	0.48026	0.98001
ENSG00000101542	0.30836	0.11308	0.28391	0.39828	0.69043	0.99767
ENSG00000101544	3.40135	-0.04461	0.0745	-0.59881	0.5493	0.98672
ENSG00000101546	3.08972	0.0733	0.07714	0.95019	0.34202	0.95618
ENSG00000101557	6.70865	0.00209	0.0527	0.03959	0.96842	0.99767
ENSG00000101558	12.2363	-0.08419	0.04402	-1.91248	0.05581	0.62293
ENSG00000101574	1.48496	0.14755	0.11079	1.33188	0.1829	0.85747
ENSG00000101577	1.00541	0.1199	0.12772	0.93882	0.34782	0.95745
ENSG00000101596	2.31474	0.02924	0.08222	0.35564	0.72211	0.99767
ENSG00000101608	34.4096	-0.01212	0.03563	-0.34023	0.73368	0.99767
ENSG00000101624	1.53533	0.08805	0.10245	0.85944	0.3901	0.97085
ENSG00000101639	2.78642	0.0566	0.08291	0.68273	0.49477	0.98053
ENSG00000101654	4.14472	0.05669	0.06869	0.82527	0.40922	0.97085
ENSG00000101665	0.72676	0.76628	0.15998	4.78994	0	0.00045
ENSG00000101680	0.18446	-0.12336	0.43377	-0.2844	0.7761	0.99767
ENSG00000101695	0.26722	0.01835	0.25562	0.07179	0.94277	0.99767
ENSG00000101745	3.16156	0.10928	0.084	1.30101	0.19326	0.86613
ENSG00000101746	0.32857	0.15595	0.24025	0.64913	0.51625	0.98305
ENSG00000101751	0.64727	0.02233	0.17118	0.13046	0.8962	0.99767
ENSG00000101752	5.08564	-0.03788	0.06232	-0.60785	0.54329	0.98655
ENSG00000101773	2.95155	-0.08813	0.08079	-1.09085	0.27534	0.92384
ENSG00000101782	5.56965	-0.01533	0.05829	-0.26298	0.79256	0.99767
ENSG00000101811	10.8133	-0.00191	0.05138	-0.03713	0.97038	0.99767
ENSG00000101843	16.2858	0.00153	0.04516	0.03399	0.97289	0.99767
ENSG00000101844	2.38069	0.07762	0.08837	0.8784	0.37973	0.96841
ENSG00000101846	0.25718	0.00984	0.25138	0.03914	0.96878	0.99767
ENSG00000101849	2.55944	-0.00622	0.09853	-0.06311	0.94968	0.99767
ENSG00000101856	7.91214	0.09174	0.05497	1.66896	0.09512	0.72972
ENSG00000101868	3.13456	-0.09213	0.0819	-1.12489	0.26064	0.91749
ENSG00000101871	3.37045	-0.03691	0.08613	-0.42856	0.66825	0.99767
ENSG00000101882	6.27738	-0.02011	0.05694	-0.35313	0.72399	0.99767
ENSG00000101888	1.20691	0.17514	0.11453	1.52924	0.1262	0.78849
ENSG00000101892	0.29165	0.17976	0.2302	0.7809	0.43486	0.97287
ENSG00000101901	7.71188	0.09445	0.05817	1.62361	0.10446	0.74542
ENSG00000101911	1.44085	-0.12906	0.1093	-1.18085	0.23766	0.90044
ENSG00000101928	0.95052	0.11804	0.14126	0.83563	0.40336	0.97085
ENSG00000101935	4.76514	0.07512	0.08046	0.93359	0.35052	0.95846
ENSG00000101940	1.38273	-0.07796	0.10955	-0.71169	0.47666	0.98001
ENSG00000101945	1.79926	-0.0975	0.0972	-1.00308	0.31582	0.94136
ENSG00000101966	3.78601	0.02218	0.07782	0.28504	0.77561	0.99767
ENSG00000101972	13.5721	-0.05788	0.04488	-1.2895	0.19722	0.86901
ENSG00000101974	3.31645	0.03393	0.07358	0.46109	0.64473	0.99767
ENSG00000101986	0.48759	0.11069	0.18122	0.61079	0.54134	0.98644
ENSG00000101997	0.91619	-0.03361	0.15034	-0.22353	0.82312	0.99767
ENSG00000102003	0.43261	0.19129	0.26088	0.73325	0.46341	0.97689
ENSG00000102010	15.0575	0.0367	0.05344	0.68662	0.49232	0.98053
ENSG00000102030	16.2469	-0.0136	0.04583	-0.29669	0.7667	0.99767
ENSG00000102032	0.8938	-0.1173	0.15916	-0.73701	0.46112	0.97613
ENSG00000102034	1.48803	0.0053	0.10662	0.0497	0.96037	0.99767
ENSG00000102038	0.28308	-0.0556	0.32863	-0.16918	0.86565	0.99767
ENSG00000102043	0.4467	-0.19398	0.20629	-0.94033	0.34705	0.95711
ENSG00000102053	0.18834	-0.04705	0.3317	-0.14185	0.8872	0.99767
ENSG00000102054	18.1195	-0.0766	0.04439	-1.72553	0.08443	0.70487
ENSG00000102078	2.66482	0.02201	0.08144	0.27024	0.78697	0.99767
ENSG00000102081	1.41979	0.08096	0.11665	0.69408	0.48763	0.98053
ENSG00000102096	3.31923	0.07306	0.09697	0.75348	0.45116	0.976
ENSG00000102098	0.75124	0.41766	0.14976	2.78885	0.00529	0.22923
ENSG00000102100	1.22334	0.15892	0.11363	1.39856	0.16194	0.83298
ENSG00000102103	15.6509	0.0202	0.04411	0.45804	0.64692	0.99767
ENSG00000102119	4.2343	-0.0584	0.07115	-0.82081	0.41175	0.97085
ENSG00000102125	0.48619	-0.16866	0.18641	-0.90477	0.36559	0.96419
ENSG00000102144	135.692	0.02574	0.02977	0.86483	0.38713	0.97085
ENSG00000102145	16.5036	-0.05706	0.0536	-1.06465	0.28703	0.92732
ENSG00000102158	7.40696	0.07258	0.0556	1.30543	0.19175	0.86441
ENSG00000102172	30.0091	-0.02821	0.03571	-0.79005	0.4295	0.97161
ENSG00000102178	5.73852	0.14514	0.06697	2.16725	0.03022	0.50564
ENSG00000102181	1.10186	0.04494	0.13137	0.34209	0.73229	0.99767
ENSG00000102189	2.02296	0.07107	0.09956	0.71387	0.47531	0.98001
ENSG00000102218	0.37305	0.11933	0.19674	0.60654	0.54415	0.98655
ENSG00000102221	0.5374	-0.12599	0.18656	-0.67533	0.49947	0.98124
ENSG00000102225	1.1887	-0.08599	0.12068	-0.7125	0.47615	0.98001
ENSG00000102226	2.18439	-0.13255	0.1007	-1.31629	0.18808	0.86172
ENSG00000102241	9.22094	0.0924	0.05141	1.79717	0.07231	0.68
ENSG00000102265	59.5238	0.16922	0.0875	1.93388	0.05313	0.61163
ENSG00000102271	0.59115	-0.01191	0.23507	-0.05067	0.95959	0.99767
ENSG00000102287	0.4132	0.18487	0.2115	0.87407	0.38208	0.96942
ENSG00000102290	0.55493	-0.09355	0.20978	-0.44594	0.65564	0.99767
ENSG00000102309	26.9324	-0.0033	0.03286	-0.10043	0.92	0.99767
ENSG00000102316	2.09592	0.06201	0.10046	0.61724	0.53708	0.98618
ENSG00000102317	30.4116	-0.06711	0.03595	-1.86711	0.06189	0.64339
ENSG00000102349	0.19305	0.11147	0.32248	0.34565	0.7296	0.99767
ENSG00000102359	0.69793	-0.08811	0.22662	-0.3888	0.69742	0.99767
ENSG00000102362	0.84759	0.27614	0.14804	1.86538	0.06213	0.64339
ENSG00000102383	0.18991	0.02839	0.38982	0.07283	0.94194	0.99767
ENSG00000102384	1.26044	-0.01649	0.12895	-0.12786	0.89826	0.99767
ENSG00000102390	10.0357	-0.0315	0.05594	-0.56312	0.57335	0.98874
ENSG00000102393	12.023	0.11317	0.05196	2.17782	0.02942	0.50173
ENSG00000102401	2.68862	0.10794	0.09097	1.18654	0.23541	0.8985
ENSG00000102409	81.9607	0.00539	0.0632	0.08521	0.9321	0.99767
ENSG00000102452	0.20878	-0.18796	0.36203	-0.51919	0.60363	0.991
ENSG00000102471	2.92813	-0.00282	0.0857	-0.03289	0.97376	0.99767
ENSG00000102531	1.53306	0.06375	0.11378	0.56031	0.57527	0.98874
ENSG00000102543	1.78631	0.1018	0.11141	0.9137	0.36088	0.96376
ENSG00000102547	1.35214	0.21757	0.12523	1.73746	0.08231	0.6994
ENSG00000102572	3.71338	0.0224	0.06916	0.32382	0.74607	0.99767
ENSG00000102575	0.39248	-0.06169	0.24316	-0.25372	0.79971	0.99767
ENSG00000102580	1.89902	0.0674	0.09588	0.703	0.48206	0.98001
ENSG00000102595	1.02584	0.0519	0.14076	0.36871	0.71234	0.99767
ENSG00000102606	1.36656	0.16394	0.10637	1.54114	0.12328	0.78275
ENSG00000102699	1.4738	0.10148	0.10683	0.94993	0.34215	0.95618
ENSG00000102710	0.99342	-0.11229	0.1311	-0.85656	0.39169	0.97085
ENSG00000102738	4.24962	-0.01149	0.06774	-0.16965	0.86528	0.99767
ENSG00000102743	0.42095	-0.33829	0.18591	-1.81966	0.06881	0.66816
ENSG00000102753	3.01193	-0.06311	0.07749	-0.81443	0.4154	0.97085
ENSG00000102760	0.23674	0.20007	0.30505	0.65587	0.51191	0.98264
ENSG00000102763	1.42667	0.08582	0.11658	0.73615	0.46164	0.97628
ENSG00000102780	0.52553	0.0811	0.19814	0.40929	0.68233	0.99767
ENSG00000102781	0.86488	0.07336	0.13813	0.53109	0.59535	0.99072
ENSG00000102786	0.99347	0.13302	0.13081	1.01691	0.30919	0.93902
ENSG00000102804	6.03179	0.45795	0.11288	4.05711	5e-05	0.00801
ENSG00000102805	0.36777	0.09591	0.19116	0.50172	0.61586	0.99321
ENSG00000102858	0.9155	-0.08351	0.13071	-0.63892	0.52287	0.98355
ENSG00000102870	1.94053	-0.06654	0.11516	-0.57777	0.56342	0.98764
ENSG00000102871	0.58739	-0.13231	0.16397	-0.80692	0.41971	0.97085
ENSG00000102879	0.20235	-0.41661	0.43232	-0.96365	0.33522	0.95559
ENSG00000102882	0.33732	-0.00859	0.18852	-0.04558	0.96365	0.99767
ENSG00000102893	3.80939	-0.0773	0.06961	-1.11052	0.26678	0.92001
ENSG00000102897	2.95519	0.02513	0.08164	0.30784	0.75821	0.99767
ENSG00000102898	6.16478	0.04289	0.05519	0.77718	0.43705	0.97356
ENSG00000102900	5.62743	-0.02141	0.05612	-0.38148	0.70285	0.99767
ENSG00000102901	2.96381	-0.07941	0.08258	-0.96164	0.33623	0.95618
ENSG00000102908	1.68977	0.28566	0.1344	2.12541	0.03355	0.53014
ENSG00000102910	3.72598	0.05276	0.06581	0.80168	0.42274	0.97085
ENSG00000102921	1.39465	-0.07469	0.10526	-0.70952	0.478	0.98001
ENSG00000102931	2.90125	-0.03782	0.07658	-0.49388	0.62139	0.99388
ENSG00000102967	2.33281	-0.01396	0.0899	-0.15528	0.8766	0.99767
ENSG00000102974	4.42094	0.02398	0.06821	0.35152	0.7252	0.99767
ENSG00000102977	1.26805	-0.07246	0.11946	-0.60656	0.54414	0.98655
ENSG00000102978	6.52405	0.05891	0.05407	1.08951	0.27593	0.92384
ENSG00000102984	0.36864	0.23405	0.22476	1.04133	0.29772	0.93386
ENSG00000102996	0.49239	0.21563	0.18973	1.13648	0.25576	0.915
ENSG00000103005	2.55219	0.05153	0.07836	0.65759	0.5108	0.98264
ENSG00000103018	13.0182	-0.02459	0.0415	-0.59262	0.55343	0.98672
ENSG00000103021	0.67836	-0.13676	0.16274	-0.84036	0.4007	0.97085
ENSG00000103024	1.07159	-0.02389	0.12371	-0.19314	0.84685	0.99767
ENSG00000103035	48.6268	-0.08943	0.03196	-2.79832	0.00514	0.22593
ENSG00000103037	2.97103	0.14372	0.0811	1.77229	0.07635	0.68983
ENSG00000103042	0.66308	-0.03138	0.15847	-0.19802	0.84303	0.99767
ENSG00000103043	1.58449	0.00068	0.10035	0.00677	0.9946	0.99862
ENSG00000103047	0.97931	-0.05039	0.14485	-0.34789	0.72792	0.99767
ENSG00000103051	3.00236	0.00019	0.0744	0.00249	0.99801	0.99933
ENSG00000103061	2.52579	-0.0103	0.08912	-0.11561	0.90796	0.99767
ENSG00000103064	2.84947	0.06575	0.07457	0.88175	0.37791	0.9679
ENSG00000103066	0.43361	0.06855	0.18905	0.36259	0.71691	0.99767
ENSG00000103091	2.33832	0.06197	0.0973	0.63685	0.52423	0.98355
ENSG00000103111	2.52247	-0.11924	0.08607	-1.3853	0.16596	0.83809
ENSG00000103121	26.0804	-0.02761	0.03852	-0.71671	0.47355	0.97953
ENSG00000103126	1.99015	0.1083	0.09772	1.10828	0.26774	0.92001
ENSG00000103145	2.82685	-0.04686	0.07733	-0.60602	0.5445	0.98655
ENSG00000103148	1.0562	0.00368	0.12376	0.02976	0.97626	0.99767
ENSG00000103150	0.37089	-0.14913	0.21067	-0.70788	0.47902	0.98001
ENSG00000103152	1.90847	0.02239	0.09262	0.24176	0.80896	0.99767
ENSG00000103160	1.84961	-0.02649	0.10284	-0.25755	0.79675	0.99767
ENSG00000103168	0.52238	0.11472	0.17736	0.64685	0.51773	0.98305
ENSG00000103174	0.33784	-0.132	0.18734	-0.7046	0.48106	0.98001
ENSG00000103187	2.35807	-0.07422	0.12936	-0.57379	0.56611	0.98836
ENSG00000103194	10.261	0.03798	0.04707	0.80688	0.41974	0.97085
ENSG00000103197	0.62223	-0.14059	0.16074	-0.87465	0.38176	0.96939
ENSG00000103199	0.42915	0.22677	0.18654	1.21571	0.22409	0.89299
ENSG00000103202	4.16856	-0.14535	0.07708	-1.8857	0.05933	0.64074
ENSG00000103222	1.38875	-0.02174	0.11778	-0.18457	0.85356	0.99767
ENSG00000103226	2.27538	-0.0548	0.08718	-0.62862	0.5296	0.98365
ENSG00000103245	1.12291	-0.00845	0.12103	-0.06978	0.94437	0.99767
ENSG00000103248	1.13379	-0.00201	0.12364	-0.01629	0.987	0.99862
ENSG00000103249	0.6749	0.23495	0.14785	1.58913	0.11203	0.76424
ENSG00000103253	0.32653	0.00211	0.20002	0.01056	0.99158	0.99862
ENSG00000103254	0.78837	-0.3302	0.1445	-2.28504	0.02231	0.45879
ENSG00000103257	4.67804	0.16074	0.08324	1.93105	0.05348	0.61163
ENSG00000103260	0.43622	-0.03261	0.18526	-0.17605	0.86026	0.99767
ENSG00000103264	0.7789	0.1067	0.14747	0.72354	0.46935	0.97698
ENSG00000103266	4.82468	0.00897	0.06433	0.13945	0.8891	0.99767
ENSG00000103274	5.02235	-0.01097	0.06566	-0.16714	0.86726	0.99767
ENSG00000103275	34.5018	-0.01621	0.03974	-0.40802	0.68326	0.99767
ENSG00000103319	0.95226	0.38982	0.1398	2.78832	0.0053	0.22923
ENSG00000103326	0.82204	0.13813	0.13747	1.0048	0.31499	0.94136
ENSG00000103335	1.76161	0.1685	0.10019	1.68171	0.09263	0.72265
ENSG00000103342	13.1988	0.01572	0.04339	0.36243	0.71703	0.99767
ENSG00000103343	0.69475	0.02016	0.14837	0.13588	0.89191	0.99767
ENSG00000103351	1.83543	0.03369	0.10263	0.32822	0.74274	0.99767
ENSG00000103353	2.36787	0.08673	0.0844	1.02757	0.30415	0.93791
ENSG00000103356	1.82656	-0.06536	0.09927	-0.65838	0.51029	0.98264
ENSG00000103363	35.7766	0.00315	0.03617	0.0871	0.93059	0.99767
ENSG00000103365	4.11563	-0.02235	0.06774	-0.33003	0.74138	0.99767
ENSG00000103381	3.94853	0.10789	0.07257	1.48674	0.13708	0.80192
ENSG00000103404	0.44345	0.35803	0.18455	1.94007	0.05237	0.60995
ENSG00000103415	10.9679	-0.08998	0.05068	-1.77542	0.07583	0.68983
ENSG00000103423	7.23187	0.04583	0.05614	0.81636	0.4143	0.97085
ENSG00000103429	9.83821	-0.05395	0.05019	-1.07508	0.28234	0.9265
ENSG00000103479	0.95809	-0.11909	0.13346	-0.89231	0.37223	0.9643
ENSG00000103485	2.44451	-0.18958	0.10091	-1.87873	0.06028	0.64198
ENSG00000103489	0.45178	0.33802	0.2505	1.34936	0.17722	0.85372
ENSG00000103490	1.78284	-0.11335	0.14717	-0.77017	0.4412	0.976
ENSG00000103494	1.50033	0.06512	0.11007	0.59159	0.55412	0.98672
ENSG00000103495	23.1859	0.02279	0.04206	0.54189	0.58789	0.98953
ENSG00000103496	3.40047	-0.07851	0.07772	-1.01015	0.31243	0.93961
ENSG00000103502	1.35704	0.0147	0.11702	0.12559	0.90006	0.99767
ENSG00000103507	1.06715	-0.12187	0.11545	-1.05561	0.29114	0.93122
ENSG00000103510	1.81092	-0.05367	0.09491	-0.56545	0.57177	0.98874
ENSG00000103512	4.56156	-0.03236	0.06493	-0.49841	0.61819	0.99332
ENSG00000103534	0.22447	-0.06793	0.34715	-0.19568	0.84486	0.99767
ENSG00000103540	1.66555	0.23765	0.10482	2.26721	0.02338	0.46657
ENSG00000103544	2.54323	-0.00286	0.08112	-0.03522	0.97191	0.99767
ENSG00000103549	3.49687	-0.05441	0.06823	-0.79743	0.4252	0.97121
ENSG00000103550	11.8124	-0.09482	0.05259	-1.80305	0.07138	0.67696
ENSG00000103591	5.76257	-0.04925	0.05507	-0.89432	0.37115	0.96419
ENSG00000103599	0.32027	0.1333	0.22713	0.58689	0.55727	0.98672
ENSG00000103642	1.34884	0.11973	0.11989	0.99871	0.31793	0.94211
ENSG00000103653	2.55823	0.16357	0.08346	1.95983	0.05002	0.60421
ENSG00000103657	3.89959	0.00356	0.07227	0.0493	0.96068	0.99767
ENSG00000103671	2.24084	-0.01427	0.09111	-0.15664	0.87553	0.99767
ENSG00000103707	1.67825	0.08743	0.1026	0.85214	0.39414	0.97085
ENSG00000103740	0.23856	0.20066	0.23432	0.85632	0.39182	0.97085
ENSG00000103769	28.7537	-0.0078	0.03353	-0.23252	0.81613	0.99767
ENSG00000103811	14.3409	-0.05645	0.07405	-0.76233	0.44586	0.976
ENSG00000103852	0.33835	0.19336	0.19816	0.97578	0.32917	0.95094
ENSG00000103855	0.62026	0.21961	0.17778	1.23527	0.21673	0.88568
ENSG00000103876	8.88702	0.05549	0.06492	0.85472	0.3927	0.97085
ENSG00000103932	0.90425	-0.12	0.13101	-0.91599	0.35967	0.96317
ENSG00000103966	0.86717	0.03265	0.14034	0.23264	0.81604	0.99767
ENSG00000103978	3.64137	0.0086	0.06911	0.1244	0.901	0.99767
ENSG00000103994	4.3873	-0.09078	0.06486	-1.39959	0.16164	0.83298
ENSG00000103995	2.70147	0.11552	0.09076	1.27275	0.20311	0.87535
ENSG00000104043	0.35799	0.09522	0.25583	0.37219	0.70975	0.99767
ENSG00000104047	3.61243	-0.04139	0.07627	-0.54275	0.5873	0.98953
ENSG00000104064	3.4657	-0.00649	0.07502	-0.0865	0.93107	0.99767
ENSG00000104067	1.44756	0.20372	0.10387	1.96133	0.04984	0.60394
ENSG00000104081	0.60359	-0.30039	0.23495	-1.27856	0.20105	0.87323
ENSG00000104093	0.88818	0.20629	0.15076	1.36832	0.17121	0.84731
ENSG00000104129	1.86095	0.07928	0.0898	0.88283	0.37733	0.96721
ENSG00000104131	26.8493	0.00869	0.03929	0.22109	0.82503	0.99767
ENSG00000104133	1.52574	0.08581	0.11049	0.77662	0.43739	0.97362
ENSG00000104142	0.50873	0.25684	0.17138	1.49867	0.13396	0.79779
ENSG00000104147	6.28004	-0.00475	0.06435	-0.07387	0.94111	0.99767
ENSG00000104164	7.29195	-0.0296	0.05135	-0.57647	0.5643	0.98772
ENSG00000104205	1.20407	0.18714	0.1558	1.20117	0.22969	0.8949
ENSG00000104218	4.26813	0.09471	0.07222	1.31143	0.18971	0.86216
ENSG00000104219	0.45336	0.11769	0.22713	0.51815	0.60435	0.99114
ENSG00000104221	1.71579	0.18904	0.09993	1.89181	0.05852	0.63941
ENSG00000104228	0.65977	0.39078	0.15219	2.56772	0.01024	0.31881
ENSG00000104231	4.23247	-0.09539	0.07	-1.36274	0.17296	0.848
ENSG00000104237	0.25368	0.0844	0.28082	0.30057	0.76374	0.99767
ENSG00000104267	0.22813	0.09881	0.49756	0.19859	0.84259	0.99767
ENSG00000104290	1.57711	0.02723	0.10944	0.24879	0.80352	0.99767
ENSG00000104299	2.04706	0.10162	0.08704	1.1676	0.24297	0.90525
ENSG00000104312	1.27112	0.21973	0.11653	1.88558	0.05935	0.64074
ENSG00000104313	0.27138	0.20309	0.2942	0.69031	0.49	0.98053
ENSG00000104320	3.59636	0.06916	0.07416	0.93259	0.35103	0.95867
ENSG00000104324	3.05859	-0.08469	0.08712	-0.9722	0.33095	0.95272
ENSG00000104325	15.2428	0.05469	0.05554	0.98484	0.3247	0.94838
ENSG00000104327	0.39769	0.50123	0.34978	1.43298	0.15186	0.82066
ENSG00000104331	2.40067	-0.03836	0.08343	-0.45984	0.64563	0.99767
ENSG00000104341	25.1035	-0.01255	0.04552	-0.27571	0.78277	0.99767
ENSG00000104343	0.54058	0.0937	0.16864	0.55561	0.57848	0.98892
ENSG00000104356	2.81703	0.0467	0.08296	0.563	0.57344	0.98874
ENSG00000104365	1.60117	-0.00966	0.10573	-0.09141	0.92717	0.99767
ENSG00000104369	0.25091	0.26858	0.28876	0.93011	0.35232	0.96002
ENSG00000104375	2.60833	0.23345	0.09199	2.53772	0.01116	0.33767
ENSG00000104381	0.69752	0.32546	0.16823	1.93457	0.05304	0.61163
ENSG00000104388	6.02463	0.02005	0.05549	0.36124	0.71792	0.99767
[truncated: 10,894 more rows]

## Sheet: 60min SAHA total RNA
gene_id	baseMean	log2FoldChange	lfcSE	stat	pvalue	padj
ENSG00000000419	16.2784	0.07842	0.03974	1.97317	0.04848	0.36707
ENSG00000000457	0.81271	-0.3335	0.14437	-2.31002	0.02089	0.24459
ENSG00000000460	4.11897	0.02909	0.07196	0.40421	0.68606	0.92804
ENSG00000000971	9.74177	-0.18712	0.13004	-1.43892	0.15017	0.58633
ENSG00000001036	10.8065	-0.02787	0.04656	-0.5987	0.54937	0.88551
ENSG00000001084	3.60627	0.01875	0.07873	0.23821	0.81172	0.96603
ENSG00000001167	1.25813	-0.19489	0.1302	-1.49682	0.13444	0.56158
ENSG00000001460	0.78954	-0.08121	0.16607	-0.48903	0.62482	0.91138
ENSG00000001461	1.79496	0.3967	0.1024	3.87415	0.00011	0.00583
ENSG00000001497	9.17202	-0.12406	0.04938	-2.5124	0.01199	0.17333
ENSG00000001626	0.3665	-0.29027	0.26262	-1.10528	0.26904	0.71841
ENSG00000001629	1.84562	0.10376	0.10172	1.02001	0.30772	0.75125
ENSG00000001630	2.12783	-0.23145	0.09441	-2.45149	0.01423	0.19159
ENSG00000001631	1.06948	-0.26449	0.12204	-2.16719	0.03022	0.29529
ENSG00000002016	0.2491	-0.03313	0.2545	-0.13019	0.89641	0.98276
ENSG00000002330	1.55304	0.15879	0.10943	1.45109	0.14675	0.58135
ENSG00000002549	16.0556	0.02811	0.04293	0.65493	0.51252	0.8645
ENSG00000002586	7.4593	0.00724	0.06693	0.10819	0.91384	0.98695
ENSG00000002746	0.26901	-0.02435	0.2961	-0.08223	0.93447	0.98741
ENSG00000002822	2.08508	-0.10684	0.09276	-1.15169	0.24945	0.70351
ENSG00000002834	7.18125	0.03895	0.05915	0.65843	0.51026	0.86356
ENSG00000002919	1.61982	-0.07422	0.09641	-0.76984	0.4414	0.8313
ENSG00000003056	5.3285	0.03625	0.05906	0.61377	0.53937	0.87987
ENSG00000003096	0.29142	-0.21495	0.25555	-0.84114	0.40027	0.8072
ENSG00000003147	2.29297	0.07051	0.09425	0.74814	0.45438	0.83993
ENSG00000003393	1.49928	0.17	0.11472	1.48193	0.13836	0.56899
ENSG00000003400	1.53846	0.1759	0.1072	1.64092	0.10081	0.50202
ENSG00000003402	6.32285	-0.03762	0.07057	-0.53309	0.59397	0.90222
ENSG00000003436	61.6615	-0.13065	0.12294	-1.06277	0.28788	0.73284
ENSG00000003509	2.45788	-0.01195	0.0835	-0.14307	0.88624	0.98131
ENSG00000003756	3.89743	-0.14935	0.07222	-2.06787	0.03865	0.33238
ENSG00000004059	6.15301	-0.06478	0.05705	-1.13549	0.25617	0.70815
ENSG00000004142	8.53151	-0.00862	0.05071	-0.17	0.86501	0.97631
ENSG00000004399	0.51817	0.29161	0.18687	1.56045	0.11865	0.531
ENSG00000004455	85.416	-0.04707	0.03196	-1.47266	0.14084	0.57175
ENSG00000004478	10.2956	-0.10386	0.05778	-1.79734	0.07228	0.43618
ENSG00000004487	7.10333	-0.15499	0.04895	-3.16636	0.00154	0.04678
ENSG00000004534	5.22668	-0.13239	0.05852	-2.26247	0.02367	0.26044
ENSG00000004700	3.24524	-0.05995	0.07611	-0.78759	0.43094	0.82518
ENSG00000004766	2.87402	-0.04249	0.07946	-0.5347	0.59286	0.90132
ENSG00000004779	38.104	-0.03977	0.05825	-0.68278	0.49475	0.85791
ENSG00000004846	0.32764	0.02122	0.25347	0.08373	0.93327	0.98741
ENSG00000004864	5.57546	-0.05549	0.05619	-0.98739	0.32345	0.7647
ENSG00000004866	4.87272	-0.09528	0.07386	-1.29001	0.19705	0.64816
ENSG00000004897	7.77341	0.05974	0.05062	1.18017	0.23793	0.69017
ENSG00000004948	0.28121	-0.02311	0.25968	-0.08897	0.9291	0.98738
ENSG00000004961	10.917	-0.06595	0.04965	-1.32834	0.18407	0.63365
ENSG00000004975	0.65003	-0.13141	0.14908	-0.88151	0.37804	0.79442
ENSG00000005007	5.64647	0.0076	0.0603	0.12597	0.89976	0.9835
ENSG00000005020	2.55278	-0.06317	0.09243	-0.68348	0.4943	0.85791
ENSG00000005022	111.301	-0.07172	0.03832	-1.87133	0.0613	0.40824
ENSG00000005059	0.40974	-0.07338	0.19423	-0.3778	0.70558	0.93479
ENSG00000005075	49.5463	0.04064	0.026	1.56305	0.11804	0.53018
ENSG00000005100	3.20753	0.13519	0.08081	1.67294	0.09434	0.48512
ENSG00000005108	0.24049	0.1079	0.29911	0.36073	0.7183	0.93641
ENSG00000005156	2.31041	0.13254	0.08565	1.5475	0.12174	0.53567
ENSG00000005175	11.6347	0.0379	0.04438	0.85387	0.39317	0.80427
ENSG00000005187	13.0735	0.16363	0.09179	1.78256	0.07466	0.44178
ENSG00000005189	1.07957	-0.01015	0.12307	-0.08249	0.93425	0.98741
ENSG00000005194	13.8572	0.01681	0.03943	0.42622	0.66995	0.92403
ENSG00000005238	0.28233	0.82181	0.22672	3.62481	0.00029	0.01323
ENSG00000005249	6.72877	-0.00412	0.0692	-0.05949	0.95256	0.99268
ENSG00000005302	2.20299	0.05641	0.09496	0.5941	0.55244	0.88679
ENSG00000005339	2.68247	-0.02251	0.08424	-0.2672	0.78931	0.95824
ENSG00000005436	1.3789	-0.11168	0.11522	-0.96926	0.33242	0.77057
ENSG00000005448	0.81994	-0.07483	0.15913	-0.47026	0.63817	0.91719
ENSG00000005469	0.60181	-0.09531	0.19585	-0.48665	0.6265	0.9121
ENSG00000005483	4.10992	0.07245	0.06914	1.04783	0.29472	0.73976
ENSG00000005486	1.16622	0.03822	0.12255	0.3119	0.75512	0.94975
ENSG00000005700	1.83442	0.08469	0.09702	0.87299	0.38267	0.79717
ENSG00000005801	4.88444	-0.11428	0.06653	-1.71777	0.08584	0.4647
ENSG00000005810	4.19092	-0.02361	0.07042	-0.33535	0.73736	0.94306
ENSG00000005812	0.65973	-0.28446	0.15301	-1.85904	0.06302	0.41451
ENSG00000005882	0.2563	0.03378	0.23709	0.14249	0.88669	0.98133
ENSG00000005889	1.59077	-0.29984	0.10824	-2.77017	0.0056	0.11033
ENSG00000005893	17.4061	0.05618	0.0536	1.04811	0.29459	0.73975
ENSG00000006007	4.11093	0.27258	0.07783	3.5022	0.00046	0.0193
ENSG00000006015	3.6836	-0.01571	0.07557	-0.20788	0.83532	0.9696
ENSG00000006025	0.43393	0.3037	0.18881	1.6085	0.10773	0.51679
ENSG00000006042	4.95975	-0.08982	0.06719	-1.33682	0.18128	0.62921
ENSG00000006062	0.36852	0.47251	0.21769	2.17058	0.02996	0.29504
ENSG00000006125	9.76381	0.0009	0.04509	0.01996	0.98407	0.99606
ENSG00000006194	1.10877	0.34352	0.12443	2.7607	0.00577	0.11182
ENSG00000006327	0.57726	1.24963	0.19334	6.46322	0	0
ENSG00000006451	9.29113	0.05385	0.05615	0.95907	0.33752	0.77235
ENSG00000006453	2.81998	-0.07452	0.07824	-0.95245	0.34087	0.77276
ENSG00000006459	0.83758	0.03253	0.16818	0.1934	0.84665	0.97171
ENSG00000006468	0.62078	0.08252	0.18134	0.45506	0.64906	0.92
ENSG00000006530	5.0435	-0.06961	0.06219	-1.11945	0.26295	0.71403
ENSG00000006576	3.52087	0.13165	0.08682	1.51641	0.12942	0.55081
ENSG00000006607	1.83952	0.16319	0.10203	1.59941	0.10973	0.51979
ENSG00000006625	19.5519	-0.00099	0.04323	-0.02281	0.9818	0.99599
ENSG00000006634	8.76327	-0.11253	0.05792	-1.94268	0.05205	0.37789
ENSG00000006638	0.23337	0.24134	0.27214	0.88681	0.37518	0.79294
ENSG00000006652	8.83596	-0.03605	0.06296	-0.57265	0.56688	0.89228
ENSG00000006695	2.34925	-0.20783	0.08451	-2.45936	0.01392	0.18973
ENSG00000006704	1.23827	-0.0925	0.11549	-0.80098	0.42314	0.82009
ENSG00000006712	4.79226	-0.16049	0.06973	-2.30143	0.02137	0.24724
ENSG00000006715	3.95358	0.04754	0.06799	0.69925	0.4844	0.85372
ENSG00000006744	7.57699	-0.0117	0.0527	-0.22205	0.82427	0.96769
ENSG00000006757	3.02971	-0.16886	0.08333	-2.02634	0.04273	0.34767
ENSG00000006831	2.32283	-0.05728	0.08387	-0.68304	0.49458	0.85791
ENSG00000006837	0.65419	0.48247	0.15854	3.04327	0.00234	0.06366
ENSG00000007038	16.3901	-0.01226	0.05309	-0.23089	0.8174	0.9665
ENSG00000007047	0.73282	0.54068	0.15597	3.46649	0.00053	0.02119
ENSG00000007080	36.6873	-0.0471	0.03553	-1.3255	0.18501	0.6342
ENSG00000007168	7.858	-0.07726	0.04805	-1.60806	0.10782	0.51699
ENSG00000007202	4.61537	0.01174	0.06546	0.17942	0.85761	0.97499
ENSG00000007255	3.72962	-0.00637	0.08481	-0.07507	0.94016	0.98967
ENSG00000007264	1.29598	0.13934	0.12654	1.10116	0.27083	0.7201
ENSG00000007341	2.77111	-0.01481	0.08826	-0.16781	0.86673	0.97708
ENSG00000007372	0.75037	0.09124	0.19095	0.47781	0.63279	0.9148
ENSG00000007376	0.89498	0.20514	0.13439	1.52646	0.1269	0.54555
ENSG00000007392	5.49278	-0.10525	0.06874	-1.53104	0.12576	0.5433
ENSG00000007520	4.5971	0.08445	0.06292	1.34213	0.17956	0.62716
ENSG00000007541	0.61207	0.06256	0.16485	0.37951	0.70431	0.93429
ENSG00000007545	1.14792	0.05413	0.13243	0.40875	0.68273	0.92746
ENSG00000007866	0.41194	0.22559	0.19555	1.15364	0.24865	0.70297
ENSG00000007923	8.63399	-0.01852	0.04989	-0.3712	0.71048	0.93533
ENSG00000007944	3.16802	0.9509	0.10865	8.75198	0	0
ENSG00000007968	0.80967	-0.14167	0.15032	-0.94245	0.34596	0.77697
ENSG00000008018	106.729	-0.00742	0.0245	-0.30283	0.76202	0.95183
ENSG00000008083	5.06307	0.0271	0.07653	0.35407	0.72329	0.93701
ENSG00000008130	3.87642	0.08343	0.06875	1.21359	0.22491	0.67844
ENSG00000008196	4.83499	-0.15585	0.09321	-1.67205	0.09451	0.48512
ENSG00000008256	1.23697	0.16047	0.12853	1.24853	0.21184	0.66428
ENSG00000008277	0.41303	-0.01592	0.23222	-0.06855	0.94535	0.99154
ENSG00000008282	11.0377	-0.06349	0.04478	-1.41773	0.15627	0.59406
ENSG00000008283	3.6183	-0.08104	0.07863	-1.03068	0.30269	0.74691
ENSG00000008294	3.48854	0.01654	0.06989	0.23669	0.8129	0.96606
ENSG00000008324	19.5621	0.13682	0.0391	3.49955	0.00047	0.01938
ENSG00000008382	0.31419	0.09614	0.20722	0.46393	0.6427	0.91906
ENSG00000008394	29.7614	-0.01102	0.04505	-0.24471	0.80668	0.96558
ENSG00000008405	2.32112	-0.04809	0.08631	-0.55725	0.57736	0.89622
ENSG00000008441	0.69065	0.43116	0.16728	2.5775	0.00995	0.15439
ENSG00000008513	0.27511	0.37801	0.28151	1.3428	0.17934	0.62716
ENSG00000008710	0.2507	0.07541	0.24326	0.30999	0.75657	0.95048
ENSG00000008838	4.02616	0.05	0.06856	0.72935	0.46579	0.84574
ENSG00000008853	0.23149	0.266	0.2843	0.93563	0.34946	0.77989
ENSG00000008869	0.97048	-0.04072	0.13345	-0.30517	0.76023	0.95151
ENSG00000008952	28.7339	-0.04767	0.03576	-1.33312	0.18249	0.63072
ENSG00000008988	377.385	-0.03432	0.02562	-1.33986	0.18029	0.6275
ENSG00000009307	39.0611	-0.06929	0.02755	-2.51485	0.01191	0.17295
ENSG00000009335	5.24994	-0.05572	0.06536	-0.85248	0.39395	0.80496
ENSG00000009413	2.70735	-0.07528	0.08862	-0.84955	0.39558	0.80554
ENSG00000009694	0.53022	0.10012	0.21131	0.4738	0.63564	0.91605
ENSG00000009780	0.77476	-0.14773	0.14711	-1.00421	0.31528	0.75896
ENSG00000009830	0.27815	-0.02304	0.21715	-0.10609	0.91551	0.98695
ENSG00000009844	6.35767	-0.06792	0.05282	-1.28589	0.19848	0.64862
ENSG00000009954	10.9997	-0.0312	0.04596	-0.67879	0.49727	0.85886
ENSG00000010017	8.56733	0.01841	0.05208	0.35351	0.7237	0.93736
ENSG00000010072	1.33566	0.34702	0.10735	3.23273	0.00123	0.03951
ENSG00000010165	6.97188	0.00729	0.05557	0.13113	0.89567	0.98276
ENSG00000010219	2.69177	-0.06089	0.07997	-0.76145	0.44639	0.83426
ENSG00000010244	10.1605	-0.07648	0.04552	-1.68011	0.09294	0.482
ENSG00000010256	18.2434	-0.06598	0.04136	-1.59529	0.11065	0.52014
ENSG00000010270	4.64719	0.00723	0.06431	0.11247	0.91045	0.98656
ENSG00000010278	1.20332	0.07529	0.15341	0.49076	0.62359	0.91107
ENSG00000010292	3.88257	0.05789	0.08008	0.72293	0.46972	0.84723
ENSG00000010310	0.42422	0.18028	0.2137	0.8436	0.39889	0.80672
ENSG00000010318	0.76163	-0.04283	0.15605	-0.27446	0.78373	0.95774
ENSG00000010322	0.86992	0.27762	0.1367	2.03087	0.04227	0.34602
ENSG00000010361	0.23178	0.04103	0.24427	0.16799	0.86659	0.97707
ENSG00000010404	3.09879	-0.0691	0.11618	-0.59477	0.552	0.88654
ENSG00000010539	0.66929	-0.34948	0.17103	-2.04344	0.04101	0.3412
ENSG00000010626	0.52008	-0.04443	0.20911	-0.21248	0.83173	0.9696
ENSG00000010671	7.81141	0.0642	0.05297	1.21212	0.22547	0.67896
ENSG00000010704	0.33332	-0.40654	0.28334	-1.43481	0.15134	0.5869
ENSG00000010803	1.83825	0.08407	0.10795	0.77884	0.43607	0.8282
ENSG00000010810	3.85007	0.09225	0.09209	1.00179	0.31644	0.75896
ENSG00000010818	0.23757	-0.03381	0.39073	-0.08652	0.93105	0.98738
ENSG00000011007	10.7183	0.07823	0.04527	1.72815	0.08396	0.46084
ENSG00000011009	9.50795	0.08049	0.05262	1.52966	0.1261	0.54415
ENSG00000011021	0.97459	0.00941	0.13664	0.06885	0.94511	0.99146
ENSG00000011028	1.02121	-0.01488	0.15272	-0.09743	0.92239	0.98738
ENSG00000011052	0.48999	0.10714	0.17542	0.61076	0.54136	0.88092
ENSG00000011105	0.27837	0.84615	0.76977	1.09922	0.27167	0.7201
ENSG00000011114	1.34547	0.08018	0.11775	0.68095	0.4959	0.85808
ENSG00000011132	0.26574	-0.04836	0.2307	-0.20962	0.83396	0.9696
ENSG00000011143	1.61278	-0.12399	0.10192	-1.21662	0.22375	0.67662
ENSG00000011198	4.78606	-0.16327	0.07352	-2.2207	0.02637	0.27648
ENSG00000011243	1.97499	0.10871	0.10534	1.03196	0.30209	0.74653
ENSG00000011258	0.95549	-0.07695	0.13881	-0.55436	0.57933	0.8972
ENSG00000011260	11.1666	-0.04042	0.05112	-0.79085	0.42903	0.82399
ENSG00000011275	2.48611	0.09832	0.08333	1.17996	0.23802	0.69017
ENSG00000011295	2.69975	0.09301	0.0833	1.11666	0.26414	0.71567
ENSG00000011304	21.6787	-0.04042	0.03956	-1.02172	0.30691	0.75018
ENSG00000011376	1.86432	-0.12204	0.09099	-1.34124	0.17984	0.62716
ENSG00000011405	1.86646	-0.0566	0.10506	-0.53873	0.59007	0.90071
ENSG00000011422	0.87087	0.07829	0.17207	0.45503	0.64909	0.92
ENSG00000011426	3.82589	0.07058	0.08312	0.84907	0.39584	0.80584
ENSG00000011451	0.97997	0.09471	0.12484	0.75868	0.44805	0.83576
ENSG00000011454	1.53082	-0.02398	0.11002	-0.21799	0.82744	0.96811
ENSG00000011485	6.02692	0.0561	0.05822	0.96357	0.33526	0.77078
ENSG00000011523	1.83831	0.0728	0.10259	0.70963	0.47794	0.84946
ENSG00000011566	1.07613	0.09758	0.14854	0.65695	0.51122	0.86382
ENSG00000011638	0.73113	-0.00371	0.16222	-0.02287	0.98176	0.99599
ENSG00000011677	0.34683	-0.09176	0.25069	-0.36603	0.71434	0.93574
ENSG00000012048	5.86483	-0.0696	0.07027	-0.99047	0.32194	0.76298
ENSG00000012061	5.17821	0.03876	0.07063	0.54873	0.58319	0.89851
ENSG00000012174	1.04601	-0.18519	0.13184	-1.40465	0.16013	0.59984
ENSG00000012211	0.2285	0.21581	0.25081	0.86047	0.38953	0.80243
ENSG00000012232	0.70969	-0.25919	0.15295	-1.6946	0.09015	0.47605
[truncated: 12,011 more rows]
