# Supplementary material for: Deciphering direct transcriptional effects of epigenetic compounds through large-scale new RNA profiling
Source: Nat Commun. 2025 Jul 18;16:6629. doi: 10.1038/s41467-025-61769-z (PMC12274403; doi:10.1038/s41467-025-61769-z)
Supplement: Supplementary file 4 — Supplementary Data 2 [file 41467_2025_61769_MOESM4_ESM.xlsx]

## Sheet: Summary
Supplementary Data 2. Differential expression based on new RNA after treatments with 83 compounds
Analysis of differential expression after each compound treatments in K562 cells, shown in separate tabs.
To test for differentially expressed genes, we used a t-test between a gene’s expression in the compound treated samples compared to 10, randomly sampled DMSO controls. Only compounds with three replicates were used, and the DMSO control samples were independently sampled for each test. To account for the low number of replicates, we utilized a variance adjustment approach, in which we first esti…

## Sheet: +-jq1
gene_id	unadjusted_pvals_linear_corr	adjusted_pvals_linear_corr	unadjusted_pvals_lowess_corr	adjusted_pvals_lowess_corr	mean_ratio
ENSG00000000460	0.64412	0.99976	0.59793	0.99978	1.34986
ENSG00000000971	0.97448	0.99976	0.97509	0.99978	1.04278
ENSG00000001167	0.46003	0.99976	0.40822	0.99978	0.69365
ENSG00000001461	0.55046	0.99976	0.50602	0.99978	0.5332
ENSG00000001629	0.17194	0.93321	0.12029	0.70682	1.55967
ENSG00000002549	0.02635	0.33744	0.01401	0.19652	1.87144
ENSG00000002586	0.07897	0.62919	0.04788	0.42576	0.28154
ENSG00000003400	0.6909	0.99976	0.66835	0.99978	1.46065
ENSG00000003402	0.75561	0.99976	0.76163	0.99978	0.50528
ENSG00000003509	0.88345	0.99976	0.86759	0.99978	0.89154
ENSG00000003756	0.51525	0.99976	0.54263	0.99978	0.77946
ENSG00000004059	0.37351	0.99976	0.37351	0.99978	1.63181
ENSG00000004478	0.73771	0.99976	0.71323	0.99978	1.34421
ENSG00000004487	0.43386	0.99976	0.23723	0.96736	1.67459
ENSG00000004534	0.01472	0.23178	0.01063	0.16039	1.50167
ENSG00000004766	0.84159	0.99976	0.82183	0.99978	0.84183
ENSG00000004866	0.02291	0.30449	0.01336	0.19012	1.69734
ENSG00000004961	0.47127	0.99976	0.46931	0.99978	1.96016
ENSG00000005022	0.01069	0.17898	0.00018	0.00783	0.60215
ENSG00000005059	0.64075	0.99976	0.62109	0.99978	1.51185
ENSG00000005249	0.23985	0.99976	0.23985	0.96815	1.4821
ENSG00000005302	0.63571	0.99976	0.80662	0.99978	0.40944
ENSG00000005448	0.47276	0.99976	0.47276	0.99978	8.14109
ENSG00000005469	0.61021	0.99976	0.6103	0.99978	1.90692
ENSG00000005483	0.13353	0.82145	0.32691	0.99978	0.76267
ENSG00000005486	0.31559	0.99976	0.24922	0.98017	1.66259
ENSG00000005889	0.56614	0.99976	0.50948	0.99978	0.80598
ENSG00000006451	0.00798	0.14721	0.00461	0.08956	1.74618
ENSG00000006530	0.74352	0.99976	0.70368	0.99978	0.86162
ENSG00000006576	0.69397	0.99976	0.64905	0.99978	1.15358
ENSG00000006607	0.27363	0.99976	0.22512	0.95922	2.10823
ENSG00000006634	0.30559	0.99976	0.40191	0.99978	1.19002
ENSG00000006652	0	7e-05	0.00973	0.15177	4.15089
ENSG00000006704	0.36763	0.99976	0.29865	0.99978	1.40763
ENSG00000006747	0.99591	0.99976	0.99648	0.99978	0.98146
ENSG00000006831	0.0122	0.20077	0.00849	0.14152	1.54142
ENSG00000007944	0.00033	0.01442	0.00025	0.00992	1.76115
ENSG00000008083	0.47926	0.99976	0.44417	0.99978	1.13848
ENSG00000008324	0.19419	0.98359	0.19419	0.91446	0.46955
ENSG00000008394	0.34851	0.99976	0.2956	0.99978	0.34585
ENSG00000008952	0.05101	0.48417	0.03599	0.34871	0.50843
ENSG00000009335	0.03406	0.37988	0.02795	0.30594	1.36386
ENSG00000009780	0.05091	0.48417	0.02772	0.30502	2.14379
ENSG00000009844	0.19676	0.98604	0.14125	0.77537	1.53015
ENSG00000010072	0.69531	0.99976	0.65039	0.99978	1.24374
ENSG00000010165	0.99736	0.99976	0.9971	0.99978	0.99893
ENSG00000010219	0.57067	0.99976	0.53332	0.99978	1.91554
ENSG00000010270	0.6619	0.99976	0.64444	0.99978	0.73699
ENSG00000010292	0.55518	0.99976	0.49792	0.99978	0.80264
ENSG00000010318	0.28759	0.99976	0.27267	0.99978	2.43882
ENSG00000010322	0.45775	0.99976	0.40064	0.99978	0.50413
ENSG00000010626	0.93026	0.99976	0.92903	0.99978	1.08555
ENSG00000010704	0.76649	0.99976	0.80181	0.99978	3.64097
ENSG00000011007	0.02067	0.29096	0.01333	0.19012	0.51753
ENSG00000011009	0.23454	0.99976	0.33909	0.99978	1.74868
ENSG00000011021	0.71393	0.99976	0.6726	0.99978	0.77602
ENSG00000011105	0.91181	0.99976	0.92534	0.99978	11.8427
ENSG00000011198	0.60546	0.99976	0.5653	0.99978	0.8782
ENSG00000011376	0.54769	0.99976	0.65211	0.99978	1.17928
ENSG00000011426	0.00193	0.05309	0.0011	0.03189	1.8557
ENSG00000011454	0.66685	0.99976	0.6223	0.99978	1.31739
ENSG00000011523	0.60158	0.99976	0.58182	0.99978	1.69591
ENSG00000012174	0.62203	0.99976	0.80642	0.99978	0.35362
ENSG00000012232	0.90868	0.99976	0.91926	0.99978	0.67725
ENSG00000013288	0.73928	0.99976	0.71624	0.99978	1.41229
ENSG00000013374	0.16722	0.91639	0.32379	0.99978	2.15097
ENSG00000013503	0.08126	0.6396	0.05087	0.43721	1.6507
ENSG00000013561	0.92504	0.99976	0.93898	0.99978	1.08219
ENSG00000013573	0.4967	0.99976	0.43386	0.99978	0.61555
ENSG00000013810	0.56494	0.99976	0.5636	0.99978	1.29918
ENSG00000014123	0.76065	0.99976	0.81	0.99978	1.27051
ENSG00000014138	0.89192	0.99976	0.88636	0.99978	1.17122
ENSG00000014216	0.22301	0.99976	0.17074	0.86446	0.55551
ENSG00000014641	0.62552	0.99976	0.57957	0.99978	0.65785
ENSG00000014824	0.51825	0.99976	0.45466	0.99978	1.27972
ENSG00000015171	0.86007	0.99976	0.85902	0.99978	0.74822
ENSG00000015479	0.41059	0.99976	0.35049	0.99978	0.75976
ENSG00000017260	0.52028	0.99976	0.45953	0.99978	1.43764
ENSG00000018189	0.84865	0.99976	0.83887	0.99978	0.79002
ENSG00000018510	0.58473	0.99976	0.53783	0.99978	1.15353
ENSG00000018699	0.00161	0.04741	0.00173	0.04202	1.42859
ENSG00000019144	0.89424	0.99976	0.89794	0.99978	1.25532
ENSG00000019995	0.95138	0.99976	0.95957	0.99978	1.4386
ENSG00000020129	0.08359	0.64668	0.11143	0.67982	0.15538
ENSG00000021574	0.39976	0.99976	0.33006	0.99978	1.42023
ENSG00000021826	0.99921	0.99976	0.9993	0.99978	0.98105
ENSG00000022840	0.01393	0.22476	0.00993	0.15268	1.51535
ENSG00000023330	0.43421	0.99976	0.43421	0.99978	1.63914
ENSG00000023697	0.56464	0.99976	0.51042	0.99978	1.43188
ENSG00000023734	0.78913	0.99976	0.80232	0.99978	0.93575
ENSG00000023892	0.67755	0.99976	0.67047	0.99978	1.24501
ENSG00000024048	0.34868	0.99976	0.28852	0.99978	1.30116
ENSG00000024862	0.04491	0.45522	0.02718	0.30255	0.46363
ENSG00000025156	0.68788	0.99976	0.64357	0.99978	0.86226
ENSG00000025423	0.71297	0.99976	0.71297	0.99978	1.75942
ENSG00000025434	0.47827	0.99976	0.47799	0.99978	0.59369
ENSG00000025800	0.10734	0.73953	0.10563	0.66226	0.81901
ENSG00000026025	0.87921	0.99976	0.8616	0.99978	0.89692
ENSG00000026508	0.88141	0.99976	0.89881	0.99978	0.62009
ENSG00000026950	0.90223	0.99976	0.90162	0.99978	3.63529
ENSG00000027847	0.6653	0.99976	0.47747	0.99978	1.58194
ENSG00000028116	0.26718	0.99976	0.23015	0.96058	1.2301
ENSG00000028137	0.72444	0.99976	0.72069	0.99978	1.22908
ENSG00000028203	0.98119	0.99976	0.97809	0.99978	0.98856
ENSG00000028839	0.02256	0.30368	0.08767	0.59805	1.54193
ENSG00000029993	0.07748	0.62487	0.04664	0.42416	0.31802
ENSG00000031691	0.60406	0.99976	0.56548	0.99978	0.8823
ENSG00000031698	0.45216	0.99976	0.42947	0.99978	0.82373
ENSG00000032742	0.77933	0.99976	0.79302	0.99978	0.82614
ENSG00000033122	0.92899	0.99976	0.94082	0.99978	0.4306
ENSG00000034510	0.91795	0.99976	0.91795	0.99978	0.97539
ENSG00000034693	0.11006	0.74697	0.12292	0.71805	1.88594
ENSG00000035403	0.02707	0.34241	0.01367	0.19306	2.06935
ENSG00000036054	0.78678	0.99976	0.76333	0.99978	0.90502
ENSG00000037241	0.69363	0.99976	0.69363	0.99978	0.84915
ENSG00000037749	0.84275	0.99976	0.84639	0.99978	0.6768
ENSG00000038210	0.7637	0.99976	0.76621	0.99978	1.40162
ENSG00000038274	0.77573	0.99976	0.74042	0.99978	1.12799
ENSG00000038382	0.95992	0.99976	0.96418	0.99978	9.07521
ENSG00000039123	0.19936	0.99158	0.17815	0.88024	0.80444
ENSG00000039319	0.97231	0.99976	0.97028	0.99978	0.9619
ENSG00000039560	0.07414	0.60818	0.04312	0.40229	2.05113
ENSG00000040275	0.13543	0.82502	0.10114	0.64577	1.39095
ENSG00000040487	0.11736	0.76149	0.09372	0.61716	1.32254
ENSG00000040933	0.88865	0.99976	0.889	0.99978	0.78807
ENSG00000041988	0.39415	0.99976	0.32481	0.99978	0.64181
ENSG00000042429	0.71606	0.99976	0.68404	0.99978	1.32851
ENSG00000043143	0.5847	0.99976	0.56384	0.99978	0.67231
ENSG00000044115	0.05116	0.48417	0.0298	0.3168	1.74291
ENSG00000046651	0.40629	0.99976	0.33806	0.99978	0.58036
ENSG00000047056	0.38399	0.99976	0.32027	0.99978	1.6502
ENSG00000047188	0.98211	0.99976	0.98063	0.99978	1.02374
ENSG00000047315	0.14671	0.85964	0.10891	0.67269	1.40101
ENSG00000047597	0.94431	0.99976	0.94888	0.99978	0.87841
ENSG00000048140	0.38483	0.99976	0.32695	0.99978	0.42718
ENSG00000048342	0.79366	0.99976	0.81365	0.99978	1.78942
ENSG00000048707	0.75126	0.99976	0.71597	0.99978	1.22411
ENSG00000048740	0.8279	0.99976	0.80767	0.99978	1.19203
ENSG00000048828	0.51887	0.99976	0.46703	0.99978	0.82716
ENSG00000048991	0.57917	0.99976	0.52251	0.99978	1.21202
ENSG00000049239	0.81192	0.99976	0.91179	0.99978	2.81661
ENSG00000049245	0.47055	0.99976	0.41084	0.99978	1.23846
ENSG00000049246	0.88577	0.99976	0.8817	0.99978	0.81736
ENSG00000049323	0.40077	0.99976	0.39565	0.99978	1.54862
ENSG00000049618	0.47049	0.99976	0.41257	0.99978	1.58129
ENSG00000049860	0.64258	0.99976	0.58952	0.99978	1.23715
ENSG00000049883	0.47178	0.99976	0.46175	0.99978	2.1799
ENSG00000050344	0.92162	0.99976	0.9567	0.99978	0.86687
ENSG00000050426	0.59347	0.99976	0.53588	0.99978	0.78206
ENSG00000051620	0.71203	0.99976	0.73418	0.99978	0.22851
ENSG00000052126	0.47029	0.99976	0.40853	0.99978	1.5269
ENSG00000052795	0.42867	0.99976	0.36192	0.99978	1.51304
ENSG00000052802	0.9302	0.99976	0.92386	0.99978	0.9826
ENSG00000052841	0.09435	0.68657	0.06638	0.51334	1.45902
ENSG00000053372	2e-05	0.00201	3e-05	0.00189	0.43837
ENSG00000053900	0.18553	0.96496	0.15277	0.80842	2.65278
ENSG00000054118	0.28729	0.99976	0.32498	0.99978	0.93318
ENSG00000054148	0.95381	0.99976	0.95381	0.99978	1.03098
ENSG00000054282	0.13908	0.83449	0.09213	0.61217	1.67972
ENSG00000054523	0.50085	0.99976	0.462	0.99978	1.73832
ENSG00000054967	0.31094	0.99976	0.30559	0.99978	2.48649
ENSG00000055044	0.11927	0.76767	0.12582	0.72545	1.24554
ENSG00000055070	0.64443	0.99976	0.64308	0.99978	0.80108
ENSG00000055130	0.11561	0.75428	0.11653	0.69268	0.83299
ENSG00000055163	0.95968	0.99976	0.96237	0.99978	2.20704
ENSG00000055208	0.16713	0.91639	0.11576	0.69137	0.50317
ENSG00000055211	0.1479	0.85964	0.13804	0.76813	0.46059
ENSG00000056736	0.72328	0.99976	0.74783	0.99978	2.06598
ENSG00000056998	0.94703	0.99976	0.95002	0.99978	0.89465
ENSG00000057252	0.51327	0.99976	0.43182	0.99978	1.31804
ENSG00000057757	0.00026	0.01221	0.00017	0.00762	1.91532
ENSG00000057935	0.39763	0.99976	0.33116	0.99978	1.5729
ENSG00000058063	0.56136	0.99976	0.50318	0.99978	1.2222
ENSG00000058262	0.57936	0.99976	0.52397	0.99978	1.20026
ENSG00000058453	0.91127	0.99976	0.91794	0.99978	1.19999
ENSG00000058668	0.70075	0.99976	0.65803	0.99978	0.76343
ENSG00000059377	0.88741	0.99976	0.90523	0.99978	2.67862
ENSG00000059728	0.38083	0.99976	0.3111	0.99978	1.48795
ENSG00000059769	0.91981	0.99976	0.91981	0.99978	1.07505
ENSG00000060237	0.04666	0.46548	0.02713	0.30255	1.73254
ENSG00000060339	0.14799	0.85964	0.13914	0.76873	0.81691
ENSG00000060642	0.75115	0.99976	0.75561	0.99978	1.59115
ENSG00000060749	0.43257	0.99976	0.36584	0.99978	0.58121
ENSG00000061794	0.01192	0.19702	0.01181	0.17426	0.56323
ENSG00000061936	0.18494	0.96441	0.14699	0.79673	1.3202
ENSG00000061987	0.71617	0.99976	0.6895	0.99978	1.37205
ENSG00000062194	0.59818	0.99976	0.57367	0.99978	0.91172
ENSG00000063046	0.16457	0.91317	0.16318	0.83992	0.59281
ENSG00000063438	0.94669	0.99976	0.95495	0.99978	1.31245
ENSG00000063587	0.87199	0.99976	0.87159	0.99978	1.25765
ENSG00000063601	0.6441	0.99976	0.60007	0.99978	0.77948
ENSG00000063978	0.44423	0.99976	0.41153	0.99978	1.14158
ENSG00000064012	0.7112	0.99976	0.68142	0.99978	0.68481
ENSG00000064199	0.51889	0.99976	0.51889	0.99978	4.48686
ENSG00000064201	0.68902	0.99976	0.7052	0.99978	0.51221
ENSG00000064225	0.99827	0.99976	0.99785	0.99978	1.45643
ENSG00000064651	0.12878	0.80672	0.08418	0.58428	2.02748
ENSG00000064652	0.5956	0.99976	0.54815	0.99978	1.4406
ENSG00000064703	0.21	0.99976	0.15155	0.80508	0.43281
ENSG00000064763	0.93458	0.99976	0.93535	0.99978	1.13806
ENSG00000064933	0.25145	0.99976	0.19002	0.90368	1.80421
ENSG00000064999	0.7184	0.99976	0.68347	0.99978	1.29841
ENSG00000065029	0.89643	0.99976	0.88592	0.99978	0.87911
ENSG00000065060	0.97667	0.99976	0.97385	0.99978	0.97527
ENSG00000065135	0.72678	0.99976	0.69576	0.99978	1.31427
ENSG00000065183	0.4502	0.99976	0.41311	0.99978	1.68927
ENSG00000065243	0.57345	0.99976	0.51986	0.99978	1.18694
ENSG00000065328	0.72912	0.99976	0.78321	0.99978	0.90757
ENSG00000065357	0.77902	0.99976	0.88982	0.99978	2.72923
ENSG00000065485	0.14	0.8375	0.09205	0.61217	1.78045
ENSG00000065491	0.87371	0.99976	0.85434	0.99978	1.05787
ENSG00000065518	0.00363	0.08396	0.00202	0.04674	0.3462
ENSG00000065526	0.65912	0.99976	0.61538	0.99978	0.86986
ENSG00000065548	0.00287	0.07111	0.00189	0.04421	0.37674
ENSG00000065613	0.66814	0.99976	0.62951	0.99978	0.67364
ENSG00000065615	0.95842	0.99976	0.95415	0.99978	1.04993
ENSG00000065621	0.90871	0.99976	0.9227	0.99978	17.4478
ENSG00000065665	0.94944	0.99976	0.95367	0.99978	0.85262
ENSG00000065802	0.75288	0.99976	0.71791	0.99978	0.79298
ENSG00000065882	0.8349	0.99976	0.85271	0.99978	1.66226
ENSG00000065883	0.71505	0.99976	0.68111	0.99978	1.31382
ENSG00000065911	0.62764	0.99976	0.66958	0.99978	1.09363
ENSG00000065970	0.76046	0.99976	0.94827	0.99978	0.68249
ENSG00000065978	0.66584	0.99976	0.66584	0.99978	0.8834
ENSG00000066027	0.82729	0.99976	0.8242	0.99978	0.91482
ENSG00000066084	0.43134	0.99976	0.36223	0.99978	1.40417
ENSG00000066117	0.7356	0.99976	0.69474	0.99978	1.14893
ENSG00000066135	0.19883	0.99158	0.19269	0.91064	3.47207
ENSG00000066136	0.34036	0.99976	0.29243	0.99978	0.78475
ENSG00000066379	0.22957	0.99976	0.18038	0.88286	0.23513
ENSG00000066583	0.14722	0.85964	0.14722	0.79692	4.4713
ENSG00000066651	0.36635	0.99976	0.29972	0.99978	1.35766
ENSG00000066697	0.74476	0.99976	0.71362	0.99978	1.17646
ENSG00000066855	0.68579	0.99976	0.64417	0.99978	1.12838
ENSG00000067057	0.00062	0.02245	0.00063	0.02056	1.52164
ENSG00000067066	0.64647	0.99976	0.6272	0.99978	1.50587
ENSG00000067533	0.2229	0.99976	0.18141	0.88682	0.73432
ENSG00000067606	0.99022	0.99976	0.99079	0.99978	1.40569
ENSG00000067704	0.10012	0.71615	0.06506	0.50649	0.49836
ENSG00000068078	0.09018	0.66693	0.2213	0.94804	2.68286
ENSG00000068354	0.774	0.99976	0.75163	0.99978	0.74177
ENSG00000068383	0.65131	0.99976	0.61904	0.99978	1.46371
ENSG00000068438	0.37074	0.99976	0.26351	0.99978	0.50887
ENSG00000068724	0.70538	0.99976	0.66784	0.99978	1.30267
ENSG00000068796	0.40427	0.99976	0.33526	0.99978	0.60191
ENSG00000068912	0.58369	0.99976	0.54802	0.99978	0.52294
ENSG00000068971	0.27115	0.99976	0.27115	0.99978	18.3151
ENSG00000069020	0.54917	0.99976	0.552	0.99978	2.13212
ENSG00000069424	0.78643	0.99976	0.75545	0.99978	0.82433
ENSG00000069482	0.31998	0.99976	0.31998	0.99978	1.82902
ENSG00000069493	0.99219	0.99976	0.99347	0.99978	0.92368
ENSG00000069849	0	0	0	0	2.56383
ENSG00000070047	0.8952	0.99976	0.88516	0.99978	1.02751
ENSG00000070081	0.93954	0.99976	0.9279	0.99978	0.95804
ENSG00000070190	0.14036	0.83837	0.11429	0.68751	0.19714
ENSG00000070501	0.07989	0.63414	0.05445	0.45379	1.49704
ENSG00000070614	0.53948	0.99976	0.50519	0.99978	0.44846
ENSG00000070718	0.87381	0.99976	0.86878	0.99978	0.80269
ENSG00000070814	0.17766	0.95263	0.06692	0.51498	0.42062
ENSG00000070831	0.54384	0.99976	0.54173	0.99978	0.59596
ENSG00000071051	0.0188	0.27341	0.00957	0.1513	1.94359
ENSG00000071054	0.16719	0.91639	0.13136	0.74763	1.33282
ENSG00000071082	0.10081	0.71975	0.10122	0.64577	0.52716
ENSG00000071243	0.07256	0.60347	0.04952	0.43079	0.5794
ENSG00000071462	0.103	0.72869	0.07375	0.54718	0.49963
ENSG00000071539	0.39941	0.99976	0.33932	0.99978	0.50969
ENSG00000071553	0.71542	0.99976	0.72101	0.99978	1.69628
ENSG00000071575	0.95905	0.99976	0.95814	0.99978	0.92893
ENSG00000071859	0.7218	0.99976	0.68589	0.99978	0.78101
ENSG00000071909	0.89973	0.99976	0.91508	0.99978	0.49004
ENSG00000071967	0.27287	0.99976	0.20804	0.93269	1.69631
ENSG00000072135	0.8714	0.99976	0.8603	0.99978	0.83841
ENSG00000072182	0.06928	0.58474	0.05273	0.44544	0.23345
ENSG00000072195	0.99672	0.99976	0.99716	0.99978	1.06602
ENSG00000072401	0.02251	0.30368	0.01138	0.16968	2.9354
ENSG00000072518	0.63003	0.99976	0.58121	0.99978	1.16144
ENSG00000072571	0.09587	0.69443	0.06153	0.4864	1.62362
ENSG00000072756	0.85825	0.99976	0.83609	0.99978	0.89482
ENSG00000073111	0.02807	0.34937	0.01696	0.22442	0.46897
ENSG00000073282	0.93877	0.99976	0.97218	0.99978	1.29585
ENSG00000073331	0.89736	0.99976	0.89091	0.99978	0.19212
ENSG00000073578	0.12384	0.78538	0.09583	0.62586	0.68859
ENSG00000073711	0.79994	0.99976	0.90522	0.99978	2.85959
ENSG00000073803	0.98995	0.99976	0.99156	0.99978	0.86579
ENSG00000073849	0.45718	0.99976	0.39246	0.99978	1.5015
ENSG00000074266	0.51382	0.99976	0.50308	0.99978	0.84559
ENSG00000074582	0.7697	0.99976	0.74751	0.99978	0.7335
ENSG00000075035	0.71703	0.99976	0.73988	0.99978	0.22327
ENSG00000075089	0.66634	0.99976	0.62757	0.99978	1.37422
ENSG00000075239	0.44453	0.99976	0.37091	0.99978	1.43959
ENSG00000075292	0.97488	0.99976	0.97074	0.99978	1.015
ENSG00000075391	0.95835	0.99976	0.96178	0.99978	2.67916
ENSG00000075407	0.66911	0.99976	0.66097	0.99978	0.47462
ENSG00000075415	0.84359	0.99976	0.84256	0.99978	1.11606
ENSG00000075420	0.24566	0.99976	0.18431	0.8889	1.79761
ENSG00000075618	0	0.00047	0	0.00033	2.23856
ENSG00000075785	0.27154	0.99976	0.31723	0.99978	1.06352
ENSG00000075790	0.32412	0.99976	0.25656	0.98852	1.4323
ENSG00000075884	0.99829	0.99976	0.99847	0.99978	1.00587
ENSG00000075914	0.1133	0.75207	0.0901	0.60431	0.49404
ENSG00000075975	0.6987	0.99976	0.6984	0.99978	1.16581
ENSG00000076043	0.76214	0.99976	0.73951	0.99978	1.2534
ENSG00000076053	0.62388	0.99976	0.58522	0.99978	0.60411
ENSG00000076201	0.90168	0.99976	0.88601	0.99978	0.92912
ENSG00000076242	0.58391	0.99976	0.58356	0.99978	0.81302
ENSG00000076248	0.09028	0.66693	0.1997	0.92105	0.51935
ENSG00000076321	0.51452	0.99976	0.51333	0.99978	1.37435
ENSG00000076513	0.67413	0.99976	0.6262	0.99978	1.25594
ENSG00000077044	0.70879	0.99976	0.66519	0.99978	1.22659
ENSG00000077157	0.71085	0.99976	0.69193	0.99978	1.4477
ENSG00000077232	0.9373	0.99976	0.93837	0.99978	0.87078
ENSG00000077327	0.6618	0.99976	0.67185	0.99978	1.78835
ENSG00000077380	0.08864	0.66644	0.06046	0.48178	0.57452
ENSG00000077514	0.78147	0.99976	0.74682	0.99978	0.86205
ENSG00000077585	0.99125	0.99976	0.99206	0.99978	1.27111
ENSG00000077684	0.66429	0.99976	0.61723	0.99978	1.15695
ENSG00000077713	0.78575	0.99976	0.79664	0.99978	1.47841
ENSG00000077721	0.40319	0.99976	0.40031	0.99978	2.45432
ENSG00000078061	0.00491	0.10191	0.00288	0.06012	0.14046
ENSG00000078124	0.30923	0.99976	0.24681	0.97743	1.77204
ENSG00000078140	0.00025	0.01221	0.00052	0.01733	0.71798
ENSG00000078177	0.73153	0.99976	0.70614	0.99978	0.69013
ENSG00000078246	0.30465	0.99976	0.28583	0.99978	2.60725
ENSG00000078269	0.78072	0.99976	0.75369	0.99978	1.23469
ENSG00000078403	0.0872	0.66094	0.07522	0.55294	1.27893
ENSG00000078668	0.14905	0.86382	0.1289	0.73678	0.65083
ENSG00000078674	0.72269	0.99976	0.68404	0.99978	1.11869
ENSG00000078795	0.99893	0.99976	0.99908	0.99978	0.98178
ENSG00000078967	0.70087	0.99976	0.71069	0.99978	1.70454
ENSG00000079156	0.34831	0.99976	0.28243	0.99978	1.65278
ENSG00000079246	0.87877	0.99976	0.87597	0.99978	0.97091
ENSG00000079335	0.37684	0.99976	0.31959	0.99978	1.26182
ENSG00000079459	0.00815	0.1496	0.00896	0.14692	2.11175
ENSG00000079785	0.08316	0.64455	0.07812	0.5644	0.78512
ENSG00000080345	0.29442	0.99976	0.24199	0.97131	0.73606
ENSG00000080371	0.49979	0.99976	0.48576	0.99978	2.03732
ENSG00000080503	0.71846	0.99976	0.70314	0.99978	1.46196
ENSG00000081026	0.60994	0.99976	0.62895	0.99978	2.23958
ENSG00000081059	0.86731	0.99976	0.87744	0.99978	0.641
ENSG00000081154	0.69809	0.99976	0.67953	0.99978	0.93636
ENSG00000081237	0.77312	0.99976	0.77566	0.99978	1.51365
ENSG00000081307	0.91541	0.99976	0.92002	0.99978	0.83508
ENSG00000081721	0.00834	0.1496	0.00511	0.09421	0.45169
ENSG00000081760	0.47451	0.99976	0.47659	0.99978	2.3719
ENSG00000081791	0.88108	0.99976	0.8799	0.99978	1.23086
ENSG00000081985	0.7071	0.99976	0.73526	0.99978	2.22435
ENSG00000082068	0.1724	0.93321	0.14108	0.77537	1.28969
ENSG00000082146	0.3226	0.99976	0.26781	0.99978	2.91502
ENSG00000082153	0.95269	0.99976	0.94494	0.99978	0.96878
ENSG00000082213	0.59112	0.99976	0.54699	0.99978	0.78699
ENSG00000082258	0.68026	0.99976	0.63933	0.99978	0.79252
ENSG00000082269	0.53411	0.99976	0.50098	0.99978	1.72161
ENSG00000082458	0.67511	0.99976	0.83392	0.99978	0.45131
ENSG00000082515	0.06859	0.5802	0.05753	0.46487	0.43534
ENSG00000082805	0.83562	0.99976	0.84526	0.99978	1.46748
ENSG00000082996	0.87845	0.99976	0.88569	0.99978	1.33835
ENSG00000083097	0.99791	0.99976	0.99826	0.99978	0.9763
ENSG00000083123	0.4721	0.99976	0.43499	0.99978	1.82691
ENSG00000083312	0.22055	0.99976	0.17058	0.86446	1.3664
ENSG00000083444	0.56389	0.99976	0.6439	0.99978	1.28402
ENSG00000083642	0.74335	0.99976	0.70812	0.99978	1.24239
ENSG00000083750	0.27972	0.99976	0.2543	0.98738	0.31807
ENSG00000083937	0.7078	0.99976	0.66641	0.99978	1.30028
ENSG00000084070	0.04397	0.449	0.02937	0.31467	0.55979
ENSG00000084072	0.42254	0.99976	0.36154	0.99978	0.75879
ENSG00000084073	0.05323	0.49429	0.05174	0.44064	0.63645
ENSG00000084093	0.65852	0.99976	0.61344	0.99978	0.70642
ENSG00000084207	0.59278	0.99976	0.59317	0.99978	1.15229
ENSG00000084234	0	0.00012	0	7e-05	2.84864
ENSG00000084444	0.89438	0.99976	0.92646	0.99978	0.57251
ENSG00000084623	0.28631	0.99976	0.28631	0.99978	0.61634
ENSG00000084652	0.00649	0.12617	0.00516	0.09477	0.58421
ENSG00000084676	0.79237	0.99976	0.76106	0.99978	1.09758
ENSG00000084693	0.31859	0.99976	0.30209	0.99978	2.60317
ENSG00000084733	3e-05	0.00276	6e-05	0.00365	1.46218
ENSG00000084764	0.86552	0.99976	0.87468	0.99978	1.14986
ENSG00000084774	0.05315	0.49429	0.03044	0.32078	0.33132
ENSG00000085117	0.41505	0.99976	0.41505	0.99978	0.43466
ENSG00000085185	0.17841	0.9528	0.12446	0.72073	1.88907
ENSG00000085274	0.15765	0.88964	0.10813	0.67206	0.34962
ENSG00000085365	0.24285	0.99976	0.20904	0.93269	2.48772
ENSG00000085511	0.65893	0.99976	0.62245	0.99978	0.8941
ENSG00000085514	0.6651	0.99976	0.67448	0.99978	1.88875
ENSG00000085719	0.91693	0.99976	0.91232	0.99978	1.12807
ENSG00000085733	0.80664	0.99976	0.8488	0.99978	1.07151
ENSG00000085788	0.73128	0.99976	0.71623	0.99978	0.62439
ENSG00000085871	0.72537	0.99976	0.72169	0.99978	0.53528
ENSG00000085978	0.69684	0.99976	0.65406	0.99978	1.2684
ENSG00000085999	0.41137	0.99976	0.35449	0.99978	1.24218
ENSG00000086015	0.74535	0.99976	0.70547	0.99978	0.8458
ENSG00000086061	0.00042	0.0171	0.00051	0.01718	1.47147
ENSG00000086065	0.50232	0.99976	0.50232	0.99978	0.67605
ENSG00000086102	0.0622	0.54345	0.04733	0.42528	1.38687
ENSG00000086200	0.00623	0.12347	0.00318	0.06498	1.9205
ENSG00000086300	0.8741	0.99976	0.85822	0.99978	1.13175
ENSG00000086598	0.24232	0.99976	0.17502	0.87053	1.61266
ENSG00000086712	0.00438	0.09376	0.0032	0.06498	1.57418
ENSG00000086730	0.93959	0.99976	0.94785	0.99978	1.28326
ENSG00000087077	0.22463	0.99976	0.19975	0.92105	0.53147
ENSG00000087087	0.32531	0.99976	0.32073	0.99978	0.62523
ENSG00000087274	0.97957	0.99976	0.97923	0.99978	0.98613
ENSG00000087338	0.82818	0.99976	0.80154	0.99978	1.08408
ENSG00000087365	0.03403	0.37988	0.01844	0.23697	0.27436
ENSG00000087448	0.94352	0.99976	0.96373	0.99978	0.92457
ENSG00000087470	0.23643	0.99976	0.23332	0.96058	2.01175
ENSG00000087884	0.24395	0.99976	0.24072	0.96968	4.05822
ENSG00000088035	0.78939	0.99976	0.76966	0.99978	1.27377
ENSG00000088179	0.28936	0.99976	0.23683	0.96674	2.00333
ENSG00000088205	0.07552	0.6153	0.04835	0.42677	0.50652
ENSG00000088986	0	2e-05	0	3e-05	1.97195
ENSG00000089022	0.65727	0.99976	0.60629	0.99978	0.7764
ENSG00000089220	0.02167	0.29694	0.02364	0.27778	1.39825
ENSG00000089248	0.00167	0.04741	0.00088	0.02622	0.26684
ENSG00000089289	0.76198	0.99976	0.76193	0.99978	0.91341
ENSG00000089472	0.98339	0.99976	0.98046	0.99978	1.01243
ENSG00000089818	0.72337	0.99976	0.74174	0.99978	0.30851
ENSG00000090266	0.06424	0.55395	0.05615	0.45804	0.41186
ENSG00000090273	0.31828	0.99976	0.36971	0.99978	0.76239
ENSG00000090316	0.27439	0.99976	0.20822	0.93269	1.55575
ENSG00000090382	0.77085	0.99976	0.77085	0.99978	0.75996
ENSG00000090520	0.76722	0.99976	0.74837	0.99978	1.32664
ENSG00000090612	0.97075	0.99976	0.9752	0.99978	1.15927
ENSG00000090889	0.51084	0.99976	0.47059	0.99978	1.14499
ENSG00000090989	0.99517	0.99976	0.99437	0.99978	0.99679
ENSG00000091009	0.68933	0.99976	0.64316	0.99978	1.32648
ENSG00000091073	0.80222	0.99976	0.78018	0.99978	1.10757
ENSG00000091140	0.21943	0.99976	0.17325	0.86713	0.70204
ENSG00000091436	0.49741	0.99976	0.4431	0.99978	1.20053
ENSG00000091527	0.63773	0.99976	0.59791	0.99978	1.12257
ENSG00000091656	0.88043	0.99976	0.89948	0.99978	0.25696
ENSG00000092621	0.64153	0.99976	0.63275	0.99978	1.71235
ENSG00000092841	0.03135	0.36563	0.0181	0.23331	0.41863
ENSG00000092847	0.43323	0.99976	0.36922	0.99978	0.74086
ENSG00000092964	0.86877	0.99976	0.87871	0.99978	0.73774
ENSG00000093217	0.5909	0.99976	0.53461	0.99978	0.80239
ENSG00000094631	0.65496	0.99976	0.63897	0.99978	0.5059
ENSG00000094841	0.68184	0.99976	0.68184	0.99978	0.64767
ENSG00000094975	0.98459	0.99976	0.98238	0.99978	0.98617
ENSG00000095002	0.88298	0.99976	0.86863	0.99978	0.96226
ENSG00000095015	0.89358	0.99976	0.88836	0.99978	0.83957
ENSG00000095139	0.20748	0.99976	0.08054	0.572	0.47511
ENSG00000095209	0.93638	0.99976	0.92675	0.99978	0.97281
ENSG00000095319	0.42619	0.99976	0.39255	0.99978	0.85856
ENSG00000095380	0	9e-05	0	0.00017	1.64353
ENSG00000095564	0.27046	0.99976	0.20847	0.93269	1.42318
ENSG00000095739	0.31467	0.99976	0.31467	0.99978	3.31333
ENSG00000095787	0.11314	0.75207	0.09957	0.63879	0.76938
ENSG00000095794	0.74958	0.99976	0.71044	0.99978	0.83889
ENSG00000095951	0.80648	0.99976	0.7925	0.99978	0.74423
ENSG00000096070	0.72896	0.99976	0.60759	0.99978	0.71203
ENSG00000096092	0.13129	0.81601	0.13129	0.74763	0.19518
ENSG00000096093	0.98339	0.99976	0.98615	0.99978	1.19807
ENSG00000096384	0.63101	0.99976	0.63146	0.99978	0.88471
ENSG00000096401	0.56529	0.99976	0.53105	0.99978	0.88694
ENSG00000096433	0.94548	0.99976	0.94175	0.99978	0.92376
ENSG00000096717	0.05108	0.48417	0.03253	0.33316	1.57956
ENSG00000096746	0.20999	0.99976	0.20894	0.93269	0.60947
ENSG00000096872	0.84385	0.99976	0.82675	0.99978	1.14452
ENSG00000096968	0.41953	0.99976	0.35165	0.99978	1.50144
ENSG00000097007	0.00027	0.0128	0.00016	0.00742	2.02144
ENSG00000097033	0.71728	0.99976	0.68268	0.99978	1.30352
ENSG00000097046	0.04296	0.44571	0.02938	0.31467	0.57773
ENSG00000099194	0.47463	0.99976	0.42378	0.99978	0.74278
ENSG00000099246	0.61161	0.99976	0.56534	0.99978	0.7725
ENSG00000099290	0.94923	0.99976	0.9415	0.99978	0.95874
ENSG00000099399	0.609	0.99976	0.609	0.99978	1.82865
ENSG00000099849	0.97292	0.99976	0.9725	0.99978	1.02822
ENSG00000101811	0.11512	0.75428	0.10189	0.64721	0.52148
ENSG00000101844	0.3639	0.99976	0.3639	0.99978	1.69773
ENSG00000101849	0.19158	0.98104	0.14515	0.79217	1.38748
ENSG00000101856	0.91647	0.99976	0.91647	0.99978	1.0596
ENSG00000101868	0.0799	0.63414	0.05507	0.45665	1.48253
ENSG00000101888	0.59459	0.99976	0.61236	0.99978	2.08103
ENSG00000101901	0.40338	0.99976	0.34737	0.99978	0.43043
ENSG00000101911	0.66351	0.99976	0.66234	0.99978	0.73635
ENSG00000101940	0.79146	0.99976	0.77962	0.99978	0.70468
ENSG00000101945	0.04318	0.44621	0.02599	0.29584	0.25462
ENSG00000101966	0.52576	0.99976	0.46269	0.99978	1.27488
ENSG00000101972	0.05692	0.51542	0.04674	0.42416	0.70165
ENSG00000101986	0.78254	0.99976	0.95908	0.99978	1.42796
ENSG00000101997	0.68527	0.99976	0.65431	0.99978	0.71242
ENSG00000102007	0.10342	0.72869	0.05605	0.45804	1.95086
ENSG00000102010	0.90943	0.99976	0.91679	0.99978	1.1259
ENSG00000102053	0.9119	0.99976	0.92556	0.99978	1.55104
ENSG00000102078	0.3416	0.99976	0.47312	0.99978	1.85663
ENSG00000102081	0.92109	0.99976	0.91364	0.99978	0.90365
ENSG00000102103	0.00258	0.0654	0.00229	0.05146	0.41088
ENSG00000102119	0.08727	0.66094	0.0495	0.43079	0.23809
ENSG00000102125	0.90509	0.99976	0.91019	0.99978	0.81476
ENSG00000102144	0.68423	0.99976	0.63755	0.99978	0.84365
ENSG00000102145	0.00255	0.0653	0.00206	0.04726	0.26639
ENSG00000102172	0.02293	0.30449	0.02218	0.26637	0.72906
ENSG00000102218	0.7288	0.99976	0.7288	0.99978	1.68289
ENSG00000102221	0.81451	0.99976	0.79169	0.99978	1.19896
ENSG00000102225	0.91909	0.99976	0.88833	0.99978	0.90618
ENSG00000102226	0.06297	0.54775	0.06297	0.49345	2.57523
ENSG00000102241	0.28813	0.99976	0.16602	0.84852	0.35737
ENSG00000102265	0.5395	0.99976	0.5395	0.99978	0.67227
ENSG00000102309	0.95142	0.99976	0.95856	0.99978	0.76866
ENSG00000102312	0.51378	0.99976	0.51378	0.99978	4.70701
ENSG00000102316	0.49952	0.99976	0.35574	0.99978	2.98525
ENSG00000102317	0.0015	0.04695	0.00081	0.02492	0.28392
ENSG00000102384	0.11547	0.75428	0.07466	0.55188	1.66772
ENSG00000102390	0.00721	0.13678	0.00721	0.12434	0.36
ENSG00000102401	0.67186	0.99976	0.6878	0.99978	1.98717
ENSG00000102409	0.00162	0.04741	0.00263	0.05696	0.52036
ENSG00000102683	0.98666	0.99976	0.98828	0.99978	0.79049
ENSG00000102743	0.37506	0.99976	0.37506	0.99978	0.53481
ENSG00000104205	0.61488	0.99976	0.61596	0.99978	1.90727
ENSG00000104218	0.09695	0.69719	0.06509	0.50649	1.52944
ENSG00000104219	0.90543	0.99976	0.90813	0.99978	0.8545
ENSG00000104312	0.92399	0.99976	0.91512	0.99978	0.93125
ENSG00000104324	0.02918	0.35445	0.01627	0.21749	1.7759
ENSG00000104325	0.53752	0.99976	0.48031	0.99978	0.6158
ENSG00000104341	0.74649	0.99976	0.746	0.99978	0.86123
ENSG00000104356	0.63797	0.99976	0.63458	0.99978	0.78048
ENSG00000104365	0.57513	0.99976	0.53648	0.99978	0.53024
ENSG00000104381	0.76943	0.99976	0.75933	0.99978	1.35515
ENSG00000104388	0.2321	0.99976	0.19686	0.91675	1.24846
ENSG00000104412	0.89766	0.99976	0.88369	0.99978	1.09883
ENSG00000104450	0.92233	0.99976	0.93136	0.99978	3.36766
ENSG00000104472	0.53543	0.99976	0.61075	0.99978	1.16263
ENSG00000104549	0.93239	0.99976	0.9218	0.99978	1.05259
ENSG00000104613	0.79023	0.99976	0.75682	0.99978	0.87698
ENSG00000104626	0.12148	0.77683	0.08265	0.57828	1.5318
ENSG00000104635	0.95259	0.99976	0.94496	0.99978	1.03451
ENSG00000104643	0.87436	0.99976	0.85722	0.99978	1.12151
ENSG00000104660	0.91031	0.99976	0.89679	0.99978	1.07549
ENSG00000104671	0.07894	0.62919	0.07894	0.56665	0.42085
ENSG00000104679	0.76117	0.99976	0.75643	0.99978	1.55465
ENSG00000104691	0.51897	0.99976	0.48218	0.99978	1.13364
ENSG00000104723	0.55381	0.99976	0.54984	0.99978	1.2885
ENSG00000104738	0.38549	0.99976	0.32725	0.99978	0.7593
ENSG00000104765	0.04162	0.4398	0.04162	0.39386	0.29136
ENSG00000105339	0.99479	0.99976	0.99459	0.99978	0.63014
ENSG00000105778	0.77896	0.99976	0.7449	0.99978	1.16947
ENSG00000105792	0.90117	0.99976	0.93607	0.99978	4.49097
ENSG00000105793	0.48619	0.99976	0.42542	0.99978	0.57663
ENSG00000105819	0.22158	0.99976	0.17252	0.86563	0.58807
ENSG00000105851	0.06529	0.5579	0.32168	0.99978	0.1921
ENSG00000105856	0.57749	0.99976	0.53072	0.99978	0.58971
ENSG00000105865	0.71441	0.99976	0.70827	0.99978	0.53521
ENSG00000105866	0.4056	0.99976	0.35756	0.99978	1.84672
ENSG00000105879	0.73396	0.99976	0.70151	0.99978	0.85662
ENSG00000105926	0.74862	0.99976	0.70961	0.99978	1.1401
ENSG00000105948	0.99569	0.99976	0.99521	0.99978	0.9951
ENSG00000105953	0.26884	0.99976	0.23052	0.96058	1.23475
ENSG00000105971	0.31538	0.99976	0.37656	0.99978	0.18371
ENSG00000105982	0.99305	0.99976	0.99385	0.99978	0.97423
ENSG00000105993	0.13089	0.8148	0.09257	0.61217	1.46772
ENSG00000106012	0.69583	0.99976	0.68453	0.99978	0.54084
ENSG00000106028	0.00025	0.01221	0.00019	0.008	0.37642
ENSG00000106034	0.0033	0.07828	0.00276	0.05914	1.50624
ENSG00000106052	0.2557	0.99976	0.19117	0.9057	1.56402
ENSG00000106086	0.85918	0.99976	0.86278	0.99978	1.32924
ENSG00000106105	0.35266	0.99976	0.30537	0.99978	0.793
ENSG00000106123	0.72719	0.99976	0.74183	0.99978	0.55714
ENSG00000106144	0.02016	0.28478	0.0159	0.21625	0.63515
ENSG00000106211	0.96939	0.99976	0.96939	0.99978	0.9767
ENSG00000106245	0.5768	0.99976	0.57681	0.99978	1.31688
ENSG00000106261	0.75525	0.99976	0.72007	0.99978	1.10734
ENSG00000106263	0.18492	0.96441	0.15703	0.82209	0.76743
ENSG00000106268	0.86775	0.99976	0.86597	0.99978	1.15335
ENSG00000106305	0.00217	0.05881	0.00171	0.04199	0.52307
ENSG00000106330	0.66025	0.99976	0.66025	0.99978	1.54351
ENSG00000106346	0.4789	0.99976	0.41275	0.99978	0.71674
ENSG00000106351	0.61232	0.99976	0.56603	0.99978	0.75472
ENSG00000106367	0.04879	0.4753	0.04879	0.42819	0.33556
ENSG00000106392	0.61832	0.99976	0.57902	0.99978	1.47148
ENSG00000106400	0.4208	0.99976	0.21493	0.94098	0.50093
ENSG00000106415	0.39175	0.99976	0.32654	0.99978	1.6078
ENSG00000106443	0.27089	0.99976	0.2057	0.93269	1.50863
ENSG00000106459	0.00241	0.0633	0.00146	0.0377	1.78084
ENSG00000106460	0.87808	0.99976	0.89117	0.99978	0.59923
ENSG00000106536	0.8549	0.99976	0.87705	0.99978	0.22413
ENSG00000106537	0.42375	0.99976	0.42241	0.99978	2.39338
ENSG00000106591	0.66137	0.99976	0.66135	0.99978	1.2028
ENSG00000106605	0.20877	0.99976	1e-05	0.00095	1.33039
ENSG00000106609	0.06192	0.54342	0.0472	0.42528	0.66159
ENSG00000106610	0.03332	0.37584	0.02301	0.2736	1.49692
ENSG00000106636	0.5817	0.99976	0.52741	0.99978	0.65857
ENSG00000106682	0.0112	0.18676	0.01141	0.16968	0.59666
ENSG00000106683	0.91458	0.99976	0.9026	0.99978	0.92237
ENSG00000106692	0.82799	0.99976	0.8291	0.99978	0.67365
ENSG00000106701	0.75064	0.99976	0.75535	0.99978	1.59546
ENSG00000106723	0.97891	0.99976	0.97545	0.99978	0.98616
ENSG00000106799	0.24551	0.99976	0.20493	0.93202	1.696
ENSG00000106803	5e-05	0.00372	6e-05	0.00333	0.45719
ENSG00000106829	0.41408	0.99976	0.43974	0.99978	3.25386
ENSG00000106976	0.88272	0.99976	0.89816	0.99978	1.55582
ENSG00000106993	0.58151	0.99976	0.53542	0.99978	1.52238
ENSG00000107021	0.58936	0.99976	0.58207	0.99978	1.23739
ENSG00000107036	0.89582	0.99976	0.88456	0.99978	0.88274
ENSG00000107077	0.49823	0.99976	0.43926	0.99978	1.51057
ENSG00000107099	0.62941	0.99976	0.57518	0.99978	1.22324
ENSG00000107130	0.1264	0.79557	0.35598	0.99978	0.13521
ENSG00000107164	0.3227	0.99976	0.29978	0.99978	0.74989
ENSG00000107175	0.49758	0.99976	0.49758	0.99978	0.51787
ENSG00000107185	0.9692	0.99976	0.97182	0.99978	0.92948
ENSG00000107242	0.57954	0.99976	0.52967	0.99978	1.44983
ENSG00000107341	0.02275	0.3041	0.02166	0.26467	0.72276
ENSG00000107443	0.38094	0.99976	0.38094	0.99978	0.40328
ENSG00000107625	0.46973	0.99976	0.46955	0.99978	1.38316
ENSG00000107643	0.32402	0.99976	0.25953	0.99516	1.37182
ENSG00000107651	0.74355	0.99976	0.70534	0.99978	1.2091
ENSG00000107731	0.96693	0.99976	0.97335	0.99978	1.35672
ENSG00000107736	0.93332	0.99976	0.95656	0.99978	5.30748
ENSG00000107771	0.6585	0.99976	0.64212	0.99978	1.59171
ENSG00000107779	0.45858	0.99976	0.41164	0.99978	1.74312
ENSG00000107789	0.2038	0.99924	0.15026	0.80355	2.01373
ENSG00000107815	0.05113	0.48417	0.02947	0.31481	0.33061
ENSG00000107816	0.32508	0.99976	0.61011	0.99978	0.20299
ENSG00000107821	0.54228	0.99976	0.54228	0.99978	1.73121
ENSG00000107854	0.93558	0.99976	0.93349	0.99978	1.11023
ENSG00000107862	0.05412	0.49795	0.03328	0.33316	1.63643
ENSG00000107872	0.70398	0.99976	0.70398	0.99978	0.66333
ENSG00000107882	0.63901	0.99976	0.61619	0.99978	1.57568
ENSG00000107902	0.79318	0.99976	0.80039	0.99978	1.39464
ENSG00000107937	0.19075	0.97942	0.14579	0.79394	0.67042
ENSG00000107938	0.9636	0.99976	0.96146	0.99978	1.05463
ENSG00000107949	0.02536	0.32696	0.01804	0.23331	0.36952
ENSG00000107968	0.47304	0.99976	0.4148	0.99978	0.61628
ENSG00000108010	0.05018	0.4838	0.02926	0.31467	0.3986
ENSG00000108021	0.75018	0.99976	0.71531	0.99978	0.78751
ENSG00000108055	0.41982	0.99976	0.36178	0.99978	0.73677
ENSG00000108061	0.18417	0.96441	0.34496	0.99978	1.55798
ENSG00000108064	0.65979	0.99976	0.61085	0.99978	0.83826
ENSG00000108100	0.32934	0.99976	0.27669	0.99978	1.26476
ENSG00000108175	0.52216	0.99976	0.4632	0.99978	1.46014
ENSG00000108179	0.00038	0.01608	0.00028	0.01079	0.39582
ENSG00000108219	0.59894	0.99976	0.55187	0.99978	1.43751
ENSG00000108239	0.87699	0.99976	0.87536	0.99978	1.23527
ENSG00000109133	0.85954	0.99976	0.83676	0.99978	0.91972
ENSG00000109171	0.77954	0.99976	0.74464	0.99978	1.14825
ENSG00000109180	0.26114	0.99976	0.21176	0.93531	0.66352
ENSG00000109184	0.65896	0.99976	0.60857	0.99978	1.19059
ENSG00000109320	0.87986	0.99976	0.86039	0.99978	0.9206
ENSG00000109445	0.03103	0.36563	0.02342	0.27682	0.31564
ENSG00000109458	0.39369	0.99976	0.34274	0.99978	1.83149
ENSG00000109466	0.73209	0.99976	0.70903	0.99978	0.67639
ENSG00000109475	0	0	0	0	0.21953
ENSG00000109534	0.07854	0.6283	0.09626	0.62599	0.65996
ENSG00000109536	0.3786	0.99976	0.36633	0.99978	0.79278
ENSG00000109572	0.80382	0.99976	0.77244	0.99978	0.87798
ENSG00000109586	0.97347	0.99976	0.9692	0.99978	0.98089
ENSG00000109674	0.08207	0.64238	0.24217	0.97131	2.40868
ENSG00000109680	0.9819	0.99976	0.97339	0.99978	0.97375
ENSG00000109685	0.82203	0.99976	0.79514	0.99978	1.08173
ENSG00000109689	0.0719	0.60052	0.04219	0.39711	2.26419
ENSG00000109756	0.55795	0.99976	0.52031	0.99978	1.62003
ENSG00000109762	0.5512	0.99976	0.492	0.99978	1.39154
ENSG00000109787	0.87252	0.99976	0.85213	0.99978	0.93498
ENSG00000109790	0.36596	0.99976	0.35155	0.99978	1.62461
ENSG00000109805	0.04536	0.45726	0.02734	0.30255	1.66037
ENSG00000109854	0.66728	0.99976	0.62906	0.99978	0.88969
ENSG00000109911	0.85527	0.99976	0.85759	0.99978	0.71108
ENSG00000109929	0.76649	0.99976	0.76185	0.99978	0.74306
ENSG00000110002	0.75166	0.99976	0.83742	0.99978	1.58312
ENSG00000110063	0.37346	0.99976	0.31067	0.99978	1.30559
ENSG00000110074	0.65281	0.99976	0.67503	0.99978	1.03007
ENSG00000110075	0.014	0.22487	0.00983	0.15177	1.52631
ENSG00000110080	0.68481	0.99976	0.64223	0.99978	1.29817
ENSG00000110092	0.38061	0.99976	0.38061	0.99978	3.10798
ENSG00000110104	0.37725	0.99976	0.34278	0.99978	0.58453
ENSG00000110108	0.83942	0.99976	0.82026	0.99978	0.89824
ENSG00000110218	0.48302	0.99976	0.48302	0.99978	0.55747
ENSG00000110274	0.69984	0.99976	0.68546	0.99978	1.5133
ENSG00000110330	0.22563	0.99976	0.16613	0.84852	0.41147
ENSG00000110344	0.90428	0.99976	0.8888	0.99978	1.05095
ENSG00000110395	0.9972	0.99976	0.99692	0.99978	0.99663
ENSG00000110422	0.81466	0.99976	0.79191	0.99978	0.81414
ENSG00000110435	0.73841	0.99976	0.71049	0.99978	0.92252
ENSG00000110492	0.00161	0.04741	0.00115	0.03287	0.21867
ENSG00000110514	0.94952	0.99976	0.95952	0.99978	1.02356
ENSG00000110536	0.19924	0.99158	0.10102	0.64577	0.27846
ENSG00000110583	0.27981	0.99976	0.21579	0.94161	0.45058
ENSG00000110651	0.97568	0.99976	0.96523	0.99978	1.03897
ENSG00000110696	0.17961	0.95377	0.15884	0.82504	0.46251
ENSG00000110711	0.54118	0.99976	0.53746	0.99978	1.62578
ENSG00000110717	0.54433	0.99976	0.53729	0.99978	0.73325
ENSG00000110719	0.48532	0.99976	0.45349	0.99978	1.69648
ENSG00000110768	0.3151	0.99976	0.27191	0.99978	0.70135
ENSG00000110801	0.08714	0.66094	0.06931	0.52537	1.33688
ENSG00000110811	0.53233	0.99976	0.53233	0.99978	1.69918
ENSG00000110844	0.88372	0.99976	0.90216	0.99978	1.85279
ENSG00000110917	0.65038	0.99976	0.60842	0.99978	0.75177
ENSG00000110921	0.90577	0.99976	0.89064	0.99978	0.93336
ENSG00000110987	0.10551	0.73487	0.08652	0.59223	0.34026
ENSG00000111057	0.87333	0.99976	0.87333	0.99978	0.92444
ENSG00000111142	0.0758	0.61629	0.08407	0.58428	1.1682
ENSG00000111145	0.72109	0.99976	0.67852	0.99978	5.76767
ENSG00000111186	0.90206	0.99976	0.89238	0.99978	1.1214
ENSG00000111203	0.48168	0.99976	0.41732	0.99978	1.45698
ENSG00000111247	0.12531	0.78995	0.12531	0.7246	0.37212
ENSG00000111252	0.72285	0.99976	0.69419	0.99978	0.91956
ENSG00000111269	0.98975	0.99976	0.98981	0.99978	1.01944
ENSG00000111271	0.99498	0.99976	0.99491	0.99978	1.00923
ENSG00000111275	0.95183	0.99976	0.95596	0.99978	1.15007
ENSG00000111276	0.63009	0.99976	0.57613	0.99978	0.75513
ENSG00000111321	0.02958	0.35714	0.17028	0.86446	0.1024
ENSG00000111358	0.38266	0.99976	0.33349	0.99978	0.79852
ENSG00000111364	0.02102	0.29244	0.01376	0.19371	0.52851
ENSG00000111445	0.83926	0.99976	0.8249	0.99978	1.04074
ENSG00000111452	0.72882	0.99976	0.85698	0.99978	0.51501
ENSG00000111481	0.54614	0.99976	0.54614	0.99978	1.4928
ENSG00000111530	0.86794	0.99976	0.84661	0.99978	0.91254
ENSG00000111540	0.62601	0.99976	0.58072	0.99978	1.39803
ENSG00000111581	0.51144	0.99976	0.46218	0.99978	0.83528
ENSG00000111596	0.54779	0.99976	0.4971	0.99978	0.83603
ENSG00000111605	0.7527	0.99976	0.71527	0.99978	1.12346
ENSG00000111640	0.46717	0.99976	0.46757	0.99978	0.77913
ENSG00000111652	0.62411	0.99976	0.55232	0.99978	1.63362
ENSG00000111664	0.94023	0.99976	0.95027	0.99978	1.61362
ENSG00000111666	0.13807	0.83215	0.09918	0.638	0.49554
ENSG00000111667	0.30918	0.99976	0.24155	0.97131	0.57947
ENSG00000111669	0.00379	0.08674	0.02735	0.30255	0.5773
ENSG00000111674	0.74545	0.99976	0.74617	0.99978	1.55885
ENSG00000111676	0.49292	0.99976	0.46148	0.99978	0.36146
ENSG00000111678	0.02446	0.31951	0.0217	0.26467	7.12966
ENSG00000111679	0.68264	0.99976	0.69168	0.99978	3.40619
ENSG00000111707	0.28473	0.99976	0.21863	0.94572	0.56708
ENSG00000111711	0.0423	0.44275	0.02618	0.29715	0.12779
ENSG00000111725	0.56924	0.99976	0.56363	0.99978	0.69698
ENSG00000111726	0.11974	0.76943	0.08588	0.58891	0.53882
ENSG00000111727	0.99454	0.99976	0.99432	0.99978	1.0089
ENSG00000111775	0.36725	0.99976	0.36725	0.99978	0.63898
ENSG00000111785	0.90232	0.99976	0.88967	0.99978	1.07431
ENSG00000111788	0.52677	0.99976	0.45686	0.99978	0.42559
ENSG00000111790	0.09427	0.68657	0.07848	0.5644	0.33718
ENSG00000111817	0.99335	0.99976	0.99345	0.99978	1.37784
ENSG00000111832	0.29878	0.99976	0.23588	0.96584	0.4254
ENSG00000111843	0.80806	0.99976	0.80806	0.99978	1.16757
ENSG00000111845	0.00388	0.08814	0.0026	0.05666	0.47278
ENSG00000111846	0.7594	0.99976	0.77853	0.99978	0.0411
ENSG00000111850	0.47401	0.99976	0.42666	0.99978	1.70335
ENSG00000111875	0.6318	0.99976	0.62787	0.99978	1.35608
ENSG00000111907	0.91345	0.99976	0.90277	0.99978	0.91099
ENSG00000111911	0.92442	0.99976	0.91455	0.99978	0.92585
ENSG00000111912	0.57411	0.99976	0.52088	0.99978	1.54159
ENSG00000111961	0.97985	0.99976	0.98263	0.99978	1.09188
ENSG00000112033	0.87616	0.99976	0.85627	0.99978	1.08808
ENSG00000112039	0.64409	0.99976	0.60394	0.99978	0.88216
ENSG00000112062	0.29618	0.99976	0.23034	0.96058	1.44666
ENSG00000112078	0.11439	0.75428	0.08492	0.58839	0.65316
ENSG00000112081	0.02856	0.35118	0.03345	0.33316	1.2116
ENSG00000112110	0.01345	0.21867	0.01252	0.18209	0.44925
ENSG00000112130	0.74737	0.99976	0.71078	0.99978	0.79708
ENSG00000112137	0.40751	0.99976	0.34369	0.99978	0.51185
ENSG00000112146	0.40572	0.99976	0.33723	0.99978	0.58622
ENSG00000112149	0.57594	0.99976	0.57594	0.99978	1.58903
ENSG00000112200	0.76094	0.99976	0.72426	0.99978	1.12348
ENSG00000112208	0.6647	0.99976	0.64273	0.99978	0.7909
ENSG00000112242	0.51521	0.99976	0.50809	0.99978	1.07895
ENSG00000112294	0.96487	0.99976	0.94836	0.99978	1.06058
ENSG00000112304	0.63338	0.99976	0.57618	0.99978	1.31644
ENSG00000112305	0.9959	0.99976	0.99538	0.99978	1.00327
ENSG00000112306	0.35432	0.99976	9e-05	0.00462	0.8399
ENSG00000112312	0.74829	0.99976	0.74842	0.99978	0.88272
ENSG00000112343	0.98761	0.99976	0.98806	0.99978	0.97895
ENSG00000112357	0.63203	0.99976	0.57949	0.99978	1.19387
ENSG00000112419	0.70524	0.99976	0.66179	0.99978	1.23862
ENSG00000112473	0.37551	0.99976	0.31057	0.99978	0.7075
ENSG00000112511	0.27302	0.99976	0.21135	0.93453	0.35047
ENSG00000112531	0.7044	0.99976	0.66161	0.99978	1.14016
ENSG00000112562	0.94054	0.99976	0.94178	0.99978	1.13075
ENSG00000112578	0.00063	0.02245	0.00051	0.01718	0.35848
ENSG00000112584	0.24053	0.99976	0.17927	0.88064	1.79268
ENSG00000112592	0.06323	0.54886	0.05288	0.44544	0.71598
ENSG00000112624	0.82975	0.99976	0.82416	0.99978	0.72863
ENSG00000112640	0.67016	0.99976	0.6221	0.99978	0.75868
ENSG00000112655	0.8458	0.99976	0.86174	0.99978	2.46505
ENSG00000112658	0.48299	0.99976	0.47878	0.99978	0.74639
ENSG00000112659	0.99009	0.99976	0.99175	0.99978	0.92702
ENSG00000112679	0.70107	0.99976	0.69696	0.99978	0.49758
ENSG00000112701	0.66434	0.99976	0.61438	0.99978	1.19185
ENSG00000112715	0.89678	0.99976	0.89989	0.99978	0.77694
ENSG00000112739	0.74383	0.99976	0.72145	0.99978	1.06629
ENSG00000112742	0.87251	0.99976	0.85692	0.99978	1.11006
ENSG00000112759	0.45436	0.99976	0.44481	0.99978	0.63206
ENSG00000112763	0.19991	0.99248	0.17136	0.86446	0.42276
ENSG00000112787	0.90954	0.99976	0.89518	0.99978	0.93362
ENSG00000112851	0.30795	0.99976	0.25453	0.98738	1.28612
ENSG00000112855	0.2606	0.99976	0.20837	0.93269	0.46747
ENSG00000112877	0.99976	0.99976	0.99972	0.99978	1.00012
ENSG00000112893	0.2605	0.99976	0.1972	0.91675	1.74374
ENSG00000112941	0.90127	0.99976	0.88694	0.99978	0.96063
ENSG00000112984	0.98864	0.99976	0.98681	0.99978	0.99183
ENSG00000112992	0.65044	0.99976	0.60325	0.99978	1.32516
ENSG00000112996	0.39801	0.99976	0.33182	0.99978	0.53346
ENSG00000113119	0.71062	0.99976	0.89136	0.99978	0.629
ENSG00000113141	0.5894	0.99976	0.50085	0.99978	0.76477
ENSG00000113161	0.93107	0.99976	0.91988	0.99978	1.03679
ENSG00000113194	0.46459	0.99976	0.4231	0.99978	1.1603
ENSG00000113272	0.25528	0.99976	0.21117	0.93453	0.624
ENSG00000113300	0.471	0.99976	0.41924	0.99978	1.19563
ENSG00000113312	0.97416	0.99976	0.97442	0.99978	1.00482
ENSG00000113318	0.27116	0.99976	0.21744	0.94365	1.32551
ENSG00000113328	0.00863	0.1542	0.00477	0.08992	1.79518
ENSG00000113356	0.66167	0.99976	0.65271	0.99978	1.19282
ENSG00000113368	0.32263	0.99976	0.32261	0.99978	0.89554
ENSG00000113387	0.13856	0.83389	0.1136	0.68631	0.63034
ENSG00000113407	0.5172	0.99976	0.5154	0.99978	0.80097
ENSG00000113441	0.74679	0.99976	0.72807	0.99978	0.67344
ENSG00000113460	0.0017	0.04778	0.00095	0.02763	0.31233
ENSG00000113522	0.53501	0.99976	0.55948	0.99978	2.64622
ENSG00000113593	0.26987	0.99976	0.2198	0.94804	0.61545
ENSG00000113597	0.68432	0.99976	0.64911	0.99978	0.67664
ENSG00000113615	0.58019	0.99976	0.52062	0.99978	1.28565
ENSG00000113621	0.98475	0.99976	0.9845	0.99978	0.97261
ENSG00000113643	0.71546	0.99976	0.71472	0.99978	1.21215
ENSG00000113649	0.00789	0.14697	0.00429	0.08456	0.35181
ENSG00000113658	0.50734	0.99976	0.4835	0.99978	0.64268
ENSG00000113716	0.14084	0.84	0.09567	0.62586	0.51725
ENSG00000113719	0.78286	0.99976	0.7716	0.99978	1.35449
ENSG00000113732	0.00031	0.01413	0.00062	0.0203	0.71541
ENSG00000113734	0.11332	0.75207	0.11332	0.68631	0.51307
ENSG00000113742	0.26012	0.99976	0.20874	0.93269	2.06707
ENSG00000113761	0.693	0.99976	0.64628	0.99978	0.82939
ENSG00000113810	0.93075	0.99976	0.92146	0.99978	0.97544
ENSG00000113845	0.20095	0.99248	0.19838	0.91793	2.25225
ENSG00000114021	0.83898	0.99976	0.84909	0.99978	1.46827
ENSG00000114023	0.50517	0.99976	0.49594	0.99978	0.69511
ENSG00000114026	0.97155	0.99976	0.97526	0.99978	1.12165
ENSG00000114054	0.19299	0.98359	0.21029	0.93297	0.56511
ENSG00000114098	0.68093	0.99976	0.64089	0.99978	1.12107
ENSG00000114120	0.94291	0.99976	0.93433	0.99978	1.04839
ENSG00000114125	0.003	0.07373	0.00148	0.03805	0.21182
ENSG00000114166	0.34121	0.99976	0.27185	0.99978	1.47669
ENSG00000114315	0.93886	0.99976	0.93886	0.99978	1.0585
ENSG00000114346	0.65249	0.99976	0.60355	0.99978	0.84176
ENSG00000114353	0.11266	0.75207	0.08969	0.60311	3.15859
ENSG00000114354	0.18009	0.95377	0.13882	0.76873	0.55725
ENSG00000114395	0.44557	0.99976	0.44557	0.99978	0.46173
ENSG00000114416	0.20048	0.99248	0.15156	0.80508	0.65223
ENSG00000114439	0.67324	0.99976	0.6333	0.99978	1.34859
ENSG00000114491	0.71251	0.99976	0.67686	0.99978	0.72614
ENSG00000114529	0.81213	0.99976	0.81643	0.99978	0.61757
ENSG00000114554	0.77529	0.99976	0.75091	0.99978	1.27401
ENSG00000114573	0.44478	0.99976	0.39752	0.99978	0.7594
ENSG00000114631	0.70117	0.99976	0.70117	0.99978	1.26866
ENSG00000114648	0.90844	0.99976	0.90736	0.99978	0.94511
ENSG00000114670	0.95529	0.99976	0.96269	0.99978	0.5469
ENSG00000114735	0.80421	0.99976	0.8324	0.99978	2.25686
ENSG00000114738	0.58826	0.99976	0.56906	0.99978	1.73522
ENSG00000114739	0.72184	0.99976	0.6458	0.99978	1.55777
ENSG00000114742	0.77614	0.99976	0.74178	0.99978	0.8372
ENSG00000114784	0.02982	0.35891	0.02982	0.3168	0.37965
ENSG00000114796	0.61548	0.99976	0.63167	0.99978	2.16056
ENSG00000114841	0.94982	0.99976	0.96625	0.99978	4.48704
ENSG00000114857	0.91641	0.99976	0.9009	0.99978	0.94787
ENSG00000114867	0.03517	0.38818	0.01992	0.24878	0.3855
ENSG00000114902	0.96737	0.99976	0.96957	0.99978	1.03239
ENSG00000114942	0.00146	0.04643	0.00257	0.05621	0.75704
ENSG00000114956	0.69322	0.99976	0.69292	0.99978	0.81416
ENSG00000114999	0.40188	0.99976	0.3519	0.99978	1.82736
ENSG00000115020	0.50252	0.99976	0.47541	0.99978	1.86682
ENSG00000115042	0.7524	0.99976	0.71723	0.99978	1.22284
ENSG00000115091	0.51287	0.99976	0.45049	0.99978	0.76297
ENSG00000115107	0.99894	0.99976	0.99877	0.99978	0.99927
ENSG00000115109	0.61342	0.99976	0.60857	0.99978	1.83296
ENSG00000115159	0.98914	0.99976	0.98784	0.99978	0.98834
ENSG00000115163	0.09499	0.68931	0.05789	0.46686	2.01048
ENSG00000115216	0.59674	0.99976	0.54421	0.99978	0.82977
ENSG00000115233	0.91625	0.99976	0.91303	0.99978	0.98562
ENSG00000115234	0.33853	0.99976	0.32222	0.99978	2.53208
ENSG00000115282	0.56736	0.99976	0.5244	0.99978	1.54643
ENSG00000115306	0.87226	0.99976	0.87568	0.99978	1.29854
ENSG00000115317	0.50282	0.99976	0.45562	0.99978	1.82192
ENSG00000115350	0.75576	0.99976	0.75576	0.99978	0.7787
ENSG00000115364	0.66981	0.99976	0.63404	0.99978	0.65715
ENSG00000115368	0.11345	0.75207	0.07248	0.54078	1.71394
ENSG00000115419	0.05571	0.50788	0.03456	0.34164	2.90926
ENSG00000115421	0.8593	0.99976	0.84487	0.99978	1.1719
ENSG00000115446	0.95525	0.99976	0.95155	0.99978	0.97714
ENSG00000115459	0.51603	0.99976	0.4848	0.99978	0.39352
ENSG00000115504	0.4619	0.99976	0.39571	0.99978	1.45871
ENSG00000115520	0.78006	0.99976	0.75449	0.99978	1.07108
ENSG00000115539	0.44332	0.99976	0.44332	0.99978	0.70759
ENSG00000115540	0.99728	0.99976	0.99719	0.99978	1.0029
ENSG00000115541	0.00037	0.01561	4e-05	0.00281	0.23286
ENSG00000115548	0.29485	0.99976	0.27226	0.99978	2.56552
ENSG00000115594	0.86704	0.99976	0.88812	0.99978	2.02882
ENSG00000115604	0.57511	0.99976	0.77857	0.99978	0.37754
ENSG00000115616	0.95363	0.99976	0.95806	0.99978	1.12596
ENSG00000115661	0.64311	0.99976	0.65342	0.99978	0.49812
ENSG00000115685	0.50967	0.99976	0.50572	0.99978	1.53369
ENSG00000115738	0.00159	0.04741	0.0008	0.02481	2.02865
ENSG00000115750	0.43284	0.99976	0.37635	0.99978	0.78653
ENSG00000115756	0.06101	0.54022	0.03491	0.34257	1.8673
ENSG00000115760	0.26494	0.99976	0.21015	0.93297	1.34261
ENSG00000115762	0.6697	0.99976	0.63267	0.99978	1.11088
ENSG00000115806	0.58531	0.99976	0.56254	0.99978	0.91261
ENSG00000115827	0.66096	0.99976	0.61297	0.99978	1.29034
ENSG00000115839	0.56263	0.99976	0.52095	0.99978	0.86785
ENSG00000115841	0.61129	0.99976	0.62614	0.99978	3.87906
ENSG00000115896	0.55058	0.99976	0.53023	0.99978	1.81938
ENSG00000115902	0.65171	0.99976	0.64985	0.99978	0.39758
ENSG00000115919	0.86429	0.99976	0.88382	0.99978	0.38468
ENSG00000115946	0.70536	0.99976	0.66585	0.99978	0.84897
ENSG00000116005	0.94824	0.99976	0.94903	0.99978	0.89388
ENSG00000116016	0.74088	0.99976	0.85102	0.99978	0.6344
ENSG00000116062	0.64986	0.99976	0.60099	0.99978	0.84302
ENSG00000116095	0.91168	0.99976	0.90637	0.99978	0.87278
ENSG00000116096	0.9104	0.99976	0.9104	0.99978	1.05846
ENSG00000116117	0.96797	0.99976	0.97332	0.99978	1.24688
ENSG00000116127	0.46158	0.99976	0.42422	0.99978	1.84961
ENSG00000116138	0.31573	0.99976	0.24987	0.98175	1.67902
ENSG00000116161	0.42602	0.99976	0.36423	0.99978	0.7549
ENSG00000116171	0.7734	0.99976	0.73811	0.99978	0.84378
ENSG00000116191	0.98044	0.99976	0.98464	0.99978	1.15619
ENSG00000116199	0.07748	0.62487	0.04898	0.42889	0.48553
ENSG00000116205	0.73903	0.99976	0.74164	0.99978	0.50788
ENSG00000116212	0.88133	0.99976	0.88377	0.99978	0.9211
ENSG00000116221	0.20127	0.99248	0.1851	0.89062	0.59144
ENSG00000116260	0.28698	0.99976	0.30636	0.99978	3.85504
ENSG00000116266	0.04666	0.46548	0.02741	0.30255	1.71004
ENSG00000116273	0.00048	0.01881	6e-05	0.00365	0.2664
ENSG00000116288	0.11467	0.75428	0.11467	0.68754	1.51465
ENSG00000116337	0.69548	0.99976	0.69548	0.99978	1.43607
ENSG00000116459	2e-05	0.00214	1e-05	0.00082	0.17763
ENSG00000116473	0.14478	0.85504	0.1137	0.68631	0.70215
ENSG00000116478	0.02785	0.34937	0.10937	0.67441	0.62507
ENSG00000116489	0.0004	0.01644	0.00086	0.02584	0.74193
ENSG00000116497	0.41919	0.99976	0.35399	0.99978	0.54186
ENSG00000116586	0.03224	0.36704	0.03224	0.33316	0.32372
ENSG00000116663	0.2696	0.99976	0.2696	0.99978	0.49503
ENSG00000116668	0.79053	0.99976	0.78558	0.99978	1.39334
ENSG00000116675	0.27849	0.99976	0.21208	0.9357	1.61674
ENSG00000116678	0.89076	0.99976	0.90041	0.99978	0.68081
ENSG00000116688	0.00032	0.01422	0.00025	0.00989	0.4074
ENSG00000116691	0.33637	0.99976	0.33637	0.99978	0.67073
ENSG00000116698	0.29723	0.99976	0.2324	0.96058	0.63218
ENSG00000116711	0.91153	0.99976	0.92529	0.99978	7.44919
ENSG00000116717	0.00039	0.01631	0.00031	0.01139	1.72023
ENSG00000116731	0.26039	0.99976	0.19526	0.91601	1.61431
ENSG00000116741	0.20154	0.99248	0.20154	0.92519	16.9377
ENSG00000116747	0.09616	0.6953	0.05932	0.47649	1.78147
ENSG00000116754	0.27284	0.99976	0.24515	0.97472	0.82168
ENSG00000116761	0.21804	0.99976	0.36664	0.99978	1.77712
ENSG00000116786	0.30283	0.99976	0.25741	0.98988	0.77513
ENSG00000116819	0.98347	0.99976	0.9862	0.99978	1.20597
ENSG00000116830	0.5463	0.99976	0.48447	0.99978	1.34979
ENSG00000116863	0.9852	0.99976	0.98393	0.99978	1.00354
ENSG00000116871	0.41039	0.99976	0.34474	0.99978	0.7174
ENSG00000116906	0.53847	0.99976	0.53286	0.99978	1.30031
ENSG00000116918	0.29491	0.99976	0.27244	0.99978	2.26875
ENSG00000116977	0.0201	0.28478	0.00975	0.15177	2.13656
ENSG00000116984	0.43175	0.99976	0.42623	0.99978	1.64104
ENSG00000117000	0.06593	0.56129	0.04472	0.41335	1.50093
ENSG00000117010	0.8524	0.99976	0.85046	0.99978	1.09244
ENSG00000117054	0.14984	0.86404	0.12341	0.71985	1.28764
ENSG00000117133	0.10402	0.72869	0.09851	0.63505	0.69439
ENSG00000117143	0	0.00013	0	0.00013	4.0861
ENSG00000117262	0.28479	0.99976	0.23419	0.96186	1.28826
ENSG00000117281	0.93108	0.99976	0.94269	0.99978	2.26812
ENSG00000117335	0.43525	0.99976	0.38124	0.99978	1.21756
ENSG00000117360	0.56137	0.99976	0.53148	0.99978	0.89549
ENSG00000117399	0.56035	0.99976	0.55981	0.99978	1.4517
ENSG00000117408	0.50099	0.99976	0.50099	0.99978	2.22513
ENSG00000117410	0.8399	0.99976	0.83856	0.99978	1.178
ENSG00000117411	0.8479	0.99976	0.82983	0.99978	1.1679
ENSG00000117448	0.80194	0.99976	0.79189	0.99978	1.03806
ENSG00000117475	0.83925	0.99976	0.8187	0.99978	0.90783
ENSG00000117481	0.28487	0.99976	0.25568	0.98852	0.73543
ENSG00000117505	0.4426	0.99976	0.37769	0.99978	0.56624
ENSG00000117523	0.65916	0.99976	0.65096	0.99978	1.05623
ENSG00000117528	0.03063	0.36563	0.01809	0.23331	3.37045
ENSG00000117569	0.71638	0.99976	0.67523	0.99978	0.77926
ENSG00000117592	0.50421	0.99976	0.51819	0.99978	1.32662
ENSG00000117593	0.78993	0.99976	0.7543	0.99978	1.19431
ENSG00000117597	0.39367	0.99976	0.35691	0.99978	0.26181
ENSG00000117620	0.80024	0.99976	0.80068	0.99978	0.63097
ENSG00000117625	0.54675	0.99976	0.48523	0.99978	0.68863
ENSG00000117640	0.97045	0.99976	0.96884	0.99978	1.04514
ENSG00000117676	0.70463	0.99976	0.66743	0.99978	0.81688
ENSG00000117682	0.34505	0.99976	0.2873	0.99978	0.74056
ENSG00000117691	0.2368	0.99976	0.2368	0.96674	1.59609
ENSG00000117713	0.13571	0.82545	0.09929	0.638	0.63567
ENSG00000117724	0.9102	0.99976	0.8961	0.99978	0.9579
ENSG00000117751	0.00057	0.021	0.00011	0.00526	0.20031
ENSG00000117758	0.00397	0.08841	0.00167	0.0415	2.39524
ENSG00000117859	0.54445	0.99976	0.49544	0.99978	1.16769
ENSG00000118004	0.8576	0.99976	0.83242	0.99978	1.15721
ENSG00000118058	0.99211	0.99976	0.99151	0.99978	1.01086
ENSG00000118200	0.99448	0.99976	0.99494	0.99978	1.01322
ENSG00000118217	0.20974	0.99976	0.17641	0.87522	1.25893
ENSG00000118246	0.32523	0.99976	0.25983	0.99534	0.47187
ENSG00000118260	0.56437	0.99976	0.51265	0.99978	1.46156
ENSG00000118292	0.39924	0.99976	0.64739	0.99978	0.29716
ENSG00000118363	0.00477	0.10007	0.00477	0.08992	0.16096
ENSG00000118369	0.9813	0.99976	0.98292	0.99978	1.64158
ENSG00000118412	0.76935	0.99976	0.73325	0.99978	1.12805
ENSG00000118482	0.48464	0.99976	0.41884	0.99978	0.72132
ENSG00000118507	0.9566	0.99976	0.9696	0.99978	0.70543
ENSG00000118513	0.42763	0.99976	0.36032	0.99978	0.70135
ENSG00000118518	0.65317	0.99976	0.71289	0.99978	1.42549
ENSG00000118579	0.29717	0.99976	0.23949	0.96815	0.35718
ENSG00000118600	0.42939	0.99976	0.39814	0.99978	2.00867
ENSG00000118640	0.04323	0.44621	0.04323	0.40243	0.43684
ENSG00000118655	0.03791	0.40933	0.02404	0.28082	0.39627
ENSG00000118689	0.75667	0.99976	0.7202	0.99978	0.88743
ENSG00000118690	0.98096	0.99976	0.98272	0.99978	0.95347
ENSG00000118855	0.81	0.99976	0.80008	0.99978	1.3724
ENSG00000118971	0.13688	0.83001	0.30486	0.99978	2.58847
ENSG00000119004	0.00641	0.12544	0.00401	0.07988	1.67577
ENSG00000119013	0.03084	0.36563	0.01991	0.24878	0.52726
ENSG00000119048	0.03676	0.40016	0.02726	0.30255	1.43119
ENSG00000119125	0.29476	0.99976	0.25585	0.98852	2.24853
ENSG00000119203	0.96469	0.99976	0.96156	0.99978	0.99135
ENSG00000119231	0.00404	0.08943	0.00223	0.05037	1.84293
ENSG00000119318	0.29409	0.99976	0.25872	0.99322	0.80766
ENSG00000119328	0.42058	0.99976	0.39523	0.99978	0.50772
ENSG00000119335	0.02441	0.31951	0.02289	0.273	0.72029
ENSG00000119383	0.64982	0.99976	0.59935	0.99978	0.7449
ENSG00000119392	0.44372	0.99976	0.43953	0.99978	1.68403
ENSG00000119397	0.53878	0.99976	0.47954	0.99978	0.63871
ENSG00000119408	0.31168	0.99976	0.30241	0.99978	2.78805
ENSG00000119471	0.75379	0.99976	0.71658	0.99978	1.12219
ENSG00000119509	0.87092	0.99976	0.8562	0.99978	1.14678
ENSG00000119514	0.11283	0.75207	0.08543	0.58891	3.27261
ENSG00000119729	0.61404	0.99976	0.73991	0.99978	0.62081
ENSG00000119777	0.71581	0.99976	0.67952	0.99978	1.29184
ENSG00000119801	0.89029	0.99976	0.87598	0.99978	1.07516
ENSG00000119820	0.75917	0.99976	0.72463	0.99978	0.80195
ENSG00000119844	0.9538	0.99976	0.94635	0.99978	1.03338
ENSG00000119878	0.61637	0.99976	0.53026	0.99978	1.31801
ENSG00000119888	0.21354	0.99976	0.18336	0.8889	0.4864
ENSG00000119906	0.30168	0.99976	0.24293	0.97131	1.86043
ENSG00000119929	0.79615	0.99976	0.76957	0.99978	1.2067
ENSG00000119950	0.94502	0.99976	0.938	0.99978	1.03385
ENSG00000119969	0.55047	0.99976	0.49617	0.99978	1.19203
ENSG00000119979	0.58173	0.99976	0.53019	0.99978	1.55622
ENSG00000120008	0.9561	0.99976	0.95127	0.99978	0.95039
ENSG00000120158	0.52912	0.99976	0.52795	0.99978	1.29296
ENSG00000120254	0.15355	0.87987	0.14129	0.77537	1.20628
ENSG00000120265	0.36916	0.99976	0.37386	0.99978	0.87078
ENSG00000120278	0.96776	0.99976	0.97215	0.99978	0.4524
ENSG00000120306	0.78172	0.99976	0.71948	0.99978	1.1114
ENSG00000120314	0.74074	0.99976	0.70436	0.99978	0.7821
ENSG00000120370	0.10952	0.74622	0.10952	0.67441	0.26785
ENSG00000120437	0.45949	0.99976	0.40928	0.99978	0.81994
ENSG00000120533	0.62774	0.99976	0.57586	0.99978	0.82766
ENSG00000120539	0.38433	0.99976	0.34623	0.99978	0.83492
ENSG00000120647	0.51978	0.99976	0.47273	0.99978	1.3002
ENSG00000120686	0.74884	0.99976	0.71041	0.99978	0.82148
ENSG00000120688	0.11375	0.75282	0.07762	0.5643	0.5608
ENSG00000120699	0.06198	0.54342	0.03615	0.34871	0.32554
ENSG00000120709	0.00212	0.0579	0.00084	0.02532	2.60092
ENSG00000120727	0.24734	0.99976	0.24734	0.97851	1.67819
ENSG00000120733	0.88932	0.99976	0.87191	0.99978	1.05371
ENSG00000120738	0.00422	0.09187	0	1e-05	5.57784
ENSG00000120756	0.6267	0.99976	0.58728	0.99978	1.45275
ENSG00000120800	0.17135	0.9313	0.11835	0.69851	1.89213
ENSG00000120802	0.51115	0.99976	0.46783	0.99978	0.8539
ENSG00000120833	0.4363	0.99976	0.37173	0.99978	0.55375
ENSG00000120868	0.92614	0.99976	0.92955	0.99978	0.82565
ENSG00000120899	0.13444	0.82283	0.08885	0.60081	2.0333
ENSG00000120910	0.41078	0.99976	0.35572	0.99978	1.23258
ENSG00000120915	0.07142	0.59775	0.04869	0.42819	3.03515
ENSG00000120942	0.19077	0.97942	0.13524	0.75992	0.51248
ENSG00000120948	0.62992	0.99976	0.58836	0.99978	0.78811
ENSG00000120949	0.73464	0.99976	0.69355	0.99978	0.85615
ENSG00000121039	0.52476	0.99976	0.49626	0.99978	1.79431
ENSG00000121152	0.84518	0.99976	0.84502	0.99978	1.06068
ENSG00000121210	0.57673	0.99976	0.51804	0.99978	1.2371
ENSG00000121211	0.02192	0.29698	0.00036	0.0129	0.65074
ENSG00000121350	0.92768	0.99976	0.92908	0.99978	0.87392
ENSG00000121454	0.85975	0.99976	0.88248	0.99978	0.4674
ENSG00000121481	0.30953	0.99976	0.26736	0.99978	0.79156
ENSG00000121542	0.48012	0.99976	0.42409	0.99978	1.58626
ENSG00000121644	0.03911	0.42	0.02206	0.26637	1.77964
ENSG00000121671	0.80767	0.99976	0.7848	0.99978	0.84763
ENSG00000121690	0.57021	0.99976	0.57021	0.99978	2.05169
ENSG00000121691	0.46351	0.99976	0.45393	0.99978	1.3664
ENSG00000121716	0.46544	0.99976	0.40835	0.99978	0.64553
ENSG00000121741	0.67408	0.99976	0.64695	0.99978	1.45818
ENSG00000121749	0.70772	0.99976	0.67113	0.99978	0.80911
ENSG00000121766	0.00176	0.04907	0.00205	0.04717	1.7801
ENSG00000121774	0.01586	0.24373	0.01551	0.21315	0.58284
ENSG00000121775	0.62953	0.99976	0.60141	0.99978	0.90984
ENSG00000121797	0.5057	0.99976	0.5057	0.99978	5.11012
ENSG00000121851	0.86347	0.99976	0.86307	0.99978	0.79857
ENSG00000121864	0.09056	0.66693	0.05692	0.46121	0.23848
ENSG00000121879	0.66175	0.99976	0.6643	0.99978	1.79712
ENSG00000121897	0.92854	0.99976	0.91974	0.99978	0.92615
ENSG00000121957	0.56535	0.99976	0.58851	0.99978	2.61705
ENSG00000121989	0.79643	0.99976	0.87023	0.99978	1.37
ENSG00000122008	0.7813	0.99976	0.75582	0.99978	0.77441
ENSG00000122026	0	0	0	0	0.15657
ENSG00000122034	0.12962	0.81049	0.0856	0.58891	0.45965
ENSG00000122068	0.55389	0.99976	0.49614	0.99978	0.6474
ENSG00000122126	0.89408	0.99976	0.88374	0.99978	0.87385
ENSG00000122140	0.01467	0.23178	0.01742	0.22975	0.25345
ENSG00000122376	0.37323	0.99976	0.31502	0.99978	1.27004
ENSG00000122406	7e-05	0.00487	7e-05	0.00375	0.12946
ENSG00000122432	0.92518	0.99976	0.93741	0.99978	1.5628
ENSG00000122435	0.00251	0.06493	0.03602	0.34871	0.05398
ENSG00000122481	0.76925	0.99976	0.76925	0.99978	0.85361
ENSG00000122483	0.26147	0.99976	0.2001	0.92162	1.43268
ENSG00000122484	0.25926	0.99976	0.21369	0.93857	2.19474
ENSG00000122507	0.99669	0.99976	0.99753	0.99978	0.96265
ENSG00000122515	0.76754	0.99976	0.76746	0.99978	1.49654
ENSG00000122545	0.89763	0.99976	0.88089	0.99978	0.94073
ENSG00000122547	0.73521	0.99976	0.88516	0.99978	1.44634
ENSG00000122550	0.36379	0.99976	0.30397	0.99978	1.752
ENSG00000122565	0.71336	0.99976	0.69353	0.99978	0.9363
ENSG00000122574	0.52619	0.99976	0.51022	0.99978	0.5435
ENSG00000122642	0.82786	0.99976	0.77308	0.99978	1.27915
ENSG00000122644	4e-05	0.00295	4e-05	0.00242	0.39882
ENSG00000122674	0.95993	0.99976	0.95337	0.99978	0.97322
ENSG00000122694	0.34845	0.99976	0.32972	0.99978	0.33846
ENSG00000122705	0.77121	0.99976	0.77637	0.99978	0.91953
ENSG00000122729	0.86027	0.99976	0.84489	0.99978	1.16308
ENSG00000122741	0.72131	0.99976	0.69174	0.99978	1.33733
ENSG00000122779	0.4627	0.99976	0.41047	0.99978	1.20016
ENSG00000122862	0.19511	0.98359	0.19754	0.91727	1.28688
ENSG00000122873	0.3879	0.99976	0.61355	0.99978	1.19159
ENSG00000122958	0.06771	0.57397	0.06152	0.4864	1.26329
ENSG00000122970	0.92737	0.99976	0.89402	0.99978	1.14386
ENSG00000122971	0.31197	0.99976	0.17404	0.86888	0.32636
ENSG00000123009	0.38263	0.99976	0.38263	0.99978	0.43377
ENSG00000123080	0.38776	0.99976	0.39044	0.99978	0.6507
ENSG00000123091	0.34872	0.99976	0.28098	0.99978	0.64897
ENSG00000123106	0.14614	0.85953	0.09761	0.6313	1.67749
ENSG00000123119	0.97544	0.99976	0.97864	0.99978	0.89913
ENSG00000123124	0.73161	0.99976	0.63918	0.99978	1.23705
ENSG00000123131	0.86274	0.99976	0.86274	0.99978	0.89451
ENSG00000123213	0.28107	0.99976	0.21442	0.93977	1.60091
ENSG00000123240	0.95813	0.99976	0.96571	0.99978	1.40527
ENSG00000123268	0.03219	0.36704	0.03256	0.33316	0.76293
ENSG00000123297	0.58635	0.99976	0.58606	0.99978	1.25419
ENSG00000123338	0.93982	0.99976	0.94735	0.99978	1.25307
ENSG00000123349	0.20938	0.99976	0.20957	0.93269	0.5644
ENSG00000123352	0.74004	0.99976	0.70731	0.99978	1.09424
ENSG00000123353	0.69974	0.99976	0.65488	0.99978	1.36538
ENSG00000123374	0.96481	0.99976	0.95035	0.99978	1.03447
ENSG00000123395	0.51478	0.99976	0.4509	0.99978	1.38831
ENSG00000123411	0.96827	0.99976	0.96849	0.99978	0.95649
ENSG00000123427	0.9042	0.99976	0.90907	0.99978	1.18191
ENSG00000123505	0.02804	0.34937	0.01652	0.21944	1.68259
ENSG00000123575	0.65627	0.99976	0.61226	0.99978	1.34602
ENSG00000123595	0.30168	0.99976	0.26672	0.99978	0.81249
ENSG00000123643	0.53762	0.99976	0.71154	0.99978	0.47346
ENSG00000123689	0.00083	0.0288	0.00083	0.02528	0.10415
ENSG00000123737	0.23246	0.99976	0.17083	0.86446	0.50544
ENSG00000123836	0.97313	0.99976	0.97741	0.99978	1.16477
ENSG00000123975	0.10444	0.72869	0	1e-05	1.41423
ENSG00000123983	0.0427	0.44538	0.02517	0.28898	1.69614
ENSG00000124275	0.60794	0.99976	0.56893	0.99978	1.49632
ENSG00000124333	0.46588	0.99976	0.43118	0.99978	0.73648
ENSG00000124356	0.5679	0.99976	0.51202	0.99978	1.4027
ENSG00000124357	0.93599	0.99976	0.90779	0.99978	1.09948
ENSG00000124380	0.31463	0.99976	0.25571	0.98852	0.58053
ENSG00000124383	0.09444	0.68657	0.07831	0.5644	0.64085
ENSG00000124486	0.25335	0.99976	0.208	0.93269	1.28558
ENSG00000124508	0.95516	0.99976	0.96287	0.99978	1.50216
ENSG00000124523	0.16155	0.90266	0.14191	0.77662	3.16634
ENSG00000124532	0.12136	0.77683	0.12419	0.72023	0.4463
ENSG00000124535	0.34842	0.99976	0.3212	0.99978	0.5736
ENSG00000124541	0.2665	0.99976	0.2237	0.95624	0.76347
ENSG00000124562	0.00154	0.04714	0.00154	0.03904	0.3194
ENSG00000124574	0.80552	0.99976	0.8035	0.99978	0.75701
ENSG00000124588	0.04086	0.43297	0.02165	0.26467	2.05913
ENSG00000124613	0.96838	0.99976	0.97362	0.99978	0.81282
ENSG00000124688	0.04853	0.47388	0.04842	0.42677	0.69237
ENSG00000124702	0.77542	0.99976	0.77106	0.99978	0.83742
ENSG00000124721	0.90415	0.99976	0.91736	0.99978	0.5928
ENSG00000124762	0.59698	0.99976	0.54239	0.99978	1.35452
ENSG00000124782	0.79143	0.99976	0.75823	0.99978	1.13641
ENSG00000124784	0.58322	0.99976	0.55156	0.99978	1.10857
ENSG00000124813	0.93901	0.99976	0.93717	0.99978	0.28501
ENSG00000124831	0.6693	0.99976	0.69861	0.99978	1.14487
ENSG00000124920	0.62396	0.99976	0.62905	0.99978	0.28988
ENSG00000125356	0	0	0	1e-05	0.17201
ENSG00000125386	0.05091	0.48417	0.03206	0.33265	1.59579
ENSG00000125388	0.29059	0.99976	0.32123	0.99978	4.46038
ENSG00000125459	0.40669	0.99976	0.39334	0.99978	0.36816
ENSG00000125484	0.80249	0.99976	0.77659	0.99978	0.87162
ENSG00000125611	0.92788	0.99976	0.92788	0.99978	1.06955
ENSG00000125629	0.98902	0.99976	0.98341	0.99978	1.01856
ENSG00000125630	0.39144	0.99976	0.32218	0.99978	0.64459
ENSG00000125637	0.82277	0.99976	0.8343	0.99978	0.55495
ENSG00000125675	0.98295	0.99976	0.98461	0.99978	0.55831
ENSG00000125703	0.39098	0.99976	0.32458	0.99978	1.58541
ENSG00000126070	0.47481	0.99976	0.40803	0.99978	1.41173
ENSG00000126088	0.00819	0.1496	0.00824	0.13787	0.38031
ENSG00000126091	0.75455	0.99976	0.77647	0.99978	0.29372
ENSG00000126391	0.85486	0.99976	0.83156	0.99978	1.07888
ENSG00000126432	0.41016	0.99976	0.41016	0.99978	0.69289
ENSG00000126522	0.01765	0.2643	0.00822	0.13787	2.45083
ENSG00000126749	0.77089	0.99976	0.73887	0.99978	0.80303
ENSG00000126752	0.29982	0.99976	0.00023	0.00948	1.23972
ENSG00000126870	0.37098	0.99976	0.30891	0.99978	0.72827
ENSG00000126883	0.12284	0.78304	0.1328	0.75262	1.14518
ENSG00000126945	0.25465	0.99976	0.27561	0.99978	0.59909
ENSG00000127022	0.81452	0.99976	0.8171	0.99978	0.97765
ENSG00000127125	0.18658	0.96537	0.18658	0.89402	0.3383
ENSG00000127184	0	7e-05	0	7e-05	0.12528
ENSG00000127191	0.74471	0.99976	0.7193	0.99978	1.07296
ENSG00000127311	0.94725	0.99976	0.95206	0.99978	1.17074
ENSG00000127314	0.24665	0.99976	0.18608	0.89402	1.45725
ENSG00000127328	0.79945	0.99976	0.83001	0.99978	2.66013
ENSG00000127334	0.98914	0.99976	0.98917	0.99978	0.97868
ENSG00000127337	0.62317	0.99976	0.62317	0.99978	0.80101
ENSG00000127399	0.82977	0.99976	0.8246	0.99978	0.72563
ENSG00000127418	0.21043	0.99976	0.20289	0.92804	3.34965
ENSG00000127419	0.71391	0.99976	0.70678	0.99978	1.36882
ENSG00000127589	0.07252	0.60347	0.07075	0.53182	1.61372
ENSG00000127603	0.51909	0.99976	0.45815	0.99978	1.43744
ENSG00000127720	0.84456	0.99976	0.86864	0.99978	0.35574
ENSG00000127831	0.82124	0.99976	0.84902	0.99978	3.46836
ENSG00000127838	0.2108	0.99976	0.15416	0.81134	0.57672
ENSG00000127914	0.76219	0.99976	0.72647	0.99978	1.11474
ENSG00000127928	0.28756	0.99976	0.22127	0.94804	0.56955
ENSG00000127947	0.51979	0.99976	0.514	0.99978	1.35316
ENSG00000127948	5e-05	0.00362	3e-05	0.00209	2.11342
ENSG00000127993	0.14626	0.85953	0.11708	0.69308	0.42184
ENSG00000127995	0.96029	0.99976	0.96696	0.99978	1.56962
ENSG00000128039	0.32346	0.99976	0.27899	0.99978	2.08276
ENSG00000128050	0.53002	0.99976	0.52995	0.99978	1.25
ENSG00000128524	0.07068	0.5941	0.07068	0.53182	0.51256
ENSG00000128534	0.55609	0.99976	0.64959	0.99978	0.86793
ENSG00000128563	0.82953	0.99976	0.81812	0.99978	0.96388
ENSG00000128578	0.00152	0.04714	0.00116	0.03299	1.62279
ENSG00000128585	0.62544	0.99976	0.57525	0.99978	1.16976
ENSG00000128590	0.01919	0.27617	0.01079	0.16216	1.75149
ENSG00000128591	0.79064	0.99976	0.79088	0.99978	1.44577
ENSG00000128595	0.00832	0.1496	0.00618	0.10755	0.56379
ENSG00000128596	0.9146	0.99976	0.92315	0.99978	0.80227
ENSG00000128607	0.80111	0.99976	0.77413	0.99978	0.92578
ENSG00000128654	0.35527	0.99976	0.35619	0.99978	0.80433
ENSG00000128683	0.3484	0.99976	0.62544	0.99978	0.20512
ENSG00000128692	0.63929	0.99976	0.63929	0.99978	2.21108
ENSG00000128708	0.54633	0.99976	0.54633	0.99978	1.37098
ENSG00000129103	0.00548	0.11132	0.0035	0.07073	0.19602
ENSG00000129128	0.58613	0.99976	0.51827	0.99978	0.73473
ENSG00000129292	0.57719	0.99976	0.56937	0.99978	1.89577
ENSG00000129691	0.82265	0.99976	0.80716	0.99978	0.95624
ENSG00000130023	0.90418	0.99976	0.90417	0.99978	0.81936
ENSG00000130052	0.92643	0.99976	0.93556	0.99978	1.25292
ENSG00000130066	0	1e-05	0	1e-05	5.33846
ENSG00000130119	0.19409	0.98359	0.17387	0.86888	0.64493
ENSG00000130150	0.68274	0.99976	0.66577	0.99978	1.52889
ENSG00000130193	0.21009	0.99976	0.48086	0.99978	0.19346
ENSG00000130227	0.02855	0.35118	0.018	0.23331	0.50697
ENSG00000130338	0.54924	0.99976	0.49109	0.99978	1.41288
ENSG00000130340	0.62635	0.99976	0.62239	0.99978	1.05631
ENSG00000130348	0.8012	0.99976	0.77591	0.99978	0.88194
ENSG00000130349	0.60043	0.99976	0.59824	0.99978	1.54744
ENSG00000130396	0.94889	0.99976	0.94047	0.99978	1.03099
ENSG00000130429	0.33366	0.99976	0.32884	0.99978	1.87533
ENSG00000130449	0.89711	0.99976	0.90079	0.99978	1.21636
ENSG00000130695	0.82576	0.99976	0.81641	0.99978	1.03399
ENSG00000130713	0.51753	0.99976	0.44106	0.99978	0.70168
ENSG00000130714	0.42963	0.99976	0.37693	0.99978	2.28233
ENSG00000130723	0.87767	0.99976	0.85796	0.99978	1.08596
ENSG00000130741	0.26379	0.99976	0.2717	0.99978	0.89444
ENSG00000130766	0.01538	0.23931	0.00981	0.15177	1.60602
ENSG00000130770	0.00327	0.07795	0.00305	0.06292	0.29922
ENSG00000130772	0.94696	0.99976	0.94683	0.99978	1.05009
ENSG00000130775	0.70709	0.99976	0.80803	0.99978	1.78618
ENSG00000130783	0.62475	0.99976	0.62475	0.99978	2.37154
ENSG00000130787	0.52386	0.99976	0.53168	0.99978	0.38503
ENSG00000130821	0.02643	0.33744	0.0152	0.21175	3.41121
ENSG00000130826	0.0001	0.00641	0.00057	0.01869	0.24201
ENSG00000130827	0.1395	0.83573	0.1384	0.76873	4.19004
ENSG00000130921	0.4549	0.99976	0.44933	0.99978	1.44327
ENSG00000130939	0.54136	0.99976	0.49928	0.99978	1.14399
ENSG00000130985	0.36968	0.99976	0.36997	0.99978	0.7638
ENSG00000131016	0.96495	0.99976	0.96723	0.99978	2.62282
ENSG00000131171	0.54318	0.99976	0.5415	0.99978	1.32087
ENSG00000131174	0.00041	0.01656	0.00032	0.01152	0.42207
ENSG00000131188	0.86434	0.99976	0.86434	0.99978	1.2459
ENSG00000131236	0.08254	0.64355	0.08893	0.60081	0.60489
ENSG00000131375	0.83481	0.99976	0.80881	0.99978	1.0845
ENSG00000131389	0.55398	0.99976	0.49346	0.99978	1.35985
ENSG00000131435	0.01964	0.2804	0.00928	0.14834	2.53347
ENSG00000131503	0.9539	0.99976	0.95463	0.99978	1.09837
ENSG00000131507	0.54285	0.99976	0.4824	0.99978	1.39008
ENSG00000131508	0.40631	0.99976	0.43535	0.99978	1.05884
ENSG00000131558	0.64567	0.99976	0.60633	0.99978	1.12025
ENSG00000131626	0.42787	0.99976	0.36428	0.99978	1.57779
ENSG00000131711	0.93023	0.99976	0.92091	0.99978	0.97538
ENSG00000131721	0.45758	0.99976	0.44837	0.99978	0.63958
ENSG00000131724	0.54974	0.99976	0.51437	0.99978	1.66163
ENSG00000131725	0.67799	0.99976	0.62996	0.99978	1.17782
ENSG00000131732	0.79223	0.99976	0.75969	0.99978	0.85587
ENSG00000131778	0.98188	0.99976	0.97896	0.99978	0.99087
ENSG00000131828	0.91466	0.99976	0.91409	0.99978	1.08395
ENSG00000131844	0.81215	0.99976	0.78215	0.99978	1.12778
ENSG00000132153	0.00796	0.14721	0.0058	0.10227	0.55236
ENSG00000132196	0.96023	0.99976	0.95593	0.99978	1.01138
ENSG00000132286	0.79446	0.99976	0.7889	0.99978	0.87329
ENSG00000132294	0.9058	0.99976	0.89286	0.99978	1.09035
ENSG00000132300	0.48085	0.99976	0.43528	0.99978	1.16919
ENSG00000132313	0.93344	0.99976	0.92486	0.99978	0.95586
ENSG00000132330	0.93976	0.99976	0.94324	0.99978	0.84839
ENSG00000132341	0	0.00051	1e-05	0.00053	0.23037
ENSG00000132357	0.36686	0.99976	0.31278	0.99978	0.37471
ENSG00000132394	0.08041	0.63561	0.04758	0.42528	1.91508
ENSG00000132405	0.51391	0.99976	0.49005	0.99978	1.72961
ENSG00000132434	0.81061	0.99976	0.78232	0.99978	0.91696
ENSG00000132467	0.00867	0.1542	0.00501	0.09284	0.40932
ENSG00000132549	0.37947	0.99976	0.31386	0.99978	1.61915
ENSG00000132570	0.24508	0.99976	0.18228	0.88775	1.52889
ENSG00000132676	0.40571	0.99976	0.41455	0.99978	1.07911
ENSG00000132692	0.6283	0.99976	0.79681	0.99978	5.35015
ENSG00000132740	0.60494	0.99976	0.5481	0.99978	0.74553
ENSG00000132763	0.7607	0.99976	0.76425	0.99978	0.7997
ENSG00000132768	0.10753	0.73953	0.06839	0.52168	0.4053
ENSG00000132773	0.00015	0.00863	0.0001	0.00487	0.16711
ENSG00000132780	1e-05	0.00112	0	0	1.97305
ENSG00000132879	0.66815	0.99976	0.66815	0.99978	0.74661
ENSG00000132952	0.92961	0.99976	0.93132	0.99978	0.9352
ENSG00000132963	0.21663	0.99976	0.21663	0.94365	0.61984
ENSG00000132964	0.11906	0.76767	0.08037	0.572	1.54559
ENSG00000132967	0.91316	0.99976	0.91316	0.99978	1.0832
ENSG00000132972	0.72247	0.99976	0.75327	0.99978	3.1288
ENSG00000133103	0.5958	0.99976	0.61314	0.99978	2.24834
ENSG00000133119	0.23732	0.99976	0.19712	0.91675	0.65443
ENSG00000133142	0.76586	0.99976	0.76586	0.99978	1.25327
ENSG00000133226	0.18027	0.95377	0.16181	0.83397	0.69704
ENSG00000133302	0.25939	0.99976	0.19635	0.91601	1.47644
ENSG00000133318	1e-05	0.00089	1e-05	0.00068	1.98675
ENSG00000133401	0.964	0.99976	0.96997	0.99978	1.26788
ENSG00000133597	0.08026	0.63561	0.08026	0.572	0.23674
ENSG00000133612	0.33182	0.99976	0.26598	0.99978	1.38301
ENSG00000133619	0.56174	0.99976	0.53512	0.99978	0.43031
ENSG00000133627	0.64823	0.99976	0.60417	0.99978	1.36277
ENSG00000133641	0.7412	0.99976	0.72819	0.99978	0.79611
ENSG00000133739	0.74664	0.99976	0.75106	0.99978	0.65756
ENSG00000133740	0.51628	0.99976	0.58276	0.99978	0.19388
ENSG00000133789	0.76194	0.99976	0.76382	0.99978	1.53238
ENSG00000133805	0.80376	0.99976	0.7919	0.99978	0.72597
ENSG00000133816	0.67163	0.99976	0.65624	0.99978	1.56983
ENSG00000133835	0.95299	0.99976	0.94412	0.99978	1.04492
ENSG00000133884	0.91183	0.99976	0.90172	0.99978	1.04775
ENSG00000134014	0.79473	0.99976	0.76384	0.99978	0.90753
ENSG00000134056	0	0.00029	0	0.00018	0.33647
ENSG00000134057	0.00024	0.01217	0.00018	0.00783	0.37558
ENSG00000134058	0.00481	0.10043	0.00465	0.08959	1.40311
ENSG00000134070	0.9694	0.99976	0.96941	0.99978	1.0603
ENSG00000134077	0.97129	0.99976	0.96627	0.99978	0.97802
ENSG00000134086	0.30241	0.99976	0.25398	0.98738	0.76161
ENSG00000134107	0.0676	0.57397	0.04912	0.42919	0.20309
ENSG00000134108	0.41813	0.99976	0.40795	0.99978	1.10292
ENSG00000134109	0.86797	0.99976	0.85207	0.99978	1.144
ENSG00000134186	0.10438	0.72869	0.10347	0.65226	0.66707
ENSG00000134247	0.80172	0.99976	0.78366	0.99978	0.7616
ENSG00000134255	0.32972	0.99976	0.26725	0.99978	0.4313
ENSG00000134283	0.87346	0.99976	0.85311	0.99978	1.06769
ENSG00000134291	0.56698	0.99976	0.56335	0.99978	1.98081
ENSG00000134317	0.78009	0.99976	0.78009	0.99978	1.48665
ENSG00000134324	0.72591	0.99976	0.68437	0.99978	0.86269
ENSG00000134330	0.79229	0.99976	0.81739	0.99978	6.26044
ENSG00000134333	0.47139	0.99976	0.42021	0.99978	0.81951
ENSG00000134365	0.98898	0.99976	0.99049	0.99978	0.79771
ENSG00000134369	0.95889	0.99976	0.96282	0.99978	1.13617
ENSG00000134371	0.13487	0.82288	0.09306	0.61385	1.5196
ENSG00000134375	0.18436	0.96441	0.18452	0.8889	0.71535
ENSG00000134452	0.66205	0.99976	0.61268	0.99978	1.26629
ENSG00000134453	0.07434	0.60818	0.04749	0.42528	0.50461
ENSG00000134463	0.67278	0.99976	0.64922	0.99978	1.49211
ENSG00000134516	0.93553	0.99976	0.93682	0.99978	1.14147
ENSG00000134574	0.6449	0.99976	0.63011	0.99978	0.68062
ENSG00000134590	0.57283	0.99976	0.57283	0.99978	1.78089
ENSG00000134597	0.28919	0.99976	0.21556	0.94161	0.6075
ENSG00000134602	0.01818	0.2692	0.00917	0.14788	1.96406
ENSG00000134627	0.90885	0.99976	0.90449	0.99978	0.88605
ENSG00000134690	0.01834	0.26956	0.02186	0.26558	0.78524
ENSG00000134698	0.73446	0.99976	0.74718	0.99978	0.40023
ENSG00000134717	0.01546	0.23972	0.00975	0.15177	0.49329
ENSG00000134748	0.19111	0.9799	0.13629	0.76155	0.53941
ENSG00000134824	0.99568	0.99976	0.9964	0.99978	1.04843
ENSG00000134851	0.17969	0.95377	0.13601	0.76155	1.38395
ENSG00000134910	0.04284	0.44563	0.02381	0.27895	0.25326
ENSG00000134982	0.89019	0.99976	0.87279	0.99978	1.08246
ENSG00000134987	0.25092	0.99976	0.1879	0.89651	0.46698
ENSG00000134996	0.78223	0.99976	0.78223	0.99978	1.20753
ENSG00000135040	0.88762	0.99976	0.88271	0.99978	0.95984
ENSG00000135046	0.73599	0.99976	0.73129	0.99978	0.78804
ENSG00000135047	0.51234	0.99976	0.38997	0.99978	0.65581
ENSG00000135069	0.14695	0.85964	0.14446	0.78946	0.46313
ENSG00000135093	0.7112	0.99976	0.72487	0.99978	0.55037
ENSG00000135119	0.11241	0.75207	0.07584	0.55648	1.53733
ENSG00000135124	0.89109	0.99976	0.89671	0.99978	0.73917
ENSG00000135148	0.12501	0.78927	0.08759	0.59805	1.47915
ENSG00000135164	0.61759	0.99976	0.56433	0.99978	1.32356
ENSG00000135245	0.29439	0.99976	0.39228	0.99978	1.31737
ENSG00000135249	0.44752	0.99976	0.42631	0.99978	0.88907
ENSG00000135269	0.03818	0.41107	0.02309	0.27372	0.12667
ENSG00000135297	0.71175	0.99976	0.66732	0.99978	1.17746
ENSG00000135298	0.94556	0.99976	0.95325	0.99978	1.80424
ENSG00000135324	0.23868	0.99976	0.23868	0.96815	0.35475
ENSG00000135336	0.70178	0.99976	0.69962	0.99978	1.18465
ENSG00000135372	0.46736	0.99976	0.46462	0.99978	0.77567
ENSG00000135387	0.38201	0.99976	0.35437	0.99978	0.86019
ENSG00000135409	0.08425	0.6481	0.06123	0.48637	0.15969
ENSG00000135414	0.57452	0.99976	0.55493	0.99978	1.76612
ENSG00000135451	0.93276	0.99976	0.93547	0.99978	0.96416
ENSG00000135452	0.74248	0.99976	0.74245	0.99978	0.64966
ENSG00000135469	0.66385	0.99976	0.66385	0.99978	2.05819
ENSG00000135476	0.79866	0.99976	0.80231	0.99978	0.72183
ENSG00000135486	0.05881	0.53023	0.05177	0.44064	0.73801
ENSG00000135503	0.72803	0.99976	0.71633	0.99978	0.59693
ENSG00000135506	0.48143	0.99976	0.47973	0.99978	2.71742
ENSG00000135521	0.6317	0.99976	0.6317	0.99978	0.76906
ENSG00000135537	0.88035	0.99976	0.8623	0.99978	0.90326
ENSG00000135549	0.36739	0.99976	0.3102	0.99978	1.26708
ENSG00000135624	0.40191	0.99976	0.39938	0.99978	0.7412
ENSG00000135632	0.0906	0.66693	0.0906	0.60561	0.20028
ENSG00000135636	0.97072	0.99976	0.9732	0.99978	0.91324
ENSG00000135655	0.1151	0.75428	0.07779	0.5644	1.53727
ENSG00000135679	0.30957	0.99976	0.24602	0.97526	0.66631
ENSG00000135750	0.1993	0.99158	0.17168	0.86446	0.35621
ENSG00000135763	0.89713	0.99976	0.88288	0.99978	0.96171
ENSG00000135775	0.98892	0.99976	0.98786	0.99978	0.98637
ENSG00000135778	0.94638	0.99976	0.95007	0.99978	0.85653
ENSG00000135829	0.30142	0.99976	0.298	0.99978	1.11986
ENSG00000135835	0.95686	0.99976	0.97035	0.99978	4.6107
ENSG00000135837	0.07774	0.62544	0.04712	0.42528	1.73633
ENSG00000135838	0.04594	0.46101	0.02487	0.2884	2.00014
ENSG00000135900	0.0473	0.46758	0.03727	0.35609	0.48762
ENSG00000135912	0.48539	0.99976	0.44578	0.99978	1.7662
ENSG00000135916	0.51076	0.99976	0.45425	0.99978	1.69034
ENSG00000135930	0.67171	0.99976	0.6675	0.99978	1.44516
ENSG00000135931	0.97366	0.99976	0.97795	0.99978	0.83608
ENSG00000135932	0.57608	0.99976	0.53128	0.99978	1.14681
ENSG00000135940	0.00062	0.02245	0.00051	0.01718	0.32315
ENSG00000135968	0.89222	0.99976	0.87943	0.99978	0.88649
ENSG00000135972	0.95082	0.99976	0.96644	0.99978	1.01251
ENSG00000135974	0.65308	0.99976	0.72388	0.99978	1.43814
ENSG00000135976	0.40196	0.99976	0.34923	0.99978	1.79005
ENSG00000135999	0.62699	0.99976	0.58651	0.99978	0.87966
ENSG00000136003	0.6915	0.99976	0.66166	0.99978	0.65311
ENSG00000136021	0.60232	0.99976	0.54492	0.99978	1.26621
ENSG00000136040	0.89138	0.99976	0.9082	0.99978	14.8143
ENSG00000136045	0.90951	0.99976	0.91024	0.99978	1.11445
ENSG00000136048	0.77827	0.99976	0.77094	0.99978	0.77583
ENSG00000136051	0.50689	0.99976	0.47487	0.99978	1.79966
ENSG00000136059	0.93197	0.99976	0.93529	0.99978	1.17328
ENSG00000136068	0.1576	0.88964	0.11324	0.68631	2.25881
ENSG00000136206	0.85132	0.99976	0.8	0.99978	1.23698
ENSG00000136213	0.92915	0.99976	0.9325	0.99978	1.1792
ENSG00000136238	0.83383	0.99976	0.83316	0.99978	0.96622
ENSG00000136243	0.11921	0.76767	0.09088	0.60648	1.3669
ENSG00000136247	0.57608	0.99976	0.59317	0.99978	2.3089
ENSG00000136261	0.00031	0.01413	0.00028	0.01079	1.64197
ENSG00000136279	0.71779	0.99976	0.67826	0.99978	0.76619
ENSG00000136280	0.56272	0.99976	0.5051	0.99978	1.39078
ENSG00000136518	0.62878	0.99976	0.62483	0.99978	1.32067
ENSG00000136521	0.77441	0.99976	0.74685	0.99978	0.88446
ENSG00000136536	0.05026	0.4838	0.03369	0.33472	1.51601
ENSG00000136542	0.10399	0.72869	0.06648	0.51334	0.44997
ENSG00000136560	0.3541	0.99976	0.42221	0.99978	1.25267
ENSG00000136603	0.80655	0.99976	0.7842	0.99978	0.79749
ENSG00000136631	0.68947	0.99976	0.64406	0.99978	1.25247
ENSG00000136636	0.9921	0.99976	0.99086	0.99978	1.00365
ENSG00000136643	0.32971	0.99976	0.27323	0.99978	1.28872
ENSG00000136682	0.27951	0.99976	0.42271	0.99978	1.43339
ENSG00000136718	0.70603	0.99976	0.70603	0.99978	0.76583
ENSG00000136731	0.56399	0.99976	0.50867	0.99978	1.1981
ENSG00000136732	0.01011	0.16987	0.00573	0.10145	0.3976
ENSG00000136738	0.93105	0.99976	0.92004	0.99978	1.03438
ENSG00000136783	0.41683	0.99976	0.36969	0.99978	1.61193
ENSG00000136802	0.89394	0.99976	0.87956	0.99978	0.93187
ENSG00000136807	0.83559	0.99976	0.82066	0.99978	0.90905
ENSG00000136811	0.31288	0.99976	0.25148	0.98514	1.79217
ENSG00000136816	0.03184	0.36704	0.0161	0.21683	2.3069
ENSG00000136824	0.62644	0.99976	0.58466	0.99978	0.62919
ENSG00000136828	0.91384	0.99976	0.9247	0.99978	3.32066
ENSG00000136842	0.00392	0.08814	0.00244	0.05406	1.71198
ENSG00000136854	0.79979	0.99976	0.78465	0.99978	1.28716
ENSG00000136856	0.85971	0.99976	0.85925	0.99978	0.74289
ENSG00000136868	0.4669	0.99976	0.43815	0.99978	0.78442
ENSG00000136870	0.63912	0.99976	0.61412	0.99978	0.53931
ENSG00000136874	0.30831	0.99976	0.29384	0.99978	2.43464
ENSG00000136875	0.52794	0.99976	0.48712	0.99978	0.86412
ENSG00000136877	0.00256	0.0653	0.00197	0.04579	1.57876
ENSG00000136878	0.89113	0.99976	0.87407	0.99978	0.91806
ENSG00000136888	6e-05	0.00433	0.00013	0.0062	0.39363
ENSG00000136895	0.91671	0.99976	0.92978	0.99978	5.6279
ENSG00000136933	0.46034	0.99976	0.40476	0.99978	0.79877
ENSG00000136937	0.33501	0.99976	0.24025	0.96879	1.545
ENSG00000136938	6e-05	0.00439	6e-05	0.00345	0.18654
ENSG00000136950	0.22996	0.99976	0.19802	0.91735	0.78406
ENSG00000136997	0.06011	0.53694	0.04819	0.42661	0.55366
ENSG00000137054	0.90948	0.99976	0.90948	0.99978	1.05564
ENSG00000137106	0.78464	0.99976	0.82016	0.99978	0.88094
ENSG00000137124	0.87265	0.99976	0.87734	0.99978	1.05029
ENSG00000137145	0.6314	0.99976	0.57804	0.99978	1.28267
ENSG00000137161	0.58502	0.99976	0.58185	0.99978	0.77369
ENSG00000137166	0.74953	0.99976	0.72447	0.99978	1.31509
ENSG00000137171	0.97152	0.99976	0.97526	0.99978	0.48224
ENSG00000137185	0.48305	0.99976	0.41692	0.99978	0.71502
ENSG00000137193	0.00347	0.08184	0.00274	0.05904	0.41245
ENSG00000137198	5e-05	0.00399	5e-05	0.00318	3.41089
ENSG00000137200	0.86551	0.99976	0.89219	0.99978	0.93583
ENSG00000137210	0.18447	0.96441	0.11749	0.69447	0.49148
ENSG00000137216	0.57734	0.99976	0.58028	0.99978	0.22626
ENSG00000137221	0.83248	0.99976	0.80996	0.99978	0.8448
ENSG00000137274	0.84266	0.99976	0.85813	0.99978	1.80198
ENSG00000137275	0.70265	0.99976	0.66488	0.99978	1.11238
ENSG00000137309	0.00149	0.04695	0.0017	0.04197	1.54842
ENSG00000137310	0.69693	0.99976	0.68252	0.99978	0.83058
ENSG00000137338	0.56788	0.99976	0.53324	0.99978	0.69615
ENSG00000137343	0.5575	0.99976	0.55189	0.99978	1.83847
ENSG00000137411	0.80776	0.99976	0.80849	0.99978	0.72094
ENSG00000137413	0.10198	0.7242	0.06636	0.51334	0.49777
ENSG00000137414	0.46239	0.99976	0.42923	0.99978	0.3297
ENSG00000137491	0.97502	0.99976	0.97734	0.99978	1.08036
ENSG00000137494	0.68124	0.99976	0.69563	0.99978	1.98228
ENSG00000137496	0.47213	0.99976	0.61322	0.99978	4.56013
ENSG00000137522	0.07416	0.60818	0.06956	0.52578	1.24096
ENSG00000137547	0.00127	0.0415	0.00131	0.03566	0.2983
ENSG00000137574	0.00023	0.01194	0.00018	0.00783	1.80201
ENSG00000137575	0.17804	0.95276	0.32317	0.99978	1.79956
ENSG00000137648	0.79104	0.99976	0.81428	0.99978	0.29683
ENSG00000137714	0.26422	0.99976	0.20051	0.92242	0.58446
ENSG00000137720	0.85081	0.99976	0.84382	0.99978	1.24469
ENSG00000137942	0.91766	0.99976	0.91514	0.99978	1.14297
ENSG00000137955	0.61663	0.99976	0.64359	0.99978	1.03176
ENSG00000137996	0.99876	0.99976	0.99868	0.99978	1.00026
ENSG00000138018	0.43169	0.99976	0.36378	0.99978	1.34371
ENSG00000138029	0.04407	0.449	0.03486	0.34257	1.37369
ENSG00000138030	0.49906	0.99976	0.48881	0.99978	2.94168
ENSG00000138032	0.60598	0.99976	0.57427	0.99978	0.53104
ENSG00000138036	0.79656	0.99976	0.76573	0.99978	1.1649
ENSG00000138071	0.17816	0.95276	0.14851	0.79904	1.27162
ENSG00000138079	0.98862	0.99976	0.98875	0.99978	0.44218
ENSG00000138085	0.82731	0.99976	0.82549	0.99978	1.26003
ENSG00000138092	0.42187	0.99976	0.35343	0.99978	0.60575
ENSG00000138160	0.74945	0.99976	0.71884	0.99978	1.08704
ENSG00000138180	0.75918	0.99976	0.75918	0.99978	1.21137
ENSG00000138182	0.30053	0.99976	0.2329	0.96058	1.50763
ENSG00000138190	0.65995	0.99976	0.62236	0.99978	1.11344
ENSG00000138193	0.77389	0.99976	0.80443	0.99978	2.32538
ENSG00000138246	0.85411	0.99976	0.8638	0.99978	1.42954
ENSG00000138286	0.80502	0.99976	0.81937	0.99978	1.62241
ENSG00000138316	0.66967	0.99976	0.64151	0.99978	1.45904
ENSG00000138326	0.00019	0.01014	0.00016	0.00746	0.32999
ENSG00000138336	0.64022	0.99976	0.60294	0.99978	1.44275
ENSG00000138363	0.05361	0.49439	0.03076	0.32218	0.33706
ENSG00000138375	0.10818	0.74013	0.07089	0.53187	2.32782
ENSG00000138381	0.39642	0.99976	0.32707	0.99978	0.64135
ENSG00000138385	0.73763	0.99976	0.70889	0.99978	0.92043
ENSG00000138386	0.74998	0.99976	0.65605	0.99978	0.7855
ENSG00000138398	0.00249	0.06493	0.00238	0.05328	0.60947
ENSG00000138434	0.77375	0.99976	0.76082	0.99978	1.36021
ENSG00000138439	0.21549	0.99976	0.15752	0.8225	1.86945
ENSG00000138443	0.93589	0.99976	0.93755	0.99978	0.86248
ENSG00000138448	0.77885	0.99976	0.76541	0.99978	1.34488
ENSG00000138459	0.57063	0.99976	0.58253	0.99978	2.0064
ENSG00000138463	0.98988	0.99976	0.99257	0.99978	0.88004
ENSG00000138639	0.75384	0.99976	0.71529	0.99978	1.16753
ENSG00000138641	0.71536	0.99976	0.75559	0.99978	3.37745
ENSG00000138660	0.89697	0.99976	0.88936	0.99978	1.12932
ENSG00000138663	0.89058	0.99976	0.865	0.99978	0.93573
ENSG00000138675	0.89113	0.99976	0.90821	0.99978	6.23804
ENSG00000138678	0.84694	0.99976	0.83709	0.99978	1.23024
ENSG00000138685	0.87431	0.99976	0.87619	0.99978	0.82712
ENSG00000138688	0.81152	0.99976	0.82799	0.99978	1.65913
ENSG00000138698	0.08915	0.66693	0.05602	0.45804	1.66335
ENSG00000138709	0.10294	0.72869	0.06751	0.51722	1.58462
ENSG00000138756	0.28422	0.99976	0.22775	0.96058	1.9274
ENSG00000138758	0.07647	0.62046	0.04516	0.41652	2.19898
ENSG00000138768	0.00044	0.01738	0.00022	0.00923	2.14353
ENSG00000138772	0.66582	0.99976	0.91054	0.99978	0.60081
ENSG00000138780	0.79875	0.99976	0.7865	0.99978	0.71989
ENSG00000138796	0.79331	0.99976	0.76043	0.99978	1.13809
ENSG00000138802	0.40763	0.99976	0.34747	0.99978	1.26463
ENSG00000139083	0.57129	0.99976	0.51402	0.99978	1.37509
ENSG00000139132	0.99032	0.99976	0.99129	0.99978	1.28002
ENSG00000139154	0.21383	0.99976	0.15363	0.81003	1.64385
ENSG00000139163	0.98194	0.99976	0.97898	0.99978	0.99
ENSG00000139173	0.26656	0.99976	0.10202	0.64721	20.3809
ENSG00000139180	0.96304	0.99976	0.96667	0.99978	0.88106
ENSG00000139182	0.91777	0.99976	0.92138	0.99978	1.20542
ENSG00000139187	0.63666	0.99976	0.63666	0.99978	1.78163
ENSG00000139192	0.96479	0.99976	0.96843	0.99978	1.91442
ENSG00000139197	0.94352	0.99976	0.94424	0.99978	0.8856
ENSG00000139239	0.09434	0.68657	0.09436	0.62033	0.44079
ENSG00000139266	0.81533	0.99976	0.82737	0.99978	1.56957
ENSG00000139278	0.99159	0.99976	0.99285	0.99978	1.13876
ENSG00000139291	0.80439	0.99976	0.80867	0.99978	1.37275
ENSG00000139324	0.90859	0.99976	0.90491	0.99978	1.15207
ENSG00000139343	2e-05	0.00168	1e-05	0.0006	0.14217
ENSG00000139350	0.40353	0.99976	0.36274	0.99978	0.30746
ENSG00000139372	0.54606	0.99976	0.50661	0.99978	0.87104
ENSG00000139405	0.14949	0.86404	0.11108	0.67982	2.48047
ENSG00000139410	0.63763	0.99976	0.63763	0.99978	2.23048
ENSG00000139437	0.9611	0.99976	0.96006	0.99978	1.0678
ENSG00000139496	0.90824	0.99976	0.89333	0.99978	0.93846
ENSG00000139531	0.65139	0.99976	0.6562	0.99978	0.73425
ENSG00000139537	0.96943	0.99976	0.9718	0.99978	1.08954
ENSG00000139546	0.60339	0.99976	0.52129	0.99978	0.64663
ENSG00000139579	0.59253	0.99976	0.67378	0.99978	1.36693
ENSG00000139618	0.47867	0.99976	0.43291	0.99978	1.71265
ENSG00000139637	0.78145	0.99976	0.7924	0.99978	1.20971
ENSG00000139641	0.15108	0.86982	0.10219	0.64723	0.46045
ENSG00000139644	0.01932	0.27681	0.01296	0.18695	1.54704
ENSG00000139651	0.81952	0.99976	0.82384	0.99978	0.63017
ENSG00000139718	0.87143	0.99976	0.86716	0.99978	0.79308
ENSG00000139726	0.52261	0.99976	0.50385	0.99978	1.09503
ENSG00000142102	0.03496	0.38687	0.01793	0.23331	2.25725
ENSG00000142186	0.58413	0.99976	0.52946	0.99978	0.81748
ENSG00000142327	0.7678	0.99976	0.77789	0.99978	0.62685
ENSG00000142330	0.7391	0.99976	0.76597	0.99978	2.41199
ENSG00000142621	0.95363	0.99976	0.95657	0.99978	2.32145
ENSG00000142634	0.72971	0.99976	0.72769	0.99978	1.24785
ENSG00000142655	0.16575	0.91469	0.15528	0.81506	0.82137
ENSG00000142657	0.33953	0.99976	0.33927	0.99978	1.44171
ENSG00000142669	0.60141	0.99976	0.60141	0.99978	0.80122
ENSG00000142676	0	0	0	0	0.18857
ENSG00000142731	0.20737	0.99976	0.15782	0.82296	0.65864
ENSG00000142784	0.84623	0.99976	0.82774	0.99978	0.8417
ENSG00000142871	0.50669	0.99976	0.50669	0.99978	5.05666
ENSG00000142875	0.97727	0.99976	0.98094	0.99978	1.14507
ENSG00000142937	0.22752	0.99976	0.2066	0.93269	0.642
ENSG00000142945	0.94509	0.99976	0.94796	0.99978	1.00509
ENSG00000142949	0.95695	0.99976	0.9627	0.99978	1.77866
ENSG00000143013	0.33799	0.99976	0.26895	0.99978	1.46463
ENSG00000143033	0.53671	0.99976	0.51882	0.99978	0.91204
ENSG00000143079	0.69247	0.99976	0.89789	0.99978	9.78139
ENSG00000143093	0.73665	0.99976	0.70197	0.99978	0.82448
ENSG00000143119	0.5658	0.99976	0.56547	0.99978	0.50617
ENSG00000143126	0.84063	0.99976	0.86055	0.99978	1.74286
ENSG00000143153	0.73558	0.99976	0.66987	0.99978	1.79113
ENSG00000143155	0.40433	0.99976	0.39281	0.99978	0.69592
ENSG00000143157	0.67023	0.99976	0.65304	0.99978	0.53852
ENSG00000143164	0.29534	0.99976	0.29367	0.99978	1.57175
ENSG00000143179	0.14161	0.84261	0.12124	0.71139	0.76337
ENSG00000143190	0.87112	0.99976	0.8508	0.99978	1.0641
ENSG00000143198	0.77403	0.99976	0.74327	0.99978	0.79863
ENSG00000143222	0.00425	0.09198	0.00315	0.06465	0.24091
ENSG00000143224	0.15764	0.88964	0.13597	0.76155	0.36507
ENSG00000143226	0.39988	0.99976	0.66329	0.99978	0.25329
ENSG00000143228	0.87727	0.99976	0.85747	0.99978	1.06639
ENSG00000143252	0.9687	0.99976	0.96432	0.99978	0.97115
ENSG00000143258	0.9496	0.99976	0.9496	0.99978	1.03968
ENSG00000143294	0.59835	0.99976	0.59654	0.99978	0.82041
ENSG00000143303	0.99289	0.99976	0.99176	0.99978	0.99663
ENSG00000143324	0.09026	0.66693	0.05634	0.45807	1.68948
ENSG00000143337	0.76066	0.99976	0.72301	0.99978	0.84925
ENSG00000143353	0.65059	0.99976	0.64678	0.99978	1.40209
ENSG00000143363	0.47255	0.99976	0.41147	0.99978	1.53199
ENSG00000143367	0.90934	0.99976	0.90934	0.99978	1.13866
ENSG00000143369	0.74289	0.99976	0.87193	0.99978	0.70838
ENSG00000143373	0.6819	0.99976	0.65762	0.99978	0.60242
ENSG00000143374	0.3387	0.99976	0.20939	0.93269	0.53161
ENSG00000143376	0.99312	0.99976	0.99256	0.99978	0.99088
ENSG00000143379	0.44593	0.99976	0.38	0.99978	0.58576
ENSG00000143382	0.79492	0.99976	0.7673	0.99978	0.92398
ENSG00000143398	0.76692	0.99976	0.73045	0.99978	1.12983
ENSG00000143450	0.8828	0.99976	0.87667	0.99978	0.1928
ENSG00000143458	0.81897	0.99976	0.81108	0.99978	1.30483
ENSG00000143476	0.15351	0.87987	0.13614	0.76155	1.22978
ENSG00000143479	0.30053	0.99976	0.23522	0.96413	1.6984
ENSG00000143499	0.8486	0.99976	0.82673	0.99978	0.93913
ENSG00000143515	0.72832	0.99976	0.73084	0.99978	1.62306
ENSG00000143537	0.95511	0.99976	0.99047	0.99978	0.93213
ENSG00000143553	0.98497	0.99976	0.98497	0.99978	0.99184
ENSG00000143569	0.98644	0.99976	0.98507	0.99978	1.00365
ENSG00000143575	0.08062	0.636	0.05696	0.46121	0.53719
ENSG00000143624	0.59492	0.99976	0.57868	0.99978	0.61648
ENSG00000143630	0.586	0.99976	0.62285	0.99978	2.9176
ENSG00000143641	0.28675	0.99976	0.26721	0.99978	1.16013
ENSG00000143653	0.89287	0.99976	0.85983	0.99978	0.91559
ENSG00000143727	0.0185	0.27091	0.00949	0.15059	0.22852
ENSG00000143740	0.76332	0.99976	0.72925	0.99978	0.80593
ENSG00000143742	0.02497	0.3241	0.02497	0.2884	0.47949
ENSG00000143753	0.91689	0.99976	0.9163	0.99978	0.96694
ENSG00000143756	0.77341	0.99976	0.74142	0.99978	0.90868
ENSG00000143761	0.00015	0.00863	0.00018	0.00783	0.54472
ENSG00000143771	0.31507	0.99976	0.2545	0.98738	0.39957
ENSG00000143774	0.27894	0.99976	0.23982	0.96815	2.28345
ENSG00000143786	0.91319	0.99976	0.92666	0.99978	0.54463
ENSG00000143801	0.81756	0.99976	0.79398	0.99978	0.86382
ENSG00000143819	0.01829	0.26956	0.00931	0.14834	3.20666
ENSG00000143891	0.86565	0.99976	0.88092	0.99978	1.09783
ENSG00000143919	0.30733	0.99976	0.27812	0.99978	2.10442
ENSG00000143924	0.25153	0.99976	0.19484	0.91537	1.38369
ENSG00000143942	0.7776	0.99976	0.7776	0.99978	0.81886
ENSG00000143947	0	0	0	0	0.16063
ENSG00000143971	0.3891	0.99976	0.63427	0.99978	0.2857
ENSG00000143995	0.79767	0.99976	0.79728	0.99978	1.42269
ENSG00000144021	0.41233	0.99976	0.34596	0.99978	1.32293
ENSG00000144118	0.7501	0.99976	0.72144	0.99978	1.19976
ENSG00000144120	0.0503	0.4838	0.03519	0.3445	0.41785
ENSG00000144130	0.83104	0.99976	0.84222	0.99978	0.03038
ENSG00000144134	0.97038	0.99976	0.97538	0.99978	1.31219
ENSG00000144136	0.06167	0.54342	0.0426	0.3984	1.47994
ENSG00000144158	0.97526	0.99976	0.97526	0.99978	1.0231
ENSG00000144182	0.83585	0.99976	0.83585	0.99978	0.83168
ENSG00000144224	0.12311	0.78351	0.10158	0.64645	0.7347
ENSG00000144228	0.55364	0.99976	0.51424	0.99978	1.6126
ENSG00000144283	0.45587	0.99976	0.40182	0.99978	1.21068
ENSG00000144306	0.59068	0.99976	0.54171	0.99978	0.72505
ENSG00000144354	0.74801	0.99976	0.74085	0.99978	0.8554
ENSG00000144357	0.05191	0.48778	0.03287	0.33316	1.58862
ENSG00000144362	0.63604	0.99976	0.63604	0.99978	2.03521
ENSG00000144366	0.69971	0.99976	0.68693	0.99978	1.45409
ENSG00000144395	0.51769	0.99976	0.72764	0.99978	0.36475
ENSG00000144407	0.73099	0.99976	0.70366	0.99978	0.7015
ENSG00000144426	0.13763	0.83203	0.12235	0.71577	0.78415
ENSG00000144451	0.80862	0.99976	0.83221	0.99978	1.91235
ENSG00000144468	0.80086	0.99976	0.78103	0.99978	1.24976
ENSG00000144524	0.15759	0.88964	0.33888	0.99978	0.3012
ENSG00000144535	0.95931	0.99976	0.95476	0.99978	1.04629
ENSG00000144554	0.96004	0.99976	0.95449	0.99978	1.0149
ENSG00000144566	0.94277	0.99976	0.93889	0.99978	1.01212
ENSG00000144567	0.41767	0.99976	0.85419	0.99978	0.45974
ENSG00000144579	0.35743	0.99976	0.33281	0.99978	0.47801
ENSG00000144580	0.90433	0.99976	0.90368	0.99978	0.95352
ENSG00000144589	0.38196	0.99976	0.65396	0.99978	0.23557
ENSG00000144591	0.96251	0.99976	0.96372	0.99978	1.07663
ENSG00000144597	0.28192	0.99976	0.27708	0.99978	0.44164
ENSG00000144659	0.03139	0.36563	0.01808	0.23331	0.41554
ENSG00000144674	0.49034	0.99976	0.42846	0.99978	1.25235
ENSG00000144677	0.44833	0.99976	0.37993	0.99978	1.41227
ENSG00000144712	0.99528	0.99976	0.99463	0.99978	0.41504
ENSG00000144741	0.71132	0.99976	0.66728	0.99978	1.16211
ENSG00000144746	0.62131	0.99976	0.6148	0.99978	0.70201
ENSG00000144791	0.97899	0.99976	0.97572	0.99978	1.01656
ENSG00000144827	0.7133	0.99976	0.71118	0.99978	1.27596
ENSG00000144867	0.11776	0.76286	0.07599	0.55653	0.35714
ENSG00000144868	0.73207	0.99976	0.75699	0.99978	2.05855
ENSG00000144895	0.15739	0.88964	0.28239	0.99978	0.63559
ENSG00000144935	0.80696	0.99976	0.83703	0.99978	2.84479
ENSG00000145022	0.37027	0.99976	0.36524	0.99978	3.40635
ENSG00000145050	0.14293	0.84861	0.10605	0.66226	1.78583
ENSG00000145087	0.96145	0.99976	0.96572	0.99978	2.13043
ENSG00000145088	0.22394	0.99976	0.22394	0.95624	3.49077
ENSG00000145147	0.77253	0.99976	0.78207	0.99978	1.61068
ENSG00000145191	0.48866	0.99976	0.44471	0.99978	0.44309
ENSG00000145216	0.81357	0.99976	0.81357	0.99978	1.12199
ENSG00000145248	0.21961	0.99976	0.16552	0.84759	0.45846
ENSG00000145293	0.58908	0.99976	0.67832	0.99978	0.86714
ENSG00000145354	0.60921	0.99976	0.56629	0.99978	1.31198
ENSG00000145375	0.17112	0.9313	0.11879	0.69905	1.59246
ENSG00000145388	0.73434	0.99976	0.69667	0.99978	0.88884
ENSG00000145390	0.62622	0.99976	0.59997	0.99978	1.57351
ENSG00000145425	0.00023	0.01194	0.00024	0.00989	0.3686
ENSG00000145476	0.93754	0.99976	0.94776	0.99978	1.45869
ENSG00000145494	0.00026	0.01221	0.00026	0.01003	0.19386
ENSG00000145495	0.19479	0.98359	0.16922	0.86101	0.78508
ENSG00000145545	0.46986	0.99976	0.44241	0.99978	1.94936
ENSG00000145604	0.69971	0.99976	0.68271	0.99978	0.82085
ENSG00000145623	0.9955	0.99976	0.99318	0.99978	0.27134
ENSG00000145675	0.96918	0.99976	0.97067	0.99978	1.07701
ENSG00000145703	0.49662	0.99976	0.43615	0.99978	1.49266
ENSG00000145715	0.73602	0.99976	0.69645	0.99978	1.21015
ENSG00000145725	0.65654	0.99976	0.60782	0.99978	1.29092
ENSG00000145734	0.51009	0.99976	0.45198	0.99978	1.21986
ENSG00000145740	0.38552	0.99976	0.31669	0.99978	0.65521
ENSG00000145741	0.00092	0.03116	0.00094	0.02763	0.31104
ENSG00000145779	0.60345	0.99976	0.54754	0.99978	1.21648
ENSG00000145781	0.0165	0.25092	0.01045	0.15828	1.61056
ENSG00000145833	0.87166	0.99976	0.87047	0.99978	1.01818
ENSG00000145868	0.95887	0.99976	0.95383	0.99978	0.96469
ENSG00000145907	0.02265	0.3038	0.01283	0.1858	1.74088
ENSG00000145911	0.06102	0.54022	0.29713	0.99978	0.19904
ENSG00000145916	0.65929	0.99976	0.60853	0.99978	0.77827
ENSG00000145982	0.63392	0.99976	0.6064	0.99978	0.91164
ENSG00000145996	0.00642	0.12544	0.00481	0.08997	1.52937
ENSG00000146007	0.0023	0.06097	0.0013	0.03566	0.34094
ENSG00000146063	0.89601	0.99976	0.89968	0.99978	0.76985
ENSG00000146066	0.67636	0.99976	0.67366	0.99978	0.87572
ENSG00000146109	0.00055	0.02053	6e-05	0.00341	0.22165
ENSG00000146143	0.06052	0.53944	0.04247	0.39816	1.46313
ENSG00000146223	0.18826	0.97154	0.15575	0.81647	0.74804
ENSG00000146243	0.89329	0.99976	0.89123	0.99978	0.23909
ENSG00000146278	0.45964	0.99976	0.45964	0.99978	10.8274
ENSG00000146373	0.9294	0.99976	0.92597	0.99978	1.11218
ENSG00000146416	0.85107	0.99976	0.82691	0.99978	0.90972
ENSG00000146426	0.63544	0.99976	0.65664	0.99978	2.21128
ENSG00000146433	0.89076	0.99976	0.87465	0.99978	1.0457
ENSG00000146457	0.0628	0.54751	0.04226	0.39711	1.51034
ENSG00000146463	0.49044	0.99976	0.44312	0.99978	1.17285
ENSG00000146476	0.80919	0.99976	0.78362	0.99978	0.82416
ENSG00000146556	0.23122	0.99976	0.17185	0.86446	1.48106
ENSG00000146576	0.08944	0.66693	0.05432	0.45369	1.81713
ENSG00000146587	0.83229	0.99976	0.82028	0.99978	1.24402
ENSG00000146592	0.63005	0.99976	0.63577	0.99978	1.93156
ENSG00000146677	0.25877	0.99976	0.25877	0.99322	1.80729
ENSG00000146701	0.00012	0.00777	2e-05	0.0013	0.18901
ENSG00000146729	0.283	0.99976	0.21698	0.94365	1.49435
ENSG00000146731	0.59496	0.99976	0.57787	0.99978	0.92315
ENSG00000146757	0.23074	0.99976	0.22869	0.96058	2.03537
ENSG00000146828	0.93036	0.99976	0.93431	0.99978	1.18536
ENSG00000146834	0.22737	0.99976	0.2262	0.96058	0.6885
ENSG00000146856	0.96608	0.99976	0.96682	0.99978	1.07416
ENSG00000146909	0.65727	0.99976	0.6096	0.99978	1.15927
ENSG00000146963	0.7396	0.99976	0.70428	0.99978	0.8992
ENSG00000147050	0.37398	0.99976	0.30429	0.99978	1.49812
ENSG00000147065	0.76729	0.99976	0.7305	0.99978	0.85993
ENSG00000147121	0.55122	0.99976	0.5195	0.99978	1.6957
ENSG00000147133	0.39214	0.99976	0.32323	0.99978	1.38376
ENSG00000147140	0.01714	0.25862	0.01532	0.21232	0.53344
ENSG00000147155	0.97006	0.99976	0.97006	0.99978	1.01497
ENSG00000147162	0.88107	0.99976	0.86363	0.99978	1.04937
ENSG00000147174	0.71224	0.99976	0.73574	0.99978	9.86788
ENSG00000147180	0.68224	0.99976	0.71264	0.99978	3.32469
ENSG00000147224	0.89543	0.99976	0.89369	0.99978	0.94872
ENSG00000147251	0.41024	0.99976	0.34106	0.99978	1.38869
ENSG00000147316	0.98763	0.99976	0.98561	0.99978	0.99158
ENSG00000147364	0.75965	0.99976	0.86686	0.99978	1.83233
ENSG00000147383	0.20125	0.99248	0.18715	0.89402	1.47493
ENSG00000147403	0.14627	0.85953	0.14673	0.79642	0.63389
ENSG00000147416	0.66833	0.99976	0.61596	0.99978	1.34654
ENSG00000147421	0.70831	0.99976	0.66561	0.99978	0.86523
ENSG00000147454	0.03224	0.36704	0.01888	0.24192	0.43518
ENSG00000147457	0.92052	0.99976	0.90835	0.99978	1.03538
ENSG00000147471	0.53786	0.99976	0.4756	0.99978	1.36504
ENSG00000147475	0.97778	0.99976	0.9797	0.99978	0.93322
ENSG00000147526	0.43864	0.99976	0.37973	0.99978	1.63042
ENSG00000147533	0.58963	0.99976	0.58436	0.99978	1.56952
ENSG00000147536	0.06479	0.55512	0.05835	0.46965	2.11803
ENSG00000147601	0.95691	0.99976	0.95199	0.99978	1.04837
ENSG00000147649	0.0099	0.16789	0.00893	0.14692	0.65908
ENSG00000147654	0.44821	0.99976	0.44561	0.99978	1.65257
ENSG00000147669	0.0092	0.16077	0.00558	0.0996	0.44741
ENSG00000147679	0.09719	0.6977	0.06186	0.48701	0.24465
ENSG00000147684	0.00391	0.08814	0.00288	0.06012	0.39142
ENSG00000147689	0.01468	0.23178	0.00746	0.12752	0.24311
ENSG00000147789	0.86043	0.99976	0.84238	0.99978	0.86433
ENSG00000147854	0.60085	0.99976	0.56783	0.99978	1.56792
ENSG00000147905	0.00015	0.00863	0.00011	0.00526	1.88899
ENSG00000147996	0.1374	0.8319	0.10603	0.66226	1.35292
ENSG00000148019	0.90311	0.99976	0.90771	0.99978	1.24875
ENSG00000148057	0.71232	0.99976	0.73273	0.99978	0.25903
ENSG00000148110	0.00164	0.04741	0.00138	0.03633	1.55691
ENSG00000148120	0.94803	0.99976	0.94083	0.99978	0.95171
ENSG00000148154	0.03414	0.37988	0.0215	0.26467	1.59377
ENSG00000148158	0.85884	0.99976	0.85862	0.99978	1.20165
ENSG00000148180	0.94557	0.99976	0.97419	0.99978	0.83234
ENSG00000148187	0.42224	0.99976	0.35539	0.99978	0.57068
ENSG00000148291	0.83465	0.99976	0.83465	0.99978	1.27319
ENSG00000148303	0.0001	0.00659	0.0001	0.00487	0.27208
ENSG00000148308	0.31293	0.99976	0.26889	0.99978	0.72308
ENSG00000148335	0.59206	0.99976	0.5421	0.99978	0.84297
ENSG00000148339	0.37382	0.99976	0.30585	0.99978	1.37519
ENSG00000148343	0.56343	0.99976	0.50318	0.99978	0.70309
ENSG00000148356	0.92446	0.99976	0.92104	0.99978	0.93294
ENSG00000148358	0.78473	0.99976	0.7507	0.99978	1.14907
ENSG00000148362	0.1864	0.96537	0.13805	0.76813	0.48462
ENSG00000148426	0.84639	0.99976	0.86519	0.99978	1.69281
ENSG00000148444	0.73688	0.99976	0.72834	0.99978	0.59019
ENSG00000148459	0.22955	0.99976	0.20289	0.92804	0.80319
ENSG00000148516	0.95618	0.99976	0.95715	0.99978	1.09639
ENSG00000148572	0.00136	0.04395	0.00135	0.03612	0.5913
ENSG00000148688	0.49328	0.99976	0.42738	0.99978	1.38876
ENSG00000148700	0.68818	0.99976	0.76081	0.99978	1.24562
ENSG00000148730	0.10355	0.72869	0.27047	0.99978	1.89436
ENSG00000148737	0.91729	0.99976	0.92215	0.99978	0.79257
ENSG00000148824	0.33333	0.99976	0.33333	0.99978	2.46812
ENSG00000148834	0.05149	0.48614	0.05092	0.43721	0.45966
ENSG00000148835	0.87461	0.99976	0.86104	0.99978	1.14761
ENSG00000148840	0.23507	0.99976	0.17313	0.86713	0.50236
ENSG00000148842	0.93424	0.99976	0.94267	0.99978	1.28582
ENSG00000148843	0.79561	0.99976	0.7691	0.99978	1.0741
ENSG00000148935	0.5515	0.99976	0.91185	0.99978	3.49552
ENSG00000148985	0.24496	0.99976	0.2478	0.97851	0.27239
ENSG00000149054	0.55467	0.99976	0.5096	0.99978	0.54376
ENSG00000149084	0.7683	0.99976	0.77144	0.99978	1.78395
ENSG00000149091	0.71261	0.99976	0.66904	0.99978	1.21508
ENSG00000149100	0.10151	0.72346	0.06747	0.51722	0.5335
ENSG00000149177	0.80754	0.99976	0.79728	0.99978	1.30956
ENSG00000149179	0.97712	0.99976	0.97345	0.99978	1.01679
ENSG00000149196	0.90294	0.99976	0.92049	0.99978	1.04311
ENSG00000149218	0.83315	0.99976	0.82755	0.99978	0.73467
ENSG00000149257	0.32514	0.99976	0.35597	0.99978	3.27275
ENSG00000149273	0.09222	0.67539	0.09265	0.61217	0.53754
ENSG00000149292	0.94021	0.99976	0.94328	0.99978	1.13594
ENSG00000149311	0.92544	0.99976	0.92192	0.99978	0.88565
ENSG00000149313	0.83917	0.99976	0.84118	0.99978	0.68559
ENSG00000149328	0.74547	0.99976	0.73855	0.99978	1.47747
ENSG00000149476	0.98867	0.99976	0.99029	0.99978	1.05418
ENSG00000149483	0.04005	0.42667	0.00864	0.14323	0.3169
ENSG00000149503	0.88717	0.99976	0.87056	0.99978	0.90469
ENSG00000149516	0.64933	0.99976	0.59758	0.99978	0.57285
ENSG00000149547	0.36703	0.99976	0.36327	0.99978	1.82709
ENSG00000149548	0.83219	0.99976	0.8368	0.99978	0.64911
ENSG00000149554	0.26227	0.99976	0.22109	0.94804	1.25368
ENSG00000149577	0.90031	0.99976	0.901	0.99978	1.20826
ENSG00000149591	0.65378	0.99976	0.65378	0.99978	2.12842
ENSG00000149761	0.91456	0.99976	0.89841	0.99978	0.92005
ENSG00000149781	0.05691	0.51542	0.05603	0.45804	0.49076
ENSG00000149782	0.6463	0.99976	0.6141	0.99978	1.47524
ENSG00000149792	0.8207	0.99976	0.8207	0.99978	0.8905
ENSG00000149809	0.68094	0.99976	0.68055	0.99978	2.00567
ENSG00000149823	0.81451	0.99976	0.78471	0.99978	1.11449
ENSG00000150175	0.37822	0.99976	0.37822	0.99978	0.39068
ENSG00000150347	0.96197	0.99976	0.96785	0.99978	1.61553
ENSG00000150455	0.35996	0.99976	0.35996	0.99978	2.69286
ENSG00000150459	0.79686	0.99976	0.80122	0.99978	0.84783
ENSG00000150593	0.71813	0.99976	0.73166	0.99978	1.81484
ENSG00000150753	0.01614	0.24636	0	0	1.17353
ENSG00000150764	0.45213	0.99976	0.4754	0.99978	2.97175
ENSG00000150768	0.11004	0.74697	0.08257	0.57828	0.6624
ENSG00000150776	0.50973	0.99976	0.4526	0.99978	0.5737
ENSG00000150787	0.43614	0.99976	0.37123	0.99978	0.73331
ENSG00000150995	0.61289	0.99976	0.61071	0.99978	1.8686
ENSG00000151014	0.21273	0.99976	0.16023	0.83012	1.41252
ENSG00000151025	0.98771	0.99976	0.98936	0.99978	0.94731
ENSG00000151093	0.94398	0.99976	0.93597	0.99978	0.9661
ENSG00000151131	0.85646	0.99976	0.85696	0.99978	0.72901
ENSG00000151135	0.00361	0.08396	0.11706	0.69308	3.46067
ENSG00000151148	0.82846	0.99976	0.82865	0.99978	0.68216
ENSG00000151176	0.7059	0.99976	0.66771	0.99978	1.18979
ENSG00000151292	0.86791	0.99976	0.85448	0.99978	1.13735
ENSG00000151304	0.82548	0.99976	0.80268	0.99978	1.06282
ENSG00000151348	0.34119	0.99976	0.27318	0.99978	1.41441
ENSG00000151414	0.45062	0.99976	0.38319	0.99978	1.45203
ENSG00000151422	0.6728	0.99976	0.64853	0.99978	1.48588
ENSG00000151465	0.6098	0.99976	0.60663	0.99978	0.88884
ENSG00000151470	0.88104	0.99976	0.87967	0.99978	1.22903
ENSG00000151498	0.44875	0.99976	0.43021	0.99978	2.12778
ENSG00000151502	0.63909	0.99976	0.54622	0.99978	1.64596
ENSG00000151532	0.30611	0.99976	0.2388	0.96815	1.62462
ENSG00000151576	0.51832	0.99976	0.51162	0.99978	0.20893
ENSG00000151687	0.82846	0.99976	0.85482	0.99978	2.31125
ENSG00000151689	0.55741	0.99976	0.55741	0.99978	0.54464
ENSG00000151690	0.75613	0.99976	0.77272	0.99978	0.57572
ENSG00000151692	0.80478	0.99976	0.80795	0.99978	0.61536
ENSG00000151693	0.92766	0.99976	0.93963	0.99978	0.38285
ENSG00000151718	0.95816	0.99976	0.95147	0.99978	0.96929
ENSG00000151729	0.69606	0.99976	0.65244	0.99978	1.31423
ENSG00000151746	0.8516	0.99976	0.86501	0.99978	1.51242
ENSG00000151806	0.96655	0.99976	0.96544	0.99978	1.02352
ENSG00000151876	0.80732	0.99976	0.78703	0.99978	0.78521
ENSG00000151917	0.97022	0.99976	0.97371	0.99978	1.11436
ENSG00000151929	0.33588	0.99976	0.22664	0.96058	1.40545
ENSG00000152061	0.36755	0.99976	0.29773	0.99978	1.47952
ENSG00000152078	0.77172	0.99976	0.77174	0.99978	1.48776
ENSG00000152082	0.02698	0.34227	0.03294	0.33316	0.52743
ENSG00000152117	0.01253	0.20542	0.00926	0.14834	0.46344
ENSG00000152127	0.47682	0.99976	0.43241	0.99978	1.73213
ENSG00000152133	0.13194	0.81841	0.11179	0.68097	0.4194
ENSG00000152147	0.49987	0.99976	0.43851	0.99978	0.60214
ENSG00000152219	0.20648	0.99976	0.14909	0.79974	0.403
ENSG00000152256	0.52021	0.99976	0.48199	0.99978	1.70012
ENSG00000152270	0.76285	0.99976	0.75901	0.99978	1.46766
ENSG00000152332	0.88671	0.99976	0.86958	0.99978	0.95102
ENSG00000152348	0.40113	0.99976	0.33151	0.99978	1.46095
ENSG00000152409	0.72746	0.99976	0.70636	0.99978	1.39307
ENSG00000152422	0.07301	0.60407	0.04813	0.42661	1.54118
ENSG00000152455	0.62691	0.99976	0.62494	0.99978	1.35425
ENSG00000152464	0.13887	0.83447	0.10282	0.65019	0.64765
ENSG00000152492	0.62276	0.99976	0.57049	0.99978	1.32482
ENSG00000152495	0.96537	0.99976	0.96817	0.99978	33.3908
ENSG00000152520	0.18272	0.9629	0.13339	0.75409	1.45204
ENSG00000152527	0.86235	0.99976	0.87748	0.99978	1.54663
ENSG00000152556	0.8508	0.99976	0.85713	0.99978	0.6631
ENSG00000152601	0.85579	0.99976	0.84848	0.99978	1.02737
ENSG00000152642	0.66991	0.99976	0.65713	0.99978	0.5086
ENSG00000152683	0.44309	0.99976	0.37495	0.99978	0.68281
ENSG00000152684	0.15323	0.87987	0.1278	0.73258	0.44352
ENSG00000152804	0.7611	0.99976	0.7611	0.99978	1.18412
ENSG00000152818	0.91891	0.99976	0.92334	0.99978	1.21449
ENSG00000152904	0.53729	0.99976	0.51482	0.99978	0.61402
ENSG00000152942	0.10443	0.72869	0.32562	0.99978	1.56286
ENSG00000152944	0.27621	0.99976	0.27472	0.99978	0.69607
ENSG00000153015	0.25365	0.99976	0.21809	0.94544	1.23305
ENSG00000153029	0.93918	0.99976	0.94353	0.99978	0.83533
ENSG00000153037	0.76374	0.99976	0.7284	0.99978	0.81942
ENSG00000153044	0.95425	0.99976	0.95412	0.99978	1.03154
ENSG00000153046	0.62181	0.99976	0.60137	0.99978	1.07998
ENSG00000153094	0.59613	0.99976	0.53904	0.99978	1.31206
ENSG00000153113	0.31655	0.99976	0.28713	0.99978	0.46477
ENSG00000153130	0.77745	0.99976	0.785	0.99978	1.56906
ENSG00000153147	0.82855	0.99976	0.82601	0.99978	1.16096
ENSG00000153157	0.85191	0.99976	0.82795	0.99978	1.09771
ENSG00000153179	0.43955	0.99976	0.54587	0.99978	1.48111
ENSG00000153201	0.52035	0.99976	0.46265	0.99978	1.21603
ENSG00000153214	0.78463	0.99976	0.75393	0.99978	1.19478
ENSG00000153283	0.64211	0.99976	0.55025	0.99978	9.62307
ENSG00000153363	0.3687	0.99976	0.23394	0.96184	1.70587
ENSG00000153558	0.94603	0.99976	0.95437	0.99978	0.3349
ENSG00000153561	0.56127	0.99976	0.50063	0.99978	1.33412
ENSG00000153574	0.00685	0.13056	0.00288	0.06012	0.25873
ENSG00000153767	0.34148	0.99976	0.28668	0.99978	1.69109
ENSG00000153832	0.88235	0.99976	0.90115	0.99978	0.25192
ENSG00000153914	0.80835	0.99976	0.77849	0.99978	0.86194
ENSG00000153936	0.63293	0.99976	0.58234	0.99978	1.17437
ENSG00000153989	0.53316	0.99976	0.45886	0.99978	0.70553
ENSG00000154079	0.7724	0.99976	0.73774	0.99978	1.11263
ENSG00000154124	0.48056	0.99976	0.45448	0.99978	0.30393
ENSG00000154144	0.63474	0.99976	0.54292	0.99978	1.26994
ENSG00000154269	0.30066	0.99976	0.2458	0.97526	0.727
ENSG00000154305	0.63695	0.99976	0.58672	0.99978	1.3189
ENSG00000154316	0.30281	0.99976	0.308	0.99978	0.35564
ENSG00000154328	0.46899	0.99976	0.43553	0.99978	3.7838
ENSG00000154358	0.99874	0.99976	0.99896	0.99978	0.98881
ENSG00000154473	0.88725	0.99976	0.87333	0.99978	0.88491
ENSG00000154537	0.18451	0.96441	0.18451	0.8889	1.55235
ENSG00000154608	0.84409	0.99976	0.84409	0.99978	0.8218
ENSG00000154710	0.71653	0.99976	0.7219	0.99978	1.69037
ENSG00000154743	0.50058	0.99976	0.43745	0.99978	0.75656
[truncated: 1,985 more rows]

## Sheet: 2,4-pyridinedicarboxylic_acid
gene_id	unadjusted_pvals_linear_corr	adjusted_pvals_linear_corr	unadjusted_pvals_lowess_corr	adjusted_pvals_lowess_corr	mean_ratio
ENSG00000000460	0.89581	0.9999	0.88373	0.99989	1.1167
ENSG00000000971	0.49045	0.9999	0.51275	0.99989	2.45313
ENSG00000001167	0.13347	0.9999	0.09687	0.99989	1.81635
ENSG00000001461	0.3381	0.9999	0.31347	0.99989	2.11999
ENSG00000001629	0.65334	0.9999	0.60185	0.99989	1.20644
ENSG00000002549	0.15596	0.9999	0.11875	0.99989	0.55625
ENSG00000002586	0.99765	0.9999	0.99728	0.99989	0.99888
ENSG00000003400	0.59228	0.9999	0.57609	0.99989	1.75732
ENSG00000003402	0.89351	0.9999	0.89842	0.99989	1.27264
ENSG00000003509	0.84294	0.9999	0.82083	0.99989	1.14606
ENSG00000003756	0.81299	0.9999	0.78712	0.99989	1.07329
ENSG00000004059	0.80715	0.9999	0.80715	0.99989	0.88058
ENSG00000004478	0.85923	0.9999	0.84786	0.99989	0.81886
ENSG00000004487	0.0881	0.9999	0.24119	0.99989	2.9565
ENSG00000004534	0.82918	0.9999	0.81573	0.99989	1.04003
ENSG00000004766	0.96874	0.9999	0.96991	0.99989	1.02821
ENSG00000004866	0.77139	0.9999	0.82677	0.99989	1.07946
ENSG00000004961	0.23058	0.9999	0.23058	0.99989	2.31141
ENSG00000005022	9e-05	0.0219	0.00016	0.02126	1.41488
ENSG00000005059	0.64839	0.9999	0.63347	0.99989	0.68378
ENSG00000005249	0.33178	0.9999	0.27534	0.99989	1.28686
ENSG00000005302	0.57464	0.9999	0.59028	0.99989	2.28234
ENSG00000005469	0.53673	0.9999	0.58272	0.99989	3.20705
ENSG00000005483	0.47462	0.9999	0.44559	0.99989	1.12524
ENSG00000005486	0.94007	0.9999	0.93106	0.99989	1.05075
ENSG00000005889	0.96003	0.9999	0.95398	0.99989	0.98299
ENSG00000006451	0.7704	0.9999	0.74598	0.99989	0.93313
ENSG00000006530	0.50051	0.9999	0.44834	0.99989	0.72694
ENSG00000006576	0.50404	0.9999	0.4393	0.99989	1.2947
ENSG00000006607	0.82251	0.9999	0.80511	0.99989	1.22397
ENSG00000006634	0.73224	0.9999	0.73116	0.99989	1.14594
ENSG00000006652	0.40087	0.9999	0.34778	0.99989	1.22697
ENSG00000006704	0.84893	0.9999	0.82455	0.99989	0.91606
ENSG00000006747	0.63148	0.9999	0.67551	0.99989	3.35736
ENSG00000006831	0.30368	0.9999	0.27004	0.99989	1.19547
ENSG00000007944	0.42047	0.9999	0.39716	0.99989	0.87905
ENSG00000008083	0.24154	0.9999	0.2057	0.99989	0.77614
ENSG00000008324	0.9999	0.9999	0.99989	0.99989	0.99996
ENSG00000008394	0.97887	0.9999	0.97555	0.99989	0.98386
ENSG00000008952	0.62278	0.9999	0.62002	0.99989	1.21125
ENSG00000009335	0.23084	0.9999	0.20729	0.99989	1.19929
ENSG00000009780	0.95852	0.9999	0.95799	0.99989	1.05193
ENSG00000009844	0.58791	0.9999	0.58378	0.99989	1.43804
ENSG00000010072	0.88385	0.9999	0.87079	0.99989	1.09797
ENSG00000010165	0.27009	0.9999	0.2155	0.99989	0.70131
ENSG00000010270	0.27345	0.9999	0.27802	0.99989	1.82266
ENSG00000010292	0.87697	0.9999	0.859	0.99989	1.05081
ENSG00000010318	0.36327	0.9999	0.33845	0.99989	2.29644
ENSG00000010322	0.37975	0.9999	0.31247	0.99989	1.58011
ENSG00000010626	0.45341	0.9999	0.45341	0.99989	2.07185
ENSG00000010704	0.77788	0.9999	0.80359	0.99989	9.77484
ENSG00000011007	0.86995	0.9999	0.9219	0.99989	1.03137
ENSG00000011009	0.19197	0.9999	0.1776	0.99989	1.92928
ENSG00000011021	0.98397	0.9999	0.98208	0.99989	1.01375
ENSG00000011105	0.81466	0.9999	0.83915	0.99989	7.55018
ENSG00000011198	0.85136	0.9999	0.8349	0.99989	0.95623
ENSG00000011376	0.19917	0.9999	0.15035	0.99989	1.39774
ENSG00000011426	0.92018	0.9999	0.91236	0.99989	1.02119
ENSG00000011454	0.77882	0.9999	0.74991	0.99989	0.79348
ENSG00000011523	0.89579	0.9999	0.89029	0.99989	1.1638
ENSG00000012174	0.92299	0.9999	0.92975	0.99989	1.24787
ENSG00000012232	0.80701	0.9999	0.826	0.99989	1.73747
ENSG00000013288	0.92506	0.9999	0.92268	0.99989	1.13334
ENSG00000013374	0.64978	0.9999	0.59795	0.99989	1.36945
ENSG00000013503	0.48156	0.9999	0.41952	0.99989	1.25492
ENSG00000013561	0.50236	0.9999	0.48007	0.99989	1.62284
ENSG00000013573	0.98986	0.9999	0.98824	0.99989	0.99259
ENSG00000013810	0.92071	0.9999	0.92	0.99989	0.96724
ENSG00000014123	0.34651	0.9999	0.34358	0.99989	2.81388
ENSG00000014138	0.99332	0.9999	0.99309	0.99989	1.0069
ENSG00000014216	0.76809	0.9999	0.73853	0.99989	0.88584
ENSG00000014641	0.63347	0.9999	0.58487	0.99989	1.34702
ENSG00000014824	0.60522	0.9999	0.56173	0.99989	1.2169
ENSG00000015171	0.87591	0.9999	0.86819	0.99989	0.82463
ENSG00000015479	0.88276	0.9999	0.89224	0.99989	1.04798
ENSG00000017260	0.62732	0.9999	0.57514	0.99989	1.31509
ENSG00000018189	0.98291	0.9999	0.98164	0.99989	1.02362
ENSG00000018510	0.39216	0.9999	0.33719	0.99989	1.24068
ENSG00000018699	0.25959	0.9999	0.25746	0.99989	0.87659
ENSG00000019144	0.92374	0.9999	0.92812	0.99989	0.80975
ENSG00000019995	0.95043	0.9999	0.95872	0.99989	0.63975
ENSG00000020129	0.51666	0.9999	0.45882	0.99989	1.48787
ENSG00000021574	0.3413	0.9999	0.27222	0.99989	1.54888
ENSG00000022840	0.67567	0.9999	0.6525	0.99989	0.92556
ENSG00000023330	0.41853	0.9999	0.41606	0.99989	1.91151
ENSG00000023697	0.25232	0.9999	0.13095	0.99989	0.30537
ENSG00000023734	0.5887	0.9999	0.58603	0.99989	1.37265
ENSG00000023892	0.96752	0.9999	0.96679	0.99989	1.02325
ENSG00000024048	0.57164	0.9999	0.51693	0.99989	1.19417
ENSG00000024862	0.78621	0.9999	0.76274	0.99989	1.06517
ENSG00000025156	0.53627	0.9999	0.47568	0.99989	0.7773
ENSG00000025423	0.49985	0.9999	0.49985	0.99989	0.51156
ENSG00000025434	0.29557	0.9999	0.21518	0.99989	0.3797
ENSG00000025800	0.37197	0.9999	0.3678	0.99989	1.10373
ENSG00000026025	0.11419	0.9999	0.07877	0.99989	2.50312
ENSG00000027847	0.46098	0.9999	0.46098	0.99989	0.50576
ENSG00000028116	0.92793	0.9999	0.92191	0.99989	1.01714
ENSG00000028137	0.57675	0.9999	0.57142	0.99989	1.30182
ENSG00000028203	0.90146	0.9999	0.88533	0.99989	1.05858
ENSG00000028839	0.62305	0.9999	0.58607	0.99989	1.11578
ENSG00000029993	0.5148	0.9999	0.48892	0.99989	1.28227
ENSG00000031691	0.89642	0.9999	0.88505	0.99989	1.03034
ENSG00000031698	0.00881	0.47442	0.00482	0.25703	1.80921
ENSG00000032742	0.39436	0.9999	0.33415	0.99989	1.69314
ENSG00000033100	0.73293	0.9999	0.73293	0.99989	1.66005
ENSG00000033122	0.96786	0.9999	0.97254	0.99989	0.50931
ENSG00000034510	0.20019	0.9999	0.20019	0.99989	1.29744
ENSG00000034693	0.94805	0.9999	0.94805	0.99989	1.04352
ENSG00000035403	0.44265	0.9999	0.37418	0.99989	1.36859
ENSG00000036054	0.5163	0.9999	0.45743	0.99989	1.22487
ENSG00000037241	0.07465	0.9999	0.07699	0.99989	1.40902
ENSG00000037749	0.95558	0.9999	0.95588	0.99989	1.07189
ENSG00000038274	0.23871	0.9999	0.17568	0.99989	1.59996
ENSG00000039123	0.34795	0.9999	0.32314	0.99989	0.85652
ENSG00000039319	0.84087	0.9999	0.82894	0.99989	0.79038
ENSG00000039560	0.79157	0.9999	0.75852	0.99989	0.8646
ENSG00000040275	0.64272	0.9999	0.72472	0.99989	0.89179
ENSG00000040487	0.56612	0.9999	0.54001	0.99989	1.09999
ENSG00000040933	0.98717	0.9999	0.98787	0.99989	0.96755
ENSG00000041988	0.52363	0.9999	0.46002	0.99989	0.73917
ENSG00000042429	0.58304	0.9999	0.54735	0.99989	0.52213
ENSG00000043143	0.91089	0.9999	0.9008	0.99989	0.90235
ENSG00000044115	0.19234	0.9999	0.14243	0.99989	1.43064
ENSG00000046651	0.12229	0.9999	0.05539	0.99989	1.96529
ENSG00000047056	0.54963	0.9999	0.49363	0.99989	1.44184
ENSG00000047188	0.95996	0.9999	0.95596	0.99989	0.95212
ENSG00000047315	0.1036	0.9999	0.06966	0.99989	1.53342
ENSG00000047597	0.66262	0.9999	0.65666	0.99989	2.86157
ENSG00000048140	0.37575	0.9999	0.37367	0.99989	2.93692
ENSG00000048707	0.90119	0.9999	0.88591	0.99989	1.07915
ENSG00000048740	0.87177	0.9999	0.85738	0.99989	0.86008
ENSG00000048828	0.71724	0.9999	0.68178	0.99989	1.10382
ENSG00000048991	0.13504	0.9999	0.09079	0.99989	1.592
ENSG00000049245	0.72525	0.9999	0.69053	0.99989	0.90239
ENSG00000049246	0.855	0.9999	0.84418	0.99989	1.20662
ENSG00000049323	0.66554	0.9999	0.61882	0.99989	1.15484
ENSG00000049618	0.90443	0.9999	0.8913	0.99989	1.09168
ENSG00000049860	0.57435	0.9999	0.53084	0.99989	1.32551
ENSG00000049883	0.84965	0.9999	0.84952	0.99989	1.30888
ENSG00000050344	0.62603	0.9999	0.60393	0.99989	1.87984
ENSG00000050426	0.99072	0.9999	0.98922	0.99989	0.99529
ENSG00000051620	0.79297	0.9999	0.79771	0.99989	0.58068
ENSG00000052126	0.44078	0.9999	0.37753	0.99989	1.59509
ENSG00000052795	0.48911	0.9999	0.42828	0.99989	1.50299
ENSG00000052802	0.84425	0.9999	0.84404	0.99989	1.13211
ENSG00000052841	0.84804	0.9999	0.82719	0.99989	0.94348
ENSG00000053372	0.20265	0.9999	0.21888	0.99989	1.11015
ENSG00000053900	0.66363	0.9999	0.63053	0.99989	1.43012
ENSG00000054118	0.06929	0.9999	0.08764	0.99989	1.13333
ENSG00000054148	0.34123	0.9999	0.33985	0.99989	2.72151
ENSG00000054282	0.21985	0.9999	0.3858	0.99989	1.55991
ENSG00000054523	0.79648	0.9999	0.78274	0.99989	1.30504
ENSG00000055044	0.00012	0.02839	0.00021	0.02543	1.41596
ENSG00000055070	0.25624	0.9999	0.22658	0.99989	1.20686
ENSG00000055130	0.1326	0.9999	0.14056	0.99989	1.14746
ENSG00000055208	0.93341	0.9999	0.92343	0.99989	1.02824
ENSG00000055211	0.63398	0.9999	0.5823	0.99989	1.18496
ENSG00000056736	0.91004	0.9999	0.92361	0.99989	0.55641
ENSG00000056998	0.56205	0.9999	0.61995	0.99989	4.17358
ENSG00000057252	0.73987	0.9999	0.69922	0.99989	1.16076
ENSG00000057757	0.07815	0.9999	0.06031	0.99989	0.6766
ENSG00000057935	0.54422	0.9999	0.48525	0.99989	1.41215
ENSG00000058063	0.61974	0.9999	0.56478	0.99989	1.21951
ENSG00000058262	0.74867	0.9999	0.71128	0.99989	1.12021
ENSG00000058453	0.85582	0.9999	0.93136	0.99989	0.64121
ENSG00000058668	0.88979	0.9999	0.87283	0.99989	0.91386
ENSG00000059377	0.63232	0.9999	0.79644	0.99989	4.44055
ENSG00000059728	0.24259	0.9999	0.17918	0.99989	1.59193
ENSG00000059769	0.24709	0.9999	0.24709	0.99989	0.37799
ENSG00000060237	0.6402	0.9999	0.59093	0.99989	1.1663
ENSG00000060339	0.31989	0.9999	0.30584	0.99989	1.13556
ENSG00000060642	0.7845	0.9999	0.78399	0.99989	1.33808
ENSG00000060749	0.70792	0.9999	0.66386	0.99989	1.22121
ENSG00000061794	0.09154	0.9999	0.09646	0.99989	1.2964
ENSG00000061936	0.0489	0.9999	0.032	0.8074	1.54443
ENSG00000061987	0.82056	0.9999	0.80827	0.99989	1.26596
ENSG00000062194	0.91144	0.9999	0.90518	0.99989	0.98093
ENSG00000063046	0.00889	0.47442	0.00686	0.33047	1.48713
ENSG00000063438	0.73175	0.9999	0.80523	0.99989	0.17785
ENSG00000063587	0.68792	0.9999	0.70421	0.99989	1.43176
ENSG00000063601	0.22017	0.9999	0.15932	0.99989	1.71699
ENSG00000063978	0.10684	0.9999	0.08353	0.99989	1.34431
ENSG00000064012	0.53396	0.9999	0.51669	0.99989	1.89929
ENSG00000064201	0.63853	0.9999	0.63853	0.99989	0.62916
ENSG00000064651	0.39352	0.9999	0.32778	0.99989	1.59534
ENSG00000064652	0.16836	0.9999	0.13745	0.99989	2.74503
ENSG00000064703	0.85787	0.9999	0.84188	0.99989	0.92858
ENSG00000064763	0.96613	0.9999	0.96677	0.99989	0.92894
ENSG00000064933	0.4746	0.9999	0.44358	0.99989	1.58098
ENSG00000064999	0.71562	0.9999	0.68158	0.99989	1.31182
ENSG00000065029	0.5827	0.9999	0.56277	0.99989	0.63827
ENSG00000065060	0.99767	0.9999	0.99742	0.99989	0.99732
ENSG00000065135	0.80384	0.9999	0.77868	0.99989	1.20242
ENSG00000065183	0.96613	0.9999	0.96178	0.99989	1.03446
ENSG00000065243	0.84531	0.9999	0.83065	0.99989	1.06635
ENSG00000065328	0.35948	0.9999	0.30512	0.99989	1.25505
ENSG00000065485	0.80971	0.9999	0.80724	0.99989	1.18763
ENSG00000065491	0.31476	0.9999	0.24891	0.99989	1.40934
ENSG00000065518	0.85222	0.9999	0.84439	0.99989	0.95334
ENSG00000065526	0.52421	0.9999	0.46866	0.99989	1.20213
ENSG00000065548	0.0422	0.9999	0.03184	0.8074	1.41083
ENSG00000065613	0.57318	0.9999	0.51781	0.99989	1.39781
ENSG00000065615	0.65474	0.9999	0.62261	0.99989	1.45751
ENSG00000065665	0.72039	0.9999	0.73397	0.99989	1.80983
ENSG00000065802	0.77892	0.9999	0.74928	0.99989	0.79913
ENSG00000065883	0.7342	0.9999	0.70487	0.99989	1.31278
ENSG00000065911	0.26094	0.9999	0.25983	0.99989	1.58521
ENSG00000065978	0.26321	0.9999	0.26326	0.99989	1.49002
ENSG00000066027	0.80616	0.9999	0.80326	0.99989	0.8472
ENSG00000066084	0.51816	0.9999	0.45441	0.99989	1.3821
ENSG00000066117	0.82582	0.9999	0.7981	0.99989	0.9084
ENSG00000066135	0.92277	0.9999	0.92261	0.99989	0.8795
ENSG00000066136	0.8703	0.9999	0.85601	0.99989	1.03839
ENSG00000066379	0.00797	0.44594	0.00374	0.20608	3.64241
ENSG00000066583	0.22935	0.9999	0.16754	0.99989	1.71221
ENSG00000066651	0.42776	0.9999	0.36254	0.99989	1.30111
ENSG00000066697	0.6757	0.9999	0.63807	0.99989	0.75512
ENSG00000066855	0.72646	0.9999	0.71049	0.99989	1.10837
ENSG00000067057	0.51522	0.9999	0.50993	0.99989	1.07654
ENSG00000067066	0.71039	0.9999	0.70295	0.99989	1.55528
ENSG00000067533	0.67085	0.9999	0.63694	0.99989	0.902
ENSG00000067606	0.90526	0.9999	0.91983	0.99989	17.957
ENSG00000067704	0.31469	0.9999	0.31259	0.99989	1.99194
ENSG00000068078	0.92023	0.9999	0.911	0.99989	1.08917
ENSG00000068354	0.27988	0.9999	0.25442	0.99989	0.34722
ENSG00000068383	0.32932	0.9999	0.2803	0.99989	0.29248
ENSG00000068438	0.5869	0.9999	0.5869	0.99989	0.7327
ENSG00000068724	0.7903	0.9999	0.76362	0.99989	1.21797
ENSG00000068796	0.85912	0.9999	0.84088	0.99989	1.09342
ENSG00000068912	0.07022	0.9999	0.05446	0.99989	2.75985
ENSG00000069020	0.81739	0.9999	0.8237	0.99989	0.60683
ENSG00000069424	0.52768	0.9999	0.46551	0.99989	1.39336
ENSG00000069482	0.55993	0.9999	0.55987	0.99989	0.86534
ENSG00000069849	0.75449	0.9999	0.75448	0.99989	1.15099
ENSG00000070047	0.83671	0.9999	0.81911	0.99989	1.04793
ENSG00000070081	0.89489	0.9999	0.87908	0.99989	1.08869
ENSG00000070190	0.67284	0.9999	0.60954	0.99989	0.74437
ENSG00000070501	0.60874	0.9999	0.6059	0.99989	1.29943
ENSG00000070614	0.95601	0.9999	0.95153	0.99989	0.94797
ENSG00000070718	0.7641	0.9999	0.76018	0.99989	1.30543
ENSG00000070814	0.90816	0.9999	0.89331	0.99989	0.95207
ENSG00000070831	0.10343	0.9999	0.10343	0.99989	0.25998
ENSG00000071051	0.29028	0.9999	0.22616	0.99989	1.42093
ENSG00000071054	0.99858	0.9999	0.99843	0.99989	0.99961
ENSG00000071082	0.00552	0.39531	0.00818	0.35928	0.78042
ENSG00000071243	0.63459	0.9999	0.59671	0.99989	1.11691
ENSG00000071462	0.62777	0.9999	0.62617	0.99989	1.4755
ENSG00000071539	0.12771	0.9999	0.08668	0.99989	2.27488
ENSG00000071553	0.8078	0.9999	0.8078	0.99989	0.78122
ENSG00000071575	0.91969	0.9999	0.92155	0.99989	0.85941
ENSG00000071859	0.30167	0.9999	0.30167	0.99989	3.13124
ENSG00000071909	0.78108	0.9999	0.80552	0.99989	0.1055
ENSG00000071967	0.02533	0.89648	0.01287	0.4601	2.80673
ENSG00000072135	0.39032	0.9999	0.34959	0.99989	1.76097
ENSG00000072182	0.76569	0.9999	0.81581	0.99989	0.83853
ENSG00000072401	0.83645	0.9999	0.82102	0.99989	1.18014
ENSG00000072518	0.10018	0.9999	0.06498	0.99989	1.60575
ENSG00000072571	0.8633	0.9999	0.86117	0.99989	1.08466
ENSG00000072756	0.8213	0.9999	0.79346	0.99989	0.86961
ENSG00000073111	0.93571	0.9999	0.93505	0.99989	0.96948
ENSG00000073331	0.92882	0.9999	0.94047	0.99989	0.54908
ENSG00000073578	0.49854	0.9999	0.46243	0.99989	1.13648
ENSG00000073803	0.86231	0.9999	0.88407	0.99989	2.9692
ENSG00000073849	0.84082	0.9999	0.77624	0.99989	0.86127
ENSG00000074266	0.76572	0.9999	0.81576	0.99989	0.91679
ENSG00000074582	0.40625	0.9999	0.20157	0.99989	0.49206
ENSG00000075035	0.63955	0.9999	0.66036	0.99989	2.02416
ENSG00000075089	0.11169	0.9999	0.13909	0.99989	2.61353
ENSG00000075239	0.97354	0.9999	0.97275	0.99989	1.01699
ENSG00000075292	0.60181	0.9999	0.55947	0.99989	1.27031
ENSG00000075407	0.99616	0.9999	0.99623	0.99989	0.99195
ENSG00000075415	0.45785	0.9999	0.43549	0.99989	1.22263
ENSG00000075420	0.74011	0.9999	0.70101	0.99989	1.2057
ENSG00000075618	0.00054	0.0782	0.00042	0.04465	1.69209
ENSG00000075785	4e-05	0.0124	0.0001	0.0149	1.38897
ENSG00000075790	0.62088	0.9999	0.56686	0.99989	1.20413
ENSG00000075914	0.05751	0.9999	0.03376	0.8074	1.74624
ENSG00000075975	0.36903	0.9999	0.38892	0.99989	1.37193
ENSG00000076043	0.26415	0.9999	0.14684	0.99989	1.83773
ENSG00000076053	0.75016	0.9999	0.72365	0.99989	1.30211
ENSG00000076201	0.87304	0.9999	0.85483	0.99989	1.11529
ENSG00000076242	0.0414	0.9999	0.03502	0.82615	1.33379
ENSG00000076248	0.06654	0.9999	0.04943	0.99989	1.4051
ENSG00000076321	0.62964	0.9999	0.59736	0.99989	1.10258
ENSG00000076513	0.50229	0.9999	0.43872	0.99989	1.42603
ENSG00000076555	0.73857	0.9999	0.90867	0.99989	5.74986
ENSG00000077044	0.46572	0.9999	0.40047	0.99989	1.47303
ENSG00000077157	0.99495	0.9999	0.99469	0.99989	0.99224
ENSG00000077232	0.97066	0.9999	0.97108	0.99989	1.06168
ENSG00000077327	0.35503	0.9999	0.34846	0.99989	2.42547
ENSG00000077380	0.22028	0.9999	0.18017	0.99989	0.73923
ENSG00000077514	0.16418	0.9999	0.11181	0.99989	1.85558
ENSG00000077684	0.42323	0.9999	0.36087	0.99989	1.27441
ENSG00000077713	0.75916	0.9999	0.76884	0.99989	1.64565
ENSG00000077721	0.62193	0.9999	0.46809	0.99989	0.60434
ENSG00000078061	0.1243	0.9999	0.08005	0.99989	1.76441
ENSG00000078124	0.6636	0.9999	0.62376	0.99989	1.3698
ENSG00000078140	0.05744	0.9999	0.08284	0.99989	1.11304
ENSG00000078177	0.47744	0.9999	0.42952	0.99989	1.68936
ENSG00000078246	0.95948	0.9999	0.95837	0.99989	0.93123
ENSG00000078269	0.61674	0.9999	0.56759	0.99989	1.37763
ENSG00000078403	0.23734	0.9999	0.21587	0.99989	1.1884
ENSG00000078668	0.31839	0.9999	0.29655	0.99989	0.72844
ENSG00000078674	0.53424	0.9999	0.47428	0.99989	1.23479
ENSG00000078795	0.99801	0.9999	0.99833	0.99989	0.97416
ENSG00000078967	0.31021	0.9999	0.34792	0.99989	3.82035
ENSG00000079156	0.9116	0.9999	0.89831	0.99989	0.9272
ENSG00000079246	0.41602	0.9999	0.41534	0.99989	1.39271
ENSG00000079335	0.77751	0.9999	0.74813	0.99989	1.0835
ENSG00000079459	0.28425	0.9999	0.29675	0.99989	1.09813
ENSG00000079785	0.72841	0.9999	0.72825	0.99989	1.14836
ENSG00000080345	0.57713	0.9999	0.52973	0.99989	1.15645
ENSG00000080371	0.77558	0.9999	0.76678	0.99989	1.39166
ENSG00000080503	0.91279	0.9999	0.9081	0.99989	0.8706
ENSG00000081026	0.97007	0.9999	0.97251	0.99989	1.0898
ENSG00000081059	0.87332	0.9999	0.88551	0.99989	0.61384
ENSG00000081154	0.79244	0.9999	0.79161	0.99989	1.13676
ENSG00000081237	0.84238	0.9999	0.84864	0.99989	1.3747
ENSG00000081307	0.761	0.9999	0.7891	0.99989	2.14601
ENSG00000081721	0.85976	0.9999	0.84544	0.99989	0.96153
ENSG00000081760	0.93866	0.9999	0.9395	0.99989	1.13047
ENSG00000081791	0.84838	0.9999	0.84584	0.99989	0.73912
ENSG00000081985	0.74353	0.9999	0.75231	0.99989	1.91202
ENSG00000082068	0.92316	0.9999	0.91516	0.99989	1.0214
ENSG00000082146	0.5056	0.9999	0.46441	0.99989	2.36024
ENSG00000082153	0.97822	0.9999	0.97464	0.99989	0.98621
ENSG00000082213	0.32169	0.9999	0.31636	0.99989	1.95881
ENSG00000082258	0.22381	0.9999	0.16236	0.99989	1.67382
ENSG00000082269	0.85921	0.9999	0.84977	0.99989	1.20828
ENSG00000082515	0.94261	0.9999	0.93164	0.99989	1.03099
ENSG00000082805	0.94651	0.9999	0.9498	0.99989	0.86244
ENSG00000082996	0.98945	0.9999	0.98973	0.99989	1.02047
ENSG00000083097	0.87481	0.9999	0.88743	0.99989	0.14068
ENSG00000083123	0.18926	0.9999	0.15282	0.99989	2.53721
ENSG00000083312	0.33431	0.9999	0.2777	0.99989	1.28601
ENSG00000083444	0.5941	0.9999	0.58887	0.99989	1.38009
ENSG00000083642	0.63802	0.9999	0.58967	0.99989	1.34008
ENSG00000083750	0.64787	0.9999	0.65452	0.99989	1.37589
ENSG00000083937	0.61968	0.9999	0.49177	0.99989	1.36372
ENSG00000084070	0.11241	0.9999	0.08479	0.99989	1.37878
ENSG00000084072	0.66071	0.9999	0.61692	0.99989	1.13693
ENSG00000084073	0.21731	0.9999	0.17615	0.99989	1.29853
ENSG00000084093	0.7002	0.9999	0.66341	0.99989	1.3203
ENSG00000084207	0.48255	0.9999	0.48266	0.99989	1.40363
ENSG00000084234	0.55384	0.9999	0.55292	0.99989	1.2729
ENSG00000084623	0.7324	0.9999	0.7324	0.99989	0.90446
ENSG00000084652	0.01552	0.6717	0.01278	0.4601	1.41001
ENSG00000084676	0.42134	0.9999	0.35593	0.99989	1.30603
ENSG00000084693	0.43497	0.9999	0.43161	0.99989	2.15691
ENSG00000084733	0.10319	0.9999	0.12158	0.99989	1.12805
ENSG00000084764	0.92066	0.9999	0.91261	0.99989	1.08368
ENSG00000084774	0.30999	0.9999	0.30453	0.99989	1.72528
ENSG00000085117	0.38943	0.9999	0.38943	0.99989	0.46021
ENSG00000085185	0.9724	0.9999	0.96788	0.99989	1.01852
ENSG00000085274	0.63265	0.9999	0.57856	0.99989	0.77685
ENSG00000085365	0.94512	0.9999	0.93962	0.99989	1.06695
ENSG00000085511	0.3437	0.9999	0.29206	0.99989	1.24974
ENSG00000085514	0.35695	0.9999	0.35216	0.99989	4.53212
ENSG00000085719	0.15753	0.9999	0.14745	0.99989	3.57844
ENSG00000085733	0.36249	0.9999	0.30606	0.99989	1.26542
ENSG00000085788	0.85195	0.9999	0.83861	0.99989	1.19427
ENSG00000085871	0.61136	0.9999	0.59165	0.99989	1.6722
ENSG00000085978	0.68473	0.9999	0.63886	0.99989	1.2586
ENSG00000085999	0.93304	0.9999	0.92288	0.99989	0.9712
ENSG00000086015	0.65033	0.9999	0.59845	0.99989	0.80611
ENSG00000086061	0.94686	0.9999	0.94686	0.99989	1.02469
ENSG00000086065	0.77533	0.9999	0.77111	0.99989	1.12315
ENSG00000086102	0.63804	0.9999	0.60637	0.99989	1.09991
ENSG00000086200	0.57076	0.9999	0.5227	0.99989	1.15992
ENSG00000086300	0.51964	0.9999	0.34035	0.99989	0.54618
ENSG00000086598	0.86371	0.9999	0.86371	0.99989	1.0855
ENSG00000086712	0.06607	0.9999	0.05352	0.99989	1.33594
ENSG00000086730	0.60755	0.9999	0.65156	0.99989	3.34499
ENSG00000087077	0.14563	0.9999	0.30968	0.99989	1.69936
ENSG00000087087	0.69249	0.9999	0.68949	0.99989	0.86289
ENSG00000087274	0.88579	0.9999	0.86749	0.99989	1.05936
ENSG00000087338	0.72854	0.9999	0.68644	0.99989	1.1622
ENSG00000087365	0.80717	0.9999	0.77836	0.99989	0.9153
ENSG00000087448	0.97793	0.9999	0.97975	0.99989	1.06626
ENSG00000087470	0.51726	0.9999	0.45646	0.99989	1.24148
ENSG00000087884	0.22342	0.9999	0.09097	0.99989	2.03192
ENSG00000088035	0.91287	0.9999	0.90288	0.99989	1.09815
ENSG00000088179	0.82373	0.9999	0.8051	0.99989	1.21216
ENSG00000088205	0.50816	0.9999	0.45755	0.99989	1.18137
ENSG00000088986	0.50554	0.9999	0.58977	0.99989	0.83339
ENSG00000089022	0.60405	0.9999	0.55038	0.99989	1.28122
ENSG00000089220	0.03883	0.9999	7e-05	0.01076	1.32083
ENSG00000089248	0.61924	0.9999	0.61899	0.99989	1.33701
ENSG00000089289	0.82856	0.9999	0.82854	0.99989	0.8972
ENSG00000089472	0.69128	0.9999	0.69066	0.99989	0.79485
ENSG00000089818	0.77595	0.9999	0.78543	0.99989	0.50429
ENSG00000090266	0.40023	0.9999	0.39835	0.99989	1.56865
ENSG00000090273	0.5115	0.9999	0.46002	0.99989	0.85552
ENSG00000090316	0.93466	0.9999	0.92393	0.99989	0.9626
ENSG00000090382	0.65184	0.9999	0.65184	0.99989	2.12198
ENSG00000090520	0.44777	0.9999	0.43832	0.99989	2.26729
ENSG00000090612	0.97666	0.9999	0.98891	0.99989	0.92591
ENSG00000090889	0.48629	0.9999	0.44281	0.99989	1.16081
ENSG00000090989	0.80566	0.9999	0.77521	0.99989	1.14413
ENSG00000091009	0.98345	0.9999	0.9816	0.99989	1.01565
ENSG00000091073	0.88835	0.9999	0.87022	0.99989	1.06224
ENSG00000091140	0.93149	0.9999	0.93964	0.99989	0.97626
ENSG00000091436	0.5421	0.9999	0.48542	0.99989	1.20762
ENSG00000091527	0.51957	0.9999	0.4143	0.99989	1.23542
ENSG00000091656	0.86107	0.9999	0.88133	0.99989	0.35307
ENSG00000092621	0.40096	0.9999	0.40855	0.99989	2.44198
ENSG00000092841	0.71485	0.9999	0.79652	0.99989	1.08947
ENSG00000092847	0.75426	0.9999	0.7354	0.99989	1.10969
ENSG00000093217	0.80597	0.9999	0.77616	0.99989	0.9085
ENSG00000094631	0.77303	0.9999	0.76751	0.99989	0.74586
ENSG00000094975	0.33663	0.9999	0.27225	0.99989	1.82599
ENSG00000095002	0.95803	0.9999	0.95281	0.99989	1.01368
ENSG00000095015	0.89272	0.9999	0.88848	0.99989	0.83108
ENSG00000095139	0.06767	0.9999	0.03873	0.88369	2.01435
ENSG00000095209	0.45671	0.9999	0.39558	0.99989	1.25265
ENSG00000095303	0.45984	0.9999	0.32733	0.99989	8.28792
ENSG00000095319	0.84391	0.9999	0.83311	0.99989	1.03395
ENSG00000095380	0.00072	0.09593	0.00132	0.10065	1.29495
ENSG00000095564	0.83044	0.9999	0.80391	0.99989	0.91724
ENSG00000095787	0.94597	0.9999	0.94371	0.99989	1.00952
ENSG00000095794	0.63993	0.9999	0.57293	0.99989	1.22612
ENSG00000095951	0.73593	0.9999	0.72032	0.99989	0.63569
ENSG00000096070	0.60404	0.9999	0.55901	0.99989	1.447
ENSG00000096093	0.89854	0.9999	0.91493	0.99989	2.38619
ENSG00000096384	0.47243	0.9999	0.41201	0.99989	0.8554
ENSG00000096401	0.02794	0.93331	0.01914	0.61457	1.51157
ENSG00000096433	0.81348	0.9999	0.80826	0.99989	0.69745
ENSG00000096717	0.99683	0.9999	0.99645	0.99989	0.99899
ENSG00000096746	0.56609	0.9999	0.54653	0.99989	0.9146
ENSG00000096872	0.5897	0.9999	0.53671	0.99989	1.33842
ENSG00000096968	0.41948	0.9999	0.3609	0.99989	1.59964
ENSG00000097007	0.12461	0.9999	0.1013	0.99989	1.30521
ENSG00000097033	0.98763	0.9999	0.98323	0.99989	1.0151
ENSG00000097046	0.13273	0.9999	0.10329	0.99989	1.34421
ENSG00000099194	0.44242	0.9999	0.37743	0.99989	1.29371
ENSG00000099246	0.95464	0.9999	0.94716	0.99989	1.02748
ENSG00000099251	0.82007	0.9999	0.82007	0.99989	1.35379
ENSG00000099290	0.49398	0.9999	0.42883	0.99989	1.4105
ENSG00000099399	0.44414	0.9999	0.44414	0.99989	0.57766
ENSG00000099849	0.0773	0.9999	0.13239	0.99989	2.27301
ENSG00000101811	0.67727	0.9999	0.64364	0.99989	1.10018
ENSG00000101844	0.63841	0.9999	0.5892	0.99989	1.32792
ENSG00000101849	0.55851	0.9999	0.51078	0.99989	1.16038
ENSG00000101856	0.05162	0.9999	0.04236	0.9358	3.8284
ENSG00000101868	0.84538	0.9999	0.82682	0.99989	0.95079
ENSG00000101901	0.90264	0.9999	0.88885	0.99989	1.08993
ENSG00000101911	0.3674	0.9999	0.36922	0.99989	1.8194
ENSG00000101940	0.88275	0.9999	0.88022	0.99989	1.1388
ENSG00000101945	0.41084	0.9999	0.35048	0.99989	0.75833
ENSG00000101966	0.7632	0.9999	0.72601	0.99989	1.13772
ENSG00000101972	0.65958	0.9999	0.65862	0.99989	1.14671
ENSG00000101997	0.2017	0.9999	0.2017	0.99989	3.33394
ENSG00000102007	0.49041	0.9999	0.48087	0.99989	1.3013
ENSG00000102010	0.28506	0.9999	0.26594	0.99989	2.67542
ENSG00000102053	0.69323	0.9999	0.72421	0.99989	4.04727
ENSG00000102078	0.73191	0.9999	0.58607	0.99989	1.34672
ENSG00000102081	0.9702	0.9999	0.96801	0.99989	1.04155
ENSG00000102103	0.09683	0.9999	0.08639	0.99989	0.76898
ENSG00000102119	0.35673	0.9999	0.35518	0.99989	2.64624
ENSG00000102144	0.36458	0.9999	0.29498	0.99989	1.44249
ENSG00000102145	0.98248	0.9999	0.98248	0.99989	1.01228
ENSG00000102172	0.54595	0.9999	0.54592	0.99989	1.25036
ENSG00000102221	0.83953	0.9999	0.75822	0.99989	0.80149
ENSG00000102225	0.77132	0.9999	0.65997	0.99989	0.75157
ENSG00000102226	0.86175	0.9999	0.86175	0.99989	0.89346
ENSG00000102241	0.64973	0.9999	0.64118	0.99989	1.21095
ENSG00000102265	0.56943	0.9999	0.56943	0.99989	1.25987
ENSG00000102309	0.90509	0.9999	0.91914	0.99989	0.54893
ENSG00000102316	0.10246	0.9999	0.13528	0.99989	6.73371
ENSG00000102317	0.03452	0.9999	0.02308	0.68421	1.52708
ENSG00000102384	0.58741	0.9999	0.54463	0.99989	1.22404
ENSG00000102390	0.67272	0.9999	0.67268	0.99989	1.51293
ENSG00000102401	0.27289	0.9999	0.22358	0.99989	6.40495
ENSG00000102409	0.22016	0.9999	0.22006	0.99989	1.98612
ENSG00000102743	0.13281	0.9999	0.13281	0.99989	0.28239
ENSG00000104205	0.65315	0.9999	0.68441	0.99989	2.47096
ENSG00000104218	0.75523	0.9999	0.72094	0.99989	0.90136
ENSG00000104219	0.6589	0.9999	0.66451	0.99989	0.53494
ENSG00000104312	0.21261	0.9999	0.20915	0.99989	2.7587
ENSG00000104324	0.08819	0.9999	0.05514	0.99989	1.67533
ENSG00000104325	0.12664	0.9999	0.08267	0.99989	2.05162
ENSG00000104341	0.01875	0.73886	0.01314	0.46168	1.51114
ENSG00000104356	0.71295	0.9999	0.71118	0.99989	1.31522
ENSG00000104365	0.96457	0.9999	0.95939	0.99989	0.96911
ENSG00000104381	0.43654	0.9999	0.42315	0.99989	2.79374
ENSG00000104388	0.40868	0.9999	0.37169	0.99989	1.16376
ENSG00000104412	0.81947	0.9999	0.79641	0.99989	1.18701
ENSG00000104472	0.99643	0.9999	0.99597	0.99989	1.00121
ENSG00000104549	0.39991	0.9999	0.50162	0.99989	1.51344
ENSG00000104613	0.11201	0.9999	0.0709	0.99989	1.76696
ENSG00000104626	0.56544	0.9999	0.51222	0.99989	0.82657
ENSG00000104635	0.96136	0.9999	0.9552	0.99989	1.02881
ENSG00000104643	0.73582	0.9999	0.70568	0.99989	1.30283
ENSG00000104660	0.90101	0.9999	0.88527	0.99989	1.07395
ENSG00000104671	0.2431	0.9999	0.2431	0.99989	0.46388
ENSG00000104679	0.83993	0.9999	0.83993	0.99989	1.30217
ENSG00000104691	0.55866	0.9999	0.51876	0.99989	1.13423
ENSG00000104723	0.05898	0.9999	0.0355	0.83179	1.68737
ENSG00000104738	0.28049	0.9999	0.27872	0.99989	1.82361
ENSG00000104765	0.67627	0.9999	0.6688	0.99989	0.78789
ENSG00000105778	0.46831	0.9999	0.40539	0.99989	1.51064
ENSG00000105793	0.80503	0.9999	0.77732	0.99989	1.17799
ENSG00000105819	0.04101	0.9999	0.02172	0.66378	2.06446
ENSG00000105851	0.39771	0.9999	0.51614	0.99989	2.58017
ENSG00000105856	0.83853	0.9999	0.81966	0.99989	0.83062
ENSG00000105865	0.59432	0.9999	0.53362	0.99989	0.63848
ENSG00000105866	0.19814	0.9999	0.17094	0.99989	2.78585
ENSG00000105879	0.4262	0.9999	0.40033	0.99989	1.32954
ENSG00000105926	0.41279	0.9999	0.34464	0.99989	1.35375
ENSG00000105948	0.6978	0.9999	0.66855	0.99989	1.3468
ENSG00000105953	0.43572	0.9999	0.40127	0.99989	1.14845
ENSG00000105971	0.33213	0.9999	0.2855	0.99989	2.02895
ENSG00000105993	0.85136	0.9999	0.832	0.99989	0.94832
ENSG00000106012	0.95408	0.9999	0.95227	0.99989	1.07565
ENSG00000106028	0.65207	0.9999	0.65207	0.99989	0.87337
ENSG00000106034	0.23593	0.9999	0.22006	0.99989	1.17146
ENSG00000106052	0.34804	0.9999	0.27843	0.99989	1.49441
ENSG00000106086	0.65615	0.9999	0.82367	0.99989	0.38857
ENSG00000106105	0.72362	0.9999	0.72184	0.99989	0.88039
ENSG00000106123	0.81448	0.9999	0.82156	0.99989	1.50374
ENSG00000106144	0.6548	0.9999	0.64044	0.99989	1.06516
ENSG00000106211	0.53629	0.9999	0.53629	0.99989	1.50445
ENSG00000106245	0.74373	0.9999	0.74485	0.99989	1.06701
ENSG00000106261	0.84073	0.9999	0.81662	0.99989	0.9295
ENSG00000106263	0.33139	0.9999	0.29731	0.99989	1.18406
ENSG00000106268	0.20629	0.9999	0.2036	0.99989	3.29155
ENSG00000106305	0.81649	0.9999	0.81649	0.99989	1.09613
ENSG00000106330	0.58621	0.9999	0.58621	0.99989	0.5879
ENSG00000106333	0.44296	0.9999	0.44648	0.99989	19.4153
ENSG00000106346	0.86475	0.9999	0.84382	0.99989	1.0638
ENSG00000106351	0.28161	0.9999	0.21544	0.99989	1.64726
ENSG00000106367	0.73404	0.9999	0.73539	0.99989	1.17337
ENSG00000106392	0.80121	0.9999	0.77892	0.99989	1.23048
ENSG00000106400	0.96195	0.9999	0.94505	0.99989	1.03653
ENSG00000106415	0.89077	0.9999	0.87394	0.99989	1.08807
ENSG00000106443	0.4742	0.9999	0.40704	0.99989	1.34401
ENSG00000106459	0.04497	0.9999	0.0325	0.8074	1.44372
ENSG00000106460	0.77614	0.9999	0.78781	0.99989	0.61845
ENSG00000106536	0.94605	0.9999	0.95491	0.99989	0.65338
ENSG00000106537	0.39755	0.9999	0.48723	0.99989	0.67367
ENSG00000106591	0.00082	0.10128	0.00089	0.07353	1.47106
ENSG00000106605	0	0.00073	1e-05	0.00227	1.34769
ENSG00000106609	0.25819	0.9999	0.22424	0.99989	1.22283
ENSG00000106610	0.20705	0.9999	0.17003	0.99989	1.28354
ENSG00000106636	0.99504	0.9999	0.99312	0.99989	1.00423
ENSG00000106682	0.00642	0.39766	0.00982	0.39581	1.22198
ENSG00000106683	0.99544	0.9999	0.99488	0.99989	0.99525
ENSG00000106692	0.5817	0.9999	0.59545	0.99989	0.40937
ENSG00000106701	0.87558	0.9999	0.88418	0.99989	0.67553
ENSG00000106723	0.94154	0.9999	0.93197	0.99989	1.03884
ENSG00000106799	0.84769	0.9999	0.82421	0.99989	1.12125
ENSG00000106803	0.07213	0.9999	0.07565	0.99989	1.33973
ENSG00000106829	0.97998	0.9999	0.98192	0.99989	1.05193
ENSG00000106976	0.86525	0.9999	0.88506	0.99989	0.36461
ENSG00000106993	0.83117	0.9999	0.82533	0.99989	0.73281
ENSG00000107021	0.42441	0.9999	0.35799	0.99989	1.31831
ENSG00000107036	0.83355	0.9999	0.81814	0.99989	0.79956
ENSG00000107077	0.57169	0.9999	0.51919	0.99989	1.43738
ENSG00000107099	0.75016	0.9999	0.71096	0.99989	0.85297
ENSG00000107130	0.41363	0.9999	0.36423	0.99989	1.81009
ENSG00000107164	0.69607	0.9999	0.65982	0.99989	0.89715
ENSG00000107175	0.6193	0.9999	0.6193	0.99989	1.34096
ENSG00000107242	0.92569	0.9999	0.91812	0.99989	0.9128
ENSG00000107341	0.55516	0.9999	0.54791	0.99989	1.07201
ENSG00000107443	0.92812	0.9999	0.92812	0.99989	0.92476
ENSG00000107625	0.6569	0.9999	0.65049	0.99989	1.05441
ENSG00000107643	0.44354	0.9999	0.37705	0.99989	1.31484
ENSG00000107651	0.72611	0.9999	0.68813	0.99989	1.25365
ENSG00000107771	0.97585	0.9999	0.97583	0.99989	0.95357
ENSG00000107779	0.93049	0.9999	0.92475	0.99989	0.90967
ENSG00000107789	0.86892	0.9999	0.84786	0.99989	0.91029
ENSG00000107815	0.29487	0.9999	0.24332	0.99989	1.28523
ENSG00000107816	0.16525	0.9999	0.14111	0.99989	3.51832
ENSG00000107821	0.7104	0.9999	0.76709	0.99989	1.75889
ENSG00000107854	0.97306	0.9999	0.97272	0.99989	1.04986
ENSG00000107862	0.99328	0.9999	0.99235	0.99989	0.99755
ENSG00000107882	0.81673	0.9999	0.81258	0.99989	0.80016
ENSG00000107902	0.88933	0.9999	0.94639	0.99989	0.72558
ENSG00000107937	0.0907	0.9999	0.0617	0.99989	1.50432
ENSG00000107938	0.8554	0.9999	0.84632	0.99989	0.80537
ENSG00000107949	0.94852	0.9999	0.94852	0.99989	0.97553
ENSG00000107968	0.10521	0.9999	0.06542	0.99989	1.98827
ENSG00000108010	0.68568	0.9999	0.68177	0.99989	1.21685
ENSG00000108021	0.85941	0.9999	0.83858	0.99989	1.12123
ENSG00000108055	0.81579	0.9999	0.81286	0.99989	1.10302
ENSG00000108061	0.95217	0.9999	0.94445	0.99989	0.97563
ENSG00000108064	0.79413	0.9999	0.77233	0.99989	0.91359
ENSG00000108100	0.96316	0.9999	0.95859	0.99989	1.01199
ENSG00000108175	0.82952	0.9999	0.80699	0.99989	1.17064
ENSG00000108179	0.50338	0.9999	0.50313	0.99989	1.26492
ENSG00000108219	0.97847	0.9999	0.97546	0.99989	0.98006
ENSG00000108239	0.95789	0.9999	0.95834	0.99989	0.91523
ENSG00000109133	0.24656	0.9999	0.18331	0.99989	1.54511
ENSG00000109171	0.51373	0.9999	0.44887	0.99989	1.35483
ENSG00000109180	0.93867	0.9999	0.93764	0.99989	1.03185
ENSG00000109184	0.49652	0.9999	0.431	0.99989	1.31071
ENSG00000109320	0.8069	0.9999	0.77596	0.99989	1.12394
ENSG00000109445	0.04685	0.9999	0.04533	0.98255	1.81911
ENSG00000109458	0.77934	0.9999	0.75732	0.99989	1.27706
ENSG00000109466	0.93312	0.9999	0.92733	0.99989	0.92215
ENSG00000109475	0.01975	0.73991	0.03317	0.8074	0.86678
ENSG00000109534	0.38856	0.9999	0.39666	0.99989	1.10587
ENSG00000109536	0.97358	0.9999	0.97358	0.99989	1.01018
ENSG00000109572	0.81952	0.9999	0.79082	0.99989	1.12783
ENSG00000109586	0.67449	0.9999	0.62536	0.99989	1.22164
ENSG00000109674	0.6003	0.9999	0.54487	0.99989	1.33215
ENSG00000109680	0.61264	0.9999	0.61688	0.99989	0.49525
ENSG00000109685	0.60616	0.9999	0.55116	0.99989	1.20635
ENSG00000109689	0.29125	0.9999	0.24464	0.99989	1.78317
ENSG00000109756	0.9562	0.9999	0.9522	0.99989	1.05593
ENSG00000109762	0.40915	0.9999	0.54019	0.99989	1.67382
ENSG00000109787	0.84127	0.9999	0.81603	0.99989	1.08406
ENSG00000109790	0.85182	0.9999	0.83503	0.99989	0.84023
ENSG00000109805	0.54161	0.9999	0.48882	0.99989	1.18496
ENSG00000109854	0.0351	0.9999	0.02143	0.66378	1.63396
ENSG00000109911	0.80863	0.9999	0.80905	0.99989	1.40641
ENSG00000109929	0.86377	0.9999	0.86597	0.99989	0.78122
ENSG00000110002	0.67442	0.9999	0.67442	0.99989	1.96453
ENSG00000110063	0.02676	0.91868	0.01417	0.49145	1.88467
ENSG00000110074	0.85249	0.9999	0.86168	0.99989	1.01281
ENSG00000110075	0.16363	0.9999	0.13916	0.99989	1.25754
ENSG00000110080	0.63423	0.9999	0.62613	0.99989	0.75288
ENSG00000110104	0.97654	0.9999	0.97271	0.99989	1.01255
ENSG00000110108	0.07998	0.9999	0.07321	0.99989	2.05725
ENSG00000110274	0.64836	0.9999	0.63888	0.99989	1.68691
ENSG00000110330	0.32986	0.9999	0.26165	0.99989	0.54335
ENSG00000110344	0.95462	0.9999	0.94715	0.99989	0.9738
ENSG00000110395	0.89935	0.9999	0.89063	0.99989	0.87282
ENSG00000110422	0.26514	0.9999	0.21102	0.99989	1.99922
ENSG00000110435	0.99564	0.9999	0.99513	0.99989	1.00132
ENSG00000110492	0.68664	0.9999	0.68664	0.99989	1.1821
ENSG00000110514	0.63278	0.9999	0.58291	0.99989	1.16888
ENSG00000110536	0.34989	0.9999	0.34989	0.99989	3.43986
ENSG00000110583	0.65967	0.9999	0.60887	0.99989	0.78078
ENSG00000110651	0.97682	0.9999	0.97551	0.99989	0.96545
ENSG00000110696	0.99932	0.9999	0.99921	0.99989	0.99955
ENSG00000110711	0.50145	0.9999	0.5007	0.99989	2.66521
ENSG00000110717	0.42952	0.9999	0.36069	0.99989	0.6509
ENSG00000110719	0.3833	0.9999	0.36164	0.99989	0.39249
ENSG00000110768	0.64514	0.9999	0.59744	0.99989	1.1566
ENSG00000110801	0.29254	0.9999	0.26345	0.99989	1.18559
ENSG00000110844	0.82716	0.9999	0.9069	0.99989	1.53428
ENSG00000110917	0.61863	0.9999	0.57093	0.99989	0.76024
ENSG00000110921	0.5957	0.9999	0.54052	0.99989	1.34816
ENSG00000110944	0.26724	0.9999	0.26724	0.99989	4.37905
ENSG00000110987	0.53508	0.9999	0.47236	0.99989	1.36002
ENSG00000111057	0.29772	0.9999	0.27396	0.99989	0.68273
ENSG00000111142	0.40952	0.9999	0.4192	0.99989	1.07744
ENSG00000111145	0.85475	0.9999	0.93061	0.99989	1.83599
ENSG00000111186	0.17195	0.9999	0.13659	0.99989	2.59274
ENSG00000111203	0.54967	0.9999	0.49939	0.99989	1.50839
ENSG00000111247	0.08772	0.9999	0.0507	0.99989	1.95752
ENSG00000111252	0.71713	0.9999	0.8156	0.99989	1.07388
ENSG00000111271	0.83425	0.9999	0.83792	0.99989	0.66175
ENSG00000111275	0.9679	0.9999	0.969	0.99989	0.93916
ENSG00000111276	0.4291	0.9999	0.36096	0.99989	1.47562
ENSG00000111321	0.9181	0.9999	0.90745	0.99989	1.08303
ENSG00000111358	0.63838	0.9999	0.60568	0.99989	1.10237
ENSG00000111364	0.10434	0.9999	0.08327	0.99989	1.32709
ENSG00000111445	0.72587	0.9999	0.71783	0.99989	1.08043
ENSG00000111452	0.89775	0.9999	0.9078	0.99989	0.76529
ENSG00000111481	0.83789	0.9999	0.83487	0.99989	0.84811
ENSG00000111530	0.99205	0.9999	0.99082	0.99989	1.00638
ENSG00000111540	0.9766	0.9999	0.97566	0.99989	0.9779
ENSG00000111581	0.21003	0.9999	0.16875	0.99989	1.30876
ENSG00000111596	0.85195	0.9999	0.83329	0.99989	0.95045
ENSG00000111605	0.40004	0.9999	0.33144	0.99989	1.37028
ENSG00000111640	0.46428	0.9999	0.46489	0.99989	0.82477
ENSG00000111652	0.84256	0.9999	0.84464	0.99989	0.75909
ENSG00000111664	0.90799	0.9999	0.92252	0.99989	5.79782
ENSG00000111666	0.98009	0.9999	0.97694	0.99989	0.99059
ENSG00000111667	0.38364	0.9999	0.31562	0.99989	0.67253
ENSG00000111669	0.94092	0.9999	0.94038	0.99989	0.99172
ENSG00000111674	0.94726	0.9999	0.94958	0.99989	1.11582
ENSG00000111676	0.70585	0.9999	0.66678	0.99989	1.28737
ENSG00000111678	0.67588	0.9999	0.67588	0.99989	1.39882
ENSG00000111707	0.73685	0.9999	0.69614	0.99989	1.14932
ENSG00000111711	0.63016	0.9999	0.57943	0.99989	1.28356
ENSG00000111725	0.09247	0.9999	0.05657	0.99989	1.79919
ENSG00000111726	0.90367	0.9999	0.90367	0.99989	1.06011
ENSG00000111727	0.73082	0.9999	0.71603	0.99989	0.62206
ENSG00000111775	0.03778	0.9999	0.04578	0.98618	1.18331
ENSG00000111785	0.71152	0.9999	0.6703	0.99989	0.76985
ENSG00000111788	0.99394	0.9999	0.9936	0.99989	1.00605
ENSG00000111790	0.97083	0.9999	0.97631	0.99989	1.01804
ENSG00000111832	0.99054	0.9999	0.98901	0.99989	1.00675
ENSG00000111843	0.49396	0.9999	0.51252	0.99989	1.24215
ENSG00000111845	0.22581	0.9999	0.30633	0.99989	1.23209
ENSG00000111850	0.48209	0.9999	0.44639	0.99989	1.64796
ENSG00000111875	0.42622	0.9999	0.42382	0.99989	1.82927
ENSG00000111907	0.77732	0.9999	0.76979	0.99989	1.2003
ENSG00000111911	0.78446	0.9999	0.82967	0.99989	1.15238
ENSG00000111912	0.73607	0.9999	0.71308	0.99989	1.29421
ENSG00000111961	0.79085	0.9999	0.81499	0.99989	0.11677
ENSG00000112033	0.73049	0.9999	0.68865	0.99989	1.18125
ENSG00000112039	0.74498	0.9999	0.71254	0.99989	0.90976
ENSG00000112062	0.83589	0.9999	0.80948	0.99989	0.90867
ENSG00000112078	0.95183	0.9999	0.94678	0.99989	1.01342
ENSG00000112081	0.41517	0.9999	0.42619	0.99989	1.0749
ENSG00000112110	0.00288	0.25019	0.0034	0.19356	1.58419
ENSG00000112130	0.30614	0.9999	0.44752	0.99989	1.84656
ENSG00000112137	0.92884	0.9999	0.91721	0.99989	0.95323
ENSG00000112146	0.65667	0.9999	0.60716	0.99989	0.74726
ENSG00000112200	0.62567	0.9999	0.57235	0.99989	1.19866
ENSG00000112208	0.36479	0.9999	0.36101	0.99989	1.8473
ENSG00000112242	0.34525	0.9999	0.33239	0.99989	1.1257
ENSG00000112294	0.35253	0.9999	0.33175	0.99989	2.39999
ENSG00000112304	0.80483	0.9999	0.80483	0.99989	1.22454
ENSG00000112305	0.62808	0.9999	0.5822	0.99989	0.73236
ENSG00000112306	0.39327	0.9999	0.3793	0.99989	1.29883
ENSG00000112312	0.33454	0.9999	0.32628	0.99989	1.60274
ENSG00000112343	0.83674	0.9999	0.84136	0.99989	1.39163
ENSG00000112357	0.48408	0.9999	0.43656	0.99989	0.72297
ENSG00000112419	0.73462	0.9999	0.69481	0.99989	0.80408
ENSG00000112473	0.95309	0.9999	0.94888	0.99989	0.97518
ENSG00000112511	0.48487	0.9999	0.53006	0.99989	1.63366
ENSG00000112531	0.89134	0.9999	0.87441	0.99989	1.0513
ENSG00000112562	0.52449	0.9999	0.53886	0.99989	2.2974
ENSG00000112578	0.03877	0.9999	0.03414	0.811	1.31443
ENSG00000112584	0.77261	0.9999	0.73799	0.99989	0.83154
ENSG00000112592	0.24504	0.9999	0.24448	0.99989	1.69796
ENSG00000112624	0.76925	0.9999	0.75434	0.99989	1.35366
ENSG00000112640	0.58797	0.9999	0.53794	0.99989	0.69427
ENSG00000112655	0.93576	0.9999	0.96926	0.99989	0.82701
ENSG00000112658	0.79565	0.9999	0.79327	0.99989	0.91254
ENSG00000112679	0.39874	0.9999	0.39539	0.99989	2.5535
ENSG00000112701	0.225	0.9999	0.16365	0.99989	1.6007
ENSG00000112715	0.82164	0.9999	0.82518	0.99989	1.41244
ENSG00000112739	0.14354	0.9999	0.1128	0.99989	1.3332
ENSG00000112742	0.92243	0.9999	0.91361	0.99989	1.06807
ENSG00000112759	0.70938	0.9999	0.70344	0.99989	1.24202
ENSG00000112763	0.70157	0.9999	0.60852	0.99989	1.29499
ENSG00000112787	0.35412	0.9999	0.28556	0.99989	1.57013
ENSG00000112812	0.57479	0.9999	0.57479	0.99989	3.00501
ENSG00000112851	0.71184	0.9999	0.77948	0.99989	1.10689
ENSG00000112855	0.31629	0.9999	0.25833	0.99989	1.85763
ENSG00000112877	0.96371	0.9999	0.95778	0.99989	1.01968
ENSG00000112893	0.58918	0.9999	0.53488	0.99989	1.3758
ENSG00000112941	0.82611	0.9999	0.81215	0.99989	1.07606
ENSG00000112984	0.2636	0.9999	0.35197	0.99989	1.79431
ENSG00000112992	0.88998	0.9999	0.87458	0.99989	1.10309
ENSG00000112996	0.46271	0.9999	0.30867	0.99989	1.49871
ENSG00000113141	0.69514	0.9999	0.6773	0.99989	0.82751
ENSG00000113161	0.80362	0.9999	0.78025	0.99989	1.1188
ENSG00000113194	0.92264	0.9999	0.94365	0.99989	0.97671
ENSG00000113272	0.75888	0.9999	0.7251	0.99989	1.10041
ENSG00000113300	0.61717	0.9999	0.57501	0.99989	1.13246
ENSG00000113312	0.1536	0.9999	0.15949	0.99989	1.23278
ENSG00000113318	0.5941	0.9999	0.54264	0.99989	1.17452
ENSG00000113328	0.96396	0.9999	0.95905	0.99989	0.987
ENSG00000113356	0.08375	0.9999	0.04984	0.99989	2.04723
ENSG00000113368	0.41872	0.9999	0.41875	0.99989	1.34808
ENSG00000113387	0.9274	0.9999	0.91845	0.99989	1.02361
ENSG00000113407	0.74362	0.9999	0.74263	0.99989	1.14475
ENSG00000113441	0.96419	0.9999	0.96179	0.99989	0.94937
ENSG00000113460	0.68444	0.9999	0.68391	0.99989	1.23905
ENSG00000113593	0.29831	0.9999	0.31574	0.99989	0.65843
ENSG00000113597	0.78473	0.9999	0.75613	0.99989	1.21364
ENSG00000113615	0.59066	0.9999	0.53396	0.99989	1.33526
ENSG00000113621	0.9677	0.9999	0.96759	0.99989	1.06264
ENSG00000113643	0.3525	0.9999	0.31704	0.99989	1.17959
ENSG00000113649	0.681	0.9999	0.67832	0.99989	1.16698
ENSG00000113658	0.86721	0.9999	0.84731	0.99989	1.11245
ENSG00000113716	0.46181	0.9999	0.40107	0.99989	1.2483
ENSG00000113719	0.70599	0.9999	0.69405	0.99989	1.52187
ENSG00000113732	0.85729	0.9999	0.85746	0.99989	1.05006
ENSG00000113734	0.82955	0.9999	0.82209	0.99989	0.95019
ENSG00000113742	0.70195	0.9999	0.67603	0.99989	1.4082
ENSG00000113761	0.47233	0.9999	0.58303	0.99989	1.30312
ENSG00000113810	0.83536	0.9999	0.8117	0.99989	0.93398
ENSG00000113845	0.85527	0.9999	0.8451	0.99989	0.94601
ENSG00000114021	0.81853	0.9999	0.82935	0.99989	1.52497
ENSG00000114023	0.47673	0.9999	0.41018	0.99989	0.64971
ENSG00000114026	0.83889	0.9999	0.85835	0.99989	1.72151
ENSG00000114054	0.16759	0.9999	0.1176	0.99989	1.53514
ENSG00000114098	0.26285	0.9999	0.20433	0.99989	1.38599
ENSG00000114120	0.56434	0.9999	0.50706	0.99989	1.46154
ENSG00000114125	0.25614	0.9999	0.20329	0.99989	1.41951
ENSG00000114166	0.61732	0.9999	0.56158	0.99989	0.76234
ENSG00000114315	0.57515	0.9999	0.57515	0.99989	2.97761
ENSG00000114346	0.7091	0.9999	0.66744	0.99989	0.87239
ENSG00000114353	0.34824	0.9999	0.33238	0.99989	2.22353
ENSG00000114354	0.28664	0.9999	0.44708	0.99989	1.35601
ENSG00000114395	0.27255	0.9999	0.27143	0.99989	2.75397
ENSG00000114416	0.77831	0.9999	0.75041	0.99989	1.07828
ENSG00000114439	0.49925	0.9999	0.4462	0.99989	1.58256
ENSG00000114491	0.89009	0.9999	0.8771	0.99989	0.89884
ENSG00000114554	0.21512	0.9999	0.17565	0.99989	2.41152
ENSG00000114573	0.11065	0.9999	0.09493	0.99989	1.72139
ENSG00000114631	0.92704	0.9999	0.92704	0.99989	0.9424
ENSG00000114648	0.87889	0.9999	0.8696	0.99989	0.95628
ENSG00000114735	0.83282	0.9999	0.85493	0.99989	1.85188
ENSG00000114739	0.67534	0.9999	0.66727	0.99989	1.63445
ENSG00000114742	0.77716	0.9999	0.74403	0.99989	1.18651
ENSG00000114784	0.24651	0.9999	0.24651	0.99989	1.50387
ENSG00000114796	0.56253	0.9999	0.57708	0.99989	2.08766
ENSG00000114857	0.56873	0.9999	0.50949	0.99989	1.34641
ENSG00000114867	0.51925	0.9999	0.4678	0.99989	0.82872
ENSG00000114902	0.46148	0.9999	0.4589	0.99989	2.42561
ENSG00000114942	0	0.00073	0	0.00165	1.49281
ENSG00000114956	0.00042	0.06984	0.00028	0.03165	1.84267
ENSG00000114999	0.69636	0.9999	0.66433	0.99989	1.36934
ENSG00000115020	0.95267	0.9999	0.9509	0.99989	0.92348
ENSG00000115042	0.14205	0.9999	0.11045	0.99989	2.38942
ENSG00000115091	0.46271	0.9999	0.39994	0.99989	1.26508
ENSG00000115107	0.02225	0.81242	0.01083	0.42185	2.65031
ENSG00000115109	0.76538	0.9999	0.76478	0.99989	1.49583
ENSG00000115159	0.99066	0.9999	0.98969	0.99989	1.01103
ENSG00000115163	0.89384	0.9999	0.87665	0.99989	1.07379
ENSG00000115216	0.65276	0.9999	0.61087	0.99989	0.84712
ENSG00000115233	0.96176	0.9999	0.96014	0.99989	0.99326
ENSG00000115234	0.39667	0.9999	0.3957	0.99989	3.01085
ENSG00000115282	0.61686	0.9999	0.58496	0.99989	0.54908
ENSG00000115306	0.99942	0.9999	0.99943	0.99989	0.99875
ENSG00000115317	0.11908	0.9999	0.09841	0.99989	2.80163
ENSG00000115325	0.32836	0.9999	0.32096	0.99989	1.51786
ENSG00000115350	0.88776	0.9999	0.86208	0.99989	0.91265
ENSG00000115364	0.25877	0.9999	0.2052	0.99989	2.01734
ENSG00000115368	0.68789	0.9999	0.64137	0.99989	0.84167
ENSG00000115419	0.9104	0.9999	0.90279	0.99989	0.8855
ENSG00000115421	0.76127	0.9999	0.74124	0.99989	1.3297
ENSG00000115446	0.18176	0.9999	0.10628	0.99989	1.53339
ENSG00000115459	0.89163	0.9999	0.85204	0.99989	1.17375
ENSG00000115504	0.65415	0.9999	0.60336	0.99989	1.26813
ENSG00000115520	0.53558	0.9999	0.48348	0.99989	1.18251
ENSG00000115539	0.51983	0.9999	0.51983	0.99989	1.79288
ENSG00000115540	0.44688	0.9999	0.38994	0.99989	1.77828
ENSG00000115541	0.3666	0.9999	0.35777	0.99989	0.80498
ENSG00000115548	0.39147	0.9999	0.39036	0.99989	2.62842
ENSG00000115604	0.67684	0.9999	0.67742	0.99989	0.57705
ENSG00000115661	0.18095	0.9999	0.13801	0.99989	3.91135
ENSG00000115685	0.44952	0.9999	0.46016	0.99989	0.69395
ENSG00000115738	0.47474	0.9999	0.47474	0.99989	0.68417
ENSG00000115750	0.14595	0.9999	0.10494	0.99989	1.44974
ENSG00000115756	0.1459	0.9999	0.09868	0.99989	1.60649
ENSG00000115760	0.6633	0.9999	0.61892	0.99989	1.14003
ENSG00000115762	0.64575	0.9999	0.60506	0.99989	1.12481
ENSG00000115806	0.78225	0.9999	0.76876	0.99989	1.04567
ENSG00000115827	0.48554	0.9999	0.419	0.99989	1.45144
ENSG00000115839	0.4688	0.9999	0.41966	0.99989	0.8261
ENSG00000115896	0.54517	0.9999	0.5237	0.99989	0.37019
ENSG00000115902	0.86639	0.9999	0.86476	0.99989	1.18729
ENSG00000115919	0.97052	0.9999	0.97525	0.99989	1.18587
ENSG00000115946	0.00612	0.39766	0.00255	0.16049	2.59156
ENSG00000116005	0.93997	0.9999	0.9406	0.99989	1.12556
ENSG00000116016	0.97783	0.9999	0.97894	0.99989	1.05562
ENSG00000116062	0.4028	0.9999	0.33716	0.99989	1.31753
ENSG00000116095	0.90468	0.9999	0.89919	0.99989	0.86135
ENSG00000116096	0.4907	0.9999	0.4907	0.99989	0.61033
ENSG00000116117	0.88475	0.9999	0.91682	0.99989	0.19527
ENSG00000116127	0.55769	0.9999	0.527	0.99989	1.6906
ENSG00000116138	0.58183	0.9999	0.53509	0.99989	1.47724
ENSG00000116161	0.33387	0.9999	0.3307	0.99989	1.83678
ENSG00000116171	0.85996	0.9999	0.84008	0.99989	0.87709
ENSG00000116199	0.5667	0.9999	0.51551	0.99989	0.83604
ENSG00000116205	0.79858	0.9999	0.8041	0.99989	0.58279
ENSG00000116212	0.46306	0.9999	0.46306	0.99989	1.65459
ENSG00000116221	0.87549	0.9999	0.87743	0.99989	1.10273
ENSG00000116260	0.7071	0.9999	0.71351	0.99989	1.72957
ENSG00000116266	0.60588	0.9999	0.60279	0.99989	1.35181
ENSG00000116273	0.25197	0.9999	0.2511	0.99989	1.66483
ENSG00000116288	0.67198	0.9999	0.67198	0.99989	1.10655
ENSG00000116337	0.30574	0.9999	0.30574	0.99989	0.35947
ENSG00000116459	0.53292	0.9999	0.51028	0.99989	1.09981
ENSG00000116473	0.32157	0.9999	0.27431	0.99989	1.24151
ENSG00000116478	0.63002	0.9999	0.56296	0.99989	1.18069
ENSG00000116489	0.10424	0.9999	0.13815	0.99989	1.09629
ENSG00000116497	0.8127	0.9999	0.78567	0.99989	1.16715
ENSG00000116586	0.46987	0.9999	0.46987	0.99989	1.48168
ENSG00000116663	0.14378	0.9999	0.14378	0.99989	0.30163
ENSG00000116668	0.74419	0.9999	0.74172	0.99989	1.52597
ENSG00000116675	0.79964	0.9999	0.76806	0.99989	0.86291
ENSG00000116678	0.77639	0.9999	0.79115	0.99989	1.69435
ENSG00000116688	0.05993	0.9999	0.05342	0.99989	1.28125
ENSG00000116691	0.06364	0.9999	0.14938	0.99989	1.35277
ENSG00000116698	0.7622	0.9999	0.72648	0.99989	0.88999
ENSG00000116717	0.33056	0.9999	0.3303	0.99989	1.57993
ENSG00000116731	0.52733	0.9999	0.46502	0.99989	1.39129
ENSG00000116747	0.71189	0.9999	0.66827	0.99989	1.15549
ENSG00000116754	0.66633	0.9999	0.64519	0.99989	1.0742
ENSG00000116761	0.56159	0.9999	0.56159	0.99989	1.37723
ENSG00000116786	0.25861	0.9999	0.21033	0.99989	1.29916
ENSG00000116830	0.77552	0.9999	0.74047	0.99989	1.16357
ENSG00000116863	0.13544	0.9999	0.11247	0.99989	1.28439
ENSG00000116871	0.26136	0.9999	0.20067	0.99989	1.42068
ENSG00000116906	0.14613	0.9999	0.14751	0.99989	1.57016
ENSG00000116918	0.6915	0.9999	0.6791	0.99989	0.71475
ENSG00000116977	0.47187	0.9999	0.40797	0.99989	0.72095
ENSG00000116984	0.98849	0.9999	0.98659	0.99989	1.0067
ENSG00000117000	0.81749	0.9999	0.86444	0.99989	1.05849
ENSG00000117010	0.46073	0.9999	0.55947	0.99989	1.2421
ENSG00000117013	0.57401	0.9999	0.57401	0.99989	3.02522
ENSG00000117054	0.69177	0.9999	0.69049	0.99989	1.20145
ENSG00000117133	0.49724	0.9999	0.49724	0.99989	1.33442
ENSG00000117143	0.70571	0.9999	0.73519	0.99989	1.08255
ENSG00000117262	0.18766	0.9999	0.14098	0.99989	1.3997
ENSG00000117335	0.21426	0.9999	0.16174	0.99989	1.4091
ENSG00000117360	0.38985	0.9999	0.36058	0.99989	0.85874
ENSG00000117399	0.78372	0.9999	0.73212	0.99989	0.88787
ENSG00000117408	0.68156	0.9999	0.55673	0.99989	0.64298
ENSG00000117410	0.19293	0.9999	0.19293	0.99989	1.69986
ENSG00000117411	0.88633	0.9999	0.86966	0.99989	0.90364
ENSG00000117448	0.72182	0.9999	0.7111	0.99989	1.05003
ENSG00000117475	0.35692	0.9999	0.27397	0.99989	1.46227
ENSG00000117481	0.78882	0.9999	0.76549	0.99989	1.06466
ENSG00000117505	0.99779	0.9999	0.99745	0.99989	0.99822
ENSG00000117523	0.10062	0.9999	0.08848	0.99989	1.25881
ENSG00000117528	0.70491	0.9999	0.67296	0.99989	1.35233
ENSG00000117569	0.56091	0.9999	0.50091	0.99989	1.35186
ENSG00000117592	0.17501	0.9999	0.16368	0.99989	1.39007
ENSG00000117593	0.65523	0.9999	0.6186	0.99989	1.41696
ENSG00000117597	0.64413	0.9999	0.59924	0.99989	1.36299
ENSG00000117620	0.70946	0.9999	0.72524	0.99989	1.88057
ENSG00000117625	0.95651	0.9999	0.94987	0.99989	0.96471
ENSG00000117640	0.34813	0.9999	0.3346	0.99989	2.54987
ENSG00000117676	0.51091	0.9999	0.44585	0.99989	1.35516
ENSG00000117682	0.01501	0.6717	0.00771	0.34827	1.9063
ENSG00000117691	0.47031	0.9999	0.48178	0.99989	0.86203
ENSG00000117713	0.8488	0.9999	0.83119	0.99989	0.95332
ENSG00000117724	0.44805	0.9999	0.39142	0.99989	0.70086
ENSG00000117751	0.23267	0.9999	0.19557	0.99989	1.25768
ENSG00000117758	0.40846	0.9999	0.34427	0.99989	0.73051
ENSG00000117859	0.94143	0.9999	0.93327	0.99989	1.02198
ENSG00000118058	0.93402	0.9999	0.93059	0.99989	1.103
ENSG00000118217	0.75762	0.9999	0.73788	0.99989	0.94177
ENSG00000118246	0.81674	0.9999	0.7878	0.99989	1.13348
ENSG00000118260	0.96117	0.9999	0.95633	0.99989	0.95992
ENSG00000118292	0.51864	0.9999	0.51864	0.99989	0.53275
ENSG00000118363	0.88066	0.9999	0.88249	0.99989	1.10812
ENSG00000118412	0.4206	0.9999	0.35156	0.99989	0.64013
ENSG00000118482	0.38896	0.9999	0.3195	0.99989	1.40846
ENSG00000118513	0.41085	0.9999	0.34201	0.99989	1.37537
ENSG00000118518	0.40949	0.9999	0.28431	0.99989	0.44278
ENSG00000118579	0.63033	0.9999	0.61834	0.99989	1.25131
ENSG00000118640	0.06474	0.9999	0.05502	0.99989	0.60026
ENSG00000118655	0.41154	0.9999	0.347	0.99989	1.30035
ENSG00000118689	0.92634	0.9999	0.91441	0.99989	1.03884
ENSG00000118690	0.84374	0.9999	0.92346	0.99989	0.80799
ENSG00000118855	0.56931	0.9999	0.52561	0.99989	1.76011
ENSG00000118971	0.33014	0.9999	0.28419	0.99989	2.04398
ENSG00000119004	0.03623	0.9999	0.02429	0.69506	1.52279
ENSG00000119013	0.02597	0.90979	0.02568	0.71257	2.14191
ENSG00000119048	0.06584	0.9999	0.04817	0.99989	1.41954
ENSG00000119125	0.62166	0.9999	0.58026	0.99989	1.44522
ENSG00000119203	0.69243	0.9999	0.69061	0.99989	1.18615
ENSG00000119231	0.09828	0.9999	0.06822	0.99989	1.47836
ENSG00000119318	0.1032	0.9999	0.08301	0.99989	0.71237
ENSG00000119328	0.5129	0.9999	0.49995	0.99989	1.86607
ENSG00000119335	0.09021	0.9999	0.08642	0.99989	1.21799
ENSG00000119383	0.56968	0.9999	0.56264	0.99989	0.71183
ENSG00000119392	0.35256	0.9999	0.37729	0.99989	0.64722
ENSG00000119397	0.80452	0.9999	0.77657	0.99989	1.17686
ENSG00000119401	0.55801	0.9999	0.55801	0.99989	3.30949
ENSG00000119408	0.87102	0.9999	0.86579	0.99989	0.79908
ENSG00000119471	0.40053	0.9999	0.40602	0.99989	0.71246
ENSG00000119509	0.80462	0.9999	0.78828	0.99989	0.75566
ENSG00000119514	0.20044	0.9999	0.10255	0.99989	0.28502
ENSG00000119729	0.98882	0.9999	0.9888	0.99989	1.02168
ENSG00000119777	0.58481	0.9999	0.54157	0.99989	1.50641
ENSG00000119801	0.40047	0.9999	0.39797	0.99989	2.48545
ENSG00000119820	0.57975	0.9999	0.52567	0.99989	1.37608
ENSG00000119844	0.52295	0.9999	0.45858	0.99989	1.33058
ENSG00000119878	0.41075	0.9999	0.31796	0.99989	1.46264
ENSG00000119888	0.42058	0.9999	0.42058	0.99989	0.60981
ENSG00000119906	0.7678	0.9999	0.74172	0.99989	1.26934
ENSG00000119929	0.90053	0.9999	0.88933	0.99989	0.91034
ENSG00000119950	0.44508	0.9999	0.37827	0.99989	1.47906
ENSG00000119969	0.44362	0.9999	0.38207	0.99989	1.26013
ENSG00000119979	0.65898	0.9999	0.64094	0.99989	1.49157
ENSG00000120008	0.72984	0.9999	0.70612	0.99989	1.36663
ENSG00000120158	0.4042	0.9999	0.36671	0.99989	1.16672
ENSG00000120254	0.03462	0.9999	0.02888	0.76923	1.35278
ENSG00000120265	0.15549	0.9999	1e-05	0.00273	1.45702
ENSG00000120306	0.64409	0.9999	0.55423	0.99989	0.8246
ENSG00000120314	0.68031	0.9999	0.64454	0.99989	1.2174
ENSG00000120370	0.57105	0.9999	0.57105	0.99989	0.64703
ENSG00000120437	0.04098	0.9999	0.02445	0.69506	1.67202
ENSG00000120533	0.78524	0.9999	0.75198	0.99989	0.89371
ENSG00000120539	0.57116	0.9999	0.53813	0.99989	1.11393
ENSG00000120647	0.8417	0.9999	0.83914	0.99989	1.13872
ENSG00000120686	0.94195	0.9999	0.93354	0.99989	0.94904
ENSG00000120688	0.0655	0.9999	0.0418	0.9358	1.58625
ENSG00000120699	0.95505	0.9999	0.95862	0.99989	0.98257
ENSG00000120709	0.58183	0.9999	0.52259	0.99989	0.75934
ENSG00000120727	0.32207	0.9999	0.32064	0.99989	1.43004
ENSG00000120733	0.61114	0.9999	0.5574	0.99989	1.19468
ENSG00000120738	0.04683	0.9999	0.06633	0.99989	1.82635
ENSG00000120756	0.23318	0.9999	0.19298	0.99989	2.36132
ENSG00000120800	0.63466	0.9999	0.57771	0.99989	1.30178
ENSG00000120802	0.22679	0.9999	0.18745	0.99989	1.27604
ENSG00000120833	0.98452	0.9999	0.98168	0.99989	1.01134
ENSG00000120868	0.69632	0.9999	0.70266	0.99989	1.61534
ENSG00000120899	0.79387	0.9999	0.76369	0.99989	1.17881
ENSG00000120910	0.61358	0.9999	0.68975	0.99989	1.16552
ENSG00000120915	0.21082	0.9999	0.16704	0.99989	2.30676
ENSG00000120942	0.7449	0.9999	0.74226	0.99989	0.80547
ENSG00000120948	0.09487	0.9999	0.05797	0.99989	2.06028
ENSG00000120949	0.85787	0.9999	0.85508	0.99989	0.92601
ENSG00000121039	0.62485	0.9999	0.62166	0.99989	1.82263
ENSG00000121152	0.691	0.9999	0.68396	0.99989	1.04998
ENSG00000121210	0.74379	0.9999	0.70448	0.99989	0.86946
ENSG00000121211	0.21492	0.9999	0.23705	0.99989	0.90508
ENSG00000121454	0.66397	0.9999	0.91812	0.99989	2.05564
ENSG00000121481	0.3129	0.9999	0.27107	0.99989	1.22205
ENSG00000121542	0.36746	0.9999	0.33804	0.99989	0.51608
ENSG00000121644	0.5392	0.9999	0.48124	0.99989	0.79876
ENSG00000121671	0.62731	0.9999	0.58124	0.99989	0.66211
ENSG00000121691	0.93731	0.9999	0.93736	0.99989	0.97422
ENSG00000121741	0.99443	0.9999	0.99392	0.99989	0.99299
ENSG00000121749	0.31203	0.9999	0.24361	0.99989	1.52094
ENSG00000121766	0.52557	0.9999	0.52557	0.99989	1.21934
ENSG00000121774	0.00107	0.11941	0.00134	0.10065	1.39421
ENSG00000121775	0.06813	0.9999	0.05296	0.99989	1.36556
ENSG00000121851	0.65729	0.9999	0.65729	0.99989	0.69419
ENSG00000121864	0.18422	0.9999	0.14641	0.99989	1.60057
ENSG00000121879	0.93889	0.9999	0.93973	0.99989	0.87592
ENSG00000121897	0.23639	0.9999	0.18401	0.99989	2.19226
ENSG00000121989	0.91133	0.9999	0.91578	0.99989	0.83383
ENSG00000122008	0.72561	0.9999	0.70372	0.99989	1.39058
ENSG00000122026	0.51912	0.9999	0.0225	0.67252	1.14317
ENSG00000122034	0.77639	0.9999	0.77639	0.99989	0.87768
ENSG00000122068	0.96297	0.9999	0.95728	0.99989	1.0301
ENSG00000122126	0.58028	0.9999	0.55898	0.99989	1.73261
ENSG00000122140	0.27142	0.9999	0.37204	0.99989	1.29996
ENSG00000122376	0.05181	0.9999	0.03287	0.8074	1.58552
ENSG00000122406	0.12213	0.9999	0.12821	0.99989	1.25149
ENSG00000122432	0.94304	0.9999	0.95235	0.99989	0.64337
ENSG00000122435	0.85058	0.9999	0.83518	0.99989	1.13785
ENSG00000122481	0.10429	0.9999	0.13792	0.99989	1.86446
ENSG00000122483	0.27301	0.9999	0.20823	0.99989	1.48229
ENSG00000122484	0.88318	0.9999	0.87178	0.99989	1.14634
ENSG00000122515	0.52754	0.9999	0.74396	0.99989	0.333
ENSG00000122545	0.62193	0.9999	0.56331	0.99989	0.79164
ENSG00000122550	0.88027	0.9999	0.8681	0.99989	1.11944
ENSG00000122565	0.79261	0.9999	0.79238	0.99989	1.15973
ENSG00000122574	0.79432	0.9999	0.72582	0.99989	1.34619
ENSG00000122642	0.92237	0.9999	0.92449	0.99989	0.83307
ENSG00000122644	0.1635	0.9999	0.17535	0.99989	0.87744
ENSG00000122674	0.62101	0.9999	0.56632	0.99989	1.2869
ENSG00000122694	0.30375	0.9999	0.30375	0.99989	3.17153
ENSG00000122705	0.44201	0.9999	0.44098	0.99989	1.36943
ENSG00000122729	0.87128	0.9999	0.86219	0.99989	1.16508
ENSG00000122741	0.72562	0.9999	0.69879	0.99989	0.68956
ENSG00000122779	0.53855	0.9999	0.48975	0.99989	1.16787
ENSG00000122862	0.69634	0.9999	0.69632	0.99989	1.20068
ENSG00000122873	0.13869	0.9999	0.13869	0.99989	2.13168
ENSG00000122958	0.10122	0.9999	0.09142	0.99989	1.24238
ENSG00000122970	0.76162	0.9999	0.7792	0.99989	1.71493
ENSG00000122971	0.11574	0.9999	0.07778	0.99989	2.36082
ENSG00000123080	0.1193	0.9999	0.07636	0.99989	1.75854
ENSG00000123091	0.37846	0.9999	0.3294	0.99989	1.43841
ENSG00000123106	0.31318	0.9999	0.24505	0.99989	1.48436
ENSG00000123119	0.77032	0.9999	0.79516	0.99989	2.13196
ENSG00000123124	0.80848	0.9999	0.78435	0.99989	1.20103
ENSG00000123131	0.58856	0.9999	0.58856	0.99989	1.35997
ENSG00000123213	0.99332	0.9999	0.99223	0.99989	0.9953
ENSG00000123268	0.9948	0.9999	0.99483	0.99989	1.00066
ENSG00000123297	0.70353	0.9999	0.70339	0.99989	1.1516
ENSG00000123338	0.98557	0.9999	0.99301	0.99989	1.04591
ENSG00000123349	0.93514	0.9999	0.92453	0.99989	0.96428
ENSG00000123352	0.94623	0.9999	0.95727	0.99989	1.02491
ENSG00000123353	0.27122	0.9999	0.13105	0.99989	2.04088
ENSG00000123374	0.99706	0.9999	0.99768	0.99989	1.00348
ENSG00000123395	0.48663	0.9999	0.44318	0.99989	1.35043
ENSG00000123411	0.7263	0.9999	0.72288	0.99989	0.53494
ENSG00000123427	0.70227	0.9999	0.69215	0.99989	1.86176
ENSG00000123505	0.55769	0.9999	0.55473	0.99989	1.31714
ENSG00000123575	0.86808	0.9999	0.85099	0.99989	1.13466
ENSG00000123595	0.0012	0.13053	0.00071	0.06694	1.85775
ENSG00000123643	0.52888	0.9999	0.52295	0.99989	0.44813
ENSG00000123689	0.87748	0.9999	0.87748	0.99989	0.90352
ENSG00000123737	0.61915	0.9999	0.56559	0.99989	1.19731
ENSG00000123836	0.96207	0.9999	0.96821	0.99989	1.25039
ENSG00000123975	0.20741	0.9999	0.00299	0.17564	0.89503
ENSG00000123983	0.53291	0.9999	0.47588	0.99989	1.21044
ENSG00000124275	0.78933	0.9999	0.76456	0.99989	1.23554
ENSG00000124333	0.13986	0.9999	0.12175	0.99989	1.59515
ENSG00000124356	0.34228	0.9999	0.2783	0.99989	1.70448
ENSG00000124357	0.59606	0.9999	0.58021	0.99989	1.63903
ENSG00000124380	0.8366	0.9999	0.8376	0.99989	1.12452
ENSG00000124383	0.26775	0.9999	0.23262	0.99989	1.22153
ENSG00000124486	0.5288	0.9999	0.48635	0.99989	1.14771
ENSG00000124523	0.9701	0.9999	0.9689	0.99989	1.04892
ENSG00000124532	0.6989	0.9999	0.65327	0.99989	1.16921
ENSG00000124535	0.56034	0.9999	0.50382	0.99989	1.41095
ENSG00000124541	0.17224	0.9999	0.1244	0.99989	0.59958
ENSG00000124562	0.74404	0.9999	0.74408	0.99989	1.23291
ENSG00000124574	0.40148	0.9999	0.40639	0.99989	2.7179
ENSG00000124588	0.22136	0.9999	0.16042	0.99989	1.60809
ENSG00000124688	0.54351	0.9999	0.54376	0.99989	1.22954
ENSG00000124702	0.54233	0.9999	0.47503	0.99989	1.31972
ENSG00000124721	0.86964	0.9999	0.93514	0.99989	1.59834
ENSG00000124782	0.68073	0.9999	0.63243	0.99989	1.22076
ENSG00000124784	0.00632	0.39766	0.00371	0.20608	1.7403
ENSG00000124831	0.3405	0.9999	0.46537	0.99989	1.36681
ENSG00000125356	0.08354	0.9999	0.08354	0.99989	0.56053
ENSG00000125386	0.6535	0.9999	0.61231	0.99989	1.12614
ENSG00000125459	0.35059	0.9999	0.36268	0.99989	2.66765
ENSG00000125484	0.50575	0.9999	0.44292	0.99989	0.62977
ENSG00000125611	0.91257	0.9999	0.91037	0.99989	1.07079
ENSG00000125629	0.89496	0.9999	0.90169	0.99989	1.12505
ENSG00000125630	0.58571	0.9999	0.53063	0.99989	0.81428
ENSG00000125637	0.61457	0.9999	0.62299	0.99989	2.02008
ENSG00000125703	0.4023	0.9999	0.39849	0.99989	2.1719
ENSG00000126070	0.90048	0.9999	0.8852	0.99989	1.0808
ENSG00000126088	0.53262	0.9999	0.53264	0.99989	1.21
ENSG00000126091	0.77616	0.9999	0.79813	0.99989	1.88
ENSG00000126391	0.18982	0.9999	0.13334	0.99989	1.63469
ENSG00000126432	0.25563	0.9999	0.25563	0.99989	1.58661
ENSG00000126522	0.36501	0.9999	0.36216	0.99989	2.44927
ENSG00000126749	0.22303	0.9999	0.37017	0.99989	1.82243
ENSG00000126752	1e-05	0.0028	3e-05	0.00634	1.31124
ENSG00000126870	0.95365	0.9999	0.94672	0.99989	1.01943
ENSG00000126883	0.9692	0.9999	0.96985	0.99989	1.00352
ENSG00000126945	0.78114	0.9999	0.80217	0.99989	0.91919
ENSG00000127022	0.94321	0.9999	0.94322	0.99989	1.02449
ENSG00000127125	0.97013	0.9999	0.97013	0.99989	1.02596
ENSG00000127184	0.25212	0.9999	0.26879	0.99989	1.09881
ENSG00000127191	0.00523	0.3945	0.00286	0.17371	1.83799
ENSG00000127314	0.95261	0.9999	0.94507	0.99989	1.02306
ENSG00000127334	0.33103	0.9999	0.31763	0.99989	0.28021
ENSG00000127337	0.40235	0.9999	0.40134	0.99989	1.48313
ENSG00000127399	0.5004	0.9999	0.48399	0.99989	1.84554
ENSG00000127418	0.27393	0.9999	0.27393	0.99989	2.07788
ENSG00000127419	0.48476	0.9999	0.48476	0.99989	1.81127
ENSG00000127589	0.13084	0.9999	0.12783	0.99989	1.38216
ENSG00000127603	0.88176	0.9999	0.86434	0.99989	0.90051
ENSG00000127838	0.46185	0.9999	0.40934	0.99989	0.81202
ENSG00000127914	0.57341	0.9999	0.51399	0.99989	1.24754
ENSG00000127928	0.28737	0.9999	0.22443	0.99989	1.40511
ENSG00000127947	0.35992	0.9999	0.49446	0.99989	1.3282
ENSG00000127948	0.18312	0.9999	0.16178	0.99989	1.22319
ENSG00000127993	0.42649	0.9999	0.35737	0.99989	1.39141
ENSG00000128039	0.96426	0.9999	0.9469	0.99989	1.06463
ENSG00000128050	0.04652	0.9999	0.04688	0.99739	1.2373
ENSG00000128524	0.79198	0.9999	0.79198	0.99989	1.12772
ENSG00000128534	0.94998	0.9999	0.94939	0.99989	1.02566
ENSG00000128563	0.09097	0.9999	0.07588	0.99989	1.2993
ENSG00000128578	0.15701	0.9999	0.14062	0.99989	1.222
ENSG00000128585	0.54498	0.9999	0.48575	0.99989	1.22917
ENSG00000128590	0.21243	0.9999	0.21243	0.99989	2.46762
ENSG00000128591	0.93322	0.9999	0.93023	0.99989	1.10789
ENSG00000128595	0.44328	0.9999	0.44274	0.99989	1.47187
ENSG00000128596	0.81658	0.9999	0.90852	0.99989	0.62523
ENSG00000128607	0.71099	0.9999	0.67139	0.99989	0.88366
ENSG00000128654	0.00491	0.37945	0.00919	0.39326	0.82301
ENSG00000128683	0.97423	0.9999	0.97554	0.99989	1.05593
ENSG00000128692	0.64668	0.9999	0.64668	0.99989	2.15143
ENSG00000128708	0.59694	0.9999	0.59585	0.99989	0.85044
ENSG00000129103	0.09585	0.9999	0.06271	0.99989	1.57772
ENSG00000129128	0.7971	0.9999	0.76498	0.99989	1.14232
ENSG00000129292	0.26853	0.9999	0.26282	0.99989	3.08446
ENSG00000129691	0.72671	0.9999	0.72574	0.99989	1.17275
ENSG00000130023	0.8961	0.9999	0.90254	0.99989	1.26637
ENSG00000130066	0.19471	0.9999	0.15796	0.99989	1.2971
ENSG00000130119	0.97075	0.9999	0.96967	0.99989	0.99108
ENSG00000130150	0.53731	0.9999	0.53341	0.99989	1.89049
ENSG00000130227	0.47116	0.9999	0.42785	0.99989	1.16428
ENSG00000130338	0.82281	0.9999	0.79787	0.99989	1.16437
ENSG00000130340	0.12151	0.9999	0.1145	0.99989	1.20748
ENSG00000130348	0.13391	0.9999	0.08733	0.99989	1.77287
ENSG00000130349	0.25364	0.9999	0.24897	0.99989	1.99916
ENSG00000130396	0.55985	0.9999	0.49865	0.99989	1.3211
ENSG00000130429	0.00576	0.39531	0.00236	0.15177	2.87828
ENSG00000130695	0.97344	0.9999	0.97206	0.99989	0.99499
ENSG00000130713	0.27709	0.9999	0.21233	0.99989	0.59225
ENSG00000130714	0.66318	0.9999	0.57288	0.99989	1.8627
ENSG00000130723	0.43088	0.9999	0.3622	0.99989	1.45162
ENSG00000130741	0.0149	0.6717	0.20772	0.99989	0.73255
ENSG00000130766	0.94902	0.9999	0.9487	0.99989	0.97255
ENSG00000130770	0.22663	0.9999	0.22663	0.99989	0.57425
ENSG00000130772	0.92584	0.9999	0.92561	0.99989	1.05817
ENSG00000130787	0.62445	0.9999	0.6216	0.99989	1.7183
ENSG00000130821	0.68017	0.9999	0.63584	0.99989	0.73857
ENSG00000130826	0.00221	0.20722	0.00235	0.15177	1.91992
ENSG00000130827	0.843	0.9999	0.84646	0.99989	0.67889
ENSG00000130921	0.88586	0.9999	0.86732	0.99989	1.06421
ENSG00000130939	0.69424	0.9999	0.66363	0.99989	1.09048
ENSG00000130985	0.52563	0.9999	0.47645	0.99989	1.17181
ENSG00000131171	0.32104	0.9999	0.31753	0.99989	1.75416
ENSG00000131174	0.1993	0.9999	0.18413	0.99989	0.82407
ENSG00000131236	0.09154	0.9999	0.10243	0.99989	0.61848
ENSG00000131375	0.47278	0.9999	0.40672	0.99989	1.3076
ENSG00000131389	0.9538	0.9999	0.94626	0.99989	1.03174
ENSG00000131435	0.22819	0.9999	0.17607	0.99989	0.39221
ENSG00000131507	0.153	0.9999	0.10474	0.99989	2.04555
ENSG00000131508	0.00698	0.41717	0.00942	0.39488	1.25189
ENSG00000131558	0.48315	0.9999	0.42939	0.99989	1.20143
ENSG00000131626	0.71963	0.9999	0.67602	0.99989	1.2859
ENSG00000131711	0.65727	0.9999	0.61517	0.99989	0.87625
ENSG00000131721	0.14933	0.9999	0.14811	0.99989	3.38551
ENSG00000131724	0.09751	0.9999	0.36726	0.99989	0.18632
ENSG00000131725	0.24405	0.9999	0.1805	0.99989	1.58974
ENSG00000131732	0.39078	0.9999	0.38537	0.99989	2.21973
ENSG00000131778	0.48799	0.9999	0.58092	0.99989	0.69257
ENSG00000131828	0.55389	0.9999	0.54673	0.99989	0.75258
ENSG00000131844	0.16376	0.9999	0.11142	0.99989	1.84705
ENSG00000132153	0.50718	0.9999	0.4889	0.99989	1.09729
ENSG00000132196	0.8102	0.9999	0.78959	0.99989	0.94448
ENSG00000132286	0.34743	0.9999	0.30829	0.99989	1.8177
ENSG00000132294	0.6	0.9999	0.55661	0.99989	0.59967
ENSG00000132300	0.38354	0.9999	0.33022	0.99989	0.78223
ENSG00000132313	0.70637	0.9999	0.70367	0.99989	1.41738
ENSG00000132341	0.18989	0.9999	0.19964	0.99989	1.12541
ENSG00000132357	0.8195	0.9999	0.8195	0.99989	0.84274
ENSG00000132394	0.22893	0.9999	0.16791	0.99989	1.5436
ENSG00000132405	0.55191	0.9999	0.49687	0.99989	1.52593
ENSG00000132434	0.84416	0.9999	0.82099	0.99989	0.93379
ENSG00000132467	0.8729	0.9999	0.87224	0.99989	0.92634
ENSG00000132549	0.59213	0.9999	0.54078	0.99989	1.4061
ENSG00000132570	0.50086	0.9999	0.43551	0.99989	1.31081
ENSG00000132676	0.34958	0.9999	0.35208	0.99989	1.09856
ENSG00000132692	0.98027	0.9999	0.9835	0.99989	1.25498
ENSG00000132740	0.86948	0.9999	0.84823	0.99989	1.07816
ENSG00000132763	0.7298	0.9999	0.69071	0.99989	1.23288
ENSG00000132768	0.74905	0.9999	0.74905	0.99989	1.32046
ENSG00000132773	0.6164	0.9999	0.6164	0.99989	1.19613
ENSG00000132780	0.00037	0.06386	0.00081	0.06989	1.28523
ENSG00000132879	0.65082	0.9999	0.65082	0.99989	0.69732
ENSG00000132952	0.71139	0.9999	0.68103	0.99989	1.24754
ENSG00000132963	0.05465	0.9999	0.05259	0.99989	0.67825
ENSG00000132964	0.16111	0.9999	0.11382	0.99989	1.50239
ENSG00000132967	0.53081	0.9999	0.04422	0.96602	1.13351
ENSG00000133103	0.69429	0.9999	0.85322	0.99989	0.42395
ENSG00000133119	0.56055	0.9999	0.56328	0.99989	1.39505
ENSG00000133226	0.40285	0.9999	0.35501	0.99989	1.20305
ENSG00000133302	0.96801	0.9999	0.96287	0.99989	1.01611
ENSG00000133318	0.09413	0.9999	0.08669	0.99989	1.23572
ENSG00000133401	0.92361	0.9999	0.93625	0.99989	0.46263
ENSG00000133597	0.73433	0.9999	0.73433	0.99989	0.72271
ENSG00000133612	0.27659	0.9999	0.21266	0.99989	1.44864
ENSG00000133619	0.66564	0.9999	0.63785	0.99989	1.47113
ENSG00000133627	0.39603	0.9999	0.33916	0.99989	1.74075
ENSG00000133641	0.69638	0.9999	0.66023	0.99989	1.33379
ENSG00000133739	0.56194	0.9999	0.51674	0.99989	1.73106
ENSG00000133740	0.55137	0.9999	0.55137	0.99989	0.52808
ENSG00000133789	0.70206	0.9999	0.71891	0.99989	0.51102
ENSG00000133805	0.86771	0.9999	0.86596	0.99989	0.8449
ENSG00000133816	0.98271	0.9999	0.98164	0.99989	0.97481
ENSG00000133835	0.6405	0.9999	0.63553	0.99989	0.72008
ENSG00000133884	0.76217	0.9999	0.72699	0.99989	1.11024
ENSG00000134014	0.39212	0.9999	0.39212	0.99989	1.90475
ENSG00000134056	0.16487	0.9999	0.16833	0.99989	1.27506
ENSG00000134057	0.75747	0.9999	0.75724	0.99989	1.12742
ENSG00000134058	0.18052	0.9999	0.18048	0.99989	1.72644
ENSG00000134077	0.8534	0.9999	0.80837	0.99989	1.12865
ENSG00000134086	0.19035	0.9999	0.1533	0.99989	1.30526
ENSG00000134107	0.08259	0.9999	0.05394	0.99989	2.66424
ENSG00000134108	0.71543	0.9999	0.70819	0.99989	0.95419
ENSG00000134109	0.48438	0.9999	0.4512	0.99989	1.6728
ENSG00000134186	0.54623	0.9999	0.50919	0.99989	0.87709
ENSG00000134247	0.30441	0.9999	0.2566	0.99989	2.06653
ENSG00000134255	0.54836	0.9999	0.49146	0.99989	1.43271
ENSG00000134283	0.82593	0.9999	0.79793	0.99989	1.10286
ENSG00000134291	0.93418	0.9999	0.93171	0.99989	1.06341
ENSG00000134324	0.67132	0.9999	0.62174	0.99989	0.79691
ENSG00000134333	0.52492	0.9999	0.47761	0.99989	1.16485
ENSG00000134369	0.96452	0.9999	0.97007	0.99989	1.20793
ENSG00000134371	0.56126	0.9999	0.50554	0.99989	1.20096
ENSG00000134375	0.00014	0.03064	0.00015	0.02126	1.60458
ENSG00000134452	0.88474	0.9999	0.85669	0.99989	0.91505
ENSG00000134453	0.45757	0.9999	0.40799	0.99989	0.82163
ENSG00000134463	0.27752	0.9999	0.27841	0.99989	4.50195
ENSG00000134516	0.70508	0.9999	0.70669	0.99989	1.67046
ENSG00000134574	0.82251	0.9999	0.80699	0.99989	1.20481
ENSG00000134590	0.31382	0.9999	0.31382	0.99989	1.93948
ENSG00000134597	0.96692	0.9999	0.96716	0.99989	1.03132
ENSG00000134602	0.63803	0.9999	0.58475	0.99989	0.79848
ENSG00000134627	0.92598	0.9999	0.92222	0.99989	0.88833
ENSG00000134690	0.75043	0.9999	0.75051	0.99989	1.11446
ENSG00000134698	0.9337	0.9999	0.9376	0.99989	1.17811
ENSG00000134717	0.23582	0.9999	0.20364	0.99989	1.23092
ENSG00000134748	0.65905	0.9999	0.60809	0.99989	1.2084
ENSG00000134824	0.94927	0.9999	0.95782	0.99989	1.47747
ENSG00000134851	0.70463	0.9999	0.667	0.99989	1.11187
ENSG00000134910	0.24631	0.9999	0.18665	0.99989	1.43952
ENSG00000134982	0.95903	0.9999	0.95305	0.99989	0.96425
ENSG00000134987	0.68278	0.9999	0.63473	0.99989	1.21826
ENSG00000134996	0.97592	0.9999	0.97592	0.99989	1.02444
ENSG00000135040	0.94848	0.9999	0.94101	0.99989	1.02049
ENSG00000135046	0.37319	0.9999	0.35648	0.99989	1.50726
ENSG00000135047	0.75113	0.9999	0.74591	0.99989	1.18992
ENSG00000135069	0.06289	0.9999	0.23115	0.99989	1.80935
ENSG00000135093	0.98468	0.9999	0.98909	0.99989	1.02289
ENSG00000135119	0.27689	0.9999	0.21897	0.99989	1.35671
ENSG00000135148	0.44537	0.9999	0.4489	0.99989	1.41635
ENSG00000135164	0.90163	0.9999	0.88691	0.99989	0.91846
ENSG00000135245	0.51858	0.9999	0.52753	0.99989	1.34016
ENSG00000135249	0.66833	0.9999	0.66755	0.99989	1.16227
ENSG00000135269	0.8719	0.9999	0.85357	0.99989	0.88807
ENSG00000135297	0.74972	0.9999	0.71047	0.99989	1.15238
ENSG00000135324	0.35306	0.9999	0.33947	0.99989	2.2608
ENSG00000135336	0.17678	0.9999	0.13504	0.99989	1.36948
ENSG00000135372	0.10001	0.9999	0.08232	0.99989	1.30437
ENSG00000135387	0.12153	0.9999	0.10569	0.99989	1.25558
ENSG00000135409	0.72946	0.9999	0.72946	0.99989	1.26217
ENSG00000135414	0.8129	0.9999	0.81367	0.99989	1.29559
ENSG00000135441	0.847	0.9999	0.847	0.99989	0.80954
ENSG00000135451	0.15719	0.9999	0.20505	0.99989	0.71209
ENSG00000135452	0.74466	0.9999	0.74828	0.99989	1.88275
ENSG00000135476	0.61749	0.9999	0.5829	0.99989	1.73905
ENSG00000135486	0.49224	0.9999	0.48262	0.99989	1.08673
ENSG00000135503	0.90511	0.9999	0.90272	0.99989	0.893
ENSG00000135506	0.52506	0.9999	0.49019	0.99989	1.72474
ENSG00000135521	0.33853	0.9999	0.33853	0.99989	1.75911
ENSG00000135537	0.982	0.9999	0.97922	0.99989	0.98562
ENSG00000135549	0.89159	0.9999	0.87655	0.99989	1.04106
ENSG00000135624	0.66236	0.9999	0.66163	0.99989	1.25534
ENSG00000135632	0.12986	0.9999	0.10295	0.99989	2.88489
ENSG00000135655	0.30789	0.9999	0.247	0.99989	1.34715
ENSG00000135679	0.96623	0.9999	0.96121	0.99989	0.98608
ENSG00000135750	0.80909	0.9999	0.78416	0.99989	0.81927
ENSG00000135763	0.60744	0.9999	0.55627	0.99989	1.17353
ENSG00000135775	0.72623	0.9999	0.70438	0.99989	0.65902
ENSG00000135778	0.75538	0.9999	0.76966	0.99989	0.41497
ENSG00000135829	0.89964	0.9999	0.89956	0.99989	0.95298
ENSG00000135837	0.89262	0.9999	0.87562	0.99989	0.94788
ENSG00000135838	0.69946	0.9999	0.66315	0.99989	1.19406
ENSG00000135900	0.26426	0.9999	0.25629	0.99989	1.36163
ENSG00000135912	0.89175	0.9999	0.88003	0.99989	1.12707
ENSG00000135916	0.68849	0.9999	0.65932	0.99989	0.66842
ENSG00000135930	0.64859	0.9999	0.59807	0.99989	0.74295
ENSG00000135931	0.90585	0.9999	0.92115	0.99989	0.40371
ENSG00000135932	0.63662	0.9999	0.59909	0.99989	1.11561
ENSG00000135940	0.11272	0.9999	0.11449	0.99989	1.38533
ENSG00000135968	0.84408	0.9999	0.82243	0.99989	1.14752
ENSG00000135972	0.57219	0.9999	0.57219	0.99989	1.22197
ENSG00000135974	0.97126	0.9999	0.96855	0.99989	0.96815
ENSG00000135976	0.557	0.9999	0.51283	0.99989	1.55702
ENSG00000135999	0.28766	0.9999	0.23904	0.99989	1.27358
ENSG00000136003	0.72997	0.9999	0.69269	0.99989	1.25189
ENSG00000136021	0.71034	0.9999	0.66622	0.99989	1.21128
ENSG00000136040	0.87701	0.9999	0.89587	0.99989	18.543
ENSG00000136045	0.56377	0.9999	0.56377	0.99989	0.78391
ENSG00000136048	0.58871	0.9999	0.59668	0.99989	2.03938
ENSG00000136051	0.34873	0.9999	0.31103	0.99989	2.13077
ENSG00000136059	0.78908	0.9999	0.80157	0.99989	1.57138
ENSG00000136068	0.40845	0.9999	0.36075	0.99989	1.84512
ENSG00000136206	0.42581	0.9999	0.41298	0.99989	2.28692
ENSG00000136213	0.80862	0.9999	0.81929	0.99989	1.54451
ENSG00000136238	0.02885	0.95065	0.02752	0.74561	1.29247
ENSG00000136243	0.88766	0.9999	0.87691	0.99989	0.97079
ENSG00000136247	0.10218	0.9999	0.10329	0.99989	4.8216
ENSG00000136261	0.75536	0.9999	0.75531	0.99989	1.18966
ENSG00000136279	0.6159	0.9999	0.6159	0.99989	1.28445
ENSG00000136280	0.54834	0.9999	0.48809	0.99989	1.3795
ENSG00000136518	0.87768	0.9999	0.87634	0.99989	0.91816
ENSG00000136521	0.64013	0.9999	0.70352	0.99989	1.22869
ENSG00000136536	0.04328	0.9999	0.0272	0.74286	1.59556
ENSG00000136542	0.92691	0.9999	0.91592	0.99989	1.03124
ENSG00000136560	0.48807	0.9999	0.43556	0.99989	1.19441
ENSG00000136603	0.84905	0.9999	0.83222	0.99989	1.17486
ENSG00000136631	0.72536	0.9999	0.68443	0.99989	0.79622
ENSG00000136636	0.91899	0.9999	0.90578	0.99989	0.95589
ENSG00000136643	0.94206	0.9999	0.93372	0.99989	1.0228
ENSG00000136682	0.06825	0.9999	0.06262	0.99989	1.88709
ENSG00000136718	0.55617	0.9999	0.55617	0.99989	1.40177
ENSG00000136731	0.29634	0.9999	0.23325	0.99989	1.39171
ENSG00000136732	0.28011	0.9999	0.24013	0.99989	1.23453
ENSG00000136738	0.45639	0.9999	0.38954	0.99989	1.32058
ENSG00000136783	0.46503	0.9999	0.37837	0.99989	1.38728
ENSG00000136802	0.64232	0.9999	0.58956	0.99989	1.25604
ENSG00000136807	0.26341	0.9999	0.20236	0.99989	1.55776
ENSG00000136811	0.98013	0.9999	0.97709	0.99989	1.01629
ENSG00000136816	0.91146	0.9999	0.90898	0.99989	1.09874
ENSG00000136824	0.76586	0.9999	0.73743	0.99989	0.76742
ENSG00000136842	0.70798	0.9999	0.70751	0.99989	1.19979
ENSG00000136854	0.60848	0.9999	0.60194	0.99989	1.69507
ENSG00000136868	0.28086	0.9999	0.2224	0.99989	1.35672
ENSG00000136874	0.84896	0.9999	0.82586	0.99989	0.88299
ENSG00000136875	0.82311	0.9999	0.82219	0.99989	0.89999
ENSG00000136877	0.75677	0.9999	0.74736	0.99989	0.95734
ENSG00000136878	0.89993	0.9999	0.88154	0.99989	0.92724
ENSG00000136888	0.53575	0.9999	0.53454	0.99989	1.06791
ENSG00000136895	0.97265	0.9999	0.97723	0.99989	1.31115
ENSG00000136933	0.1503	0.9999	0.25392	0.99989	0.6179
ENSG00000136937	0.9201	0.9999	0.90705	0.99989	0.94774
ENSG00000136938	0.97683	0.9999	0.97686	0.99989	0.9924
ENSG00000136950	0.77368	0.9999	0.76688	0.99989	1.06454
ENSG00000136997	0.00212	0.20385	0.00144	0.10599	0.31295
ENSG00000137054	0.59373	0.9999	0.59373	0.99989	1.45755
ENSG00000137106	0.52487	0.9999	0.48368	0.99989	1.25897
ENSG00000137124	0.04603	0.9999	0.25194	0.99989	1.82117
ENSG00000137145	0.37624	0.9999	0.30978	0.99989	1.60547
ENSG00000137161	0.41599	0.9999	0.41788	0.99989	2.057
ENSG00000137166	0.31477	0.9999	0.28611	0.99989	2.38102
ENSG00000137171	0.9642	0.9999	0.96725	0.99989	2.3586
ENSG00000137185	0.5717	0.9999	0.51164	0.99989	1.26349
ENSG00000137193	0.48886	0.9999	0.48834	0.99989	1.29076
ENSG00000137198	0.59516	0.9999	0.57707	0.99989	0.85276
ENSG00000137200	0.67044	0.9999	0.62938	0.99989	1.12517
ENSG00000137210	0.48142	0.9999	0.4189	0.99989	1.25958
ENSG00000137216	0.80956	0.9999	0.80725	0.99989	1.37605
ENSG00000137221	0.89231	0.9999	0.87838	0.99989	1.10991
ENSG00000137274	0.76854	0.9999	0.76854	0.99989	1.5264
ENSG00000137275	0.4378	0.9999	0.38464	0.99989	1.21256
ENSG00000137309	0.01366	0.64005	1e-05	0.00227	1.28392
ENSG00000137310	0.20431	0.9999	0.19426	0.99989	1.59788
ENSG00000137338	0.50032	0.9999	0.43504	0.99989	1.38849
ENSG00000137343	0.34429	0.9999	0.32201	0.99989	0.35819
ENSG00000137411	0.81914	0.9999	0.81288	0.99989	1.28605
ENSG00000137413	0.31327	0.9999	0.25527	0.99989	1.31458
ENSG00000137491	0.96726	0.9999	0.971	0.99989	1.0974
ENSG00000137494	0.90063	0.9999	0.91561	0.99989	0.51066
ENSG00000137522	0.39634	0.9999	0.39563	0.99989	1.31647
ENSG00000137547	0.16185	0.9999	1e-05	0.00273	1.58857
ENSG00000137574	0.32328	0.9999	0.29808	0.99989	1.16117
ENSG00000137575	0.19128	0.9999	0.13621	0.99989	1.91021
ENSG00000137648	0.86193	0.9999	0.86951	0.99989	1.37799
ENSG00000137714	0.42355	0.9999	0.35508	0.99989	1.35977
ENSG00000137720	0.16192	0.9999	0.12427	0.99989	2.73955
ENSG00000137942	0.9053	0.9999	0.90955	0.99989	1.23951
ENSG00000137955	0.03785	0.9999	0.05012	0.99989	1.15788
ENSG00000137996	0.38873	0.9999	0.35885	0.99989	1.15079
ENSG00000138018	0.47991	0.9999	0.41553	0.99989	1.28129
ENSG00000138029	0.37661	0.9999	0.34455	0.99989	1.16057
ENSG00000138030	0.63033	0.9999	0.63033	0.99989	2.29447
ENSG00000138032	0.96604	0.9999	0.965	0.99989	1.05806
ENSG00000138036	0.90238	0.9999	0.88695	0.99989	0.92768
ENSG00000138071	0.16218	0.9999	0.1288	0.99989	1.32098
ENSG00000138085	0.74021	0.9999	0.71412	0.99989	1.24796
ENSG00000138092	0.72697	0.9999	0.68453	0.99989	1.16953
ENSG00000138111	0.32635	0.9999	0.32635	0.99989	5.21689
ENSG00000138160	0.61678	0.9999	0.57061	0.99989	1.14778
ENSG00000138180	0.33609	0.9999	0.33609	0.99989	2.63803
ENSG00000138182	0.61592	0.9999	0.56001	0.99989	0.77104
ENSG00000138190	0.60408	0.9999	0.55562	0.99989	1.15871
ENSG00000138193	0.93294	0.9999	0.94328	0.99989	1.398
ENSG00000138246	0.89465	0.9999	0.89931	0.99989	1.25358
ENSG00000138286	0.99544	0.9999	0.99558	0.99989	0.98981
ENSG00000138316	0.52585	0.9999	0.48366	0.99989	1.64649
ENSG00000138326	0.19594	0.9999	0.18626	0.99989	1.1719
ENSG00000138336	0.99238	0.9999	0.99137	0.99989	0.99256
ENSG00000138363	0.01521	0.6717	0.0071	0.3329	2.22146
ENSG00000138375	0.47145	0.9999	0.43708	0.99989	1.68294
ENSG00000138381	0.64455	0.9999	0.64703	0.99989	1.34291
ENSG00000138385	0.93521	0.9999	0.93488	0.99989	0.95181
ENSG00000138386	0.87991	0.9999	0.86703	0.99989	1.11127
ENSG00000138398	0.02657	0.91868	0.0249	0.70194	1.30624
ENSG00000138434	0.99908	0.9999	0.99903	0.99989	0.99864
ENSG00000138439	0.52169	0.9999	0.464	0.99989	0.59641
ENSG00000138443	0.81101	0.9999	0.81789	0.99989	1.48041
ENSG00000138448	0.68412	0.9999	0.69359	0.99989	0.52813
ENSG00000138459	0.71951	0.9999	0.72129	0.99989	1.63591
ENSG00000138639	0.55115	0.9999	0.47837	0.99989	0.70481
ENSG00000138641	0.84637	0.9999	0.87037	0.99989	2.18895
ENSG00000138660	0.78318	0.9999	0.78318	0.99989	0.75654
ENSG00000138663	0.01203	0.57947	0.00547	0.27517	2.2685
ENSG00000138685	0.9067	0.9999	0.90808	0.99989	0.84594
ENSG00000138688	0.96046	0.9999	0.96471	0.99989	0.86475
ENSG00000138698	0.36613	0.9999	0.30007	0.99989	1.34885
ENSG00000138709	0.4467	0.9999	0.38415	0.99989	1.26765
ENSG00000138756	0.85037	0.9999	0.82442	0.99989	1.15278
ENSG00000138758	0.98715	0.9999	0.9823	0.99989	1.01001
ENSG00000138768	0.37694	0.9999	0.32606	0.99989	0.78954
ENSG00000138780	0.32832	0.9999	0.30872	0.99989	2.50547
ENSG00000138796	0.77306	0.9999	0.73716	0.99989	0.85863
ENSG00000138802	0.37633	0.9999	0.51791	0.99989	1.36072
ENSG00000139083	0.84675	0.9999	0.82375	0.99989	1.129
ENSG00000139112	0.1326	0.9999	0.13968	0.99989	4.00137
ENSG00000139154	0.52298	0.9999	0.45862	0.99989	1.32943
ENSG00000139163	0.32637	0.9999	0.25744	0.99989	1.49326
ENSG00000139180	0.88897	0.9999	0.89865	0.99989	0.762
ENSG00000139182	0.68648	0.9999	0.70601	0.99989	0.22949
ENSG00000139197	0.38682	0.9999	0.37362	0.99989	2.4145
ENSG00000139239	0.67244	0.9999	0.67244	0.99989	0.8116
ENSG00000139266	0.6704	0.9999	0.69348	0.99989	2.75169
ENSG00000139278	0.98506	0.9999	0.98671	0.99989	0.64961
ENSG00000139291	0.8608	0.9999	0.86475	0.99989	0.70527
ENSG00000139324	0.88906	0.9999	0.84572	0.99989	1.17269
ENSG00000139343	0.03118	0.97429	0.02153	0.66378	0.57633
ENSG00000139350	0.94173	0.9999	0.9352	0.99989	1.06638
ENSG00000139372	0.54912	0.9999	0.5451	0.99989	0.79519
ENSG00000139405	0.9744	0.9999	0.97116	0.99989	0.9809
ENSG00000139437	0.69941	0.9999	0.62024	0.99989	1.66458
ENSG00000139496	0.81788	0.9999	0.78984	0.99989	1.14342
ENSG00000139531	0.21621	0.9999	0.16282	0.99989	0.29861
ENSG00000139546	0.59116	0.9999	0.54284	0.99989	1.44134
ENSG00000139579	0.23901	0.9999	0.23901	0.99989	2.45117
ENSG00000139618	0.95384	0.9999	0.94912	0.99989	1.05554
ENSG00000139641	0.98562	0.9999	0.98337	0.99989	0.99342
ENSG00000139644	0.74489	0.9999	0.72339	0.99989	1.06437
ENSG00000139651	0.95061	0.9999	0.95352	0.99989	1.13169
ENSG00000139718	0.74659	0.9999	0.73127	0.99989	1.39914
ENSG00000139726	0.01654	0.67642	0.01243	0.45364	1.46547
ENSG00000142102	0.23402	0.9999	0.18296	0.99989	1.68805
ENSG00000142186	0.70629	0.9999	0.76887	0.99989	1.14197
ENSG00000142327	0.60766	0.9999	0.61454	0.99989	0.47506
ENSG00000142634	0.10045	0.9999	0.1319	0.99989	1.60412
ENSG00000142655	0.4056	0.9999	0.40188	0.99989	1.09566
ENSG00000142657	0.29585	0.9999	0.28926	0.99989	0.77738
ENSG00000142669	0.17599	0.9999	0.16592	0.99989	0.60204
ENSG00000142676	0.27717	0.9999	0.2847	0.99989	1.12383
ENSG00000142731	0.62511	0.9999	0.58101	0.99989	1.13892
ENSG00000142784	0.44904	0.9999	0.42383	0.99989	0.59464
ENSG00000142937	0.57302	0.9999	0.57328	0.99989	1.18195
ENSG00000142945	0.33153	0.9999	0.33165	0.99989	1.53418
ENSG00000143013	0.1887	0.9999	0.13196	0.99989	1.7479
ENSG00000143033	0.64865	0.9999	0.62962	0.99989	1.07332
ENSG00000143093	0.29122	0.9999	0.22396	0.99989	1.59401
ENSG00000143119	0.73605	0.9999	0.72028	0.99989	1.36146
ENSG00000143155	0.48602	0.9999	0.48117	0.99989	1.52921
ENSG00000143157	0.95117	0.9999	0.9498	0.99989	0.9177
ENSG00000143164	0.603	0.9999	0.56709	0.99989	1.11573
ENSG00000143179	0.00431	0.35627	0.00329	0.19035	1.54458
ENSG00000143190	0.48798	0.9999	0.42281	0.99989	1.29505
ENSG00000143198	0.66409	0.9999	0.62191	0.99989	1.34708
ENSG00000143222	0.42777	0.9999	0.42777	0.99989	1.32083
ENSG00000143224	0.74281	0.9999	0.70598	0.99989	1.22702
ENSG00000143226	0.63868	0.9999	0.52934	0.99989	2.38974
ENSG00000143228	0.79133	0.9999	0.7596	0.99989	0.90314
ENSG00000143252	0.85393	0.9999	0.83584	0.99989	0.85273
ENSG00000143258	0.68285	0.9999	0.6628	0.99989	1.42693
ENSG00000143294	0.32368	0.9999	0.29324	0.99989	1.17594
ENSG00000143303	0.55675	0.9999	0.62406	0.99989	0.78862
ENSG00000143324	0.38367	0.9999	0.31598	0.99989	1.36141
ENSG00000143337	0.28352	0.9999	0.21685	0.99989	1.61474
ENSG00000143353	0.90127	0.9999	0.89925	0.99989	1.05356
ENSG00000143363	0.02974	0.95297	0.01613	0.54298	2.99021
ENSG00000143369	0.93494	0.9999	0.93587	0.99989	1.132
ENSG00000143373	0.408	0.9999	0.36479	0.99989	0.33225
ENSG00000143374	0.58473	0.9999	0.58673	0.99989	1.42208
ENSG00000143376	0.96944	0.9999	0.96946	0.99989	1.06026
ENSG00000143379	0.91198	0.9999	0.89773	0.99989	1.0617
ENSG00000143382	0.93904	0.9999	0.92997	0.99989	0.97483
ENSG00000143398	0.57603	0.9999	0.51672	0.99989	1.24918
ENSG00000143443	0.63493	0.9999	0.63493	0.99989	0.5784
ENSG00000143458	0.72885	0.9999	0.72474	0.99989	1.54539
ENSG00000143476	0.18882	0.9999	0.16585	0.99989	1.22594
ENSG00000143479	0.93925	0.9999	0.93925	0.99989	1.04226
ENSG00000143499	0.47973	0.9999	0.41491	0.99989	1.28778
ENSG00000143553	0.50065	0.9999	0.50065	0.99989	0.70591
ENSG00000143569	0.63543	0.9999	0.60018	0.99989	0.89481
ENSG00000143575	0.50354	0.9999	0.5308	0.99989	1.16645
ENSG00000143624	0.59062	0.9999	0.56641	0.99989	1.67679
ENSG00000143641	0.11853	0.9999	0.10448	0.99989	1.24803
ENSG00000143653	0.82681	0.9999	0.8132	0.99989	1.1622
ENSG00000143727	0.3023	0.9999	0.2581	0.99989	0.71244
ENSG00000143740	0.63398	0.9999	0.5875	0.99989	1.24897
ENSG00000143742	0.75803	0.9999	0.31064	0.99989	1.06616
ENSG00000143753	0.04637	0.9999	0.21218	0.99989	1.43006
ENSG00000143756	0.56509	0.9999	0.511	0.99989	1.19014
ENSG00000143761	0.00052	0.0782	0.0007	0.06694	1.41397
ENSG00000143771	0.73968	0.9999	0.70227	0.99989	0.78927
ENSG00000143774	0.93602	0.9999	0.92851	0.99989	0.93126
ENSG00000143786	0.85045	0.9999	0.86988	0.99989	0.4146
ENSG00000143801	0.65066	0.9999	0.59986	0.99989	0.75189
ENSG00000143819	0.23047	0.9999	0.23047	0.99989	0.36467
ENSG00000143891	0.73039	0.9999	0.68909	0.99989	1.27576
ENSG00000143919	0.74228	0.9999	0.72015	0.99989	1.35295
ENSG00000143924	0.68638	0.9999	0.64305	0.99989	1.13776
ENSG00000143942	0.42523	0.9999	0.42523	0.99989	0.48509
ENSG00000143947	0.43249	0.9999	0.43309	0.99989	0.79111
ENSG00000143971	0.9501	0.9999	0.95061	0.99989	0.91618
ENSG00000143995	0.90906	0.9999	0.90897	0.99989	1.18227
ENSG00000144021	0.68841	0.9999	0.64304	0.99989	1.15436
ENSG00000144118	0.48832	0.9999	0.48832	0.99989	1.7971
ENSG00000144120	0.74475	0.9999	0.74219	0.99989	0.82344
ENSG00000144130	0.7021	0.9999	0.84062	0.99989	4.1062
ENSG00000144136	0.81809	0.9999	0.79873	0.99989	1.05319
ENSG00000144182	0.66009	0.9999	0.66009	0.99989	0.59114
ENSG00000144224	0.74088	0.9999	0.73957	0.99989	0.90216
ENSG00000144228	0.96503	0.9999	0.96352	0.99989	0.94475
ENSG00000144283	0.64366	0.9999	0.60432	0.99989	1.12041
ENSG00000144306	0.66405	0.9999	0.61548	0.99989	1.27307
ENSG00000144354	0.66985	0.9999	0.66835	0.99989	1.61271
ENSG00000144355	0.95082	0.9999	0.95904	0.99989	0.94453
ENSG00000144357	0.91129	0.9999	0.90014	0.99989	1.02956
ENSG00000144366	0.89666	0.9999	0.89044	0.99989	0.85181
ENSG00000144395	0.89672	0.9999	0.90374	0.99989	0.73022
ENSG00000144407	0.89476	0.9999	0.88419	0.99989	0.87654
ENSG00000144426	0.71152	0.9999	0.70057	0.99989	1.05185
ENSG00000144451	0.97833	0.9999	0.98038	0.99989	0.94739
ENSG00000144468	0.51804	0.9999	0.4808	0.99989	1.716
ENSG00000144524	0.11996	0.9999	0.08581	0.99989	2.60089
ENSG00000144535	0.97401	0.9999	0.97137	0.99989	1.03124
ENSG00000144554	0.19426	0.9999	0.37864	0.99989	1.48069
ENSG00000144566	0.85326	0.9999	0.84167	0.99989	0.96617
ENSG00000144567	0.59532	0.9999	0.6358	0.99989	3.09207
ENSG00000144579	0.81372	0.9999	0.79206	0.99989	0.83069
ENSG00000144580	0.01957	0.73991	0.01241	0.45364	1.60237
ENSG00000144591	0.68777	0.9999	0.60615	0.99989	1.7059
ENSG00000144597	0.97431	0.9999	0.96989	0.99989	0.98316
ENSG00000144659	0.05481	0.9999	0.03349	0.8074	0.46572
ENSG00000144674	0.72416	0.9999	0.68256	0.99989	1.14297
ENSG00000144677	0.97266	0.9999	0.96816	0.99989	1.01768
ENSG00000144712	0.99682	0.9999	0.99632	0.99989	1.54863
ENSG00000144741	0.96706	0.9999	0.96219	0.99989	0.98041
ENSG00000144746	0.5479	0.9999	0.5357	0.99989	1.39896
ENSG00000144791	0.79374	0.9999	0.76276	0.99989	0.84009
ENSG00000144827	0.73449	0.9999	0.70069	0.99989	0.78879
ENSG00000144867	0.19438	0.9999	0.19059	0.99989	2.60888
ENSG00000144868	0.66252	0.9999	0.82786	0.99989	0.43826
ENSG00000144895	0.83493	0.9999	0.83493	0.99989	0.91492
ENSG00000145022	0.61389	0.9999	0.7011	0.99989	1.43946
ENSG00000145050	0.70092	0.9999	0.70092	0.99989	0.78889
ENSG00000145088	0.83662	0.9999	0.83662	0.99989	1.3099
ENSG00000145147	0.74234	0.9999	0.7473	0.99989	1.61953
ENSG00000145191	0.77593	0.9999	0.75211	0.99989	0.78636
ENSG00000145216	0.90753	0.9999	0.89983	0.99989	1.05042
ENSG00000145248	0.20774	0.9999	0.20774	0.99989	2.48997
ENSG00000145293	0.04677	0.9999	0.03832	0.88003	0.50083
ENSG00000145354	0.2303	0.9999	0.1708	0.99989	1.84327
ENSG00000145375	0.92613	0.9999	0.91432	0.99989	1.03705
ENSG00000145388	0.11477	0.9999	0.07388	0.99989	1.6839
ENSG00000145390	0.82447	0.9999	0.81036	0.99989	0.77579
ENSG00000145425	0.14849	0.9999	0.17327	0.99989	0.89748
ENSG00000145476	0.83506	0.9999	0.91782	0.99989	1.8367
ENSG00000145494	0.29815	0.9999	0.29815	0.99989	1.84998
ENSG00000145495	0.96458	0.9999	0.96253	0.99989	1.00698
ENSG00000145545	0.89029	0.9999	0.88363	0.99989	0.8433
ENSG00000145604	0.71492	0.9999	0.67316	0.99989	0.86926
ENSG00000145623	0.98292	0.9999	0.98674	0.99989	4.67783
ENSG00000145675	0.60536	0.9999	0.62562	0.99989	2.28353
ENSG00000145703	0.82877	0.9999	0.80396	0.99989	0.85566
ENSG00000145715	0.51129	0.9999	0.45037	0.99989	0.61412
ENSG00000145725	0.72805	0.9999	0.68845	0.99989	1.23134
ENSG00000145734	0.48172	0.9999	0.42009	0.99989	1.25117
ENSG00000145740	0.52005	0.9999	0.45549	0.99989	1.33054
ENSG00000145741	0.04641	0.9999	0.05628	0.99989	0.83952
ENSG00000145779	0.70918	0.9999	0.6652	0.99989	1.15734
ENSG00000145781	0.7875	0.9999	0.76329	0.99989	0.93454
ENSG00000145833	0.00567	0.39531	0.00507	0.2664	1.43108
ENSG00000145868	0.44284	0.9999	0.4169	0.99989	0.54802
ENSG00000145907	0.3699	0.9999	0.30972	0.99989	1.28599
ENSG00000145911	0.51575	0.9999	0.46838	0.99989	1.93072
ENSG00000145916	0.8373	0.9999	0.81271	0.99989	1.13479
ENSG00000145982	0.16199	0.9999	0.12958	0.99989	0.71849
ENSG00000145996	0.48979	0.9999	0.469	0.99989	0.89858
ENSG00000146007	0.81929	0.9999	0.81856	0.99989	1.12182
ENSG00000146063	0.39913	0.9999	0.41846	0.99989	3.11544
ENSG00000146066	0.29474	0.9999	0.29474	0.99989	1.42444
ENSG00000146109	0.24283	0.9999	0.24283	0.99989	1.90314
ENSG00000146143	0.55507	0.9999	0.51349	0.99989	1.13989
ENSG00000146223	0.40378	0.9999	0.37149	0.99989	1.15232
ENSG00000146243	0.91938	0.9999	0.93267	0.99989	1.99172
ENSG00000146373	0.98133	0.9999	0.98003	0.99989	0.9738
ENSG00000146416	0.9443	0.9999	0.93514	0.99989	0.96501
ENSG00000146426	0.59216	0.9999	0.61658	0.99989	2.43584
ENSG00000146433	0.04528	0.9999	0.0251	0.70194	1.86644
ENSG00000146457	0.00289	0.25019	0.0015	0.10631	1.93808
ENSG00000146463	0.8745	0.9999	0.85794	0.99989	0.95597
ENSG00000146476	0.79494	0.9999	0.80382	0.99989	0.84164
ENSG00000146556	0.15481	0.9999	0.11307	0.99989	0.49595
ENSG00000146576	0.69925	0.9999	0.69304	0.99989	1.3053
ENSG00000146587	0.50717	0.9999	0.45143	0.99989	2.50567
ENSG00000146592	0.90539	0.9999	0.90962	0.99989	0.77998
ENSG00000146677	0.74359	0.9999	0.74563	0.99989	1.05923
ENSG00000146701	0.6203	0.9999	0.61976	0.99989	1.19059
ENSG00000146729	0.95668	0.9999	0.94959	0.99989	1.02403
ENSG00000146731	0.01569	0.6717	0.01217	0.45364	1.44688
ENSG00000146757	0.66012	0.9999	0.65643	0.99989	0.75132
ENSG00000146828	0.8296	0.9999	0.91193	0.99989	0.65187
ENSG00000146834	0.16653	0.9999	0.15271	0.99989	1.20348
ENSG00000146856	0.67762	0.9999	0.83081	0.99989	0.47562
ENSG00000146909	0.97465	0.9999	0.97072	0.99989	0.98862
ENSG00000146963	0.61659	0.9999	0.56782	0.99989	1.16016
ENSG00000147050	0.6339	0.9999	0.5799	0.99989	1.23642
ENSG00000147065	0.62771	0.9999	0.64525	0.99989	0.82123
ENSG00000147121	0.9383	0.9999	0.93599	0.99989	0.90064
ENSG00000147133	0.56823	0.9999	0.50771	0.99989	1.30969
ENSG00000147140	0.4995	0.9999	0.46564	0.99989	0.87532
ENSG00000147155	0.25683	0.9999	0.20944	0.99989	1.29511
ENSG00000147162	0.64433	0.9999	0.5947	0.99989	1.17039
ENSG00000147224	0.79571	0.9999	0.79571	0.99989	0.88195
ENSG00000147251	0.46455	0.9999	0.3967	0.99989	1.37614
ENSG00000147316	0.66028	0.9999	0.60943	0.99989	1.2337
ENSG00000147364	0.58981	0.9999	0.62592	0.99989	2.8696
ENSG00000147383	0.10971	0.9999	0.10425	0.99989	1.52836
ENSG00000147403	0.87014	0.9999	0.8708	0.99989	1.02965
ENSG00000147416	0.53067	0.9999	0.48835	0.99989	0.49034
ENSG00000147421	0.852	0.9999	0.82929	0.99989	0.93289
ENSG00000147454	0.76175	0.9999	0.7347	0.99989	1.07598
ENSG00000147457	0.51699	0.9999	0.45563	0.99989	1.24748
ENSG00000147471	0.09696	0.9999	0.23884	0.99989	2.22436
ENSG00000147475	0.81043	0.9999	0.81869	0.99989	1.37226
ENSG00000147526	0.48137	0.9999	0.43194	0.99989	1.66376
ENSG00000147533	0.47274	0.9999	0.46967	0.99989	2.16605
ENSG00000147536	0.47819	0.9999	0.41118	0.99989	1.38864
ENSG00000147601	0.76949	0.9999	0.74297	0.99989	1.26233
ENSG00000147649	0.05806	0.9999	0.05435	0.99989	1.25743
ENSG00000147654	0.27656	0.9999	0.31095	0.99989	1.34196
ENSG00000147669	0.28357	0.9999	0.27082	0.99989	1.32146
ENSG00000147679	0.31887	0.9999	0.15922	0.99989	0.49375
ENSG00000147684	0.08132	0.9999	0.14501	0.99989	0.72802
ENSG00000147689	0.81968	0.9999	0.81692	0.99989	1.11709
ENSG00000147789	0.43776	0.9999	0.38485	0.99989	1.71372
ENSG00000147854	0.35285	0.9999	0.3154	0.99989	2.12389
ENSG00000147905	0.29702	0.9999	0.29605	0.99989	1.46652
ENSG00000147996	0.64512	0.9999	0.61065	0.99989	1.10606
ENSG00000148019	0.94087	0.9999	0.94575	0.99989	1.18174
ENSG00000148057	0.5564	0.9999	0.5564	0.99989	3.34422
ENSG00000148110	0.0099	0.51243	0.00818	0.35928	1.43751
ENSG00000148120	0.60197	0.9999	0.557	0.99989	1.45195
ENSG00000148154	0.33155	0.9999	0.27385	0.99989	1.29589
ENSG00000148158	0.87126	0.9999	0.87504	0.99989	0.7252
ENSG00000148180	0.91642	0.9999	0.96013	0.99989	0.76413
ENSG00000148187	0.4694	0.9999	0.4037	0.99989	0.61626
ENSG00000148291	0.13402	0.9999	0.13402	0.99989	0.33681
ENSG00000148303	0.00047	0.07477	0.0008	0.06989	0.6971
ENSG00000148308	0.8531	0.9999	0.86308	0.99989	0.9391
ENSG00000148335	0.8454	0.9999	0.84475	0.99989	1.10828
ENSG00000148339	0.85878	0.9999	0.83606	0.99989	0.92466
ENSG00000148343	0.71739	0.9999	0.67534	0.99989	0.79112
ENSG00000148356	0.95161	0.9999	0.9465	0.99989	1.0571
ENSG00000148358	0.99418	0.9999	0.99322	0.99989	1.00361
ENSG00000148362	0.68176	0.9999	0.68176	0.99989	1.38576
ENSG00000148444	0.79524	0.9999	0.79524	0.99989	1.19422
ENSG00000148459	0.56735	0.9999	0.56588	0.99989	1.21534
ENSG00000148516	0.89081	0.9999	0.90354	0.99989	0.6146
ENSG00000148572	0.0581	0.9999	0.05797	0.99989	1.22735
ENSG00000148688	0.97945	0.9999	0.97303	0.99989	0.98555
ENSG00000148700	0.29909	0.9999	0.23197	0.99989	1.62613
ENSG00000148730	0.54552	0.9999	0.48323	0.99989	1.33702
ENSG00000148737	0.99908	0.9999	0.99915	0.99989	1.00273
ENSG00000148834	0.61441	0.9999	0.60841	0.99989	1.1093
ENSG00000148835	0.34076	0.9999	0.29308	0.99989	1.99361
ENSG00000148840	0.76284	0.9999	0.73639	0.99989	1.11622
ENSG00000148842	0.85957	0.9999	0.87562	0.99989	0.51716
ENSG00000148843	0.78273	0.9999	0.75344	0.99989	0.91884
ENSG00000148985	0.75148	0.9999	0.74652	0.99989	0.81249
ENSG00000149054	0.28357	0.9999	0.26007	0.99989	0.33969
ENSG00000149084	0.9378	0.9999	0.9378	0.99989	1.07904
ENSG00000149091	0.49354	0.9999	0.42792	0.99989	1.39712
ENSG00000149100	0.5991	0.9999	0.56486	0.99989	0.83638
ENSG00000149177	0.97371	0.9999	0.97274	0.99989	0.95713
ENSG00000149179	0.49337	0.9999	0.428	0.99989	1.40668
ENSG00000149196	0.09743	0.9999	0.0558	0.99989	0.39188
ENSG00000149257	0.27568	0.9999	0.27435	0.99989	3.17253
ENSG00000149273	0.41214	0.9999	0.4129	0.99989	0.81327
ENSG00000149292	0.94825	0.9999	0.9513	0.99989	1.12108
ENSG00000149311	0.64053	0.9999	0.63032	0.99989	1.69906
ENSG00000149313	0.75586	0.9999	0.75915	0.99989	0.53065
ENSG00000149328	0.69317	0.9999	0.6791	0.99989	1.5316
ENSG00000149483	0.69494	0.9999	0.65123	0.99989	0.86383
ENSG00000149503	0.96651	0.9999	0.96608	0.99989	1.05276
ENSG00000149547	0.04351	0.9999	0.02363	0.68878	1.93631
ENSG00000149554	0.18074	0.9999	0.14031	0.99989	1.34866
ENSG00000149577	0.35349	0.9999	0.35959	0.99989	2.96975
ENSG00000149761	0.82402	0.9999	0.80486	0.99989	1.15984
ENSG00000149781	0.9715	0.9999	0.9763	0.99989	0.99388
ENSG00000149782	0.3758	0.9999	0.3758	0.99989	1.70797
ENSG00000149792	0.55913	0.9999	0.55913	0.99989	1.36926
ENSG00000149809	0.70776	0.9999	0.70776	0.99989	0.73569
ENSG00000149823	0.70711	0.9999	0.67298	0.99989	1.18105
ENSG00000150455	0.65757	0.9999	0.74191	0.99989	2.08302
ENSG00000150459	0.16752	0.9999	0.15005	0.99989	1.21826
ENSG00000150593	0.66358	0.9999	0.6659	0.99989	1.62359
ENSG00000150753	0.90468	0.9999	0.90468	0.99989	1.04048
ENSG00000150764	0.94741	0.9999	0.95204	0.99989	0.87825
ENSG00000150768	0.52981	0.9999	0.49084	0.99989	1.13722
ENSG00000150776	0.96421	0.9999	0.95035	0.99989	0.9713
ENSG00000150787	0.15723	0.9999	0.1088	0.99989	1.55629
ENSG00000150995	0.98536	0.9999	0.986	0.99989	0.96505
ENSG00000151014	0.88699	0.9999	0.88554	0.99989	0.91826
ENSG00000151025	0.86564	0.9999	0.88471	0.99989	0.40571
ENSG00000151093	0.77366	0.9999	0.76923	0.99989	0.88189
ENSG00000151131	0.9841	0.9999	0.98349	0.99989	0.97409
ENSG00000151135	0.80091	0.9999	0.73665	0.99989	0.85243
ENSG00000151148	0.97402	0.9999	0.97305	0.99989	0.95768
ENSG00000151176	0.75785	0.9999	0.71977	0.99989	1.15984
ENSG00000151292	0.9402	0.9999	0.93289	0.99989	1.0638
ENSG00000151304	0.91451	0.9999	0.90558	0.99989	0.96562
ENSG00000151348	0.50701	0.9999	0.44274	0.99989	1.28629
ENSG00000151414	0.76766	0.9999	0.73279	0.99989	1.18948
ENSG00000151422	0.91795	0.9999	0.91268	0.99989	1.12122
ENSG00000151465	0.44913	0.9999	0.44913	0.99989	1.44384
ENSG00000151470	0.27535	0.9999	0.25833	0.99989	0.25448
ENSG00000151498	0.24885	0.9999	0.27082	0.99989	3.65422
ENSG00000151502	0.63236	0.9999	0.62055	0.99989	1.6148
ENSG00000151532	0.86215	0.9999	0.83996	0.99989	0.90739
ENSG00000151576	0.56566	0.9999	0.53874	0.99989	1.71021
ENSG00000151690	0.68059	0.9999	0.68481	0.99989	0.55976
ENSG00000151692	0.59959	0.9999	0.58979	0.99989	1.81061
ENSG00000151718	0.99802	0.9999	0.99771	0.99989	1.00159
ENSG00000151729	0.93471	0.9999	0.93246	0.99989	0.95575
ENSG00000151746	0.7145	0.9999	0.74015	0.99989	2.12126
ENSG00000151806	0.66186	0.9999	0.62356	0.99989	1.38801
ENSG00000151876	0.96795	0.9999	0.96699	0.99989	1.03451
ENSG00000151929	0.31483	0.9999	0.31082	0.99989	1.70938
ENSG00000152061	0.92287	0.9999	0.91019	0.99989	0.95288
ENSG00000152078	0.92015	0.9999	0.92122	0.99989	1.17082
ENSG00000152082	0.40559	0.9999	0.36918	0.99989	0.84603
ENSG00000152117	0.57876	0.9999	0.55188	0.99989	1.09921
ENSG00000152127	0.97787	0.9999	0.97581	0.99989	0.97242
ENSG00000152133	0.23432	0.9999	0.11549	0.99989	1.79047
ENSG00000152147	0.12401	0.9999	0.07975	0.99989	1.95438
ENSG00000152219	0.36154	0.9999	0.48	0.99989	1.52917
ENSG00000152256	0.48108	0.9999	0.44901	0.99989	1.86388
ENSG00000152270	0.87458	0.9999	0.8754	0.99989	1.26445
ENSG00000152332	0.87134	0.9999	0.85149	0.99989	0.9414
ENSG00000152348	0.94354	0.9999	0.93472	0.99989	0.95637
ENSG00000152409	0.8317	0.9999	0.82577	0.99989	0.73435
ENSG00000152422	0.09277	0.9999	0.06227	0.99989	1.52646
ENSG00000152455	0.7468	0.9999	0.71114	0.99989	0.89636
ENSG00000152464	0.21549	0.9999	0.20219	0.99989	1.36965
ENSG00000152492	0.45889	0.9999	0.39409	0.99989	0.58641
ENSG00000152520	0.5487	0.9999	0.49767	0.99989	1.17563
ENSG00000152527	0.93013	0.9999	0.9411	0.99989	0.62039
ENSG00000152556	0.90344	0.9999	0.89821	0.99989	1.15035
ENSG00000152601	0.65795	0.9999	0.63695	0.99989	1.07521
ENSG00000152642	0.57843	0.9999	0.56078	0.99989	1.66772
ENSG00000152683	0.84448	0.9999	0.81937	0.99989	0.91221
ENSG00000152684	0.41422	0.9999	0.48659	0.99989	0.73129
ENSG00000152804	0.48607	0.9999	0.33785	0.99989	1.48815
ENSG00000152818	0.99697	0.9999	0.99719	0.99989	0.9915
ENSG00000152904	0.34795	0.9999	0.30998	0.99989	2.1288
ENSG00000152942	0.88127	0.9999	0.86463	0.99989	0.95491
ENSG00000152944	0.49353	0.9999	0.49273	0.99989	0.82148
ENSG00000153015	0.55033	0.9999	0.54905	0.99989	1.35521
ENSG00000153029	0.64706	0.9999	0.66871	0.99989	1.98524
ENSG00000153037	0.96727	0.9999	0.96259	0.99989	1.02973
ENSG00000153044	0.30507	0.9999	0.2977	0.99989	0.77977
ENSG00000153046	0.28873	0.9999	0.26108	0.99989	1.18279
ENSG00000153094	0.94259	0.9999	0.93385	0.99989	0.95333
ENSG00000153113	0.6842	0.9999	0.64729	0.99989	1.35299
ENSG00000153130	0.82098	0.9999	0.82569	0.99989	1.42847
ENSG00000153147	0.40089	0.9999	0.33199	0.99989	1.38013
ENSG00000153157	0.34119	0.9999	0.2829	0.99989	0.51299
ENSG00000153179	0.60867	0.9999	0.5533	0.99989	1.31104
ENSG00000153201	0.85352	0.9999	0.83125	0.99989	1.06656
ENSG00000153214	0.88033	0.9999	0.86466	0.99989	0.88428
ENSG00000153363	0.71534	0.9999	0.6744	0.99989	1.24601
ENSG00000153558	0.91788	0.9999	0.93134	0.99989	0.3055
ENSG00000153561	0.91992	0.9999	0.91011	0.99989	1.05922
ENSG00000153574	0.82982	0.9999	0.82047	0.99989	0.94169
ENSG00000153767	0.7066	0.9999	0.7066	0.99989	0.79949
ENSG00000153914	0.19304	0.9999	0.15326	0.99989	1.92916
ENSG00000153936	0.48948	0.9999	0.42714	0.99989	1.25686
ENSG00000153989	0.75309	0.9999	0.71437	0.99989	0.85873
ENSG00000154079	0.80044	0.9999	0.80044	0.99989	1.24458
ENSG00000154124	0.71762	0.9999	0.69844	0.99989	1.43055
ENSG00000154144	0.97776	0.9999	0.97039	0.99989	1.01625
ENSG00000154269	0.42207	0.9999	0.41848	0.99989	1.47131
ENSG00000154305	0.99118	0.9999	0.9898	0.99989	0.99307
ENSG00000154316	0.65905	0.9999	0.49517	0.99989	0.59446
ENSG00000154328	0.32414	0.9999	0.32414	0.99989	3.00206
ENSG00000154358	0.88676	0.9999	0.90492	0.99989	0.28469
ENSG00000154473	0.88789	0.9999	0.87421	0.99989	1.09538
ENSG00000154537	0.8661	0.9999	0.8661	0.99989	0.95241
ENSG00000154710	0.33833	0.9999	0.34062	0.99989	4.57804
ENSG00000154743	0.78053	0.9999	0.7475	0.99989	1.10395
ENSG00000154781	0.85754	0.9999	0.85948	0.99989	1.11094
ENSG00000154814	0.63778	0.9999	0.63417	0.99989	1.32055
ENSG00000155008	0.58915	0.9999	0.53321	0.99989	0.68932
ENSG00000155097	0.7637	0.9999	0.72747	0.99989	1.18151
ENSG00000155100	0.33509	0.9999	0.32947	0.99989	2.12983
ENSG00000155115	0.71252	0.9999	0.71252	0.99989	1.15997
ENSG00000155189	0.82723	0.9999	0.79958	0.99989	1.09699
ENSG00000155252	0.24816	0.9999	0.18945	0.99989	1.88952
ENSG00000155256	0.52297	0.9999	0.51923	0.99989	1.42963
ENSG00000155275	0.81338	0.9999	0.80647	0.99989	0.7094
ENSG00000155363	0.22672	0.9999	0.3705	0.99989	1.67318
ENSG00000155368	0.1018	0.9999	0.05764	0.99989	1.82881
ENSG00000155506	0.30471	0.9999	0.28157	0.99989	1.16275
ENSG00000155508	0.56383	0.9999	0.50435	0.99989	1.23958
ENSG00000155542	0.63457	0.9999	0.58861	0.99989	1.37301
ENSG00000155561	0.76092	0.9999	0.74365	0.99989	0.94648
ENSG00000155621	0.75385	0.9999	0.71522	0.99989	1.1482
ENSG00000155636	0.87591	0.9999	0.8294	0.99989	1.18702
ENSG00000155827	0.7464	0.9999	0.74472	0.99989	1.46358
ENSG00000155846	0.92652	0.9999	0.91444	0.99989	0.95656
ENSG00000155876	0.16567	0.9999	0.27111	0.99989	1.90518
ENSG00000155903	0.5474	0.9999	0.50305	0.99989	1.35453
ENSG00000155959	0.77645	0.9999	0.77647	0.99989	1.11874
ENSG00000155975	0.50141	0.9999	0.44847	0.99989	0.61627
ENSG00000155980	0.41457	0.9999	0.42088	0.99989	2.34685
ENSG00000156026	0.63394	0.9999	0.5845	0.99989	1.16617
ENSG00000156110	0.00022	0.043	0.00058	0.05771	1.26979
ENSG00000156136	0.35484	0.9999	0.31369	0.99989	2.06208
ENSG00000156162	0.87691	0.9999	0.83419	0.99989	1.16071
ENSG00000156170	0.31837	0.9999	0.2524	0.99989	1.40561
ENSG00000156219	0.9817	0.9999	0.98194	0.99989	7.34332
ENSG00000156384	0.57195	0.9999	0.57195	0.99989	3.03911
ENSG00000156398	0.65428	0.9999	0.61773	0.99989	1.41963
ENSG00000156471	0.01658	0.67642	0.00968	0.39488	1.70234
ENSG00000156500	0.95578	0.9999	0.96033	0.99989	1.1544
ENSG00000156502	0.29749	0.9999	0.26083	0.99989	0.80501
ENSG00000156515	0.82631	0.9999	0.82389	0.99989	0.97466
ENSG00000156531	0.8798	0.9999	0.86058	0.99989	1.08734
ENSG00000156599	0.66349	0.9999	0.63443	0.99989	1.09036
ENSG00000156639	0.17931	0.9999	0.13626	0.99989	1.3778
ENSG00000156650	0.93466	0.9999	0.93694	0.99989	0.85357
ENSG00000156671	0.41639	0.9999	0.35368	0.99989	0.50965
ENSG00000156697	0.01495	0.6717	0.00707	0.3329	2.15045
ENSG00000156735	0.69125	0.9999	0.68737	0.99989	0.85131
ENSG00000156787	0.69677	0.9999	0.6539	0.99989	1.26763
ENSG00000156795	0.61076	0.9999	0.5491	0.99989	0.77819
ENSG00000156831	0.04743	0.9999	0.05028	0.99989	1.21546
ENSG00000156875	0.27015	0.9999	0.27015	0.99989	3.95208
ENSG00000156928	0.25358	0.9999	0.19286	0.99989	1.82892
ENSG00000156931	0.68952	0.9999	0.64505	0.99989	1.26578
ENSG00000156976	0.03072	0.96851	0.03104	0.7973	1.26266
ENSG00000156983	0.63472	0.9999	0.61131	0.99989	0.91932
ENSG00000157014	0.79831	0.9999	0.77296	0.99989	1.21216
ENSG00000157036	0.60359	0.9999	0.54866	0.99989	1.33227
ENSG00000157077	0.9962	0.9999	0.99558	0.99989	0.99739
ENSG00000157107	0.83522	0.9999	0.81266	0.99989	0.85021
ENSG00000157110	0.96303	0.9999	0.9654	0.99989	2.75352
ENSG00000157181	0.86232	0.9999	0.86163	0.99989	0.93046
ENSG00000157184	0.7659	0.9999	0.78348	0.99989	1.8821
ENSG00000157191	0.34139	0.9999	0.51791	0.99989	1.2935
ENSG00000157224	0.74963	0.9999	0.78019	0.99989	2.28501
ENSG00000157240	0.36664	0.9999	0.36664	0.99989	2.46642
ENSG00000157259	0.5419	0.9999	0.52791	0.99989	1.36913
ENSG00000157600	0.20756	0.9999	0.15583	0.99989	1.41497
ENSG00000157657	0.85253	0.9999	0.83431	0.99989	1.15737
ENSG00000157693	0.91282	0.9999	0.91282	0.99989	0.88721
ENSG00000157741	0.99759	0.9999	0.99742	0.99989	1.00335
ENSG00000157796	0.90768	0.9999	0.91471	0.99989	1.27868
ENSG00000157916	0.24492	0.9999	0.22369	0.99989	2.78067
ENSG00000157933	0.44879	0.9999	0.38818	0.99989	0.52569
ENSG00000157954	0.51548	0.9999	0.45111	0.99989	1.2995
ENSG00000157978	0.69649	0.9999	0.67177	0.99989	1.43003
ENSG00000157985	0.91676	0.9999	0.90366	0.99989	1.06398
ENSG00000158019	0.26904	0.9999	0.26756	0.99989	1.92684
ENSG00000158023	0.98507	0.9999	0.98363	0.99989	1.01844
ENSG00000158092	0.75818	0.9999	0.72627	0.99989	0.91103
ENSG00000158158	0.53932	0.9999	0.53932	0.99989	0.6265
ENSG00000158286	0.97494	0.9999	0.97384	0.99989	0.96039
ENSG00000158373	0.49481	0.9999	0.49003	0.99989	0.84487
ENSG00000158417	0.16417	0.9999	0.1576	0.99989	1.17807
ENSG00000158435	0.22369	0.9999	0.1745	0.99989	2.15294
ENSG00000158467	0.91117	0.9999	0.92576	0.99989	0.32434
ENSG00000158483	0.80963	0.9999	0.80963	0.99989	0.81554
ENSG00000158526	0.85534	0.9999	0.85534	0.99989	0.91711
ENSG00000158552	0.27215	0.9999	0.1398	0.99989	2.39564
ENSG00000158636	0.68216	0.9999	0.64154	0.99989	0.71106
ENSG00000158639	0.17281	0.9999	0.15951	0.99989	1.52509
ENSG00000158669	0.4345	0.9999	0.3655	0.99989	1.40049
ENSG00000158716	0.38061	0.9999	0.38061	0.99989	2.01631
ENSG00000158747	0.99944	0.9999	0.99949	0.99989	1.0164
ENSG00000158793	0.95093	0.9999	0.95629	0.99989	0.87301
ENSG00000158856	0.43826	0.9999	0.41925	0.99989	0.44081
ENSG00000158863	0.817	0.9999	0.82166	0.99989	1.43701
ENSG00000158864	0.54236	0.9999	0.54034	0.99989	1.42125
ENSG00000158941	0.84538	0.9999	0.82205	0.99989	1.06941
ENSG00000158985	0.27043	0.9999	0.2223	0.99989	1.28615
ENSG00000159023	0.9327	0.9999	0.92496	0.99989	1.02041
ENSG00000159335	0.55693	0.9999	0.55693	0.99989	1.74084
ENSG00000159352	0.76182	0.9999	0.76202	0.99989	1.05523
ENSG00000159377	0.12256	0.9999	0.11412	0.99989	1.87018
ENSG00000159399	0.49151	0.9999	0.42774	0.99989	1.44736
ENSG00000159596	0.34025	0.9999	0.24984	0.99989	1.50856
ENSG00000159685	0.04024	0.9999	0.03815	0.88003	2.06674
ENSG00000159788	0.76548	0.9999	0.86249	0.99989	0.63635
ENSG00000159840	0.10279	0.9999	0.06751	0.99989	2.79869
ENSG00000160050	0.48205	0.9999	0.45634	0.99989	1.77407
ENSG00000160051	0.77782	0.9999	0.77596	0.99989	0.83256
ENSG00000160072	0.38116	0.9999	0.33673	0.99989	0.81465
ENSG00000160131	0.83506	0.9999	0.80894	0.99989	1.08633
ENSG00000160323	0.97111	0.9999	0.97878	0.99989	3.41577
ENSG00000160447	0.68141	0.9999	0.67802	0.99989	1.45292
ENSG00000160678	0.96406	0.9999	0.96469	0.99989	1.06901
ENSG00000160679	0.07878	0.9999	0.05626	0.99989	1.44077
ENSG00000160685	0.38929	0.9999	0.29256	0.99989	0.45865
ENSG00000160688	0.08605	0.9999	0.06442	0.99989	1.39058
ENSG00000160695	0.60587	0.9999	0.59978	0.99989	1.23376
ENSG00000160752	0.52812	0.9999	0.51569	0.99989	0.87069
ENSG00000160753	0.68448	0.9999	0.67007	0.99989	0.72692
ENSG00000160783	0.61712	0.9999	0.59361	0.99989	0.82827
ENSG00000160785	0.83827	0.9999	0.80909	0.99989	1.12421
ENSG00000160789	0.59963	0.9999	0.56971	0.99989	1.10189
ENSG00000160796	0.68871	0.9999	0.71137	0.99989	2.09521
ENSG00000160867	0.82773	0.9999	0.8156	0.99989	1.51781
ENSG00000160917	0.11287	0.9999	0.07561	0.99989	1.55314
ENSG00000160932	0.26471	0.9999	0.2138	0.99989	2.072
ENSG00000160959	0.59486	0.9999	0.58199	0.99989	1.78745
ENSG00000160972	0.56093	0.9999	0.55592	0.99989	0.63418
ENSG00000160991	0.82852	0.9999	0.82446	0.99989	1.31748
ENSG00000161011	0.53551	0.9999	0.48722	0.99989	1.16638
ENSG00000161021	0.99147	0.9999	0.9901	0.99989	1.00492
ENSG00000161036	0.71782	0.9999	0.74275	0.99989	1.35914
ENSG00000161057	0.41571	0.9999	0.41535	0.99989	1.30816
ENSG00000161202	0.68205	0.9999	0.66253	0.99989	0.57285
ENSG00000161203	0.55235	0.9999	0.49098	0.99989	0.6994
ENSG00000161204	0.76677	0.9999	0.76087	0.99989	1.14433
ENSG00000161813	0.25262	0.9999	0.22101	0.99989	1.21679
ENSG00000162139	0.84731	0.9999	0.82595	0.99989	0.86383
ENSG00000162174	0.7847	0.9999	0.75292	0.99989	0.84317
ENSG00000162222	0.46801	0.9999	0.5151	0.99989	1.24282
ENSG00000162227	0.5534	0.9999	0.54236	0.99989	0.49882
ENSG00000162300	0.05471	0.9999	0.03034	0.78925	1.99361
ENSG00000162302	0.28285	0.9999	0.2575	0.99989	0.34901
ENSG00000162337	0.70946	0.9999	0.68663	0.99989	1.41745
ENSG00000162368	0.39141	0.9999	0.37931	0.99989	0.89204
ENSG00000162378	0.97581	0.9999	0.97184	0.99989	0.98395
ENSG00000162419	0.38937	0.9999	0.31993	0.99989	0.63317
ENSG00000162433	0.92961	0.9999	0.91871	0.99989	1.05632
ENSG00000162521	0.24018	0.9999	0.25631	0.99989	1.10212
ENSG00000162522	0.44215	0.9999	0.38126	0.99989	1.59495
ENSG00000162526	0.75796	0.9999	0.71844	0.99989	5.83763
ENSG00000162543	0.29307	0.9999	0.28925	0.99989	2.63397
ENSG00000162594	0.84602	0.9999	0.845	0.99989	1.10252
ENSG00000162599	0.99836	0.9999	0.99809	0.99989	1.00104
ENSG00000162607	0.9769	0.9999	0.97658	0.99989	1.0105
ENSG00000162616	0.1923	0.9999	0.33114	0.99989	2.02828
ENSG00000162623	0.86283	0.9999	0.84052	0.99989	1.08746
ENSG00000162636	0.95122	0.9999	0.94662	0.99989	0.93991
[truncated: 1,469 more rows]

## Sheet: 5-aza-2-deoxycytidine
gene_id	unadjusted_pvals_linear_corr	adjusted_pvals_linear_corr	unadjusted_pvals_lowess_corr	adjusted_pvals_lowess_corr	mean_ratio
ENSG00000000460	0.76298	0.99953	0.73468	0.99961	0.76153
ENSG00000000971	0.67108	0.99953	0.67678	0.99961	1.70716
ENSG00000001167	0.12911	0.99953	0.12911	0.99961	0.2927
ENSG00000001461	0.60822	0.99953	0.58204	0.99961	0.49869
ENSG00000001629	0.84159	0.99953	0.83934	0.99961	1.13611
ENSG00000002549	0.77046	0.99953	0.76891	0.99961	1.1933
ENSG00000002586	0.27666	0.99953	0.22239	0.99961	0.54403
ENSG00000003400	0.79661	0.99953	0.79403	0.99961	0.72446
ENSG00000003402	0.8942	0.99953	0.89712	0.99961	1.24587
ENSG00000003509	0.28621	0.99953	0.26313	0.99961	0.35304
ENSG00000003756	0.38918	0.99953	0.32622	0.99961	1.29691
ENSG00000004059	0.1692	0.99953	0.1692	0.99961	2.5573
ENSG00000004478	0.2744	0.99953	0.25414	0.99961	2.34188
ENSG00000004487	0.16866	0.99953	0.13199	0.99961	2.22626
ENSG00000004534	0.88452	0.99953	0.87419	0.99961	0.97136
ENSG00000004766	0.45887	0.99953	0.47439	0.99961	0.47234
ENSG00000004866	0.59448	0.99953	0.55155	0.99961	1.1378
ENSG00000004961	0.00012	0.03317	0.02532	0.57151	4.15618
ENSG00000005022	0.78597	0.99953	0.78803	0.99961	1.04486
ENSG00000005059	0.41805	0.99953	0.40736	0.99961	0.36128
ENSG00000005249	0.0221	0.60162	0.01203	0.3885	1.80778
ENSG00000005302	0.95398	0.99953	0.9556	0.99961	1.07918
ENSG00000005483	0.92199	0.99953	0.91724	0.99961	0.98434
ENSG00000005889	0.87412	0.99953	0.8969	0.99961	1.05897
ENSG00000006451	0.0502	0.87467	0.27906	0.99961	1.55079
ENSG00000006530	0.85088	0.99953	0.82712	0.99961	1.07854
ENSG00000006576	0.87585	0.99953	0.85614	0.99961	0.93846
ENSG00000006607	0.85915	0.99953	0.84682	0.99961	1.18714
ENSG00000006634	0.2323	0.99953	0.39305	0.99961	0.77258
ENSG00000006652	0.38059	0.99953	0.36015	0.99961	0.76592
ENSG00000006704	0.98765	0.99953	0.98562	0.99961	1.00722
ENSG00000006747	0.714	0.99953	0.75767	0.99961	0.24726
ENSG00000006831	0.5919	0.99953	0.56442	0.99961	0.90528
ENSG00000007944	0.76308	0.99953	0.76276	0.99961	0.85211
ENSG00000008083	0.17166	0.99953	0.13914	0.99961	0.73001
ENSG00000008324	0.77009	0.99953	0.77009	0.99961	1.15771
ENSG00000008394	0.46444	0.99953	0.46147	0.99961	2.25796
ENSG00000008952	0.60232	0.99953	0.56401	0.99961	1.12243
ENSG00000009335	0.58496	0.99953	0.56522	0.99961	1.08508
ENSG00000009780	0.45837	0.99953	0.35777	0.99961	0.54039
ENSG00000009844	0.54413	0.99953	0.48307	0.99961	1.25147
ENSG00000010072	0.32372	0.99953	0.26595	0.99961	0.41747
ENSG00000010165	0.32459	0.99953	0.36166	0.99961	1.31355
ENSG00000010219	0.76619	0.99953	0.76707	0.99961	0.67127
ENSG00000010270	0.49284	0.99953	0.48082	0.99961	1.77115
ENSG00000010292	0.45562	0.99953	0.45119	0.99961	0.51382
ENSG00000010318	0.13341	0.99953	0.37233	0.99961	0.17766
ENSG00000010322	0.27162	0.99953	0.24207	0.99961	0.4598
ENSG00000010626	0.07874	0.99381	0.52709	0.99961	0.22311
ENSG00000011007	0.92326	0.99953	0.93123	0.99961	0.98103
ENSG00000011009	0.5586	0.99953	0.55727	0.99961	2.07605
ENSG00000011021	0.34681	0.99953	0.31869	0.99961	0.55242
ENSG00000011198	0.05581	0.91119	0.03617	0.70306	1.55768
ENSG00000011376	0.46542	0.99953	0.46095	0.99961	0.66069
ENSG00000011426	0.36512	0.99953	0.32205	0.99961	0.8131
ENSG00000011454	0.60734	0.99953	0.57471	0.99961	1.4288
ENSG00000011523	0.55429	0.99953	0.54456	0.99961	0.49957
ENSG00000013288	0.41288	0.99953	0.41288	0.99961	0.46867
ENSG00000013374	0.09761	0.99953	0.06339	0.87883	2.42174
ENSG00000013503	0.82932	0.99953	0.82688	0.99961	0.87869
ENSG00000013561	0.56375	0.99953	0.56375	0.99961	1.36718
ENSG00000013573	0.48814	0.99953	0.43065	0.99961	0.63722
ENSG00000013810	0.21048	0.99953	0.50051	0.99961	1.2531
ENSG00000014123	0.36937	0.99953	0.36937	0.99961	0.42947
ENSG00000014138	0.8272	0.99953	0.83685	0.99961	0.8197
ENSG00000014216	0.71716	0.99953	0.67589	0.99961	1.13429
ENSG00000014641	0.3934	0.99953	0.32938	0.99961	1.63046
ENSG00000014824	0.1673	0.99953	0.11513	0.99961	1.62125
ENSG00000015171	0.80529	0.99953	0.80184	0.99961	1.24037
ENSG00000015479	0.65249	0.99953	0.64936	0.99961	1.25054
ENSG00000017260	0.2264	0.99953	0.22646	0.99961	0.33733
ENSG00000018189	0.72739	0.99953	0.71609	0.99961	0.74388
ENSG00000018510	0.74793	0.99953	0.71563	0.99961	1.09287
ENSG00000018699	0.75553	0.99953	0.75551	0.99961	0.89248
ENSG00000019144	0.71315	0.99953	0.72682	0.99961	0.53249
ENSG00000019995	0.94563	0.99953	0.95474	0.99961	0.58805
ENSG00000020129	0.60492	0.99953	0.54547	0.99961	1.33652
ENSG00000021574	0.64548	0.99953	0.60252	0.99961	0.77301
ENSG00000022840	0.9702	0.99953	0.96779	0.99961	1.00692
ENSG00000023330	0.01752	0.54493	0.01008	0.34939	0.13899
ENSG00000023734	0.44096	0.99953	0.44005	0.99961	1.76883
ENSG00000023892	0.3703	0.99953	0.3703	0.99961	0.47504
ENSG00000024048	0.68638	0.99953	0.64189	0.99961	1.14564
ENSG00000024862	0.01	0.43071	0.07394	0.90417	0.26555
ENSG00000025156	0.9843	0.99953	0.98407	0.99961	1.01283
ENSG00000025800	0.93492	0.99953	0.93456	0.99961	0.9911
ENSG00000026025	0.39574	0.99953	0.39235	0.99961	2.41739
ENSG00000028116	0.11311	0.99953	0.08804	0.96541	1.34691
ENSG00000028137	0.97605	0.99953	0.9758	0.99961	0.98074
ENSG00000028203	0.48128	0.99953	0.42437	0.99961	0.67327
ENSG00000028839	0.98694	0.99953	0.98796	0.99961	1.00363
ENSG00000029993	0.31666	0.99953	0.2686	0.99961	0.62244
ENSG00000031691	0.13536	0.99953	0.13536	0.99961	0.36415
ENSG00000031698	0.91132	0.99953	0.90947	0.99961	1.03049
ENSG00000032742	0.27571	0.99953	0.25071	0.99961	0.3382
ENSG00000033122	0.94642	0.99953	0.94469	0.99961	0.28767
ENSG00000034510	0.90264	0.99953	0.90264	0.99961	0.95849
ENSG00000034693	0.80806	0.99953	0.80806	0.99961	0.78067
ENSG00000035403	0.77104	0.99953	0.73498	0.99961	1.13284
ENSG00000036054	0.51383	0.99953	0.45451	0.99961	1.2286
ENSG00000037241	0.39394	0.99953	0.39394	0.99961	1.37224
ENSG00000037749	0.48031	0.99953	0.69019	0.99961	0.2978
ENSG00000038274	0.39667	0.99953	0.33612	0.99961	0.6165
ENSG00000039123	0.55398	0.99953	0.55307	0.99961	1.20024
ENSG00000039319	0.86774	0.99953	0.86129	0.99961	0.80163
ENSG00000039560	0.99017	0.99953	0.98899	0.99961	0.99339
ENSG00000040275	0.11082	0.99953	0.17706	0.99961	0.55107
ENSG00000040487	0.96724	0.99953	0.96721	0.99961	1.03364
ENSG00000040933	0.87931	0.99953	0.8842	0.99961	0.72748
ENSG00000041988	0.67657	0.99953	0.6744	0.99961	1.34043
ENSG00000042429	0.08027	0.99674	0.05817	0.8633	0.16033
ENSG00000043143	0.97239	0.99953	0.96389	0.99961	0.97578
ENSG00000044115	0.27902	0.99953	0.21931	0.99961	1.37375
ENSG00000046651	0.32419	0.99953	0.22609	0.99961	1.59041
ENSG00000047056	0.71305	0.99953	0.71866	0.99961	0.76067
ENSG00000047188	0.63406	0.99953	0.64087	0.99961	0.58675
ENSG00000047315	0.77873	0.99953	0.77655	0.99961	1.11869
ENSG00000047597	0.75826	0.99953	0.93869	0.99961	0.67415
ENSG00000048140	0.64051	0.99953	0.71767	0.99961	1.35451
ENSG00000048707	0.89318	0.99953	0.878	0.99961	0.90503
ENSG00000048740	0.69041	0.99953	0.66734	0.99961	1.38693
ENSG00000048828	0.25066	0.99953	0.19624	0.99961	0.6803
ENSG00000048991	0.53444	0.99953	0.47451	0.99961	1.23441
ENSG00000049245	0.48948	0.99953	0.48948	0.99961	1.33642
ENSG00000049246	0.91515	0.99953	0.91068	0.99961	0.8788
ENSG00000049323	0.16908	0.99953	0.11992	0.99961	1.50581
ENSG00000049618	0.76228	0.99953	0.73059	0.99961	1.23429
ENSG00000049860	0.88893	0.99953	0.87078	0.99961	1.0687
ENSG00000049883	0.68922	0.99953	0.6936	0.99961	1.55871
ENSG00000050426	0.41667	0.99953	0.34946	0.99961	1.33426
ENSG00000052126	0.88564	0.99953	0.86974	0.99961	0.89591
ENSG00000052795	0.62616	0.99953	0.62161	0.99961	0.74128
ENSG00000052802	0.54312	0.99953	0.54189	0.99961	0.69043
ENSG00000052841	0.7732	0.99953	0.74487	0.99961	1.07962
ENSG00000053372	2e-05	0.01104	3e-05	0.00712	0.45246
ENSG00000053900	0.77899	0.99953	0.76075	0.99961	1.26317
ENSG00000054118	0.00139	0.14351	0.00238	0.16351	1.27626
ENSG00000054148	0.2064	0.99953	0.20509	0.99961	2.787
ENSG00000054282	0.73246	0.99953	0.69136	0.99961	1.14684
ENSG00000054523	0.52641	0.99953	0.49744	0.99961	1.78507
ENSG00000055044	0.00411	0.29293	0.00584	0.26415	1.26762
ENSG00000055070	0.04172	0.81104	0.07864	0.92627	1.41724
ENSG00000055130	0.27017	0.99953	0.27486	0.99961	1.11367
ENSG00000055208	0.80595	0.99953	0.77718	0.99961	1.08649
ENSG00000055211	0.8897	0.99953	0.88937	0.99961	1.13964
ENSG00000056998	0.82771	0.99953	0.84204	0.99961	1.56313
ENSG00000057252	0.67517	0.99953	0.63639	0.99961	0.78768
ENSG00000057757	0.04887	0.8695	0.03585	0.7009	1.42741
ENSG00000057935	0.48851	0.99953	0.43443	0.99961	0.55819
ENSG00000058063	0.42829	0.99953	0.36082	0.99961	1.33519
ENSG00000058262	0.13703	0.99953	0.12085	0.99961	1.60983
ENSG00000058453	0.82721	0.99953	0.84247	0.99961	1.59484
ENSG00000058668	0.34619	0.99953	0.27893	0.99961	1.61798
ENSG00000059377	0.90324	0.99953	0.90864	0.99961	0.08606
ENSG00000059728	0.65768	0.99953	0.65768	0.99961	0.74755
ENSG00000060237	0.90832	0.99953	0.89454	0.99961	0.96116
ENSG00000060339	0.00908	0.43004	0.00806	0.31494	1.40282
ENSG00000060642	0.6481	0.99953	0.65421	0.99961	0.50837
ENSG00000060749	0.44521	0.99953	0.37775	0.99961	1.46237
ENSG00000061794	0.97661	0.99953	0.97661	0.99961	0.99231
ENSG00000061936	0.41136	0.99953	0.36225	0.99961	1.20481
ENSG00000061987	0.75625	0.99953	0.73684	0.99961	1.34535
ENSG00000062194	0.58582	0.99953	0.55823	0.99961	1.09937
ENSG00000063046	0.4613	0.99953	0.46058	0.99961	1.38486
ENSG00000063438	0.84497	0.99953	0.86647	0.99961	0.33383
ENSG00000063587	0.81612	0.99953	0.81499	0.99961	0.73932
ENSG00000063601	0.26197	0.99953	0.19669	0.99961	1.60639
ENSG00000063978	0.82568	0.99953	0.81099	0.99961	1.04266
ENSG00000064012	0.90115	0.99953	0.8918	0.99961	1.10869
ENSG00000064201	0.12114	0.99953	0.67032	0.99961	0.26427
ENSG00000064651	0.76482	0.99953	0.73486	0.99961	0.81658
ENSG00000064652	0.99876	0.99953	0.99867	0.99961	1.00157
ENSG00000064703	0.7177	0.99953	0.68331	0.99961	0.81377
ENSG00000064763	0.452	0.99953	0.67999	0.99961	0.27497
ENSG00000064933	0.29235	0.99953	0.26827	0.99961	0.36266
ENSG00000064999	0.69488	0.99953	0.55845	0.99961	0.67052
ENSG00000065029	0.29123	0.99953	0.26689	0.99961	0.30482
ENSG00000065060	0.72834	0.99953	0.70167	0.99961	0.69294
ENSG00000065135	0.78711	0.99953	0.76286	0.99961	1.24393
ENSG00000065183	0.42565	0.99953	0.40599	0.99961	0.4457
ENSG00000065243	0.84878	0.99953	0.84747	0.99961	1.12564
ENSG00000065328	0.63328	0.99953	0.70278	0.99961	0.86591
ENSG00000065485	0.85349	0.99953	0.85106	0.99961	1.1262
ENSG00000065491	0.68188	0.99953	0.63592	0.99961	1.1559
ENSG00000065518	0.54621	0.99953	0.51488	0.99961	0.88983
ENSG00000065526	0.4082	0.99953	0.3484	0.99961	1.2618
ENSG00000065548	0.35309	0.99953	0.35198	0.99961	1.44732
ENSG00000065613	0.90195	0.99953	0.8914	0.99961	1.09758
ENSG00000065615	0.77215	0.99953	0.75475	0.99961	1.28154
ENSG00000065665	0.69554	0.99953	0.72801	0.99961	0.08901
ENSG00000065802	0.81973	0.99953	0.83323	0.99961	0.85894
ENSG00000065883	0.79756	0.99953	0.77376	0.99961	1.2262
ENSG00000065911	0.4672	0.99953	0.42974	0.99961	1.14787
ENSG00000065978	0.02324	0.60593	0.02501	0.5684	1.66027
ENSG00000066027	0.6573	0.99953	0.62057	0.99961	0.81277
ENSG00000066084	0.28926	0.99953	0.28167	0.99961	0.50896
ENSG00000066117	0.17078	0.99953	0.12518	0.99961	0.35994
ENSG00000066135	0.3793	0.99953	0.37288	0.99961	0.30917
ENSG00000066136	0.68511	0.99953	0.65296	0.99961	1.0954
ENSG00000066379	0.34205	0.99953	0.31743	0.99961	0.49955
ENSG00000066583	0.33851	0.99953	0.33834	0.99961	7.41095
ENSG00000066651	0.78717	0.99953	0.75437	0.99961	0.89671
ENSG00000066697	0.49345	0.99953	0.48991	0.99961	1.86281
ENSG00000066855	0.95476	0.99953	0.95135	0.99961	0.98125
ENSG00000067057	0.2058	0.99953	0.20079	0.99961	1.15432
ENSG00000067066	0.89201	0.99953	0.88986	0.99961	1.12995
ENSG00000067533	0.22842	0.99953	0.18922	0.99961	1.27355
ENSG00000067704	0.32362	0.99953	0.46199	0.99961	0.63156
ENSG00000068078	0.37791	0.99953	0.35651	0.99961	0.4229
ENSG00000068354	0.14738	0.99953	0.12088	0.99961	0.23748
ENSG00000068383	0.24478	0.99953	0.33092	0.99961	0.10883
ENSG00000068438	0.08366	0.99953	0.08366	0.95009	0.27021
ENSG00000068724	0.66125	0.99953	0.62917	0.99961	0.64388
ENSG00000068796	0.95287	0.99953	0.94518	0.99961	1.03215
ENSG00000068912	0.37164	0.99953	0.25881	0.99961	0.41036
ENSG00000069020	0.64099	0.99953	0.65553	0.99961	0.21582
ENSG00000069424	0.7501	0.99953	0.71246	0.99961	1.19908
ENSG00000069482	0.27192	0.99953	0.27188	0.99961	0.41026
ENSG00000069849	9e-05	0.02832	0.0001	0.01961	1.64457
ENSG00000070047	0.00462	0.29308	0.00245	0.1647	1.8828
ENSG00000070081	0.06853	0.96431	0.04006	0.74433	2.31844
ENSG00000070190	0.74288	0.99953	0.72223	0.99961	1.27501
ENSG00000070501	0.98249	0.99953	0.98239	0.99961	0.98566
ENSG00000070614	0.60337	0.99953	0.57162	0.99961	0.52734
ENSG00000070718	0.18251	0.99953	0.44693	0.99961	0.18542
ENSG00000070814	0.79146	0.99953	0.76283	0.99961	1.11298
ENSG00000071051	0.81525	0.99953	0.81406	0.99961	0.78629
ENSG00000071054	0.34194	0.99953	0.29376	0.99961	0.78453
ENSG00000071082	0.3634	0.99953	0.36369	0.99961	0.64773
ENSG00000071243	0.11029	0.99953	0.08391	0.95009	1.36992
ENSG00000071462	0.92803	0.99953	0.91718	0.99961	1.03092
ENSG00000071539	0.61256	0.99953	0.68108	0.99961	1.37161
ENSG00000071553	0.17243	0.99953	0.61228	0.99961	0.30334
ENSG00000071575	0.2969	0.99953	0.27909	0.99961	0.28011
ENSG00000071967	0.90127	0.99953	0.88932	0.99961	1.07425
ENSG00000072182	0.43138	0.99953	0.42592	0.99961	1.70958
ENSG00000072401	0.05491	0.90562	0.22927	0.99961	0.13189
ENSG00000072518	0.37339	0.99953	0.30826	0.99961	1.33056
ENSG00000072571	0.78734	0.99953	0.75833	0.99961	0.9194
ENSG00000072756	0.66204	0.99953	0.72815	0.99961	1.28221
ENSG00000073111	0.89639	0.99953	0.88568	0.99961	1.02883
ENSG00000073578	0.68237	0.99953	0.65536	0.99961	1.08337
ENSG00000073803	0.97964	0.99953	0.98292	0.99961	0.74473
ENSG00000073849	0.69655	0.99953	0.76328	0.99961	1.3018
ENSG00000074266	0.73059	0.99953	0.69947	0.99961	1.08908
ENSG00000074582	0.04839	0.86567	0.0319	0.65814	0.15662
ENSG00000075035	0.65117	0.99953	0.73884	0.99961	0.16048
ENSG00000075089	0.24683	0.99953	0.17274	0.99961	0.35084
ENSG00000075239	0.33034	0.99953	0.44353	0.99961	1.54333
ENSG00000075292	0.92471	0.99953	0.91235	0.99961	1.04804
ENSG00000075391	0.9898	0.99953	0.99004	0.99961	1.56109
ENSG00000075407	0.94018	0.99953	0.9398	0.99961	0.88921
ENSG00000075415	0.57201	0.99953	0.54571	0.99961	0.84059
ENSG00000075420	0.97722	0.99953	0.97366	0.99961	1.01789
ENSG00000075618	0.02575	0.62565	0.02638	0.57985	1.9161
ENSG00000075785	0.79282	0.99953	0.40107	0.99961	1.05547
ENSG00000075790	0.75913	0.99953	0.72174	0.99961	1.1309
ENSG00000075884	0.66516	0.99953	0.82952	0.99961	0.43808
ENSG00000075914	0.48303	0.99953	0.48203	0.99961	1.87019
ENSG00000075975	0.7777	0.99953	0.81746	0.99961	0.95717
ENSG00000076043	0.47827	0.99953	0.47213	0.99961	2.0655
ENSG00000076053	0.7584	0.99953	0.74064	0.99961	1.3033
ENSG00000076201	0.50839	0.99953	0.51283	0.99961	0.66243
ENSG00000076242	0.00169	0.15809	0.00134	0.10454	1.59277
ENSG00000076248	0.89468	0.99953	0.89416	0.99961	1.08252
ENSG00000076321	0.84219	0.99953	0.84183	0.99961	1.13714
ENSG00000076513	0.47976	0.99953	0.47428	0.99961	0.648
ENSG00000077044	0.69765	0.99953	0.66154	0.99961	0.76222
ENSG00000077157	0.84367	0.99953	0.83333	0.99961	0.785
ENSG00000077232	0.87967	0.99953	0.88133	0.99961	0.76044
ENSG00000077327	0.54271	0.99953	0.54874	0.99961	0.41066
ENSG00000077380	0.00919	0.43004	0.00539	0.26357	1.72193
ENSG00000077514	0.4873	0.99953	0.43307	0.99961	0.61633
ENSG00000077684	0.80188	0.99953	0.77155	0.99961	0.90721
ENSG00000077713	0.88508	0.99953	0.89138	0.99961	0.78635
ENSG00000077721	0.2753	0.99953	0.22393	0.99961	2.04731
ENSG00000078061	0.07299	0.98771	0.07299	0.90417	0.26437
ENSG00000078124	0.83323	0.99953	0.81256	0.99961	0.85994
ENSG00000078140	0.81452	0.99953	0.83145	0.99961	0.98682
ENSG00000078177	0.97414	0.99953	0.97303	0.99961	0.97615
ENSG00000078246	0.92635	0.99953	0.92522	0.99961	0.91301
ENSG00000078269	0.73675	0.99953	0.70545	0.99961	0.73721
ENSG00000078403	0.99696	0.99953	0.99695	0.99961	1.00115
ENSG00000078668	0.14174	0.99953	0.11394	0.99961	0.63312
ENSG00000078674	0.22603	0.99953	0.16859	0.99961	1.4556
ENSG00000078795	0.95799	0.99953	0.95518	0.99961	0.29331
ENSG00000078967	0.84657	0.99953	0.85362	0.99961	0.7324
ENSG00000079156	0.87288	0.99953	0.85848	0.99961	1.1068
ENSG00000079246	0.38261	0.99953	0.38196	0.99961	1.48798
ENSG00000079335	0.88297	0.99953	0.86763	0.99961	0.95929
ENSG00000079459	0.95865	0.99953	0.95887	0.99961	1.00926
ENSG00000079785	0.72819	0.99953	0.72452	0.99961	1.04068
ENSG00000080345	0.55895	0.99953	0.51266	0.99961	1.15479
ENSG00000080371	0.58927	0.99953	0.53225	0.99961	1.93872
ENSG00000080503	0.79929	0.99953	0.79454	0.99961	0.66941
ENSG00000081026	0.83042	0.99953	0.85057	0.99961	0.39659
ENSG00000081154	0.40784	0.99953	0.40492	0.99961	0.74915
ENSG00000081237	0.85963	0.99953	0.86149	0.99961	1.25683
ENSG00000081307	0.27987	0.99953	0.32641	0.99961	4.11172
ENSG00000081721	0.0005	0.09259	0.00029	0.0417	1.99618
ENSG00000081760	0.7469	0.99953	0.75184	0.99961	1.60779
ENSG00000081791	0.33952	0.99953	0.54871	0.99961	0.4966
ENSG00000081985	0.94581	0.99953	0.94859	0.99961	1.12203
ENSG00000082068	0.64051	0.99953	0.6079	0.99961	0.90177
ENSG00000082146	0.93411	0.99953	0.93411	0.99961	1.10589
ENSG00000082153	0.34995	0.99953	0.34361	0.99961	1.79653
ENSG00000082213	0.37568	0.99953	0.32073	0.99961	0.65004
ENSG00000082258	0.14376	0.99953	0.09497	0.99811	1.82504
ENSG00000082269	0.7464	0.99953	0.7323	0.99961	1.35515
ENSG00000082458	0.9589	0.99953	0.96221	0.99961	0.90893
ENSG00000082515	0.76823	0.99953	0.79086	0.99961	0.90579
ENSG00000082805	0.3662	0.99953	0.38145	0.99961	3.16586
ENSG00000082996	0.2551	0.99953	0.28382	0.99961	3.84892
ENSG00000083097	0.91722	0.99953	0.93089	0.99961	0.37807
ENSG00000083123	0.3415	0.99953	0.31991	0.99961	0.32497
ENSG00000083312	0.28529	0.99953	0.22903	0.99961	1.32998
ENSG00000083444	0.79053	0.99953	0.76021	0.99961	1.12856
ENSG00000083642	0.84474	0.99953	0.82295	0.99961	0.86231
ENSG00000083937	0.35911	0.99953	0.28291	0.99961	0.3949
ENSG00000084070	0.19777	0.99953	0.15949	0.99961	0.72635
ENSG00000084072	0.03591	0.75834	0.02056	0.51397	1.73839
ENSG00000084073	0.87885	0.99953	0.86864	0.99961	0.97108
ENSG00000084093	0.27594	0.99953	0.21859	0.99961	1.91661
ENSG00000084207	0.88833	0.99953	0.88833	0.99961	1.03915
ENSG00000084234	0.15417	0.99953	0.12622	0.99961	1.29209
ENSG00000084623	0.87921	0.99953	0.87993	0.99961	1.02606
ENSG00000084652	0.02586	0.62565	0.02192	0.52573	1.36079
ENSG00000084676	0.73094	0.99953	0.69107	0.99961	1.13052
ENSG00000084693	0.65553	0.99953	0.64712	0.99961	1.68061
ENSG00000084733	0.10069	0.99953	0.12091	0.99961	1.12402
ENSG00000084764	0.1587	0.99953	0.1587	0.99961	0.3012
ENSG00000084774	0.22897	0.99953	0.18047	0.99961	0.5605
ENSG00000085185	0.47177	0.99953	0.42296	0.99961	0.57216
ENSG00000085274	0.61748	0.99953	0.57467	0.99961	0.75301
ENSG00000085365	0.74782	0.99953	0.73161	0.99961	1.33687
ENSG00000085511	0.44144	0.99953	0.39214	0.99961	1.1947
ENSG00000085514	0.87466	0.99953	0.93862	0.99961	0.7133
ENSG00000085719	0.70415	0.99953	0.70083	0.99961	1.55218
ENSG00000085733	0.91841	0.99953	0.90627	0.99961	0.96615
ENSG00000085788	0.418	0.99953	0.37853	0.99961	1.93037
ENSG00000085871	0.90873	0.99953	0.90481	0.99961	0.86395
ENSG00000085978	0.65128	0.99953	0.61647	0.99961	1.32498
ENSG00000085999	0.09962	0.99953	0.06584	0.88476	1.56228
ENSG00000086015	0.79455	0.99953	0.76175	0.99961	1.12661
ENSG00000086061	0.43114	0.99953	0.43114	0.99961	1.43986
ENSG00000086065	0.03044	0.68238	0.18132	0.99961	2.15958
ENSG00000086102	0.17276	0.99953	0.14156	0.99961	1.28842
ENSG00000086200	0.43565	0.99953	0.37956	0.99961	1.22795
ENSG00000086300	0.15255	0.99953	0.12633	0.99961	0.23812
ENSG00000086598	0.45816	0.99953	0.45816	0.99961	2.10277
ENSG00000086712	0.43098	0.99953	0.40198	0.99961	0.87015
ENSG00000086730	0.78412	0.99953	0.79811	0.99961	1.72584
ENSG00000087077	0.1931	0.99953	0.19304	0.99961	3.89864
ENSG00000087087	0.28688	0.99953	0.28608	0.99961	1.94895
ENSG00000087274	0.37435	0.99953	0.30842	0.99961	1.34043
ENSG00000087338	0.90959	0.99953	0.92844	0.99961	1.05634
ENSG00000087365	0.02272	0.60162	0.01176	0.3841	1.92229
ENSG00000087448	0.12923	0.99953	0.12923	0.99961	0.26914
ENSG00000087470	0.38991	0.99953	0.38608	0.99961	1.64639
ENSG00000087884	0.56904	0.99953	0.56817	0.99961	2.44627
ENSG00000088035	0.48742	0.99953	0.48584	0.99961	0.48943
ENSG00000088179	0.95243	0.99953	0.94808	0.99961	1.05318
ENSG00000088205	0.02575	0.62565	0.01422	0.42444	1.78725
ENSG00000088986	0.51531	0.99953	0.30168	0.99961	1.0872
ENSG00000089022	0.51853	0.99953	0.45385	0.99961	1.33438
ENSG00000089220	0.42159	0.99953	0.42159	0.99961	1.34118
ENSG00000089248	0.41896	0.99953	0.4176	0.99961	1.34239
ENSG00000089289	0.02035	0.57033	0.02043	0.51397	1.29172
ENSG00000089472	0.51036	0.99953	0.44928	0.99961	1.45391
ENSG00000090266	0.64664	0.99953	0.56604	0.99961	0.77392
ENSG00000090273	0.05964	0.92862	0.07877	0.92627	0.8747
ENSG00000090316	0.42673	0.99953	0.37437	0.99961	0.6259
ENSG00000090520	0.32039	0.99953	0.31991	0.99961	3.79585
ENSG00000090612	0.87619	0.99953	0.89062	0.99961	1.45667
ENSG00000090889	0.29337	0.99953	0.29025	0.99961	0.58934
ENSG00000090989	0.73857	0.99953	0.70547	0.99961	0.79979
ENSG00000091009	0.50273	0.99953	0.47736	0.99961	0.61556
ENSG00000091073	0.84075	0.99953	0.87411	0.99961	0.90075
ENSG00000091140	0.01312	0.45495	0.00715	0.30816	1.80269
ENSG00000091436	0.25319	0.99953	0.19838	0.99961	1.36006
ENSG00000091527	0.86774	0.99953	0.8527	0.99961	1.04031
ENSG00000092621	0.51879	0.99953	0.60448	0.99961	0.1805
ENSG00000092841	0.06076	0.9294	0.03934	0.73916	1.56078
ENSG00000092847	0.3988	0.99953	0.33498	0.99961	1.29982
ENSG00000093217	0.60882	0.99953	0.55351	0.99961	0.80252
ENSG00000094631	0.18295	0.99953	0.15327	0.99961	2.75322
ENSG00000094975	0.44002	0.99953	0.55263	0.99961	1.6891
ENSG00000095002	0.64255	0.99953	0.60119	0.99961	1.12745
ENSG00000095015	0.58133	0.99953	0.57365	0.99961	0.50271
ENSG00000095139	0.10207	0.99953	0.11901	0.99961	1.83151
ENSG00000095209	0.44452	0.99953	0.43977	0.99961	1.46725
ENSG00000095319	0.17729	0.99953	0.14896	0.99961	1.26467
ENSG00000095380	0.0614	0.9294	0.06538	0.88476	1.36034
ENSG00000095564	0.92026	0.99953	0.90761	0.99961	1.03905
ENSG00000095787	0.52274	0.99953	0.50463	0.99961	0.90919
ENSG00000095794	0.60564	0.99953	0.55513	0.99961	1.244
ENSG00000095951	0.64747	0.99953	0.62481	0.99961	1.55759
ENSG00000096070	0.98277	0.99953	0.98112	0.99961	0.98135
ENSG00000096092	0.878	0.99953	0.878	0.99961	0.85009
ENSG00000096093	0.98616	0.99953	0.98846	0.99961	1.16541
ENSG00000096384	0.75475	0.99953	0.75511	0.99961	1.07085
ENSG00000096401	0.47023	0.99953	0.43175	0.99961	1.14992
ENSG00000096433	0.18771	0.99953	0.43242	0.99961	0.16682
ENSG00000096717	0.16865	0.99953	0.13563	0.99961	0.58327
ENSG00000096746	0.84039	0.99953	0.83301	0.99961	0.97088
ENSG00000096872	0.70368	0.99953	0.67458	0.99961	0.71415
ENSG00000096968	0.45966	0.99953	0.40773	0.99961	0.52278
ENSG00000097007	0.96494	0.99953	0.9621	0.99961	1.00814
ENSG00000097033	0.94801	0.99953	0.94272	0.99961	1.05486
ENSG00000097046	0.10541	0.99953	0.0816	0.94006	1.35386
ENSG00000099194	0.99916	0.99953	0.99903	0.99961	0.99963
ENSG00000099246	0.94199	0.99953	0.93245	0.99961	0.96643
ENSG00000099290	0.42554	0.99953	0.53978	0.99961	1.73527
ENSG00000099399	0.26654	0.99953	0.26654	0.99961	2.84305
ENSG00000099849	0.64268	0.99953	0.64268	0.99961	1.46549
ENSG00000101811	0.08232	0.99734	0.08232	0.94166	0.27066
ENSG00000101844	0.32494	0.99953	0.30262	0.99961	0.39658
ENSG00000101849	0.54346	0.99953	0.49404	0.99961	1.16953
ENSG00000101856	0.28476	0.99953	0.28476	0.99961	1.66786
ENSG00000101868	0.07788	0.99204	0.21718	0.99961	0.48975
ENSG00000101888	0.88382	0.99953	0.88789	0.99961	0.79897
ENSG00000101901	0.27812	0.99953	0.4047	0.99961	1.73477
ENSG00000101911	0.22939	0.99953	0.22765	0.99961	1.91381
ENSG00000101940	0.32693	0.99953	0.31303	0.99961	0.26089
ENSG00000101945	0.09022	0.99953	0.10288	0.99961	0.34173
ENSG00000101966	0.59405	0.99953	0.53615	0.99961	1.24676
ENSG00000101972	0.30362	0.99953	0.28284	0.99961	1.15691
ENSG00000101986	0.99953	0.99953	0.99961	0.99961	1.00374
ENSG00000101997	0.41567	0.99953	0.41567	0.99961	0.54985
ENSG00000102007	0.17873	0.99953	0.1777	0.99961	3.42665
ENSG00000102010	0.68787	0.99953	0.68548	0.99961	0.59955
ENSG00000102053	0.99178	0.99953	0.99318	0.99961	0.92767
ENSG00000102078	0.71396	0.99953	0.71396	0.99961	0.73114
ENSG00000102081	0.81795	0.99953	0.80631	0.99961	0.7489
ENSG00000102103	0.75933	0.99953	0.75933	0.99961	1.12503
ENSG00000102119	0.48583	0.99953	0.48223	0.99961	2.11245
ENSG00000102125	0.66139	0.99953	0.68408	0.99961	2.06025
ENSG00000102144	0.53712	0.99953	0.53524	0.99961	1.66153
ENSG00000102145	0.91427	0.99953	0.91637	0.99961	0.94023
ENSG00000102172	0.23616	0.99953	0.23669	0.99961	1.13083
ENSG00000102221	0.29576	0.99953	0.27128	0.99961	0.33312
ENSG00000102225	0.98737	0.99953	0.98686	0.99961	0.98802
ENSG00000102226	0.76197	0.99953	0.76197	0.99961	0.79669
ENSG00000102241	0.44406	0.99953	0.4316	0.99961	1.40636
ENSG00000102265	0.1685	0.99953	0.1685	0.99961	1.71011
ENSG00000102290	0.96119	0.99953	0.96508	0.99961	11.1887
ENSG00000102309	0.89609	0.99953	0.91062	0.99961	1.53101
ENSG00000102316	0.34747	0.99953	0.34747	0.99961	5.60917
ENSG00000102317	0.38046	0.99953	0.37947	0.99961	1.51483
ENSG00000102384	0.79883	0.99953	0.79703	0.99961	1.23577
ENSG00000102390	0.61278	0.99953	0.6127	0.99961	1.49882
ENSG00000102409	0.31677	0.99953	0.31671	0.99961	2.19199
ENSG00000102743	0.76351	0.99953	0.76351	0.99961	0.7165
ENSG00000104205	0.82518	0.99953	0.81318	0.99961	1.44703
ENSG00000104218	0.40739	0.99953	0.34287	0.99961	0.72732
ENSG00000104219	0.59536	0.99953	0.79771	0.99961	0.35398
ENSG00000104312	0.85221	0.99953	0.83557	0.99961	1.12366
ENSG00000104324	0.61648	0.99953	0.61151	0.99961	0.74099
ENSG00000104325	0.42434	0.99953	0.41947	0.99961	1.81911
ENSG00000104341	0.00014	0.03516	8e-05	0.01774	2.07868
ENSG00000104356	0.96705	0.99953	0.9668	0.99961	1.02496
ENSG00000104365	0.49072	0.99953	0.46634	0.99961	0.59264
ENSG00000104381	0.39411	0.99953	0.30804	0.99961	0.40821
ENSG00000104388	0.02501	0.62346	0.01744	0.46544	1.50067
ENSG00000104412	0.61606	0.99953	0.61522	0.99961	2.46226
ENSG00000104472	0.93999	0.99953	0.93953	0.99961	0.95628
ENSG00000104549	0.80929	0.99953	0.76249	0.99961	0.85521
ENSG00000104613	0.44739	0.99953	0.38807	0.99961	0.64357
ENSG00000104626	0.45192	0.99953	0.39081	0.99961	1.25386
ENSG00000104635	0.50843	0.99953	0.45292	0.99961	0.63143
ENSG00000104643	0.70796	0.99953	0.68209	0.99961	0.67132
ENSG00000104660	0.22206	0.99953	0.16489	0.99961	1.9147
ENSG00000104671	0.00418	0.29293	0.00418	0.23452	0.11118
ENSG00000104679	0.06695	0.95805	0.06695	0.88989	0.17097
ENSG00000104691	0.68772	0.99953	0.68613	0.99961	1.17096
ENSG00000104723	0.60415	0.99953	0.6007	0.99961	1.28286
ENSG00000104738	0.5277	0.99953	0.52431	0.99961	1.33617
ENSG00000104765	0.66135	0.99953	0.66135	0.99961	1.27064
ENSG00000105778	0.55592	0.99953	0.53419	0.99961	0.68505
ENSG00000105793	0.73055	0.99953	0.69167	0.99961	1.23341
ENSG00000105819	0.39364	0.99953	0.34556	0.99961	0.68895
ENSG00000105851	0.61805	0.99953	0.63226	0.99961	0.45009
ENSG00000105856	0.52522	0.99953	0.52202	0.99961	2.0538
ENSG00000105865	0.44047	0.99953	0.44047	0.99961	2.15844
ENSG00000105866	0.28733	0.99953	0.26341	0.99961	0.30931
ENSG00000105879	0.35404	0.99953	0.34873	0.99961	1.87352
ENSG00000105926	0.62621	0.99953	0.5721	0.99961	1.21185
ENSG00000105948	0.7155	0.99953	0.69279	0.99961	0.6563
ENSG00000105953	0.43485	0.99953	0.39775	0.99961	1.15592
ENSG00000105971	0.48272	0.99953	0.46374	0.99961	1.8674
ENSG00000105982	0.8251	0.99953	0.8491	0.99961	0.25058
ENSG00000105993	0.60516	0.99953	0.55648	0.99961	1.15978
ENSG00000106028	0.85809	0.99953	0.85802	0.99961	1.10589
ENSG00000106034	0.56076	0.99953	0.54744	0.99961	1.07935
ENSG00000106052	0.20009	0.99953	0.14167	0.99961	1.67609
ENSG00000106086	0.67401	0.99953	0.69171	0.99961	0.23425
ENSG00000106105	0.47031	0.99953	0.46946	0.99961	1.49868
ENSG00000106144	0.07337	0.98771	0.06437	0.87883	1.27844
ENSG00000106211	0.88497	0.99953	0.88497	0.99961	0.93038
ENSG00000106245	0.11831	0.99953	0.11823	0.99961	0.44789
ENSG00000106261	0.89949	0.99953	0.88503	0.99961	1.04006
ENSG00000106263	0.06845	0.96431	0.05439	0.85406	1.34841
ENSG00000106268	0.65655	0.99953	0.65009	0.99961	1.63455
ENSG00000106305	0.07409	0.98771	0.0663	0.88476	0.75709
ENSG00000106330	0.18221	0.99953	0.18221	0.99961	0.29495
ENSG00000106346	0.82374	0.99953	0.79853	0.99961	0.90479
ENSG00000106351	0.89573	0.99953	0.88344	0.99961	0.92198
ENSG00000106367	0.95396	0.99953	0.95396	0.99961	0.96679
ENSG00000106392	0.92966	0.99953	0.92713	0.99961	0.92997
ENSG00000106400	0.06204	0.9294	0.2056	0.99961	2.49268
ENSG00000106415	0.71656	0.99953	0.68374	0.99961	0.75365
ENSG00000106443	0.97171	0.99953	0.96704	0.99961	1.01688
ENSG00000106459	0.98561	0.99953	0.98422	0.99961	1.00375
ENSG00000106460	0.73861	0.99953	0.86778	0.99961	0.49025
ENSG00000106536	0.87483	0.99953	0.89455	0.99961	0.27067
ENSG00000106537	0.62958	0.99953	0.62451	0.99961	0.62849
ENSG00000106591	0.46792	0.99953	0.46783	0.99961	1.22976
ENSG00000106605	0.8344	0.99953	0.82386	0.99961	0.94365
ENSG00000106609	0.0604	0.9294	0.04865	0.82537	1.34446
ENSG00000106610	0.48841	0.99953	0.48598	0.99961	0.70157
ENSG00000106636	0.62782	0.99953	0.62292	0.99961	1.52188
ENSG00000106665	0.83407	0.99953	0.86038	0.99961	2.51886
ENSG00000106682	0.55196	0.99953	0.04804	0.82436	1.14699
ENSG00000106683	0.99463	0.99953	0.9941	0.99961	0.99423
ENSG00000106692	0.95202	0.99953	0.9538	0.99961	0.90942
ENSG00000106701	0.74345	0.99953	0.75168	0.99961	0.59831
ENSG00000106723	0.3887	0.99953	0.319	0.99961	1.48048
ENSG00000106799	0.8138	0.99953	0.78611	0.99961	0.85038
ENSG00000106803	0.8121	0.99953	0.8121	0.99961	0.93407
ENSG00000106976	0.78931	0.99953	0.80864	0.99961	1.82988
ENSG00000106993	0.59125	0.99953	0.46566	0.99961	0.53646
ENSG00000107021	0.50374	0.99953	0.49763	0.99961	0.54791
ENSG00000107036	0.62172	0.99953	0.60654	0.99961	0.63915
ENSG00000107077	0.56273	0.99953	0.51905	0.99961	0.5458
ENSG00000107099	0.73704	0.99953	0.70457	0.99961	1.16314
ENSG00000107130	0.17786	0.99953	0.0931	0.98855	0.27626
ENSG00000107164	0.95941	0.99953	0.95438	0.99961	0.98688
ENSG00000107185	0.64278	0.99953	0.93262	0.99961	0.61443
ENSG00000107242	0.54651	0.99953	0.35981	0.99961	0.56052
ENSG00000107341	0.26079	0.99953	0.25799	0.99961	1.13022
ENSG00000107443	0.17925	0.99953	0.5802	0.99961	0.28192
ENSG00000107625	0.19985	0.99953	0.19956	0.99961	1.70121
ENSG00000107643	0.57431	0.99953	0.51561	0.99961	0.7827
ENSG00000107651	0.61825	0.99953	0.61977	0.99961	0.73271
ENSG00000107771	0.33393	0.99953	0.31743	0.99961	0.29244
ENSG00000107779	0.7443	0.99953	0.72039	0.99961	1.33493
ENSG00000107789	0.18898	0.99953	0.17608	0.99961	0.32289
ENSG00000107815	0.45443	0.99953	0.45128	0.99961	1.45664
ENSG00000107816	0.59213	0.99953	0.58782	0.99961	1.75395
ENSG00000107854	0.96277	0.99953	0.96171	0.99961	1.06438
ENSG00000107862	0.7984	0.99953	0.79084	0.99961	0.9314
ENSG00000107882	0.84269	0.99953	0.83961	0.99961	1.19053
ENSG00000107937	0.238	0.99953	0.23595	0.99961	1.82859
ENSG00000107938	0.64687	0.99953	0.64825	0.99961	1.77931
ENSG00000107949	0.07721	0.99204	0.05156	0.83356	1.52461
ENSG00000107968	0.40187	0.99953	0.3475	0.99961	0.5013
ENSG00000108010	0.74765	0.99953	0.74461	0.99961	1.16741
ENSG00000108021	0.96725	0.99953	0.96248	0.99961	0.97134
ENSG00000108055	0.04618	0.86189	0.02598	0.57985	1.81941
ENSG00000108061	0.31111	0.99953	0.25306	0.99961	0.57587
ENSG00000108064	0.98138	0.99953	0.97856	0.99961	1.00794
ENSG00000108100	0.72721	0.99953	0.72436	0.99961	1.14753
ENSG00000108175	0.54225	0.99953	0.3944	0.99961	0.56816
ENSG00000108179	0.01618	0.52837	0.01449	0.42752	0.68105
ENSG00000108219	0.94738	0.99953	0.94012	0.99961	1.05002
ENSG00000109133	0.18836	0.99953	0.13975	0.99961	0.45038
ENSG00000109171	0.6753	0.99953	0.63535	0.99961	0.77178
ENSG00000109180	0.31039	0.99953	0.30926	0.99961	2.11723
ENSG00000109184	0.36778	0.99953	0.31228	0.99961	0.57375
ENSG00000109320	0.88471	0.99953	0.87095	0.99961	0.92272
ENSG00000109445	0.00264	0.21617	0.00589	0.26415	0.15761
ENSG00000109458	0.73435	0.99953	0.78856	0.99961	1.33877
ENSG00000109466	0.99568	0.99953	0.99537	0.99961	1.00544
ENSG00000109475	0.18344	0.99953	0.00095	0.08393	0.76288
ENSG00000109534	0.58396	0.99953	0.58396	0.99961	0.85072
ENSG00000109536	0.14026	0.99953	0.13989	0.99961	1.42942
ENSG00000109572	0.70057	0.99953	0.66265	0.99961	0.79412
ENSG00000109586	0.59295	0.99953	0.54335	0.99961	0.72005
ENSG00000109674	0.235	0.99953	0.21444	0.99961	0.3287
ENSG00000109680	0.89773	0.99953	0.89764	0.99961	0.84232
ENSG00000109685	0.2762	0.99953	0.21218	0.99961	1.452
ENSG00000109689	0.79092	0.99953	0.76937	0.99961	1.1901
ENSG00000109756	0.59426	0.99953	0.57686	0.99961	0.62459
ENSG00000109762	0.58589	0.99953	0.59977	0.99961	0.70341
ENSG00000109787	0.4919	0.99953	0.4271	0.99961	1.28942
ENSG00000109790	0.11105	0.99953	0.09181	0.98331	0.26116
ENSG00000109805	0.77022	0.99953	0.73973	0.99961	1.08727
ENSG00000109854	0.66303	0.99953	0.66303	0.99961	1.24819
ENSG00000109911	0.4129	0.99953	0.64898	0.99961	0.25609
ENSG00000109929	0.36908	0.99953	0.38414	0.99961	2.67521
ENSG00000110002	0.70725	0.99953	0.70725	0.99961	0.66419
ENSG00000110011	0.79038	0.99953	0.79038	0.99961	1.45371
ENSG00000110063	0.61772	0.99953	0.61772	0.99961	0.79649
ENSG00000110074	0.15549	0.99953	0.18079	0.99961	0.89943
ENSG00000110075	0.78611	0.99953	0.76952	0.99961	0.9505
ENSG00000110080	0.13248	0.99953	0.13382	0.99961	0.24483
ENSG00000110104	0.4898	0.99953	0.58468	0.99961	0.66133
ENSG00000110108	0.09071	0.99953	0.08012	0.93658	0.26655
ENSG00000110218	0.54679	0.99953	0.54679	0.99961	0.58006
ENSG00000110274	0.48441	0.99953	0.48102	0.99961	0.37614
ENSG00000110330	0.55309	0.99953	0.50365	0.99961	0.71389
ENSG00000110344	0.95731	0.99953	0.95207	0.99961	1.02272
ENSG00000110395	0.7317	0.99953	0.70703	0.99961	1.35518
ENSG00000110422	0.68539	0.99953	0.6597	0.99961	0.61714
ENSG00000110435	0.34393	0.99953	0.33961	0.99961	0.59523
ENSG00000110492	0.24189	0.99953	0.24263	0.99961	3.12748
ENSG00000110514	0.7915	0.99953	0.76119	0.99961	1.09038
ENSG00000110583	0.89	0.99953	0.90974	0.99961	1.07479
ENSG00000110651	0.82475	0.99953	0.8159	0.99961	0.74807
ENSG00000110696	0.94423	0.99953	0.93505	0.99961	0.96515
ENSG00000110711	0.59952	0.99953	0.59952	0.99961	1.86506
ENSG00000110717	0.31398	0.99953	0.31159	0.99961	2.2129
ENSG00000110719	0.81823	0.99953	0.81621	0.99961	1.32434
ENSG00000110768	0.508	0.99953	0.50253	0.99961	1.36335
ENSG00000110801	0.40783	0.99953	0.40708	0.99961	1.50358
ENSG00000110844	0.86678	0.99953	0.8609	0.99961	0.19293
ENSG00000110917	0.709	0.99953	0.67222	0.99961	0.79078
ENSG00000110921	0.44468	0.99953	0.3937	0.99961	0.54797
ENSG00000110944	0.71118	0.99953	0.71118	0.99961	0.69451
ENSG00000110987	0.76714	0.99953	0.73787	0.99961	0.84344
ENSG00000111057	0.2833	0.99953	0.2833	0.99961	1.56958
ENSG00000111142	0.63487	0.99953	0.27089	0.99961	0.89779
ENSG00000111145	0.97321	0.99953	0.97744	0.99961	0.65074
ENSG00000111186	0.52875	0.99953	0.50449	0.99961	1.69423
ENSG00000111203	0.75362	0.99953	0.76516	0.99961	0.80444
ENSG00000111247	0.56538	0.99953	0.56432	0.99961	2.03365
ENSG00000111252	0.42515	0.99953	0.42414	0.99961	1.56697
ENSG00000111269	0.5168	0.99953	0.56586	0.99961	3.45661
ENSG00000111275	0.74986	0.99953	0.75923	0.99961	1.58882
ENSG00000111276	0.44303	0.99953	0.53279	0.99961	0.56505
ENSG00000111321	0.66636	0.99953	0.66399	0.99961	1.62619
ENSG00000111358	0.69974	0.99953	0.66741	0.99961	1.09456
ENSG00000111364	0.12773	0.99953	0.10325	0.99961	0.72187
ENSG00000111445	0.64352	0.99953	0.64312	0.99961	1.37462
ENSG00000111452	0.62139	0.99953	0.69892	0.99961	0.18459
ENSG00000111481	0.68908	0.99953	0.68908	0.99961	1.31136
ENSG00000111530	0.51751	0.99953	0.4529	0.99961	1.35052
ENSG00000111540	0.0401	0.79802	0.18255	0.99961	0.09884
ENSG00000111581	0.53224	0.99953	0.48488	0.99961	1.16352
ENSG00000111596	0.92376	0.99953	0.91376	0.99961	1.02662
ENSG00000111605	0.20097	0.99953	0.14333	0.99961	1.58549
ENSG00000111640	0.02469	0.62346	0.04465	0.79216	0.88978
ENSG00000111666	0.30501	0.99953	0.24148	0.99961	1.3846
ENSG00000111667	0.97924	0.99953	0.98363	0.99961	1.01212
ENSG00000111669	0.78188	0.99953	0.78132	0.99961	1.0469
ENSG00000111674	0.83638	0.99953	0.84319	0.99961	0.72423
ENSG00000111676	0.1228	0.99953	0.09762	0.99961	0.17411
ENSG00000111678	0.34889	0.99953	0.29096	0.99961	0.39942
ENSG00000111707	0.4342	0.99953	0.52924	0.99961	0.63869
ENSG00000111711	0.12374	0.99953	0.10074	0.99961	0.24495
ENSG00000111725	0.28365	0.99953	0.28349	0.99961	2.30632
ENSG00000111726	0.18581	0.99953	0.18049	0.99961	1.66423
ENSG00000111775	0.00087	0.10079	0.00119	0.09772	0.67015
ENSG00000111785	0.71097	0.99953	0.71392	0.99961	0.79002
ENSG00000111788	0.05529	0.90703	0.4026	0.99961	0.20955
ENSG00000111790	0.20627	0.99953	0.18046	0.99961	0.48196
ENSG00000111817	0.94312	0.99953	0.95076	0.99961	10.636
ENSG00000111832	0.48516	0.99953	0.48516	0.99961	0.64347
ENSG00000111843	0.18662	0.99953	0.18648	0.99961	2.24411
ENSG00000111845	0.51321	0.99953	0.51254	0.99961	1.32741
ENSG00000111846	0.877	0.99953	0.89538	0.99961	0.40211
ENSG00000111850	0.61167	0.99953	0.56486	0.99961	1.41349
ENSG00000111875	0.00564	0.32164	0.00233	0.16337	2.60699
ENSG00000111907	0.76718	0.99953	0.7475	0.99961	1.27304
ENSG00000111911	0.62657	0.99953	0.51402	0.99961	0.69397
ENSG00000111912	0.8026	0.99953	0.78557	0.99961	0.77466
ENSG00000111961	0.94185	0.99953	0.95159	0.99961	0.56127
ENSG00000112033	0.18615	0.99953	0.16351	0.99961	0.44866
ENSG00000112039	0.68755	0.99953	0.68513	0.99961	0.80783
ENSG00000112062	0.95931	0.99953	0.96791	0.99961	0.97662
ENSG00000112078	0.10424	0.99953	0.07515	0.90579	1.43034
ENSG00000112081	0.30172	0.99953	0.30218	0.99961	0.7632
ENSG00000112110	0.29795	0.99953	0.29682	0.99961	0.81454
ENSG00000112130	0.57475	0.99953	0.5654	0.99961	0.69249
ENSG00000112137	0.53595	0.99953	0.63241	0.99961	1.39413
ENSG00000112146	0.99902	0.99953	0.99884	0.99961	0.99936
ENSG00000112200	0.21874	0.99953	0.40051	0.99961	1.54202
ENSG00000112208	0.84348	0.99953	0.82794	0.99961	0.90832
ENSG00000112242	0.74365	0.99953	0.73848	0.99961	0.96049
ENSG00000112294	0.05463	0.90562	0.05463	0.85406	0.21605
ENSG00000112304	0.13534	0.99953	0.11251	0.99961	0.42545
ENSG00000112305	0.33094	0.99953	0.27283	0.99961	0.40466
ENSG00000112306	0.04639	0.86189	0.04639	0.81251	0.55895
ENSG00000112312	0.03929	0.79113	0.00274	0.17325	1.31145
ENSG00000112343	0.77876	0.99953	0.78954	0.99961	0.62551
ENSG00000112357	0.08515	0.99953	0.07148	0.90417	0.26424
ENSG00000112367	0.95259	0.99953	0.95535	0.99961	0.90433
ENSG00000112419	0.65248	0.99953	0.60395	0.99961	1.30407
ENSG00000112473	0.00083	0.10079	0.00126	0.10109	2.59167
ENSG00000112511	0.08047	0.99674	0.06136	0.87152	0.20185
ENSG00000112531	0.40786	0.99953	0.34057	0.99961	1.33973
ENSG00000112578	0.37538	0.99953	0.37518	0.99961	1.7032
ENSG00000112584	0.62195	0.99953	0.615	0.99961	0.73331
ENSG00000112592	0.11481	0.99953	0.35149	0.99961	0.77318
ENSG00000112624	0.73346	0.99953	0.72581	0.99961	0.70889
ENSG00000112640	0.31589	0.99953	0.31104	0.99961	0.53965
ENSG00000112658	0.59881	0.99953	0.59751	0.99961	1.32055
ENSG00000112679	0.55403	0.99953	0.55812	0.99961	1.93864
ENSG00000112701	0.34326	0.99953	0.27448	0.99961	1.43908
ENSG00000112715	0.48547	0.99953	0.59603	0.99961	0.11484
ENSG00000112739	0.05459	0.90562	0.03831	0.72792	1.46515
ENSG00000112742	0.13253	0.99953	0.10862	0.99961	0.24844
ENSG00000112759	0.97511	0.99953	0.97511	0.99961	0.97287
ENSG00000112763	0.13995	0.99953	0.12122	0.99961	0.27838
ENSG00000112787	0.85605	0.99953	0.83785	0.99961	0.90373
ENSG00000112851	0.51085	0.99953	0.45897	0.99961	1.18623
ENSG00000112855	0.03533	0.75207	0.02251	0.5332	0.16406
ENSG00000112877	0.29909	0.99953	0.24904	0.99961	0.56254
ENSG00000112893	0.84406	0.99953	0.82581	0.99961	1.13018
ENSG00000112941	0.63731	0.99953	0.58865	0.99961	0.84757
ENSG00000112984	0.01189	0.44939	0.00338	0.19287	0.12881
ENSG00000112992	0.92989	0.99953	0.92157	0.99961	0.93666
ENSG00000112996	0.1751	0.99953	0.17594	0.99961	1.9491
ENSG00000113141	0.45939	0.99953	0.41768	0.99961	1.32795
ENSG00000113161	0.30975	0.99953	0.24974	0.99961	0.52323
ENSG00000113194	0.8462	0.99953	0.82875	0.99961	1.04714
ENSG00000113272	0.4137	0.99953	0.53009	0.99961	0.70832
ENSG00000113300	0.80505	0.99953	0.78238	0.99961	0.93914
ENSG00000113303	0.98274	0.99953	0.98368	0.99961	1.78189
ENSG00000113312	0.37077	0.99953	0.37077	0.99961	0.66445
ENSG00000113318	0.58203	0.99953	0.5783	0.99961	1.33392
ENSG00000113328	0.03029	0.68238	0.07177	0.90417	1.60678
ENSG00000113356	0.35164	0.99953	0.35164	0.99961	0.58542
ENSG00000113368	0.00748	0.37558	0.00734	0.30856	0.67641
ENSG00000113387	0.76071	0.99953	0.84188	0.99961	1.06966
ENSG00000113407	0.25681	0.99953	0.25552	0.99961	1.60125
ENSG00000113441	0.87242	0.99953	0.86528	0.99961	1.17851
ENSG00000113460	0.62097	0.99953	0.59262	0.99961	1.09504
ENSG00000113522	0.71751	0.99953	0.85967	0.99961	0.46678
ENSG00000113593	0.34603	0.99953	0.34669	0.99961	2.57054
ENSG00000113597	0.74772	0.99953	0.63462	0.99961	0.72793
ENSG00000113615	0.7688	0.99953	0.73943	0.99961	0.8328
ENSG00000113621	0.36545	0.99953	0.35353	0.99961	0.31613
ENSG00000113643	0.04558	0.85641	0.03143	0.65248	1.48759
ENSG00000113649	0.89596	0.99953	0.88438	0.99961	0.96949
ENSG00000113658	0.08237	0.99734	0.06066	0.86888	0.18738
ENSG00000113716	0.68616	0.99953	0.68353	0.99961	0.76346
ENSG00000113719	0.66338	0.99953	0.65168	0.99961	1.53735
ENSG00000113732	0.16053	0.99953	0.1971	0.99961	0.91561
ENSG00000113734	0.773	0.99953	0.773	0.99961	1.25893
ENSG00000113742	0.42009	0.99953	0.40014	0.99961	0.41667
ENSG00000113761	0.73272	0.99953	0.70443	0.99961	0.86788
ENSG00000113810	0.47075	0.99953	0.41596	0.99961	1.20982
ENSG00000113845	0.66509	0.99953	0.66509	0.99961	1.30616
ENSG00000114021	0.52114	0.99953	0.52412	0.99961	3.63222
ENSG00000114023	0.54845	0.99953	0.49572	0.99961	0.7086
ENSG00000114026	0.7065	0.99953	0.73937	0.99961	2.43707
ENSG00000114054	0.08244	0.99734	0.05101	0.83356	1.68703
ENSG00000114098	0.95362	0.99953	0.9471	0.99961	0.98254
ENSG00000114120	0.56674	0.99953	0.52054	0.99961	0.5694
ENSG00000114125	0.35808	0.99953	0.3539	0.99961	0.63834
ENSG00000114166	0.209	0.99953	0.19956	0.99961	0.4827
ENSG00000114315	0.48281	0.99953	0.48281	0.99961	6.86559
ENSG00000114346	0.68716	0.99953	0.68297	0.99961	0.7803
ENSG00000114353	0.26174	0.99953	0.23709	0.99961	0.28555
ENSG00000114354	0.1098	0.99953	0.072	0.90417	1.60022
ENSG00000114395	0.55423	0.99953	0.55423	0.99961	0.54967
ENSG00000114416	0.1658	0.99953	0.38503	0.99961	1.43207
ENSG00000114439	0.85961	0.99953	0.84388	0.99961	0.86696
ENSG00000114491	0.60919	0.99953	0.56747	0.99961	0.6657
ENSG00000114529	0.44252	0.99953	0.44321	0.99961	0.34026
ENSG00000114554	0.51727	0.99953	0.50485	0.99961	1.84896
ENSG00000114573	0.70405	0.99953	0.66123	0.99961	1.14035
ENSG00000114631	0.92706	0.99953	0.92706	0.99961	1.11977
ENSG00000114648	0.5462	0.99953	0.49543	0.99961	1.17482
ENSG00000114738	0.65635	0.99953	0.6568	0.99961	1.7424
ENSG00000114739	0.93981	0.99953	0.93957	0.99961	0.88728
ENSG00000114742	0.82681	0.99953	0.80556	0.99961	0.87233
ENSG00000114784	0.80612	0.99953	0.80612	0.99961	1.17811
ENSG00000114796	0.83044	0.99953	0.83819	0.99961	0.70784
ENSG00000114857	0.17767	0.99953	0.12267	0.99961	1.76436
ENSG00000114867	0.69465	0.99953	0.69112	0.99961	1.17068
ENSG00000114902	0.00922	0.43004	0.0057	0.26415	4.87394
ENSG00000114942	0.00675	0.35459	0.01157	0.38149	0.82079
ENSG00000114956	0.75144	0.99953	0.7916	0.99961	1.05198
ENSG00000114999	0.99464	0.99953	0.99258	0.99961	0.99303
ENSG00000115020	0.40779	0.99953	0.3888	0.99961	0.39727
ENSG00000115042	0.66832	0.99953	0.63861	0.99961	1.35301
ENSG00000115091	0.23593	0.99953	0.17888	0.99961	1.42156
ENSG00000115107	0.77102	0.99953	0.74266	0.99961	0.82652
ENSG00000115109	0.97057	0.99953	0.97066	0.99961	0.94246
ENSG00000115159	0.15611	0.99953	0.38072	0.99961	0.18024
ENSG00000115163	0.71752	0.99953	0.6742	0.99961	1.20226
ENSG00000115216	0.84482	0.99953	0.84392	0.99961	1.17786
ENSG00000115233	0.36075	0.99953	0.34262	0.99961	0.87401
ENSG00000115234	0.6482	0.99953	0.63937	0.99961	1.60715
ENSG00000115282	0.1675	0.99953	0.14054	0.99961	0.2336
ENSG00000115306	0.91842	0.99953	0.92331	0.99961	0.79409
ENSG00000115317	0.49762	0.99953	0.48434	0.99961	2.52145
ENSG00000115325	0.08062	0.99674	0.08062	0.93658	0.24677
ENSG00000115350	0.88437	0.99953	0.88437	0.99961	1.19929
ENSG00000115364	0.40814	0.99953	0.36097	0.99961	1.60555
ENSG00000115368	0.61649	0.99953	0.56098	0.99961	1.2289
ENSG00000115419	0.86677	0.99953	0.85425	0.99961	1.17073
ENSG00000115421	0.31433	0.99953	0.29018	0.99961	0.3449
ENSG00000115446	0.31725	0.99953	0.31725	0.99961	1.50718
ENSG00000115459	0.38017	0.99953	0.47105	0.99961	0.1342
ENSG00000115504	0.74068	0.99953	0.70768	0.99961	0.82014
ENSG00000115520	0.30868	0.99953	0.30499	0.99961	0.42897
ENSG00000115539	0.455	0.99953	0.455	0.99961	2.1199
ENSG00000115541	0.0492	0.87088	0.04415	0.78977	0.56741
ENSG00000115548	0.39036	0.99953	0.51297	0.99961	0.08433
ENSG00000115604	0.86478	0.99953	0.86457	0.99961	0.79954
ENSG00000115661	0.84961	0.99953	0.84961	0.99961	1.28288
ENSG00000115685	0.8335	0.99953	0.83093	0.99961	1.14555
ENSG00000115738	0.45846	0.99953	0.45846	0.99961	0.52233
ENSG00000115750	0.07445	0.98771	0.05283	0.84598	0.4539
ENSG00000115756	0.39001	0.99953	0.33797	0.99961	0.65439
ENSG00000115760	0.40674	0.99953	0.34882	0.99961	1.25035
ENSG00000115762	0.96457	0.99953	0.95984	0.99961	0.98752
ENSG00000115806	0.59032	0.99953	0.58995	0.99961	1.29033
ENSG00000115827	0.75298	0.99953	0.72251	0.99961	0.80399
ENSG00000115839	0.51408	0.99953	0.46606	0.99961	0.83999
ENSG00000115896	0.67701	0.99953	0.66977	0.99961	0.60844
ENSG00000115902	0.4453	0.99953	0.44005	0.99961	0.36383
ENSG00000115946	0.06316	0.9294	0.03571	0.7009	2.03846
ENSG00000116005	0.50586	0.99953	0.72184	0.99961	0.30393
ENSG00000116016	0.75729	0.99953	0.77966	0.99961	0.28816
ENSG00000116062	0.46244	0.99953	0.56368	0.99961	1.25712
ENSG00000116095	0.82106	0.99953	0.81919	0.99961	1.24136
ENSG00000116096	0.11549	0.99953	0.11549	0.99961	0.29314
ENSG00000116117	0.6531	0.99953	0.91644	0.99961	2.13931
ENSG00000116127	0.75771	0.99953	0.74495	0.99961	0.65362
ENSG00000116138	0.50669	0.99953	0.52462	0.99961	0.61635
ENSG00000116161	0.04558	0.85641	0.0261	0.57985	1.7664
ENSG00000116171	0.79501	0.99953	0.76303	0.99961	0.85517
ENSG00000116199	0.75569	0.99953	0.72628	0.99961	1.0831
ENSG00000116205	0.32616	0.99953	0.59212	0.99961	0.22323
ENSG00000116212	0.53358	0.99953	0.533	0.99961	1.63035
ENSG00000116221	0.00232	0.19521	0.00229	0.16337	2.28063
ENSG00000116260	0.62893	0.99953	0.71181	0.99961	0.16446
ENSG00000116266	0.66577	0.99953	0.61995	0.99961	1.14881
ENSG00000116273	0.28068	0.99953	0.28	0.99961	0.41174
ENSG00000116288	0.01184	0.44939	0.01213	0.3885	0.76662
ENSG00000116337	0.2265	0.99953	0.2265	0.99961	0.31276
ENSG00000116459	0.16957	0.99953	0.14804	0.99961	0.78283
ENSG00000116473	0.23238	0.99953	0.19541	0.99961	1.25722
ENSG00000116478	0.00371	0.2776	0.00291	0.17752	1.53816
ENSG00000116489	0.80589	0.99953	0.82473	0.99961	0.98675
ENSG00000116497	0.96287	0.99953	0.95721	0.99961	1.03061
ENSG00000116586	0.37636	0.99953	0.37636	0.99961	2.32327
ENSG00000116668	0.34269	0.99953	0.59725	0.99961	0.25561
ENSG00000116675	0.97934	0.99953	0.97596	0.99961	1.01404
ENSG00000116678	0.92599	0.99953	0.93178	0.99961	1.22374
ENSG00000116688	0.06284	0.9294	0.0556	0.85406	1.28261
ENSG00000116691	0.01862	0.55213	0.07238	0.90417	1.53498
ENSG00000116698	0.49377	0.99953	0.59052	0.99961	0.74585
ENSG00000116717	0.45771	0.99953	0.45733	0.99961	0.52802
ENSG00000116731	0.399	0.99953	0.38361	0.99961	0.6036
ENSG00000116747	0.469	0.99953	0.46331	0.99961	1.52711
ENSG00000116754	0.17704	0.99953	0.15341	0.99961	1.23937
ENSG00000116761	0.10152	0.99953	0.06566	0.88476	0.25548
ENSG00000116786	0.97891	0.99953	0.97882	0.99961	0.98423
ENSG00000116830	0.98554	0.99953	0.98291	0.99961	1.01005
ENSG00000116863	0.18401	0.99953	0.18315	0.99961	0.35717
ENSG00000116871	0.5705	0.99953	0.56019	0.99961	1.21509
ENSG00000116906	0.56014	0.99953	0.50176	0.99961	1.22392
ENSG00000116918	0.17102	0.99953	0.14473	0.99961	0.22193
ENSG00000116977	0.28972	0.99953	0.2247	0.99961	1.44178
ENSG00000116984	0.57664	0.99953	0.51677	0.99961	1.27377
ENSG00000117000	0.14904	0.99953	0.10908	0.99961	0.63193
ENSG00000117010	0.11924	0.99953	0.08629	0.95774	0.36745
ENSG00000117054	0.39534	0.99953	0.40398	0.99961	1.51751
ENSG00000117133	0.31818	0.99953	0.31841	0.99961	1.21923
ENSG00000117143	0.32057	0.99953	0.32057	0.99961	1.41717
ENSG00000117262	0.44451	0.99953	0.38956	0.99961	0.79717
ENSG00000117335	0.59684	0.99953	0.69792	0.99961	1.1428
ENSG00000117360	0.66921	0.99953	0.66746	0.99961	0.85679
ENSG00000117399	0.62925	0.99953	0.63684	0.99961	1.2791
ENSG00000117408	0.71968	0.99953	0.71968	0.99961	0.70147
ENSG00000117410	0.34264	0.99953	0.34264	0.99961	1.91028
ENSG00000117411	0.31189	0.99953	0.308	0.99961	2.54422
ENSG00000117448	0.42273	0.99953	0.40089	0.99961	0.88236
ENSG00000117475	0.0371	0.76547	0.02852	0.61087	0.19192
ENSG00000117481	0.5915	0.99953	0.5518	0.99961	1.12809
ENSG00000117505	0.81764	0.99953	0.78918	0.99961	1.13858
ENSG00000117523	0.15601	0.99953	0.14065	0.99961	1.21805
ENSG00000117528	0.94341	0.99953	0.93742	0.99961	1.05767
ENSG00000117569	0.83458	0.99953	0.81052	0.99961	0.86095
ENSG00000117592	0.88409	0.99953	0.87962	0.99961	0.96686
ENSG00000117593	0.40862	0.99953	0.34786	0.99961	1.65914
ENSG00000117597	0.94726	0.99953	0.94165	0.99961	0.94643
ENSG00000117620	0.45445	0.99953	0.56241	0.99961	0.11923
ENSG00000117625	0.75916	0.99953	0.72815	0.99961	0.82535
ENSG00000117640	0.49	0.99953	0.48067	0.99961	1.93487
ENSG00000117676	0.29779	0.99953	0.27487	0.99961	0.52687
ENSG00000117682	0.04983	0.87467	0.02954	0.61833	1.69862
ENSG00000117691	0.98734	0.99953	0.9446	0.99961	0.99684
ENSG00000117713	0.67345	0.99953	0.63709	0.99961	0.89558
ENSG00000117724	0.636	0.99953	0.58519	0.99961	1.17728
ENSG00000117751	0.51478	0.99953	0.48236	0.99961	1.12375
ENSG00000117758	0.9268	0.99953	0.92592	0.99961	1.05775
ENSG00000117859	0.72995	0.99953	0.69301	0.99961	1.11089
ENSG00000118004	0.44811	0.99953	0.33804	0.99961	0.47668
ENSG00000118058	0.90069	0.99953	0.89359	0.99961	1.14225
ENSG00000118200	0.97524	0.99953	0.97933	0.99961	0.83524
ENSG00000118217	0.97334	0.99953	0.97097	0.99961	0.99346
ENSG00000118246	0.12379	0.99953	0.28987	0.99961	1.96407
ENSG00000118260	0.7107	0.99953	0.68317	0.99961	1.29699
ENSG00000118363	0.99594	0.99953	0.99594	0.99961	0.99812
ENSG00000118412	0.74015	0.99953	0.69965	0.99961	1.15429
ENSG00000118482	0.24594	0.99953	0.18276	0.99961	1.54578
ENSG00000118508	0.93704	0.99953	0.93704	0.99961	0.91081
ENSG00000118513	0.951	0.99953	0.94299	0.99961	1.02681
ENSG00000118579	0.26893	0.99953	0.41304	0.99961	1.76692
ENSG00000118600	0.60457	0.99953	0.60179	0.99961	0.51582
ENSG00000118640	0.01218	0.45392	0.09686	0.99961	1.46066
ENSG00000118655	0.98966	0.99953	0.98734	0.99961	0.99522
ENSG00000118689	0.38543	0.99953	0.31758	0.99961	0.67691
ENSG00000118855	0.09573	0.99953	0.09573	0.99961	0.25321
ENSG00000118971	0.14446	0.99953	0.11226	0.99961	2.72494
ENSG00000119004	0.82218	0.99953	0.82151	0.99961	0.87787
ENSG00000119013	0.25973	0.99953	0.26284	0.99961	2.19493
ENSG00000119048	0.74291	0.99953	0.73257	0.99961	1.07921
ENSG00000119125	0.53867	0.99953	0.50984	0.99961	0.41046
ENSG00000119203	0.76148	0.99953	0.76051	0.99961	0.84773
ENSG00000119231	0.15396	0.99953	0.11652	0.99961	1.37703
ENSG00000119318	0.11553	0.99953	0.09584	0.99961	1.29193
ENSG00000119328	0.67857	0.99953	0.6523	0.99961	0.61709
ENSG00000119335	0.00482	0.30044	0.00467	0.24312	1.40229
ENSG00000119383	0.77511	0.99953	0.82285	0.99961	0.8195
ENSG00000119392	0.28043	0.99953	0.27391	0.99961	1.46419
ENSG00000119397	0.80087	0.99953	0.77544	0.99961	0.83997
ENSG00000119401	0.64861	0.99953	0.64861	0.99961	2.16839
ENSG00000119408	0.56718	0.99953	0.56724	0.99961	0.46025
ENSG00000119471	0.61561	0.99953	0.61215	0.99961	0.6221
ENSG00000119509	0.32837	0.99953	0.29949	0.99961	0.41723
ENSG00000119514	0.90913	0.99953	0.90913	0.99961	1.15033
ENSG00000119729	0.59638	0.99953	0.58827	0.99961	1.72229
ENSG00000119777	0.04136	0.81104	0.19746	0.99961	0.12567
ENSG00000119801	0.17745	0.99953	0.17592	0.99961	4.06579
ENSG00000119820	0.27247	0.99953	0.21534	0.99961	0.34158
ENSG00000119844	0.74461	0.99953	0.74073	0.99961	1.28063
ENSG00000119878	0.81075	0.99953	0.81075	0.99961	0.78241
ENSG00000119888	0.53687	0.99953	0.52452	0.99961	1.28492
ENSG00000119906	0.23052	0.99953	0.20413	0.99961	0.28117
ENSG00000119929	0.47097	0.99953	0.47097	0.99961	4.22133
ENSG00000119950	0.54711	0.99953	0.54426	0.99961	1.73722
ENSG00000119969	0.73576	0.99953	0.69784	0.99961	1.11797
ENSG00000119979	0.74932	0.99953	0.72993	0.99961	0.69189
ENSG00000120008	0.74854	0.99953	0.72467	0.99961	1.26831
ENSG00000120158	0.74159	0.99953	0.72031	0.99961	0.93715
ENSG00000120254	0.34772	0.99953	0.33376	0.99961	1.12721
ENSG00000120265	0.49987	0.99953	0.48771	0.99961	1.29198
ENSG00000120306	0.8479	0.99953	0.8479	0.99961	0.88865
ENSG00000120314	0.48225	0.99953	0.42011	0.99961	1.49522
ENSG00000120437	0.61889	0.99953	0.61777	0.99961	1.46045
ENSG00000120533	0.26655	0.99953	0.26388	0.99961	2.15986
ENSG00000120539	0.94324	0.99953	0.94312	0.99961	0.95303
ENSG00000120647	0.25491	0.99953	0.20323	0.99961	0.4312
ENSG00000120686	0.09094	0.99953	0.05565	0.85406	2.16848
ENSG00000120688	0.04808	0.86567	0.09255	0.98809	1.62865
ENSG00000120699	0.60437	0.99953	0.6027	0.99961	1.39953
ENSG00000120709	0.37109	0.99953	0.31362	0.99961	0.62989
ENSG00000120727	0.52594	0.99953	0.52473	0.99961	1.32091
ENSG00000120733	0.54914	0.99953	0.48923	0.99961	1.2381
ENSG00000120738	0.07421	0.98771	0.07421	0.90424	0.28795
ENSG00000120756	0.4875	0.99953	0.4709	0.99961	0.46296
ENSG00000120800	0.16702	0.99953	0.11559	0.99961	1.96344
ENSG00000120802	0.94056	0.99953	0.93445	0.99961	0.98378
ENSG00000120833	0.50359	0.99953	0.5006	0.99961	1.99103
ENSG00000120868	0.56487	0.99953	0.77543	0.99961	0.35671
ENSG00000120899	0.41784	0.99953	0.35065	0.99961	1.52144
ENSG00000120910	0.15775	0.99953	0.12175	0.99961	0.53966
ENSG00000120915	0.18612	0.99953	0.16215	0.99961	0.199
ENSG00000120942	0.64702	0.99953	0.6445	0.99961	1.29563
ENSG00000120948	0.41681	0.99953	0.41455	0.99961	2.24715
ENSG00000120949	0.61623	0.99953	0.61623	0.99961	0.78189
ENSG00000121039	0.70778	0.99953	0.69745	0.99961	1.46967
ENSG00000121152	0.55347	0.99953	0.55319	0.99961	1.24545
ENSG00000121210	0.38591	0.99953	0.37984	0.99961	1.62655
ENSG00000121211	0.69468	0.99953	0.69479	0.99961	1.19208
ENSG00000121481	0.85244	0.99953	0.83825	0.99961	1.03925
ENSG00000121542	0.09528	0.99953	0.07133	0.90417	0.19041
ENSG00000121644	0.86929	0.99953	0.85014	0.99961	1.05448
ENSG00000121671	0.21451	0.99953	0.19288	0.99961	0.32867
ENSG00000121691	0.59504	0.99953	0.59571	0.99961	0.88584
ENSG00000121716	0.99414	0.99953	0.9941	0.99961	1.00859
ENSG00000121741	0.95077	0.99953	0.92934	0.99961	0.93554
ENSG00000121749	0.85029	0.99953	0.82601	0.99961	1.09188
ENSG00000121766	0.27671	0.99953	0.27671	0.99961	0.61359
ENSG00000121774	0.868	0.99953	0.87218	0.99961	0.98596
ENSG00000121775	0.48613	0.99953	0.44592	0.99961	0.85703
ENSG00000121864	0.97572	0.99953	0.97218	0.99961	1.0128
ENSG00000121879	0.95261	0.99953	0.95489	0.99961	0.88587
ENSG00000121897	0.47205	0.99953	0.4256	0.99961	1.71923
ENSG00000121957	0.58834	0.99953	0.60691	0.99961	4.7369
ENSG00000121989	0.84585	0.99953	0.85423	0.99961	0.72192
ENSG00000122008	0.61088	0.99953	0.59244	0.99961	0.67199
ENSG00000122026	0.35917	0.99953	0.00761	0.31203	0.83329
ENSG00000122034	0.42191	0.99953	0.41931	0.99961	1.7741
ENSG00000122068	0.6823	0.99953	0.67978	0.99961	1.53967
ENSG00000122126	0.50817	0.99953	0.49405	0.99961	0.47139
ENSG00000122140	0.735	0.99953	0.73285	0.99961	0.81537
ENSG00000122376	0.80603	0.99953	0.80415	0.99961	0.87066
ENSG00000122406	0.46545	0.99953	0.46545	0.99961	0.79653
ENSG00000122432	0.84567	0.99953	0.86044	0.99961	0.10097
ENSG00000122435	0.72188	0.99953	0.67953	0.99961	1.20774
ENSG00000122481	0.4684	0.99953	0.4684	0.99961	2.42462
ENSG00000122483	0.31417	0.99953	0.25669	0.99961	0.59241
ENSG00000122484	0.91867	0.99953	0.91069	0.99961	1.10091
ENSG00000122515	0.52247	0.99953	0.53232	0.99961	2.20765
ENSG00000122545	0.4695	0.99953	0.56158	0.99961	1.35766
ENSG00000122550	0.96965	0.99953	0.96636	0.99961	1.03041
ENSG00000122565	0.40825	0.99953	0.37701	0.99961	1.14821
ENSG00000122574	0.53866	0.99953	0.52781	0.99961	0.49066
ENSG00000122642	0.64454	0.99953	0.64438	0.99961	1.59727
ENSG00000122644	0.40365	0.99953	0.40365	0.99961	0.78584
ENSG00000122674	0.83203	0.99953	0.81048	0.99961	0.88384
ENSG00000122705	0.50521	0.99953	0.50399	0.99961	0.7111
ENSG00000122729	0.29123	0.99953	0.26629	0.99961	0.3095
ENSG00000122741	0.67975	0.99953	0.64965	0.99961	0.65026
ENSG00000122779	0.97774	0.99953	0.97495	0.99961	1.00732
ENSG00000122862	0.9236	0.99953	0.92323	0.99961	0.98076
ENSG00000122873	0.04779	0.86567	0.04354	0.78977	1.56724
ENSG00000122958	0.01116	0.44939	0.00844	0.31583	0.58655
ENSG00000122970	0.46991	0.99953	0.51399	0.99961	0.08079
ENSG00000122971	0.57779	0.99953	0.57442	0.99961	1.74655
ENSG00000123080	0.39854	0.99953	0.38892	0.99961	0.65534
ENSG00000123091	0.09534	0.99953	0.0645	0.87883	0.31938
ENSG00000123106	0.08274	0.99737	0.04909	0.82537	1.97949
ENSG00000123124	0.99255	0.99953	0.99284	0.99961	1.00679
ENSG00000123131	0.50523	0.99953	0.43386	0.99961	0.71486
ENSG00000123213	0.69959	0.99953	0.66334	0.99961	0.80001
ENSG00000123268	0.44654	0.99953	0.44654	0.99961	0.75156
ENSG00000123297	0.2886	0.99953	0.27481	0.99961	0.8621
ENSG00000123338	0.94216	0.99953	0.97399	0.99961	0.81251
ENSG00000123349	0.7869	0.99953	0.76341	0.99961	0.90082
ENSG00000123352	0.95632	0.99953	0.95567	0.99961	0.97794
ENSG00000123353	0.37766	0.99953	0.26877	0.99961	0.41397
ENSG00000123374	0.24048	0.99953	0.23958	0.99961	5.17131
ENSG00000123395	0.78348	0.99953	0.8321	0.99961	0.8332
ENSG00000123411	0.78104	0.99953	0.78327	0.99961	0.67959
ENSG00000123427	0.61612	0.99953	0.624	0.99961	0.47859
ENSG00000123505	0.20649	0.99953	0.1579	0.99961	1.37911
ENSG00000123575	0.28475	0.99953	0.26046	0.99961	0.32996
ENSG00000123595	0.33034	0.99953	0.37855	0.99961	0.81487
ENSG00000123643	0.48031	0.99953	0.48547	0.99961	0.34457
ENSG00000123689	0.00517	0.30485	0.00517	0.26328	0.13813
ENSG00000123737	0.19921	0.99953	0.16426	0.99961	0.55425
ENSG00000123836	0.55932	0.99953	0.71758	0.99961	3.26899
ENSG00000123975	0.98094	0.99953	0.97991	0.99961	1.00677
ENSG00000123983	0.40804	0.99953	0.34746	0.99961	1.26736
ENSG00000124275	0.85627	0.99953	0.84142	0.99961	1.17487
ENSG00000124333	0.42285	0.99953	0.42305	0.99961	2.11448
ENSG00000124356	0.98727	0.99953	0.98574	0.99961	0.989
ENSG00000124357	0.36344	0.99953	0.34725	0.99961	0.33066
ENSG00000124380	0.43405	0.99953	0.42921	0.99961	0.50687
ENSG00000124383	0.36344	0.99953	0.36079	0.99961	0.67753
ENSG00000124486	0.31954	0.99953	0.26911	0.99961	1.25917
ENSG00000124523	0.37762	0.99953	0.36516	0.99961	0.31207
ENSG00000124532	0.18822	0.99953	0.17911	0.99961	1.59849
ENSG00000124535	0.61394	0.99953	0.68277	0.99961	0.67542
ENSG00000124541	0.4878	0.99953	0.4776	0.99961	1.20665
ENSG00000124562	0.59829	0.99953	0.59829	0.99961	1.30747
ENSG00000124574	0.91988	0.99953	0.92053	0.99961	0.86955
ENSG00000124588	0.4827	0.99953	0.41642	0.99961	1.3202
ENSG00000124688	0.34663	0.99953	0.3504	0.99961	0.86788
ENSG00000124702	0.39229	0.99953	0.39094	0.99961	3.32005
ENSG00000124721	0.84679	0.99953	0.86512	0.99961	0.15856
ENSG00000124762	0.51497	0.99953	0.46799	0.99961	0.58414
ENSG00000124782	0.70655	0.99953	0.66175	0.99961	1.20968
ENSG00000124784	0.00141	0.14351	0.00081	0.08393	1.87495
ENSG00000124813	0.97155	0.99953	0.97481	0.99961	0.39812
ENSG00000124831	0.61076	0.99953	0.55669	0.99961	0.81528
ENSG00000124920	0.57176	0.99953	0.56919	0.99961	0.47179
ENSG00000125356	0.02901	0.66812	5e-05	0.0134	1.42734
ENSG00000125386	0.31766	0.99953	0.26198	0.99961	0.73473
ENSG00000125459	0.83692	0.99953	0.83538	0.99961	0.77024
ENSG00000125484	0.69124	0.99953	0.65189	0.99961	0.76642
ENSG00000125611	0.51965	0.99953	0.51965	0.99961	1.64367
ENSG00000125629	0.79084	0.99953	0.78925	0.99961	0.71535
ENSG00000125630	0.50214	0.99953	0.44027	0.99961	1.2518
ENSG00000125675	0.98497	0.99953	0.98568	0.99961	0.43363
ENSG00000125703	0.49654	0.99953	0.49311	0.99961	2.01594
ENSG00000125962	0.88525	0.99953	0.89665	0.99961	1.35966
ENSG00000126070	0.7836	0.99953	0.74986	0.99961	1.16007
ENSG00000126088	6e-05	0.0238	8e-05	0.01774	1.57097
ENSG00000126091	0.75462	0.99953	0.88058	0.99961	0.47937
ENSG00000126391	0.35145	0.99953	0.34943	0.99961	2.27411
ENSG00000126432	0.45545	0.99953	0.45545	0.99961	1.63836
ENSG00000126522	0.17107	0.99953	0.16844	0.99961	3.27296
ENSG00000126749	0.338	0.99953	0.46244	0.99961	1.72909
ENSG00000126752	0.95145	0.99953	0.95145	0.99961	1.01414
ENSG00000126870	0.82768	0.99953	0.80221	0.99961	1.07505
ENSG00000126883	0.83248	0.99953	0.83629	0.99961	1.01911
ENSG00000126945	0.00078	0.10065	0.00149	0.11391	2.50569
ENSG00000127022	0.11404	0.99953	0.11501	0.99961	0.83237
ENSG00000127125	0.43424	0.99953	0.43424	0.99961	0.51686
ENSG00000127184	0.81884	0.99953	0.8189	0.99961	1.08791
ENSG00000127191	0.43136	0.99953	0.38693	0.99961	1.18001
ENSG00000127311	0.5468	0.99953	0.55707	0.99961	2.18199
ENSG00000127314	0.22907	0.99953	0.16845	0.99961	1.52701
ENSG00000127337	0.00428	0.29293	0.05737	0.8633	1.7451
ENSG00000127399	0.46583	0.99953	0.44129	0.99961	1.99779
ENSG00000127418	0.21129	0.99953	0.20659	0.99961	2.96942
ENSG00000127419	0.92639	0.99953	0.92639	0.99961	0.90324
ENSG00000127589	0.0622	0.9294	0.0622	0.87152	0.25229
ENSG00000127603	0.69217	0.99953	0.6489	0.99961	1.27358
ENSG00000127838	0.23499	0.99953	0.29071	0.99961	0.60828
ENSG00000127914	0.81191	0.99953	0.78218	0.99961	0.9025
ENSG00000127928	0.79665	0.99953	0.8415	0.99961	0.89382
ENSG00000127947	0.67847	0.99953	0.63338	0.99961	1.14726
ENSG00000127948	0.02797	0.65773	0.02196	0.52573	1.40422
ENSG00000127993	0.59393	0.99953	0.58934	0.99961	0.60687
ENSG00000128039	0.87705	0.99953	0.87326	0.99961	1.20357
ENSG00000128050	0.02827	0.66028	0.02637	0.57985	0.72585
ENSG00000128524	0.92868	0.99953	0.92868	0.99961	0.96352
ENSG00000128534	0.00442	0.29293	0.00227	0.16337	1.93136
ENSG00000128563	0.0388	0.79073	0.0291	0.61547	1.41958
ENSG00000128578	0.33329	0.99953	0.33227	0.99961	1.42233
ENSG00000128585	0.72687	0.99953	0.68671	0.99961	1.13044
ENSG00000128590	0.32163	0.99953	0.32163	0.99961	0.46136
ENSG00000128591	0.64937	0.99953	0.64491	0.99961	1.65883
ENSG00000128595	0.28769	0.99953	0.26238	0.99961	1.17602
ENSG00000128596	0.80581	0.99953	0.9103	0.99961	0.54551
ENSG00000128607	0.73885	0.99953	0.70402	0.99961	0.90127
ENSG00000128654	0.23682	0.99953	0.28268	0.99961	0.93396
ENSG00000128692	0.85037	0.99953	0.85037	0.99961	1.27891
ENSG00000128708	0.45455	0.99953	0.44738	0.99961	1.15944
ENSG00000129103	0.88526	0.99953	0.88415	0.99961	1.06862
ENSG00000129128	0.09703	0.99953	0.05549	0.85406	1.85626
ENSG00000129292	0.73792	0.99953	0.66577	0.99961	1.56224
ENSG00000129691	0.13691	0.99953	0.10717	0.99961	1.33779
ENSG00000130023	0.42877	0.99953	0.42877	0.99961	0.47637
ENSG00000130066	0.6295	0.99953	0.75321	0.99961	1.10022
ENSG00000130119	0.121	0.99953	0.121	0.99961	1.88706
ENSG00000130193	0.7128	0.99953	0.7128	0.99961	0.72486
ENSG00000130227	0.09735	0.99953	0.07368	0.90417	1.37725
ENSG00000130338	0.42493	0.99953	0.3764	0.99961	1.56361
ENSG00000130340	0.51377	0.99953	0.50546	0.99961	1.08082
ENSG00000130348	0.38534	0.99953	0.38067	0.99961	1.81386
ENSG00000130349	0.38514	0.99953	0.46658	0.99961	0.52743
ENSG00000130396	0.56048	0.99953	0.49913	0.99961	1.3027
ENSG00000130429	0.54856	0.99953	0.54856	0.99961	0.65134
ENSG00000130449	0.67608	0.99953	0.69408	0.99961	0.23374
ENSG00000130695	0.62866	0.99953	0.60837	0.99961	1.07862
ENSG00000130713	0.74282	0.99953	0.74358	0.99961	1.28469
ENSG00000130714	0.58167	0.99953	0.59345	0.99961	0.42203
ENSG00000130723	0.96037	0.99953	0.95397	0.99961	1.02852
ENSG00000130741	0.35654	0.99953	0.35661	0.99961	1.43871
ENSG00000130766	0.53921	0.99953	0.53689	0.99961	0.72599
ENSG00000130770	0.75128	0.99953	0.75128	0.99961	1.16986
ENSG00000130787	0.24852	0.99953	0.51052	0.99961	0.21437
ENSG00000130821	0.09489	0.99953	0.06966	0.90099	2.57763
ENSG00000130826	0.6014	0.99953	0.6014	0.99961	1.29056
ENSG00000130827	0.34246	0.99953	0.59943	0.99961	0.27052
ENSG00000130829	0.69576	0.99953	0.69576	0.99961	1.8423
ENSG00000130921	0.85225	0.99953	0.85089	0.99961	1.13706
ENSG00000130939	0.23141	0.99953	0.19112	0.99961	1.27699
ENSG00000130985	0.2793	0.99953	0.22889	0.99961	1.29221
ENSG00000131171	0.58945	0.99953	0.58945	0.99961	2.10067
ENSG00000131174	0.91798	0.99953	0.93934	0.99961	1.01272
ENSG00000131236	0.40281	0.99953	0.40281	0.99961	1.66698
ENSG00000131375	0.48042	0.99953	0.42735	0.99961	0.70186
ENSG00000131389	0.96642	0.99953	0.96103	0.99961	1.0246
ENSG00000131435	0.85032	0.99953	0.84965	0.99961	1.27672
ENSG00000131503	0.53833	0.99953	0.54894	0.99961	0.3862
ENSG00000131507	0.34128	0.99953	0.27294	0.99961	1.58567
ENSG00000131508	0.49229	0.99953	0.51453	0.99961	1.05189
ENSG00000131558	0.51729	0.99953	0.46487	0.99961	0.82451
ENSG00000131626	0.66958	0.99953	0.53886	0.99961	0.66014
ENSG00000131711	0.46862	0.99953	0.41164	0.99961	0.79437
ENSG00000131721	0.28644	0.99953	0.28644	0.99961	3.30084
ENSG00000131724	0.10656	0.99953	0.10656	0.99961	0.24499
ENSG00000131725	0.96922	0.99953	0.96872	0.99961	0.97456
ENSG00000131732	0.23045	0.99953	0.17977	0.99961	1.70749
ENSG00000131778	0.4504	0.99953	0.39683	0.99961	0.68219
ENSG00000131828	0.49714	0.99953	0.49363	0.99961	1.54563
ENSG00000131844	0.67037	0.99953	0.66606	0.99961	1.39297
ENSG00000132153	0.6659	0.99953	0.64819	0.99961	0.93314
ENSG00000132196	0.00499	0.30087	0.00307	0.17817	0.21716
ENSG00000132286	0.36791	0.99953	0.3656	0.99961	3.43065
ENSG00000132294	0.61469	0.99953	0.60984	0.99961	1.58708
ENSG00000132300	0.94756	0.99953	0.94111	0.99961	0.98317
ENSG00000132313	0.70977	0.99953	0.67654	0.99961	0.82307
ENSG00000132341	0.38495	0.99953	0.38508	0.99961	1.30043
ENSG00000132357	0.7225	0.99953	0.72113	0.99961	1.71603
ENSG00000132394	0.49068	0.99953	0.4341	0.99961	0.66058
ENSG00000132405	0.69807	0.99953	0.67771	0.99961	1.3951
ENSG00000132434	0.01491	0.50141	0.00726	0.30856	2.03723
ENSG00000132467	1e-05	0.006	0	0.00178	2.54533
ENSG00000132549	0.99149	0.99953	0.99024	0.99961	1.00745
ENSG00000132570	0.38855	0.99953	0.31983	0.99961	1.38059
ENSG00000132676	0.00274	0.21916	0.00296	0.17752	1.39107
ENSG00000132692	0.81823	0.99953	0.91419	0.99961	2.56952
ENSG00000132740	0.3496	0.99953	0.28022	0.99961	1.53005
ENSG00000132763	0.43468	0.99953	0.37649	0.99961	0.53295
ENSG00000132768	0.33118	0.99953	0.33143	0.99961	2.37239
ENSG00000132773	0.00162	0.15809	0.01468	0.42911	0.18678
ENSG00000132780	0.56552	0.99953	0.6013	0.99961	1.03298
ENSG00000132879	0.14174	0.99953	0.14174	0.99961	0.25015
ENSG00000132963	0.33752	0.99953	0.33962	0.99961	1.20626
ENSG00000132964	0.41754	0.99953	0.35511	0.99961	1.27751
ENSG00000132967	0.74706	0.99953	0.74706	0.99961	1.28476
ENSG00000133119	0.55091	0.99953	0.45729	0.99961	1.2242
ENSG00000133226	0.70657	0.99953	0.67678	0.99961	1.08721
ENSG00000133302	0.86421	0.99953	0.84285	0.99961	1.06733
ENSG00000133318	0.02221	0.60162	0.01952	0.50104	1.35017
ENSG00000133401	0.93987	0.99953	0.94986	0.99961	0.58237
ENSG00000133597	0.27981	0.99953	0.27981	0.99961	0.37596
ENSG00000133612	0.84477	0.99953	0.82082	0.99961	1.07381
ENSG00000133619	0.4285	0.99953	0.55347	0.99961	1.83167
ENSG00000133627	0.42615	0.99953	0.39951	0.99961	0.60327
ENSG00000133641	0.90567	0.99953	0.91147	0.99961	0.92122
ENSG00000133739	0.23339	0.99953	0.23339	0.99961	4.54293
ENSG00000133740	0.58813	0.99953	0.6468	0.99961	0.24065
ENSG00000133789	0.63175	0.99953	0.64248	0.99961	0.4702
ENSG00000133805	0.36539	0.99953	0.34432	0.99961	0.34634
ENSG00000133816	0.29928	0.99953	0.28152	0.99961	0.25629
ENSG00000133835	0.78749	0.99953	0.75905	0.99961	1.20927
ENSG00000133884	0.69359	0.99953	0.69051	0.99961	1.30767
ENSG00000134014	0.21655	0.99953	0.19404	0.99961	1.49397
ENSG00000134056	0.47258	0.99953	0.47272	0.99961	1.32258
ENSG00000134057	0.00659	0.35151	0.00533	0.26357	0.43671
ENSG00000134058	0.35472	0.99953	0.35455	0.99961	1.41949
ENSG00000134077	0.1238	0.99953	0.08021	0.93658	2.03399
ENSG00000134086	0.83632	0.99953	0.82039	0.99961	1.04417
ENSG00000134107	0.56233	0.99953	0.40151	0.99961	0.54004
ENSG00000134108	0.9379	0.99953	0.93781	0.99961	1.02643
ENSG00000134109	0.38623	0.99953	0.52965	0.99961	1.87268
ENSG00000134186	0.04049	0.80098	0.02878	0.61261	1.46261
ENSG00000134247	0.8635	0.99953	0.85444	0.99961	0.8201
ENSG00000134255	0.9159	0.99953	0.90562	0.99961	0.93018
ENSG00000134283	0.53864	0.99953	0.47594	0.99961	1.28311
ENSG00000134291	0.41122	0.99953	0.39339	0.99961	0.39735
ENSG00000134317	0.70144	0.99953	0.9416	0.99961	1.52696
ENSG00000134324	0.63549	0.99953	0.58195	0.99961	1.21833
ENSG00000134330	0.95818	0.99953	0.96281	0.99961	2.24248
ENSG00000134333	0.33854	0.99953	0.28923	0.99961	0.77822
ENSG00000134365	0.98656	0.99953	0.98839	0.99961	0.75379
ENSG00000134369	0.9416	0.99953	0.97166	0.99961	0.83659
ENSG00000134371	0.35985	0.99953	0.29541	0.99961	1.33336
ENSG00000134375	0.21387	0.99953	0.21387	0.99961	1.35925
ENSG00000134452	0.73554	0.99953	0.7046	0.99961	0.8023
ENSG00000134453	0.3495	0.99953	0.34699	0.99961	1.52507
ENSG00000134463	0.58583	0.99953	0.59693	0.99961	2.0967
ENSG00000134516	0.79602	0.99953	0.79643	0.99961	1.3056
ENSG00000134574	0.0956	0.99953	0.298	0.99961	0.15293
ENSG00000134597	0.55033	0.99953	0.54664	0.99961	0.68226
ENSG00000134602	0.29133	0.99953	0.23956	0.99961	0.54687
ENSG00000134627	0.84521	0.99953	0.84373	0.99961	0.78077
ENSG00000134690	0.12242	0.99953	0.1229	0.99961	0.65165
ENSG00000134698	0.67449	0.99953	0.68301	0.99961	0.52554
ENSG00000134717	0.59244	0.99953	0.55915	0.99961	0.89348
ENSG00000134748	0.16154	0.99953	0.11149	0.99961	1.58017
ENSG00000134824	0.79436	0.99953	0.82614	0.99961	3.05214
ENSG00000134851	0.2273	0.99953	0.17655	0.99961	1.3622
ENSG00000134910	0.623	0.99953	0.57358	0.99961	1.16417
ENSG00000134982	0.7156	0.99953	0.68033	0.99961	0.78365
ENSG00000134987	0.22281	0.99953	0.1708	0.99961	0.38495
ENSG00000134996	0.03533	0.75207	0.03363	0.67326	2.09004
ENSG00000135040	0.85606	0.99953	0.85465	0.99961	0.89797
ENSG00000135046	0.27605	0.99953	0.27232	0.99961	2.61182
ENSG00000135047	0.14913	0.99953	0.14913	0.99961	2.94404
ENSG00000135069	0.86716	0.99953	0.8658	0.99961	1.10996
ENSG00000135093	0.83411	0.99953	0.90373	0.99961	0.82837
ENSG00000135119	0.92565	0.99953	0.91447	0.99961	0.96856
ENSG00000135148	0.41178	0.99953	0.40816	0.99961	1.50115
ENSG00000135164	0.29363	0.99953	0.22842	0.99961	1.70217
ENSG00000135245	0.01304	0.45495	0.01595	0.44196	0.18979
ENSG00000135249	0.84491	0.99953	0.83537	0.99961	1.03189
ENSG00000135269	0.09659	0.99953	0.07338	0.90417	0.21402
ENSG00000135297	0.96735	0.99953	0.96197	0.99961	0.97954
ENSG00000135336	0.07537	0.98771	0.05495	0.85406	0.4906
ENSG00000135372	0.5337	0.99953	0.66293	0.99961	0.88422
ENSG00000135387	0.4177	0.99953	0.38966	0.99961	1.13768
ENSG00000135409	0.30964	0.99953	0.30964	0.99961	0.3857
ENSG00000135414	0.78887	0.99953	0.79206	0.99961	0.68549
ENSG00000135451	0.96047	0.99953	0.95886	0.99961	0.98893
ENSG00000135476	0.85275	0.99953	0.85193	0.99961	1.29507
ENSG00000135486	0.66301	0.99953	0.65259	0.99961	0.94278
ENSG00000135503	0.09621	0.99953	0.09621	0.99961	0.2393
ENSG00000135506	0.40307	0.99953	0.38639	0.99961	0.36888
ENSG00000135521	0.18762	0.99953	0.18762	0.99961	1.89192
ENSG00000135537	0.81674	0.99953	0.79015	0.99961	0.84664
ENSG00000135549	0.7719	0.99953	0.74142	0.99961	1.08738
ENSG00000135624	0.36601	0.99953	0.36229	0.99961	0.74138
ENSG00000135632	0.34393	0.99953	0.34275	0.99961	3.72045
ENSG00000135636	0.42184	0.99953	0.48278	0.99961	0.08586
ENSG00000135655	0.79454	0.99953	0.76578	0.99961	1.08305
ENSG00000135679	0.32092	0.99953	0.25684	0.99961	0.67259
ENSG00000135750	0.49735	0.99953	0.44867	0.99961	0.51052
ENSG00000135763	0.85623	0.99953	0.85471	0.99961	0.90395
ENSG00000135775	0.63324	0.99953	0.59589	0.99961	1.45724
ENSG00000135778	0.85079	0.99953	0.85613	0.99961	1.31469
ENSG00000135829	0.42842	0.99953	0.41617	0.99961	0.89978
ENSG00000135837	0.42813	0.99953	0.37602	0.99961	0.68319
ENSG00000135838	0.67762	0.99953	0.64059	0.99961	0.80653
ENSG00000135900	0.26691	0.99953	0.25762	0.99961	1.32412
ENSG00000135912	0.44165	0.99953	0.42256	0.99961	0.43043
ENSG00000135916	0.41673	0.99953	0.4153	0.99961	3.17349
ENSG00000135930	0.36482	0.99953	0.29539	0.99961	1.52198
ENSG00000135932	0.94745	0.99953	0.94709	0.99961	0.96227
ENSG00000135940	0.70604	0.99953	0.70604	0.99961	1.20827
ENSG00000135968	0.52411	0.99953	0.35478	0.99961	0.5412
ENSG00000135972	0.11627	0.99953	0.11491	0.99961	1.37201
ENSG00000135974	0.34711	0.99953	0.31622	0.99961	1.99168
ENSG00000135976	0.79585	0.99953	0.78001	0.99961	1.251
ENSG00000135999	0.77253	0.99953	0.74603	0.99961	0.92795
ENSG00000136003	0.87635	0.99953	0.86398	0.99961	0.87387
ENSG00000136021	0.19442	0.99953	0.13685	0.99961	1.74308
ENSG00000136045	0.28242	0.99953	0.21275	0.99961	1.39208
ENSG00000136048	0.4814	0.99953	0.47064	0.99961	0.42647
ENSG00000136051	0.60378	0.99953	0.59402	0.99961	1.67825
ENSG00000136059	0.74556	0.99953	0.74954	0.99961	0.63199
ENSG00000136068	0.80555	0.99953	0.78676	0.99961	1.24789
ENSG00000136206	0.25773	0.99953	0.2346	0.99961	0.27245
ENSG00000136213	0.73802	0.99953	0.75876	0.99961	1.92177
ENSG00000136238	0.47394	0.99953	0.46884	0.99961	0.91858
ENSG00000136243	0.29961	0.99953	0.25724	0.99961	1.23254
ENSG00000136247	0.57003	0.99953	0.57626	0.99961	0.43201
ENSG00000136261	0.41785	0.99953	0.4177	0.99961	1.53849
ENSG00000136279	0.82931	0.99953	0.81125	0.99961	1.16561
ENSG00000136280	0.68988	0.99953	0.60976	0.99961	0.75918
ENSG00000136518	0.51417	0.99953	0.50938	0.99961	0.65485
ENSG00000136521	0.67229	0.99953	0.66904	0.99961	0.69333
ENSG00000136536	0.92302	0.99953	0.91361	0.99961	1.02484
ENSG00000136542	0.25349	0.99953	0.19506	0.99961	1.40242
ENSG00000136560	0.23124	0.99953	0.17739	0.99961	0.65778
ENSG00000136603	0.39526	0.99953	0.37401	0.99961	1.59316
ENSG00000136631	0.38273	0.99953	0.33403	0.99961	1.61628
ENSG00000136636	0.50255	0.99953	0.45584	0.99961	0.73772
ENSG00000136643	0.78362	0.99953	0.75433	0.99961	1.08375
ENSG00000136682	0.53066	0.99953	0.4684	0.99961	1.26342
ENSG00000136718	0.96424	0.99953	0.9643	0.99961	1.03175
ENSG00000136731	0.92093	0.99953	0.90881	0.99961	0.96516
ENSG00000136732	0.5281	0.99953	0.48893	0.99961	0.86844
ENSG00000136738	0.71423	0.99953	0.77645	0.99961	0.83561
ENSG00000136783	0.96088	0.99953	0.96088	0.99961	1.03626
ENSG00000136802	0.29368	0.99953	0.23542	0.99961	0.37353
ENSG00000136807	0.94584	0.99953	0.94584	0.99961	0.92784
ENSG00000136811	0.70579	0.99953	0.70579	0.99961	0.77863
ENSG00000136816	0.96027	0.99953	0.95981	0.99961	1.0454
ENSG00000136824	0.91371	0.99953	0.90507	0.99961	1.0882
ENSG00000136842	0.79479	0.99953	0.79422	0.99961	1.10796
ENSG00000136854	0.20594	0.99953	0.18187	0.99961	0.22034
ENSG00000136868	0.69758	0.99953	0.65331	0.99961	0.85816
ENSG00000136874	0.30992	0.99953	0.28556	0.99961	0.37248
ENSG00000136875	0.77695	0.99953	0.77586	0.99961	0.88336
ENSG00000136877	0.07125	0.9828	0.05995	0.86535	0.72452
ENSG00000136878	0.89988	0.99953	0.88402	0.99961	1.07557
ENSG00000136888	0.93294	0.99953	0.93295	0.99961	1.04251
ENSG00000136933	0.00063	0.10065	0.11929	0.99961	2.43023
ENSG00000136937	0.07349	0.98771	0.06773	0.89328	2.25301
ENSG00000136938	6e-05	0.0238	0.00013	0.02301	1.38165
ENSG00000136950	0.88987	0.99953	0.88921	0.99961	0.95376
ENSG00000136997	0.91421	0.99953	0.91399	0.99961	1.06916
ENSG00000137054	0.08802	0.99953	0.08162	0.94006	1.76149
ENSG00000137106	0.61311	0.99953	0.60966	0.99961	1.41781
ENSG00000137124	0.81834	0.99953	0.81698	0.99961	0.85121
ENSG00000137145	0.92415	0.99953	0.91508	0.99961	1.06512
ENSG00000137161	0.15531	0.99953	0.15639	0.99961	3.36338
ENSG00000137171	0.91545	0.99953	0.92691	0.99961	2.97357
ENSG00000137185	0.10639	0.99953	0.0718	0.90417	0.31125
ENSG00000137193	0.75455	0.99953	0.75398	0.99961	0.88696
ENSG00000137198	0.70264	0.99953	0.68607	0.99961	0.88376
ENSG00000137200	0.83011	0.99953	0.80768	0.99961	1.06183
ENSG00000137210	0.94311	0.99953	0.94311	0.99961	1.03167
ENSG00000137216	0.86455	0.99953	0.86258	0.99961	0.85583
ENSG00000137221	0.58942	0.99953	0.55173	0.99961	0.55435
ENSG00000137274	0.82203	0.99953	0.9568	0.99961	0.76939
ENSG00000137275	0.6947	0.99953	0.69229	0.99961	0.80586
ENSG00000137309	0.44863	0.99953	0.44863	0.99961	1.16798
ENSG00000137310	0.73986	0.99953	0.71105	0.99961	0.84801
ENSG00000137338	0.90555	0.99953	0.90224	0.99961	1.16327
ENSG00000137343	0.57029	0.99953	0.56343	0.99961	0.49976
ENSG00000137411	0.59569	0.99953	0.5981	0.99961	0.47961
ENSG00000137413	0.94404	0.99953	0.93606	0.99961	0.97844
ENSG00000137414	0.40387	0.99953	0.38332	0.99961	0.41244
ENSG00000137491	0.51598	0.99953	0.68265	0.99961	0.50776
ENSG00000137494	0.88923	0.99953	0.94712	0.99961	0.73212
ENSG00000137522	0.83045	0.99953	0.82358	0.99961	1.03008
ENSG00000137547	0.53495	0.99953	0.53495	0.99961	1.35532
ENSG00000137574	0.05996	0.92932	0.04829	0.82436	1.34506
ENSG00000137575	0.26865	0.99953	0.21104	0.99961	0.36188
ENSG00000137714	0.12988	0.99953	0.09152	0.98331	0.34068
ENSG00000137720	0.4043	0.99953	0.39879	0.99961	0.32162
ENSG00000137942	0.49411	0.99953	0.49111	0.99961	0.40705
ENSG00000137955	0.01026	0.43071	0.0148	0.42911	0.80419
ENSG00000137996	0.3158	0.99953	0.30675	0.99961	1.23064
ENSG00000138018	0.51582	0.99953	0.45399	0.99961	1.25273
ENSG00000138029	0.53481	0.99953	0.50448	0.99961	0.88978
ENSG00000138032	0.46112	0.99953	0.44459	0.99961	0.43992
ENSG00000138036	0.36767	0.99953	0.3623	0.99961	0.58321
ENSG00000138071	0.07787	0.99204	0.35532	0.99961	1.42557
ENSG00000138085	0.56028	0.99953	0.51666	0.99961	0.58472
ENSG00000138092	0.91274	0.99953	0.92878	0.99961	0.94898
ENSG00000138111	0.45932	0.99953	0.45932	0.99961	0.46741
ENSG00000138160	0.68875	0.99953	0.68536	0.99961	0.80523
ENSG00000138180	0.23525	0.99953	0.23525	0.99961	0.34318
ENSG00000138182	0.97127	0.99953	0.96656	0.99961	1.01573
ENSG00000138190	0.38294	0.99953	0.32653	0.99961	1.25348
ENSG00000138193	0.85875	0.99953	0.85336	0.99961	0.19482
ENSG00000138246	0.86412	0.99953	0.8732	0.99961	0.73764
ENSG00000138286	0.60907	0.99953	0.60202	0.99961	2.08013
ENSG00000138316	0.55822	0.99953	0.54817	0.99961	0.4925
ENSG00000138326	0.01177	0.44939	0.01144	0.38078	1.34138
ENSG00000138336	0.69118	0.99953	0.65758	0.99961	1.3674
ENSG00000138363	0.9895	0.99953	0.988	0.99961	1.00405
ENSG00000138375	0.37684	0.99953	0.35506	0.99961	0.37058
ENSG00000138381	0.74199	0.99953	0.74107	0.99961	1.40924
ENSG00000138385	0.17144	0.99953	0.44668	0.99961	1.33625
ENSG00000138386	0.49508	0.99953	0.44586	0.99961	0.55362
ENSG00000138398	0.6596	0.99953	0.65549	0.99961	0.94961
ENSG00000138434	0.54076	0.99953	0.53795	0.99961	2.10625
ENSG00000138439	0.94938	0.99953	0.9431	0.99961	0.95699
ENSG00000138443	0.78979	0.99953	0.7975	0.99961	1.54195
ENSG00000138459	0.73961	0.99953	0.75274	0.99961	0.57168
ENSG00000138639	0.71853	0.99953	0.67498	0.99961	1.18399
ENSG00000138641	0.72664	0.99953	0.76602	0.99961	3.38341
ENSG00000138660	0.47261	0.99953	0.47261	0.99961	0.53777
ENSG00000138663	0.20437	0.99953	0.20437	0.99961	1.62979
ENSG00000138678	0.41794	0.99953	0.40758	0.99961	0.3626
ENSG00000138685	0.77733	0.99953	0.78411	0.99961	0.65466
ENSG00000138688	0.83406	0.99953	0.85581	0.99961	0.34032
ENSG00000138698	0.23818	0.99953	0.18483	0.99961	0.53687
ENSG00000138709	0.39319	0.99953	0.32783	0.99961	1.31965
ENSG00000138756	0.5626	0.99953	0.39758	0.99961	0.56571
ENSG00000138758	0.81072	0.99953	0.74214	0.99961	1.15256
ENSG00000138768	0.84622	0.99953	0.82919	0.99961	1.0461
ENSG00000138772	0.91313	0.99953	0.91313	0.99961	0.88238
ENSG00000138780	0.37536	0.99953	0.35366	0.99961	2.07524
ENSG00000138796	0.42306	0.99953	0.3617	0.99961	0.60471
ENSG00000138802	0.24278	0.99953	0.1973	0.99961	0.60106
ENSG00000139083	0.73111	0.99953	0.73926	0.99961	0.79854
ENSG00000139154	0.21744	0.99953	0.19469	0.99961	0.48135
ENSG00000139163	0.3868	0.99953	0.38364	0.99961	1.97003
ENSG00000139173	0.95236	0.99953	0.96036	0.99961	1.52278
ENSG00000139180	0.57296	0.99953	0.63425	0.99961	0.19288
ENSG00000139239	0.29131	0.99953	0.29131	0.99961	2.17029
ENSG00000139278	0.99734	0.99953	0.99773	0.99961	0.95486
ENSG00000139291	0.81773	0.99953	0.82991	0.99961	1.50663
ENSG00000139324	0.47748	0.99953	0.46123	0.99961	0.45054
ENSG00000139343	0.01151	0.44939	0.00824	0.31494	1.52297
ENSG00000139372	0.41126	0.99953	0.52891	0.99961	0.79934
ENSG00000139405	0.43326	0.99953	0.42912	0.99961	2.0362
ENSG00000139437	0.72733	0.99953	0.71535	0.99961	0.59764
ENSG00000139496	0.82923	0.99953	0.80226	0.99961	1.1164
ENSG00000139531	0.0255	0.62565	0.01531	0.43274	0.13666
ENSG00000139537	0.65951	0.99953	0.70004	0.99961	0.12341
ENSG00000139546	0.43857	0.99953	0.43857	0.99961	2.7887
ENSG00000139579	0.95831	0.99953	0.96787	0.99961	0.96709
ENSG00000139618	0.64284	0.99953	0.61139	0.99961	0.58621
ENSG00000139637	0.71997	0.99953	0.71997	0.99961	1.71077
ENSG00000139641	0.03681	0.76547	0.01978	0.50396	1.91227
ENSG00000139644	0.79515	0.99953	0.79515	0.99961	1.11138
ENSG00000139651	0.65295	0.99953	0.81697	0.99961	0.44357
ENSG00000139718	0.4239	0.99953	0.41158	0.99961	2.06876
ENSG00000139726	0.14625	0.99953	0.12977	0.99961	1.23208
ENSG00000142102	0.53886	0.99953	0.53674	0.99961	1.90377
ENSG00000142186	0.57739	0.99953	0.57546	0.99961	1.58049
ENSG00000142634	0.79799	0.99953	0.79799	0.99961	1.18537
ENSG00000142655	0.48029	0.99953	0.47457	0.99961	1.08355
ENSG00000142657	0.02777	0.65759	0.02344	0.54748	1.35888
ENSG00000142669	0.31753	0.99953	0.31753	0.99961	2.05524
ENSG00000142676	0.17026	0.99953	0.00278	0.17325	0.86128
ENSG00000142731	0.49321	0.99953	0.61467	0.99961	1.1974
ENSG00000142784	0.10207	0.99953	0.07863	0.92627	0.15658
ENSG00000142794	0.99015	0.99953	0.99085	0.99961	0.67525
ENSG00000142875	0.99177	0.99953	0.9962	0.99961	1.0334
ENSG00000142937	0.42722	0.99953	0.42722	0.99961	0.83057
ENSG00000142945	0.073	0.98771	0.08462	0.95498	0.85261
ENSG00000143013	0.60745	0.99953	0.55079	0.99961	1.28133
ENSG00000143033	0.587	0.99953	0.56667	0.99961	1.08571
ENSG00000143093	0.79097	0.99953	0.758	0.99961	1.14851
ENSG00000143119	0.87074	0.99953	0.86551	0.99961	1.20315
ENSG00000143126	0.68333	0.99953	0.72322	0.99961	0.14248
ENSG00000143155	0.1935	0.99953	0.19227	0.99961	3.11586
ENSG00000143157	0.23861	0.99953	0.21599	0.99961	0.23334
ENSG00000143164	0.43697	0.99953	0.39067	0.99961	0.82683
ENSG00000143179	0.01748	0.54493	0.01302	0.40922	1.46822
ENSG00000143190	0.57889	0.99953	0.52093	0.99961	1.22736
ENSG00000143198	0.41819	0.99953	0.35284	0.99961	1.56189
ENSG00000143222	0.3348	0.99953	0.31002	0.99961	0.76968
ENSG00000143224	0.37923	0.99953	0.19461	0.99961	0.4697
ENSG00000143226	0.4602	0.99953	0.4543	0.99961	0.38459
ENSG00000143228	0.47718	0.99953	0.42965	0.99961	0.7232
ENSG00000143252	0.79953	0.99953	0.77339	0.99961	1.20328
ENSG00000143294	0.85708	0.99953	0.84594	0.99961	0.96733
ENSG00000143303	0.0043	0.29293	0.00278	0.17325	0.14298
ENSG00000143324	0.90075	0.99953	0.88486	0.99961	1.05079
ENSG00000143337	0.46261	0.99953	0.39469	0.99961	1.37448
ENSG00000143353	0.01527	0.50843	0.13917	0.99961	2.41379
ENSG00000143363	0.06243	0.9294	0.04475	0.79216	0.15161
ENSG00000143369	0.58522	0.99953	0.58522	0.99961	2.82073
ENSG00000143373	0.7138	0.99953	0.68827	0.99961	0.67978
ENSG00000143374	0.01269	0.45392	0.00628	0.27772	1.97944
ENSG00000143376	0.66286	0.99953	0.64592	0.99961	1.57558
ENSG00000143379	0.35205	0.99953	0.32375	0.99961	0.56759
ENSG00000143382	0.4301	0.99953	0.52406	0.99961	0.71954
ENSG00000143398	0.96597	0.99953	0.9741	0.99961	1.02022
ENSG00000143458	0.53302	0.99953	0.51496	0.99961	1.89242
ENSG00000143476	0.06912	0.96454	0.05783	0.8633	1.3115
ENSG00000143479	0.207	0.99953	0.207	0.99961	0.50093
ENSG00000143499	0.08225	0.99734	0.05074	0.83356	1.69533
ENSG00000143515	0.61326	0.99953	0.6254	0.99961	0.19222
ENSG00000143553	0.97478	0.99953	0.97478	0.99961	1.01755
ENSG00000143569	0.52208	0.99953	0.48012	0.99961	1.14762
ENSG00000143575	0.00077	0.10065	0.00036	0.048	2.22939
ENSG00000143578	0.45721	0.99953	0.45721	0.99961	11.5868
ENSG00000143624	0.19874	0.99953	0.17389	0.99961	0.20833
ENSG00000143641	0.79858	0.99953	0.78871	0.99961	0.96227
ENSG00000143653	0.28028	0.99953	0.28028	0.99961	2.81148
ENSG00000143727	0.9825	0.99953	0.98015	0.99961	1.00621
ENSG00000143740	0.58397	0.99953	0.52737	0.99961	1.35525
ENSG00000143742	0.33863	0.99953	0.38271	0.99961	1.05624
ENSG00000143753	0.00077	0.10065	0.00045	0.0584	1.91544
ENSG00000143756	0.93852	0.99953	0.92978	0.99961	0.97642
ENSG00000143761	0.25181	0.99953	0.25263	0.99961	0.76328
ENSG00000143771	0.85814	0.99953	0.83671	0.99961	1.11837
ENSG00000143774	0.66213	0.99953	0.64363	0.99961	1.48635
ENSG00000143786	0.66362	0.99953	0.67311	0.99961	0.36018
ENSG00000143801	0.6578	0.99953	0.65403	0.99961	1.39856
ENSG00000143819	0.90408	0.99953	0.89595	0.99961	0.89102
ENSG00000143891	0.59977	0.99953	0.59977	0.99961	0.69254
ENSG00000143919	0.71297	0.99953	0.71403	0.99961	0.60222
ENSG00000143924	0.13926	0.99953	0.34709	0.99961	1.53696
ENSG00000143942	0.70223	0.99953	0.70223	0.99961	1.61033
ENSG00000143947	0.80945	0.99953	0.37288	0.99961	1.05001
ENSG00000143995	0.86962	0.99953	0.87327	0.99961	0.78138
ENSG00000144021	0.45238	0.99953	0.40517	0.99961	0.71616
ENSG00000144120	0.00135	0.14351	0.00092	0.08393	0.11168
ENSG00000144136	0.56617	0.99953	0.52533	0.99961	1.13562
ENSG00000144158	0.91668	0.99953	0.91668	0.99961	0.89809
ENSG00000144224	0.52917	0.99953	0.50132	0.99961	1.11069
ENSG00000144228	0.37666	0.99953	0.36416	0.99961	0.32994
ENSG00000144283	0.39578	0.99953	0.3393	0.99961	0.77296
ENSG00000144306	0.24807	0.99953	0.21387	0.99961	0.35295
ENSG00000144354	0.74954	0.99953	0.74598	0.99961	1.25882
ENSG00000144355	0.21176	0.99953	0.18524	0.99961	0.30598
ENSG00000144357	0.58603	0.99953	0.53899	0.99961	1.15396
ENSG00000144366	0.52732	0.99953	0.51498	0.99961	0.46837
ENSG00000144395	0.68234	0.99953	0.68243	0.99961	0.58204
ENSG00000144407	0.91082	0.99953	0.90126	0.99961	0.91002
ENSG00000144426	0.7708	0.99953	0.762	0.99961	0.95999
ENSG00000144468	0.54013	0.99953	0.52062	0.99961	0.57971
ENSG00000144524	0.52183	0.99953	0.47695	0.99961	0.50099
ENSG00000144535	0.8682	0.99953	0.81239	0.99961	0.84212
ENSG00000144554	0.19221	0.99953	0.14271	0.99961	1.42502
ENSG00000144566	0.50328	0.99953	0.47059	0.99961	0.87867
ENSG00000144567	0.76531	0.99953	0.9165	0.99961	0.69166
ENSG00000144579	0.87017	0.99953	0.85727	0.99961	1.12734
ENSG00000144580	0.31165	0.99953	0.26998	0.99961	1.2221
ENSG00000144597	0.05305	0.90562	0.04162	0.76092	0.21234
ENSG00000144659	0.72598	0.99953	0.72483	0.99961	1.22294
ENSG00000144674	0.4094	0.99953	0.34321	0.99961	1.32174
ENSG00000144677	0.80389	0.99953	0.7792	0.99961	0.86541
ENSG00000144712	0.99928	0.99953	0.99918	0.99961	0.90139
ENSG00000144741	0.606	0.99953	0.55402	0.99961	1.25357
ENSG00000144746	0.41429	0.99953	0.41429	0.99961	0.51685
ENSG00000144791	0.73965	0.99953	0.70053	0.99961	0.80745
ENSG00000144867	0.20999	0.99953	0.20682	0.99961	2.4062
ENSG00000144868	0.96337	0.99953	0.96741	0.99961	0.90418
ENSG00000144895	0.14358	0.99953	0.14358	0.99961	0.48544
ENSG00000145022	0.8375	0.99953	0.82288	0.99961	0.82404
ENSG00000145050	0.08557	0.99953	0.08557	0.95609	0.26799
ENSG00000145147	0.55296	0.99953	0.55296	0.99961	1.52701
ENSG00000145191	0.76659	0.99953	0.74289	0.99961	1.22715
ENSG00000145216	0.02768	0.65759	0.17685	0.99961	2.42639
ENSG00000145248	0.46951	0.99953	0.4661	0.99961	2.02052
ENSG00000145293	0.75234	0.99953	0.75161	0.99961	1.21778
ENSG00000145354	0.91614	0.99953	0.91614	0.99961	0.9326
ENSG00000145375	0.49237	0.99953	0.42694	0.99961	0.72481
ENSG00000145388	0.61056	0.99953	0.58966	0.99961	0.78609
ENSG00000145390	0.2617	0.99953	0.24029	0.99961	0.23365
ENSG00000145425	0.32072	0.99953	0.32112	0.99961	1.32535
ENSG00000145476	0.98537	0.99953	0.98782	0.99961	0.89426
ENSG00000145494	0.92274	0.99953	0.92335	0.99961	0.98343
ENSG00000145495	0.27842	0.99953	0.25212	0.99961	1.18337
ENSG00000145545	0.29244	0.99953	0.54065	0.99961	0.24554
ENSG00000145604	0.0789	0.99381	0.07363	0.90417	0.36368
ENSG00000145623	0.99577	0.99953	0.99491	0.99961	1.99691
ENSG00000145703	0.13164	0.99953	0.10893	0.99961	0.23151
ENSG00000145715	0.7436	0.99953	0.74038	0.99961	1.35129
ENSG00000145725	0.47306	0.99953	0.40649	0.99961	1.42458
ENSG00000145734	0.41019	0.99953	0.34646	0.99961	1.29303
ENSG00000145740	0.16974	0.99953	0.11659	0.99961	1.66044
ENSG00000145741	0.89955	0.99953	0.72627	0.99961	0.97319
ENSG00000145779	0.73708	0.99953	0.70676	0.99961	0.85062
ENSG00000145781	0.9701	0.99953	0.96668	0.99961	0.99107
ENSG00000145833	0.69891	0.99953	0.69863	0.99961	1.12407
ENSG00000145868	0.30606	0.99953	0.28347	0.99961	0.36797
ENSG00000145907	0.19853	0.99953	0.41997	0.99961	1.39743
ENSG00000145911	0.74203	0.99953	0.74203	0.99961	0.74805
ENSG00000145916	0.98141	0.99953	0.98465	0.99961	1.01584
ENSG00000145982	0.45322	0.99953	0.67539	0.99961	1.14098
ENSG00000145996	0.65935	0.99953	0.64512	0.99961	1.06426
ENSG00000146007	0.36324	0.99953	0.36015	0.99961	0.62111
ENSG00000146063	0.94843	0.99953	0.9504	0.99961	0.88206
ENSG00000146066	0.28414	0.99953	0.28414	0.99961	3.47277
ENSG00000146109	0.77011	0.99953	0.77776	0.99961	0.86385
ENSG00000146143	0.98044	0.99953	0.97816	0.99961	0.99405
ENSG00000146223	0.5281	0.99953	0.49677	0.99961	0.88646
ENSG00000146243	0.96516	0.99953	0.97104	0.99961	0.69005
ENSG00000146373	0.93105	0.99953	0.92905	0.99961	0.88486
ENSG00000146416	0.49584	0.99953	0.4298	0.99961	1.36765
ENSG00000146426	0.94875	0.99953	0.9531	0.99961	1.15917
ENSG00000146433	0.63262	0.99953	0.59568	0.99961	1.18233
ENSG00000146457	0.85972	0.99953	0.84252	0.99961	1.04624
ENSG00000146463	0.47131	0.99953	0.41977	0.99961	1.19462
ENSG00000146476	0.69643	0.99953	0.75738	0.99961	1.32058
ENSG00000146556	0.0077	0.38086	0.0077	0.31203	0.15994
ENSG00000146576	0.39082	0.99953	0.50419	0.99961	0.54476
ENSG00000146587	0.69556	0.99953	0.6975	0.99961	0.59116
ENSG00000146592	0.54184	0.99953	0.55379	0.99961	2.24772
ENSG00000146677	0.62585	0.99953	0.62585	0.99961	1.8881
ENSG00000146701	0.17202	0.99953	0.17172	0.99961	1.76092
ENSG00000146729	0.44852	0.99953	0.38072	0.99961	1.3448
ENSG00000146731	0.44007	0.99953	0.43906	0.99961	1.30695
ENSG00000146757	0.25377	0.99953	0.24884	0.99961	0.38371
ENSG00000146828	0.75444	0.99953	0.76976	0.99961	0.57783
ENSG00000146834	0.40252	0.99953	0.3869	0.99961	1.11595
ENSG00000146856	0.9037	0.99953	0.90481	0.99961	0.84449
ENSG00000146909	0.73698	0.99953	0.73468	0.99961	1.24663
ENSG00000146963	0.67796	0.99953	0.66134	0.99961	0.87308
ENSG00000147050	0.97042	0.99953	0.9656	0.99961	0.97968
ENSG00000147065	0.89096	0.99953	0.89096	0.99961	0.89096
ENSG00000147133	0.86071	0.99953	0.83821	0.99961	0.92418
ENSG00000147140	0.02235	0.60162	0.01617	0.44196	1.47628
ENSG00000147155	0.37443	0.99953	0.37443	0.99961	0.64117
ENSG00000147162	0.21655	0.99953	0.1608	0.99961	1.45358
ENSG00000147224	0.3979	0.99953	0.4236	0.99961	1.314
ENSG00000147251	0.75131	0.99953	0.71226	0.99961	0.85155
ENSG00000147316	0.37448	0.99953	0.30477	0.99961	1.49704
ENSG00000147364	0.766	0.99953	0.78779	0.99961	2.01093
ENSG00000147383	0.44124	0.99953	0.44124	0.99961	1.53554
ENSG00000147403	0.06354	0.9294	0.06808	0.89436	0.82016
ENSG00000147416	0.56826	0.99953	0.50602	0.99961	1.47332
ENSG00000147421	0.55467	0.99953	0.49631	0.99961	1.22225
ENSG00000147454	0.23501	0.99953	0.23307	0.99961	1.82015
ENSG00000147457	0.58585	0.99953	0.65554	0.99961	0.78561
ENSG00000147471	0.51495	0.99953	0.51174	0.99961	1.74813
ENSG00000147475	0.81081	0.99953	0.82594	0.99961	0.6284
ENSG00000147526	0.90556	0.99953	0.90154	0.99961	0.91281
ENSG00000147533	0.97835	0.99953	0.97808	0.99961	0.96901
ENSG00000147536	0.54379	0.99953	0.54113	0.99961	1.72645
ENSG00000147601	0.33667	0.99953	0.31318	0.99961	0.36206
ENSG00000147649	0.24984	0.99953	0.24219	0.99961	1.14434
ENSG00000147654	0.8114	0.99953	0.7585	0.99961	0.87051
ENSG00000147669	0.61904	0.99953	0.6108	0.99961	1.1127
ENSG00000147679	0.46473	0.99953	0.39465	0.99961	1.37819
ENSG00000147684	0.70801	0.99953	0.82542	0.99961	0.93752
ENSG00000147689	0.31244	0.99953	0.25279	0.99961	1.32984
ENSG00000147789	0.70362	0.99953	0.67396	0.99961	1.29366
ENSG00000147854	0.27006	0.99953	0.24822	0.99961	0.2546
ENSG00000147905	0.55663	0.99953	0.53408	0.99961	1.09508
ENSG00000147996	0.02261	0.60162	0.0136	0.41969	0.4641
ENSG00000148019	0.92025	0.99953	0.92418	0.99961	0.84669
ENSG00000148110	0.28575	0.99953	0.26905	0.99961	1.15321
ENSG00000148120	0.81412	0.99953	0.78885	0.99961	1.18022
ENSG00000148154	0.90818	0.99953	0.89642	0.99961	0.96908
ENSG00000148158	0.44346	0.99953	0.66488	0.99961	0.28864
ENSG00000148180	0.85945	0.99953	0.87724	0.99961	1.60719
ENSG00000148187	0.9772	0.99953	0.97353	0.99961	0.98357
ENSG00000148303	0.73984	0.99953	0.73998	0.99961	0.86425
ENSG00000148308	0.55361	0.99953	0.55206	0.99961	1.49896
ENSG00000148335	0.01846	0.55213	0.01097	0.36898	1.67713
ENSG00000148339	0.44951	0.99953	0.38182	0.99961	1.34126
ENSG00000148343	0.2359	0.99953	0.21345	0.99961	0.43381
ENSG00000148356	0.3875	0.99953	0.36653	0.99961	0.38272
ENSG00000148358	0.97091	0.99953	0.9673	0.99961	0.97993
ENSG00000148362	0.60944	0.99953	0.60944	0.99961	2.50177
ENSG00000148426	0.24263	0.99953	0.53533	0.99961	0.2555
ENSG00000148444	0.05904	0.92862	0.05904	0.8633	0.1653
ENSG00000148459	0.0009	0.10079	0.00063	0.07587	1.73039
ENSG00000148516	0.75703	0.99953	0.75847	0.99961	0.65359
ENSG00000148572	0.7519	0.99953	0.75189	0.99961	1.12231
ENSG00000148688	0.61311	0.99953	0.61041	0.99961	1.69856
ENSG00000148700	0.46282	0.99953	0.41335	0.99961	0.5649
ENSG00000148730	0.80376	0.99953	0.77234	0.99961	1.12388
ENSG00000148737	0.6683	0.99953	0.8243	0.99961	0.46051
ENSG00000148824	0.58621	0.99953	0.58621	0.99961	2.87278
ENSG00000148834	0.64748	0.99953	0.64748	0.99961	1.21881
ENSG00000148835	0.31032	0.99953	0.28572	0.99961	0.35221
ENSG00000148840	0.48172	0.99953	0.43002	0.99961	0.67936
ENSG00000148842	0.87642	0.99953	0.93975	0.99961	0.6783
ENSG00000148843	0.36572	0.99953	0.28928	0.99961	1.33934
ENSG00000148985	0.72093	0.99953	0.72093	0.99961	0.76486
ENSG00000149054	0.71436	0.99953	0.68933	0.99961	0.67561
ENSG00000149091	0.86578	0.99953	0.88859	0.99961	1.10099
ENSG00000149100	0.78008	0.99953	0.75105	0.99961	1.08233
ENSG00000149177	0.49373	0.99953	0.47305	0.99961	1.96879
ENSG00000149179	0.86688	0.99953	0.84914	0.99961	0.91312
ENSG00000149196	0.51378	0.99953	0.50998	0.99961	1.4487
ENSG00000149218	0.35296	0.99953	0.13144	0.99961	0.29
ENSG00000149257	0.98812	0.99953	0.98851	0.99961	1.02356
ENSG00000149273	0.00052	0.09259	0.00087	0.08393	0.69762
ENSG00000149311	0.72977	0.99953	0.72649	0.99961	0.53972
ENSG00000149313	0.81159	0.99953	0.74435	0.99961	1.46194
ENSG00000149328	0.20285	0.99953	0.48813	0.99961	0.15391
ENSG00000149483	0.6372	0.99953	0.63333	0.99961	0.77632
ENSG00000149503	0.33172	0.99953	0.30984	0.99961	0.39255
ENSG00000149516	0.66736	0.99953	0.66736	0.99961	0.67628
ENSG00000149547	0.0125	0.45392	0.00565	0.26415	2.3489
ENSG00000149554	0.50398	0.99953	0.45917	0.99961	1.16082
ENSG00000149577	0.96015	0.99953	0.96116	0.99961	1.08088
ENSG00000149761	0.7268	0.99953	0.72511	0.99961	1.53774
ENSG00000149781	0.5568	0.99953	0.55612	0.99961	0.73819
ENSG00000149782	0.31697	0.99953	0.31553	0.99961	3.32523
ENSG00000149792	0.35597	0.99953	0.35597	0.99961	2.62635
ENSG00000149809	0.47961	0.99953	0.46921	0.99961	0.4215
ENSG00000149823	0.33276	0.99953	0.26397	0.99961	1.46208
ENSG00000150459	0.24792	0.99953	0.24792	0.99961	1.63631
ENSG00000150593	0.55907	0.99953	0.57739	0.99961	2.17762
ENSG00000150753	0.0181	0.55213	0	0	0.68517
ENSG00000150764	0.86129	0.99953	0.87208	0.99961	0.7179
ENSG00000150768	0.64186	0.99953	0.76899	0.99961	1.10331
ENSG00000150776	0.55904	0.99953	0.60772	0.99961	0.62027
ENSG00000150787	0.84907	0.99953	0.84834	0.99961	1.15993
ENSG00000150995	0.7087	0.99953	0.71411	0.99961	1.71138
ENSG00000151014	0.03926	0.79113	0.02414	0.55995	0.26718
ENSG00000151025	0.79649	0.99953	0.8225	0.99961	0.19609
ENSG00000151093	0.57044	0.99953	0.57044	0.99961	1.33166
ENSG00000151131	0.66437	0.99953	0.65803	0.99961	1.68099
ENSG00000151135	0.64646	0.99953	0.60695	0.99961	1.28751
ENSG00000151148	0.28492	0.99953	0.26888	0.99961	0.23982
ENSG00000151176	0.92721	0.99953	0.91845	0.99961	1.05191
ENSG00000151292	0.69654	0.99953	0.66904	0.99961	0.66504
ENSG00000151304	0.71227	0.99953	0.7104	0.99961	0.77108
ENSG00000151348	0.74326	0.99953	0.71382	0.99961	0.84857
ENSG00000151414	0.42734	0.99953	0.37377	0.99961	0.50961
ENSG00000151422	0.88611	0.99953	0.88348	0.99961	1.13775
ENSG00000151465	0.21515	0.99953	0.21321	0.99961	1.2962
ENSG00000151498	0.79711	0.99953	0.7962	0.99961	1.39494
ENSG00000151502	0.58446	0.99953	0.57697	0.99961	1.73783
ENSG00000151532	0.68542	0.99953	0.63984	0.99961	1.26131
ENSG00000151576	0.38795	0.99953	0.36812	0.99961	0.3675
ENSG00000151689	0.67677	0.99953	0.67677	0.99961	0.66973
ENSG00000151690	0.99522	0.99953	0.9954	0.99961	1.00947
ENSG00000151692	0.44672	0.99953	0.44782	0.99961	0.32066
ENSG00000151718	0.99648	0.99953	0.99592	0.99961	0.99736
ENSG00000151729	0.55003	0.99953	0.51126	0.99961	1.48612
ENSG00000151746	0.74198	0.99953	0.76736	0.99961	0.20047
ENSG00000151806	0.37705	0.99953	0.37705	0.99961	0.46982
ENSG00000151876	0.74852	0.99953	0.72464	0.99961	0.73982
ENSG00000151929	0.57451	0.99953	0.57101	0.99961	0.59379
ENSG00000152061	0.31846	0.99953	0.24972	0.99961	1.52776
ENSG00000152078	0.72899	0.99953	0.72864	0.99961	1.55347
ENSG00000152082	0.79683	0.99953	0.79683	0.99961	1.17927
ENSG00000152117	0.80783	0.99953	0.80695	0.99961	0.91491
ENSG00000152127	0.5913	0.99953	0.60555	0.99961	0.5509
ENSG00000152133	0.15474	0.99953	0.1089	0.99961	0.31515
ENSG00000152147	0.7088	0.99953	0.76238	0.99961	1.24218
ENSG00000152219	0.73386	0.99953	0.70303	0.99961	0.81454
ENSG00000152256	0.36356	0.99953	0.34285	0.99961	0.33666
ENSG00000152270	0.98971	0.99953	0.99015	0.99961	0.97546
ENSG00000152332	0.98416	0.99953	0.98221	0.99961	0.9926
ENSG00000152348	0.9826	0.99953	0.97984	0.99961	1.01316
ENSG00000152409	0.53933	0.99953	0.53027	0.99961	0.47253
ENSG00000152422	0.73534	0.99953	0.73386	0.99961	1.24499
ENSG00000152455	0.30167	0.99953	0.25703	0.99961	0.65053
ENSG00000152464	0.95053	0.99953	0.95037	0.99961	0.96541
ENSG00000152492	0.75943	0.99953	0.68589	0.99961	0.80855
ENSG00000152520	0.16528	0.99953	0.11941	0.99961	1.45653
ENSG00000152527	0.89359	0.99953	0.90937	0.99961	0.49354
ENSG00000152556	0.60671	0.99953	0.60914	0.99961	1.72206
ENSG00000152601	0.45188	0.99953	0.42748	0.99961	0.88422
ENSG00000152642	0.33326	0.99953	0.30965	0.99961	0.35217
ENSG00000152683	0.29174	0.99953	0.23298	0.99961	0.55
ENSG00000152684	0.63765	0.99953	0.63765	0.99961	0.76224
ENSG00000152804	0.67986	0.99953	0.67986	0.99961	1.91985
ENSG00000152818	0.7588	0.99953	0.87448	0.99961	0.55837
ENSG00000152904	0.46849	0.99953	0.46492	0.99961	2.13732
ENSG00000152942	0.15163	0.99953	0.11569	0.99961	0.52547
ENSG00000152944	0.88694	0.99953	0.8867	0.99961	1.04092
ENSG00000153015	0.77644	0.99953	0.75675	0.99961	1.05735
ENSG00000153029	0.95198	0.99953	0.95706	0.99961	0.88038
ENSG00000153037	0.69152	0.99953	0.63618	0.99961	0.74104
ENSG00000153044	0.74681	0.99953	0.74581	0.99961	0.83819
ENSG00000153046	0.14657	0.99953	0.12585	0.99961	1.25506
ENSG00000153094	0.48621	0.99953	0.43669	0.99961	0.55682
ENSG00000153113	0.58835	0.99953	0.53924	0.99961	1.43921
ENSG00000153130	0.34885	0.99953	0.37904	0.99961	3.40493
ENSG00000153147	0.59022	0.99953	0.54137	0.99961	0.72959
ENSG00000153157	0.80371	0.99953	0.8276	0.99961	1.14962
ENSG00000153179	0.34469	0.99953	0.34041	0.99961	2.13685
ENSG00000153201	0.82607	0.99953	0.80006	0.99961	1.07774
ENSG00000153214	0.97323	0.99953	0.97052	0.99961	0.97178
ENSG00000153363	0.32408	0.99953	0.25071	0.99961	0.39764
ENSG00000153558	0.82718	0.99953	0.83834	0.99961	0.02117
ENSG00000153561	0.41212	0.99953	0.35952	0.99961	0.52591
ENSG00000153574	0.80031	0.99953	0.7995	0.99961	0.87179
ENSG00000153914	0.55804	0.99953	0.49951	0.99961	1.38685
ENSG00000153936	0.66122	0.99953	0.61265	0.99961	1.16904
ENSG00000153989	0.32202	0.99953	0.25315	0.99961	1.525
ENSG00000154124	0.79927	0.99953	0.79268	0.99961	0.80171
ENSG00000154144	0.01037	0.43071	0.09318	0.98855	0.06454
ENSG00000154269	0.67829	0.99953	0.67572	0.99961	0.77619
ENSG00000154305	0.37506	0.99953	0.31834	0.99961	0.40698
ENSG00000154328	0.92447	0.99953	0.92447	0.99961	0.8977
ENSG00000154358	0.9002	0.99953	0.89597	0.99961	0.21198
ENSG00000154473	0.42289	0.99953	0.53454	0.99961	1.73168
ENSG00000154537	0.24994	0.99953	0.24994	0.99961	0.57722
ENSG00000154743	0.65759	0.99953	0.65637	0.99961	1.58413
ENSG00000154781	0.75455	0.99953	0.75738	0.99961	0.8251
ENSG00000154814	0.39032	0.99953	0.32263	0.99961	0.6823
ENSG00000155008	0.40933	0.99953	0.34972	0.99961	0.53571
ENSG00000155097	0.61681	0.99953	0.56108	0.99961	1.26928
ENSG00000155100	0.98228	0.99953	0.98033	0.99961	1.01604
ENSG00000155115	0.51279	0.99953	0.51279	0.99961	1.55447
ENSG00000155189	0.16863	0.99953	0.11561	0.99961	1.66627
ENSG00000155252	0.27692	0.99953	0.27692	0.99961	0.36967
ENSG00000155254	0.47851	0.99953	0.47851	0.99961	7.35224
ENSG00000155256	0.38819	0.99953	0.38191	0.99961	0.54285
ENSG00000155275	0.35879	0.99953	0.34886	0.99961	0.28999
ENSG00000155363	0.57638	0.99953	0.5741	0.99961	1.89189
ENSG00000155368	0.58807	0.99953	0.58754	0.99961	2.4296
ENSG00000155495	0.1579	0.99953	0.41006	0.99961	0.18136
ENSG00000155506	0.62199	0.99953	0.60356	0.99961	1.07664
ENSG00000155508	0.42334	0.99953	0.35551	0.99961	1.34359
ENSG00000155542	0.76801	0.99953	0.7469	0.99961	1.23637
ENSG00000155561	0.08943	0.99953	0.06952	0.90099	0.68531
ENSG00000155621	0.928	0.99953	0.92688	0.99961	0.93315
ENSG00000155636	0.47222	0.99953	0.46526	0.99961	0.39948
ENSG00000155827	0.83029	0.99953	0.83322	0.99961	0.73786
ENSG00000155846	0.91195	0.99953	0.8975	0.99961	0.94653
ENSG00000155903	0.86984	0.99953	0.8934	0.99961	1.08657
ENSG00000155959	0.9131	0.99953	0.91441	0.99961	0.98966
ENSG00000155975	0.42831	0.99953	0.37487	0.99961	0.51239
ENSG00000155980	0.76643	0.99953	0.77448	0.99961	0.62962
ENSG00000156026	0.60196	0.99953	0.54751	0.99961	0.81529
ENSG00000156110	0.00999	0.43071	0.01857	0.48801	1.15491
ENSG00000156162	0.10583	0.99953	0.03931	0.73916	0.22029
ENSG00000156170	0.68696	0.99953	0.64041	0.99961	0.84231
ENSG00000156384	0.66986	0.99953	0.66986	0.99961	1.99746
ENSG00000156398	0.99303	0.99953	0.99342	0.99961	0.99248
ENSG00000156471	0.98075	0.99953	0.98652	0.99961	0.99444
ENSG00000156500	0.74205	0.99953	0.74869	0.99961	1.56996
ENSG00000156502	0.28468	0.99953	0.28377	0.99961	1.6646
ENSG00000156515	0.39366	0.99953	0.39346	0.99961	1.31782
ENSG00000156531	0.74078	0.99953	0.70031	0.99961	1.15708
ENSG00000156599	0.8001	0.99953	0.79871	0.99961	0.91232
ENSG00000156639	0.53796	0.99953	0.48696	0.99961	1.17719
ENSG00000156650	0.93427	0.99953	0.93761	0.99961	0.84068
ENSG00000156671	0.89533	0.99953	0.88219	0.99961	0.91337
ENSG00000156697	0.01925	0.55545	0.00971	0.34218	1.97259
ENSG00000156735	0.06466	0.94138	0.04598	0.80953	0.4551
ENSG00000156787	0.28607	0.99953	0.25584	0.99961	0.48236
ENSG00000156795	0.96433	0.99953	0.95799	0.99961	1.02213
ENSG00000156831	0.86068	0.99953	0.86075	0.99961	0.95405
ENSG00000156928	0.74323	0.99953	0.7005	0.99961	0.8192
ENSG00000156931	0.32547	0.99953	0.29656	0.99961	0.50027
ENSG00000156976	0.03701	0.76547	0.03705	0.71205	0.76688
ENSG00000156983	0.1101	0.99953	0.09009	0.9742	1.30468
ENSG00000157014	0.80558	0.99953	0.79759	0.99961	1.29851
ENSG00000157036	0.70218	0.99953	0.66504	0.99961	0.78977
ENSG00000157077	0.30863	0.99953	0.24046	0.99961	1.57063
ENSG00000157107	0.86623	0.99953	0.85071	0.99961	0.88535
ENSG00000157181	0.02503	0.62346	0.01624	0.44196	1.56888
ENSG00000157184	0.8966	0.99953	0.91266	0.99961	0.45331
ENSG00000157191	0.01025	0.43071	0.01328	0.41367	2.00713
ENSG00000157224	0.88903	0.99953	0.90452	0.99961	0.52126
ENSG00000157259	0.35486	0.99953	0.37206	0.99961	0.59796
ENSG00000157500	0.51424	0.99953	0.72466	0.99961	0.3364
ENSG00000157600	0.54384	0.99953	0.48769	0.99961	1.20391
ENSG00000157613	0.60989	0.99953	0.60659	0.99961	0.52178
ENSG00000157657	0.26899	0.99953	0.24395	0.99961	0.31588
ENSG00000157693	0.16475	0.99953	0.13889	0.99961	0.21122
ENSG00000157741	0.80377	0.99953	0.78564	0.99961	0.76566
ENSG00000157796	0.94251	0.99953	0.94573	0.99961	0.88664
ENSG00000157827	0.96657	0.99953	0.96929	0.99961	13.6394
ENSG00000157916	0.71644	0.99953	0.71644	0.99961	1.25842
ENSG00000157933	0.90007	0.99953	0.88784	0.99961	0.91848
ENSG00000157954	0.86719	0.99953	0.84574	0.99961	1.07386
ENSG00000157978	0.23773	0.99953	0.2115	0.99961	0.27531
ENSG00000157985	0.97369	0.99953	0.96956	0.99961	0.97978
ENSG00000158019	0.1281	0.99953	0.24113	0.99961	0.53869
ENSG00000158023	0.55422	0.99953	0.52512	0.99961	0.43541
ENSG00000158092	0.31503	0.99953	0.31046	0.99961	0.43482
ENSG00000158158	0.51149	0.99953	0.49998	0.99961	0.46291
ENSG00000158286	0.87833	0.99953	0.88607	0.99961	1.1631
ENSG00000158373	0.2826	0.99953	0.2826	0.99961	2.24371
ENSG00000158417	0.68544	0.99953	0.68086	0.99961	0.95286
ENSG00000158435	0.97919	0.99953	0.9786	0.99961	0.97033
ENSG00000158467	0.96079	0.99953	0.96731	0.99961	1.2966
ENSG00000158483	0.20629	0.99953	0.20629	0.99961	0.32974
ENSG00000158526	0.67829	0.99953	0.67829	0.99961	0.82481
ENSG00000158552	0.37518	0.99953	0.35827	0.99961	0.35798
ENSG00000158636	0.89874	0.99953	0.88644	0.99961	0.91549
ENSG00000158639	0.15771	0.99953	0.15771	0.99961	3.88334
ENSG00000158669	0.48947	0.99953	0.42316	0.99961	1.33124
ENSG00000158716	0.58387	0.99953	0.58387	0.99961	0.58607
ENSG00000158747	0.95563	0.99953	0.95955	0.99961	2.6972
ENSG00000158793	0.98225	0.99953	0.98387	0.99961	0.95632
ENSG00000158863	0.34295	0.99953	0.15468	0.99961	0.31283
ENSG00000158864	0.51426	0.99953	0.51218	0.99961	1.32748
ENSG00000158882	0.25682	0.99953	0.25682	0.99961	0.3365
ENSG00000158941	0.12969	0.99953	0.08773	0.96541	1.56041
ENSG00000158985	0.87519	0.99953	0.86103	0.99961	1.03788
ENSG00000159023	0.61039	0.99953	0.56842	0.99961	1.13259
ENSG00000159335	0.42961	0.99953	0.42961	0.99961	0.50403
ENSG00000159352	0.02377	0.61486	0	0.00114	0.80767
ENSG00000159377	0	0.00405	1e-05	0.00258	1.58024
ENSG00000159399	0.99427	0.99953	0.99419	0.99961	1.00637
ENSG00000159596	0.74362	0.99953	0.74362	0.99961	0.8584
ENSG00000159685	0.71261	0.99953	0.71261	0.99961	1.29828
ENSG00000159788	0.98606	0.99953	0.987	0.99961	0.96223
ENSG00000159840	0.57675	0.99953	0.57675	0.99961	1.50899
ENSG00000160050	0.33494	0.99953	0.31247	0.99961	0.32896
ENSG00000160051	0.02934	0.66832	0.05849	0.8633	0.25561
ENSG00000160072	0.35523	0.99953	0.31713	0.99961	1.18705
ENSG00000160131	0.55724	0.99953	0.49605	0.99961	1.26999
ENSG00000160360	0.74143	0.99953	0.76039	0.99961	2.03043
ENSG00000160447	0.38714	0.99953	0.38714	0.99961	0.52536
ENSG00000160679	0.05378	0.90562	0.0403	0.74475	1.78092
ENSG00000160685	0.55758	0.99953	0.51609	0.99961	0.53377
ENSG00000160688	0.65899	0.99953	0.65736	0.99961	1.17232
ENSG00000160695	0.10997	0.99953	0.10997	0.99961	0.41919
ENSG00000160752	0.56208	0.99953	0.5613	0.99961	0.81946
ENSG00000160753	0.45383	0.99953	0.43607	0.99961	0.43791
ENSG00000160783	0.00589	0.32478	0.00783	0.31347	0.16629
ENSG00000160785	0.45248	0.99953	0.40005	0.99961	0.5189
ENSG00000160789	0.42493	0.99953	0.63684	0.99961	1.16188
ENSG00000160917	0.0196	0.5587	0.1926	0.99961	1.9016
ENSG00000160932	0.91694	0.99953	0.91694	0.99961	1.08581
ENSG00000160959	0.26128	0.99953	0.52912	0.99961	0.2236
ENSG00000160972	0.40887	0.99953	0.399	0.99961	0.35564
ENSG00000160991	0.41595	0.99953	0.40901	0.99961	2.15767
ENSG00000161011	0.02882	0.66812	0.0163	0.44196	1.74899
ENSG00000161021	0.85713	0.99953	0.83406	0.99961	1.08084
ENSG00000161036	0.93383	0.99953	0.93847	0.99961	1.07235
ENSG00000161057	0.00501	0.30087	0.00444	0.23714	0.61709
ENSG00000161203	0.37227	0.99953	0.36879	0.99961	2.05745
ENSG00000161204	0.41867	0.99953	0.36196	0.99961	1.41374
ENSG00000161813	0.41832	0.99953	0.38393	0.99961	1.1534
ENSG00000162139	0.92707	0.99953	0.92046	0.99961	1.08275
ENSG00000162174	0.18211	0.99953	0.10659	0.99961	0.31598
ENSG00000162222	0.45167	0.99953	0.45167	0.99961	0.66679
ENSG00000162227	0.56575	0.99953	0.55787	0.99961	0.49327
ENSG00000162300	0.27444	0.99953	0.21867	0.99961	0.40859
ENSG00000162337	0.8687	0.99953	0.86241	0.99961	1.21309
ENSG00000162368	0.83613	0.99953	0.83236	0.99961	0.97457
ENSG00000162378	0.88841	0.99953	0.87035	0.99961	0.92482
ENSG00000162419	0.30272	0.99953	0.2484	0.99961	0.57542
ENSG00000162430	0.25582	0.99953	0.11325	0.99961	0.28848
ENSG00000162433	0.73303	0.99953	0.73036	0.99961	1.36706
ENSG00000162437	0.60128	0.99953	0.79425	0.99961	0.39403
ENSG00000162521	0.12458	0.99953	0.13875	0.99961	0.87264
ENSG00000162522	0.75088	0.99953	0.72777	0.99961	0.73385
ENSG00000162543	0.37062	0.99953	0.62841	0.99961	0.28045
ENSG00000162594	0.94392	0.99953	0.94374	0.99961	0.9376
ENSG00000162599	0.89942	0.99953	0.88313	0.99961	1.06989
ENSG00000162607	0.88753	0.99953	0.88688	0.99961	0.9236
ENSG00000162616	0.1216	0.99953	0.1	0.99961	0.25648
ENSG00000162623	0.12452	0.99953	0.07609	0.90839	0.27183
ENSG00000162636	0.96431	0.99953	0.95108	0.99961	1.0487
ENSG00000162650	0.53328	0.99953	0.4886	0.99961	0.5248
ENSG00000162664	0.12947	0.99953	0.08552	0.95609	2.09866
ENSG00000162688	0.43506	0.99953	0.4076	0.99961	0.58642
ENSG00000162695	0.80797	0.99953	0.78387	0.99961	0.84425
ENSG00000162722	0.1643	0.99953	0.12211	0.99961	0.38137
ENSG00000162733	0.84473	0.99953	0.86589	0.99961	0.35082
ENSG00000162734	0.58789	0.99953	0.54582	0.99961	0.71977
ENSG00000162736	0.06884	0.96454	0.06184	0.87152	0.25808
ENSG00000162769	0.25222	0.99953	0.39466	0.99961	1.48209
ENSG00000162772	0.80374	0.99953	0.80374	0.99961	0.88866
ENSG00000162775	0.86113	0.99953	0.86113	0.99961	1.13894
ENSG00000162783	0.03407	0.74473	0.02204	0.52573	0.28897
ENSG00000162819	0.47479	0.99953	0.43933	0.99961	1.14057
ENSG00000162849	0.992	0.99953	0.99262	0.99961	1.28007
ENSG00000162852	0.41766	0.99953	0.53669	0.99961	0.79109
ENSG00000162869	0.44471	0.99953	0.42701	0.99961	0.43502
ENSG00000162889	0.62122	0.99953	0.61996	0.99961	1.20545
ENSG00000162909	0.27595	0.99953	0.20963	0.99961	1.59717
ENSG00000162924	0.33493	0.99953	0.32074	0.99961	0.25451
ENSG00000162928	0.42336	0.99953	0.36873	0.99961	0.65685
ENSG00000162929	0.86585	0.99953	0.8703	0.99961	0.7722
ENSG00000162972	0.46565	0.99953	0.46565	0.99961	0.6759
ENSG00000162976	0.57042	0.99953	0.56659	0.99961	0.48689
ENSG00000162999	0.99659	0.99953	0.99935	0.99961	0.99504
ENSG00000163001	0.61666	0.99953	0.61666	0.99961	0.69559
ENSG00000163002	0.65866	0.99953	0.62963	0.99961	1.09095
ENSG00000163006	0.69594	0.99953	0.65606	0.99961	0.88405
ENSG00000163009	0.95234	0.99953	0.95044	0.99961	1.0728
ENSG00000163041	0.06562	0.95122	0.07219	0.90417	1.18052
ENSG00000163050	0.40747	0.99953	0.39033	0.99961	0.37419
ENSG00000163072	0.73791	0.99953	0.73791	0.99961	0.71761
ENSG00000163104	0.77368	0.99953	0.73796	0.99961	0.87336
ENSG00000163110	0.8649	0.99953	0.84798	0.99961	1.04547
ENSG00000163125	0.29297	0.99953	0.23246	0.99961	1.36261
ENSG00000163138	0.16789	0.99953	0.16789	0.99961	0.31714
ENSG00000163156	0.05904	0.92862	0.05904	0.8633	0.36686
ENSG00000163249	0.32152	0.99953	0.5934	0.99961	0.22968
ENSG00000163319	0.87858	0.99953	0.87858	0.99961	1.06141
ENSG00000163349	0.22244	0.99953	0.1671	0.99961	0.32588
ENSG00000163382	0.05274	0.90485	0.03222	0.66067	1.64596
ENSG00000163389	0.45414	0.99953	0.40256	0.99961	0.45882
ENSG00000163399	0.76311	0.99953	0.75975	0.99961	1.17994
ENSG00000163444	0.4836	0.99953	0.59536	0.99961	0.75439
ENSG00000163466	0.4345	0.99953	0.42973	0.99961	1.59164
ENSG00000163467	0.96944	0.99953	0.98582	0.99961	0.88943
ENSG00000163527	0.01035	0.43071	0.22084	0.99961	1.76931
ENSG00000163535	0.2781	0.99953	0.17998	0.99961	0.38304
ENSG00000163536	0.96691	0.99953	0.96691	0.99961	0.95386
ENSG00000163558	0.47491	0.99953	0.59248	0.99961	0.72821
ENSG00000163605	0.41694	0.99953	0.41502	0.99961	1.34967
ENSG00000163607	0.86968	0.99953	0.80114	0.99961	0.83811
ENSG00000163655	0.47296	0.99953	0.44659	0.99961	1.11992
[truncated: 1,364 more rows]

## Sheet: a-196
gene_id	unadjusted_pvals_linear_corr	adjusted_pvals_linear_corr	unadjusted_pvals_lowess_corr	adjusted_pvals_lowess_corr	mean_ratio
ENSG00000000460	0.90034	0.99999	0.88629	0.99999	1.09259
ENSG00000000971	0.73014	0.99999	0.7338	0.99999	0.48359
ENSG00000001167	0.91861	0.99999	0.91161	0.99999	1.04057
ENSG00000001461	0.96161	0.99999	0.9572	0.99999	0.95782
ENSG00000001629	0.90546	0.99999	0.89063	0.99999	1.0451
ENSG00000002549	0.18458	0.99999	0.13086	0.99999	0.5371
ENSG00000002586	0.59353	0.99999	0.53687	0.99999	1.21943
ENSG00000003400	0.89402	0.99999	0.88808	0.99999	0.84521
ENSG00000003402	0.86964	0.99999	0.86952	0.99999	0.75769
ENSG00000003509	0.68826	0.99999	0.65221	0.99999	0.68879
ENSG00000003756	0.59841	0.99999	0.51767	0.99999	0.78252
ENSG00000004059	0.59774	0.99999	0.50051	0.99999	0.7461
ENSG00000004478	0.95739	0.99999	0.95318	0.99999	0.94867
ENSG00000004487	0.88733	0.99999	0.87111	0.99999	1.10195
ENSG00000004534	0.82811	0.99999	0.81626	0.99999	0.96303
ENSG00000004766	0.80573	0.99999	0.78848	0.99999	0.76329
ENSG00000004866	0.8283	0.99999	0.80723	0.99999	0.94383
ENSG00000004961	0.97408	0.99999	0.96981	0.99999	1.01651
ENSG00000005022	0.88658	0.99999	0.8867	0.99999	0.96105
ENSG00000005059	0.51441	0.99999	0.48397	0.99999	1.79882
ENSG00000005249	0.9634	0.99999	0.96097	0.99999	1.0131
ENSG00000005302	0.85711	0.99999	0.86631	0.99999	1.41476
ENSG00000005469	0.26688	0.99999	0.72345	0.99999	0.36632
ENSG00000005483	0.75479	0.99999	0.74207	0.99999	1.04816
ENSG00000005486	0.54716	0.99999	0.46535	0.99999	1.32632
ENSG00000005889	0.78332	0.99999	0.75161	0.99999	1.09596
ENSG00000006451	0.64582	0.99999	0.60834	0.99999	1.11445
ENSG00000006530	0.28549	0.99999	0.21884	0.99999	1.51598
ENSG00000006576	0.83487	0.99999	0.80847	0.99999	0.91243
ENSG00000006607	0.95915	0.99999	0.95454	0.99999	1.04618
ENSG00000006634	0.88736	0.99999	0.8987	0.99999	0.97328
ENSG00000006652	0.43306	0.99999	0.37023	0.99999	1.2746
ENSG00000006704	0.74448	0.99999	0.70473	0.99999	1.14743
ENSG00000006747	0.87417	0.99999	0.89046	0.99999	1.58921
ENSG00000006831	0.774	0.99999	0.75651	0.99999	0.94762
ENSG00000007944	0.93638	0.99999	0.93307	0.99999	1.01205
ENSG00000008083	0.65907	0.99999	0.63166	0.99999	0.91533
ENSG00000008324	0.00119	0.59051	0.00121	0.25293	0.46934
ENSG00000008394	0.64064	0.99999	0.63366	0.99999	0.73924
ENSG00000008952	0.12551	0.99999	0.09077	0.99999	0.6259
ENSG00000009335	0.81682	0.99999	0.80778	0.99999	0.96571
ENSG00000009780	0.85928	0.99999	0.82439	0.99999	0.90916
ENSG00000009844	0.91523	0.99999	0.90179	0.99999	1.04161
ENSG00000010072	0.7504	0.99999	0.66079	0.99999	0.78709
ENSG00000010165	0.71664	0.99999	0.68063	0.99999	0.89801
ENSG00000010219	0.86887	0.99999	0.87093	0.99999	0.73749
ENSG00000010270	0.86882	0.99999	0.81438	0.99999	0.88595
ENSG00000010292	0.76918	0.99999	0.73545	0.99999	0.90051
ENSG00000010318	0.82766	0.99999	0.83583	0.99999	0.60393
ENSG00000010322	0.53588	0.99999	0.47492	0.99999	1.39767
ENSG00000010626	0.422	0.99999	0.4403	0.99999	2.96728
ENSG00000010704	0.89809	0.99999	0.91493	0.99999	2.14087
ENSG00000011007	0.27474	0.99999	0.23746	0.99999	0.79103
ENSG00000011009	0.08744	0.99999	0.08309	0.99999	0.25301
ENSG00000011021	0.89526	0.99999	0.87908	0.99999	1.0839
ENSG00000011105	0.97492	0.99999	0.97874	0.99999	1.41485
ENSG00000011198	0.53368	0.99999	0.49276	0.99999	0.86495
ENSG00000011376	0.3389	0.99999	0.28162	0.99999	1.28709
ENSG00000011426	0.92165	0.99999	0.91435	0.99999	1.02005
ENSG00000011454	0.76984	0.99999	0.74035	0.99999	1.23726
ENSG00000011523	0.75301	0.99999	0.7453	0.99999	1.45256
ENSG00000012174	0.86	0.99999	0.87335	0.99999	1.49798
ENSG00000012232	0.86225	0.99999	0.87702	0.99999	0.54987
ENSG00000012779	0.9578	0.99999	0.97069	0.99999	0.68154
ENSG00000013288	0.66837	0.99999	0.68992	0.99999	0.52454
ENSG00000013374	0.38332	0.99999	0.32848	0.99999	0.39831
ENSG00000013503	0.48315	0.99999	0.42151	0.99999	0.76988
ENSG00000013561	0.73618	0.99999	0.72739	0.99999	0.59081
ENSG00000013573	0.92733	0.99999	0.91583	0.99999	1.05527
ENSG00000013810	0.32304	0.99999	0.37332	0.99999	1.21795
ENSG00000014123	0.77467	0.99999	0.72994	0.99999	0.74896
ENSG00000014138	0.60211	0.99999	0.58484	0.99999	1.72085
ENSG00000014216	0.8094	0.99999	0.78155	0.99999	1.08218
ENSG00000014641	0.99753	0.99999	0.99626	0.99999	1.00222
ENSG00000014824	0.94068	0.99999	0.93092	0.99999	1.03502
ENSG00000015171	0.74219	0.99999	0.74274	0.99999	1.56473
ENSG00000015285	0.49437	0.99999	0.49437	0.99999	5.83025
ENSG00000015479	0.65432	0.99999	0.61096	0.99999	0.8714
ENSG00000017260	0.5653	0.99999	0.50751	0.99999	1.38118
ENSG00000018189	0.84456	0.99999	0.83437	0.99999	1.23262
ENSG00000018510	0.70748	0.99999	0.67173	0.99999	1.10488
ENSG00000018699	0.26159	0.99999	0.26074	0.99999	1.12609
ENSG00000019144	0.99538	0.99999	0.99564	0.99999	0.98811
ENSG00000019995	0.95972	0.99999	0.96649	0.99999	1.3296
ENSG00000020129	0.68517	0.99999	0.64036	0.99999	0.75351
ENSG00000021574	0.69245	0.99999	0.64635	0.99999	1.23253
ENSG00000021826	0.99332	0.99999	0.99416	0.99999	1.14736
ENSG00000022840	0.94993	0.99999	0.94584	0.99999	1.01172
ENSG00000023330	0.35109	0.99999	0.31009	0.99999	0.63288
ENSG00000023697	0.06939	0.99999	0.14282	0.99999	0.12865
ENSG00000023734	0.66855	0.99999	0.65282	0.99999	1.13311
ENSG00000023892	0.67376	0.99999	0.66623	0.99999	1.20427
ENSG00000023902	0.66151	0.99999	0.66151	0.99999	1.67556
ENSG00000024048	0.92563	0.99999	0.91428	0.99999	0.96756
ENSG00000024862	0.38605	0.99999	0.35868	0.99999	0.71013
ENSG00000025156	0.42557	0.99999	0.41471	0.99999	1.36701
ENSG00000025423	0.72415	0.99999	0.72415	0.99999	1.7139
ENSG00000025434	0.4782	0.99999	0.42522	0.99999	1.61179
ENSG00000025800	0.52885	0.99999	0.52564	0.99999	1.07149
ENSG00000026025	0.62772	0.99999	0.58872	0.99999	0.61225
ENSG00000027847	0.95283	0.99999	0.95054	0.99999	0.93804
ENSG00000028116	0.73124	0.99999	0.70649	0.99999	1.07272
ENSG00000028137	0.58476	0.99999	0.57812	0.99999	0.76428
ENSG00000028203	0.77688	0.99999	0.74149	0.99999	1.14171
ENSG00000028839	0.08495	0.99999	0.05929	0.99999	0.59863
ENSG00000029993	0.51991	0.99999	0.61057	0.99999	0.75877
ENSG00000031691	0.14889	0.99999	0.10966	0.99999	1.41318
ENSG00000031698	0.43957	0.99999	0.42174	0.99999	0.80992
ENSG00000032742	0.37189	0.99999	0.31377	0.99999	1.76569
ENSG00000033100	0.82319	0.99999	0.82848	0.99999	1.43097
ENSG00000033122	0.90235	0.99999	0.91829	0.99999	0.29352
ENSG00000034510	0.66382	0.99999	0.54326	0.99999	0.91784
ENSG00000034693	0.9612	0.99999	0.95985	0.99999	0.97355
ENSG00000035403	0.92967	0.99999	0.91823	0.99999	0.96265
ENSG00000035720	0.53032	0.99999	0.84202	0.99999	65.2071
ENSG00000036054	0.22833	0.99999	0.17293	0.99999	1.41497
ENSG00000037241	0.21723	0.99999	0.21723	0.99999	0.65733
ENSG00000037749	0.88245	0.99999	0.88299	0.99999	0.77528
ENSG00000038210	0.62998	0.99999	0.66991	0.99999	0.41095
ENSG00000038274	0.51139	0.99999	0.44645	0.99999	0.71111
ENSG00000038382	0.96627	0.99999	0.96944	0.99999	6.59573
ENSG00000039123	0.10955	0.99999	0.09491	0.99999	0.75938
ENSG00000039319	0.8335	0.99999	0.82926	0.99999	1.30491
ENSG00000039560	0.74742	0.99999	0.70805	0.99999	1.17627
ENSG00000040275	0.87733	0.99999	0.86985	0.99999	0.95384
ENSG00000040487	0.93388	0.99999	0.92834	0.99999	1.01574
ENSG00000040933	0.89938	0.99999	0.90073	0.99999	1.21711
ENSG00000041988	0.35527	0.99999	0.24981	0.99999	0.58488
ENSG00000042429	0.83612	0.99999	0.80627	0.99999	1.1591
ENSG00000043143	0.84075	0.99999	0.81252	0.99999	1.19145
ENSG00000044115	0.67832	0.99999	0.63294	0.99999	1.14926
ENSG00000046651	0.26156	0.99999	0.39631	0.99999	1.81991
ENSG00000047056	0.85953	0.99999	0.83873	0.99999	1.12123
ENSG00000047188	0.79083	0.99999	0.77887	0.99999	1.33123
ENSG00000047315	0.07459	0.99999	0.11601	0.99999	1.52825
ENSG00000047597	0.72482	0.99999	0.86651	0.99999	0.45162
ENSG00000047644	0.92494	0.99999	0.94876	0.99999	0.5924
ENSG00000048140	0.75301	0.99999	0.71677	0.99999	0.80575
ENSG00000048342	0.90818	0.99999	0.91999	0.99999	1.4109
ENSG00000048707	0.90896	0.99999	0.89624	0.99999	0.91716
ENSG00000048740	0.84507	0.99999	0.82753	0.99999	0.83326
ENSG00000048828	0.92115	0.99999	0.91064	0.99999	0.97222
ENSG00000048991	0.9852	0.99999	0.98281	0.99999	0.99241
ENSG00000049245	0.12766	0.99999	0.08805	0.99999	0.56455
ENSG00000049246	0.6964	0.99999	0.68246	0.99999	1.5254
ENSG00000049323	0.50472	0.99999	0.44162	0.99999	1.26686
ENSG00000049618	0.83005	0.99999	0.8081	0.99999	0.8361
ENSG00000049860	0.61516	0.99999	0.55927	0.99999	1.27166
ENSG00000049883	0.72999	0.99999	0.72429	0.99999	1.52613
ENSG00000050344	0.69565	0.99999	0.70635	0.99999	1.82593
ENSG00000050426	0.93327	0.99999	0.93697	0.99999	0.96912
ENSG00000051620	0.77928	0.99999	0.79697	0.99999	0.40226
ENSG00000052126	0.96592	0.99999	0.96087	0.99999	1.02946
ENSG00000052795	0.84981	0.99999	0.82655	0.99999	1.11816
ENSG00000052802	0.1944	0.99999	0.33229	0.99999	0.74181
ENSG00000052841	0.86896	0.99999	0.85232	0.99999	0.95598
ENSG00000053372	0.29965	0.99999	0.30148	0.99999	0.84941
ENSG00000053900	0.58365	0.99999	0.56073	0.99999	1.7074
ENSG00000054118	0.23756	0.99999	0.2744	0.99999	1.07637
ENSG00000054148	0.57556	0.99999	0.57556	0.99999	1.52357
ENSG00000054282	0.959	0.99999	0.95225	0.99999	1.02453
ENSG00000054392	0.98868	0.99999	0.99056	0.99999	4.30826
ENSG00000054523	0.83192	0.99999	0.81937	0.99999	0.77886
ENSG00000054967	0.84726	0.99999	0.84709	0.99999	0.71831
ENSG00000055044	0.98501	0.99999	0.98519	0.99999	1.00271
ENSG00000055070	0.16919	0.99999	0.13807	0.99999	0.73526
ENSG00000055130	0.77903	0.99999	0.77938	0.99999	1.02938
ENSG00000055208	0.94745	0.99999	0.93949	0.99999	0.97752
ENSG00000055211	0.57522	0.99999	0.52335	0.99999	1.25087
ENSG00000056736	0.54844	0.99999	0.59009	0.99999	3.32361
ENSG00000056998	0.72199	0.99999	0.7428	0.99999	1.96179
ENSG00000057252	0.69743	0.99999	0.65134	0.99999	1.17816
ENSG00000057757	0.89173	0.99999	0.88777	0.99999	0.97058
ENSG00000057935	0.97568	0.99999	0.97235	0.99999	1.0232
ENSG00000058063	0.62442	0.99999	0.57084	0.99999	0.81221
ENSG00000058262	0.44703	0.99999	0.38193	0.99999	1.29409
ENSG00000058453	0.9239	0.99999	0.93454	0.99999	1.37523
ENSG00000058668	0.9566	0.99999	0.94979	0.99999	1.03367
ENSG00000059377	0.98118	0.99999	0.98409	0.99999	1.29491
ENSG00000059728	0.32554	0.99999	0.25673	0.99999	1.55569
ENSG00000059769	0.1611	0.99999	0.1611	0.99999	0.30462
ENSG00000060237	0.90116	0.99999	0.88641	0.99999	0.95857
ENSG00000060339	0.56758	0.99999	0.55945	0.99999	0.93078
ENSG00000060642	0.79545	0.99999	0.79609	0.99999	0.62101
ENSG00000060749	0.8485	0.99999	0.82417	0.99999	0.8986
ENSG00000061794	0.27531	0.99999	0.27918	0.99999	0.84568
ENSG00000061936	0.91794	0.99999	0.90933	0.99999	1.02303
ENSG00000061987	0.92888	0.99999	0.92171	0.99999	0.916
ENSG00000062194	0.78676	0.99999	0.7725	0.99999	0.95443
ENSG00000063046	0.94835	0.99999	0.95953	0.99999	0.99023
ENSG00000063438	0.9395	0.99999	0.94763	0.99999	1.27731
ENSG00000063587	0.66596	0.99999	0.65599	0.99999	1.63756
ENSG00000063601	0.96464	0.99999	0.95881	0.99999	1.02239
ENSG00000063978	0.78479	0.99999	0.76814	0.99999	0.95027
ENSG00000064012	0.7067	0.99999	0.67333	0.99999	0.70097
ENSG00000064201	0.99425	0.99999	0.99464	0.99999	1.01574
ENSG00000064651	0.95852	0.99999	0.9525	0.99999	1.03707
ENSG00000064652	0.7442	0.99999	0.721	0.99999	1.2766
ENSG00000064703	0.39398	0.99999	0.32479	0.99999	0.64813
ENSG00000064763	0.92729	0.99999	0.93059	0.99999	0.82894
ENSG00000064933	0.73309	0.99999	0.69904	0.99999	1.27544
ENSG00000064999	0.74537	0.99999	0.71329	0.99999	1.26627
ENSG00000065029	0.93392	0.99999	0.92875	0.99999	1.0907
ENSG00000065060	0.96401	0.99999	0.95983	0.99999	0.9607
ENSG00000065135	0.77764	0.99999	0.75087	0.99999	1.24345
ENSG00000065183	0.76451	0.99999	0.74072	0.99999	0.7348
ENSG00000065243	0.86617	0.99999	0.84579	0.99999	0.94074
ENSG00000065328	0.09486	0.99999	0.06342	0.99999	1.53495
ENSG00000065357	0.94271	0.99999	0.94065	0.99999	0.28557
ENSG00000065485	0.32577	0.99999	0.25696	0.99999	1.48644
ENSG00000065491	0.84636	0.99999	0.83097	0.99999	1.07982
ENSG00000065518	0.42683	0.99999	0.38796	0.99999	1.16351
ENSG00000065526	0.61962	0.99999	0.57322	0.99999	1.14871
ENSG00000065548	0.33539	0.99999	0.30235	0.99999	0.83191
ENSG00000065613	0.62862	0.99999	0.58495	0.99999	1.40807
ENSG00000065615	0.38658	0.99999	0.35653	0.99999	2.14439
ENSG00000065665	0.85408	0.99999	0.86047	0.99999	1.37697
ENSG00000065802	0.65487	0.99999	0.61145	0.99999	0.68662
ENSG00000065882	0.91946	0.99999	0.9279	0.99999	0.73554
ENSG00000065883	0.95039	0.99999	0.94469	0.99999	1.05551
ENSG00000065911	0.16424	0.99999	0.14147	0.99999	0.66287
ENSG00000065978	0.55746	0.99999	0.55765	0.99999	0.82372
ENSG00000066027	0.98851	0.99999	0.98831	0.99999	0.99424
ENSG00000066084	0.71942	0.99999	0.67688	0.99999	0.80323
ENSG00000066117	0.92283	0.99999	0.91022	0.99999	1.04338
ENSG00000066135	0.46	0.99999	0.47585	0.99999	2.55524
ENSG00000066136	0.43607	0.99999	0.3896	0.99999	0.82602
ENSG00000066379	0.88552	0.99999	0.86962	0.99999	0.89571
ENSG00000066583	0.39284	0.99999	0.3536	0.99999	0.59603
ENSG00000066651	0.94623	0.99999	0.93754	0.99999	1.02779
ENSG00000066697	0.57586	0.99999	0.53341	0.99999	1.35107
ENSG00000066855	0.7771	0.99999	0.74446	0.99999	1.09938
ENSG00000066923	0.99844	0.99999	0.9987	0.99999	1.01961
ENSG00000067057	0.35031	0.99999	0.34352	0.99999	0.89126
ENSG00000067066	0.75555	0.99999	0.71608	0.99999	0.66616
ENSG00000067533	0.20544	0.99999	0.21949	0.99999	0.72507
ENSG00000067704	0.97615	0.99999	0.97809	0.99999	1.00893
ENSG00000068078	0.7659	0.99999	0.68652	0.99999	1.34252
ENSG00000068354	0.53085	0.99999	0.48721	0.99999	0.49971
ENSG00000068383	0.76102	0.99999	0.74551	0.99999	1.36658
ENSG00000068438	0.87627	0.99999	0.87627	0.99999	0.90156
ENSG00000068724	0.8338	0.99999	0.81462	0.99999	0.82427
ENSG00000068796	0.88982	0.99999	0.87181	0.99999	0.93427
ENSG00000068912	0.92534	0.99999	0.91567	0.99999	0.92609
ENSG00000069020	0.8585	0.99999	0.86593	0.99999	0.66338
ENSG00000069424	0.45952	0.99999	0.39303	0.99999	1.50055
ENSG00000069482	0.60746	0.99999	0.74702	0.99999	1.11361
ENSG00000069493	0.69972	0.99999	0.94835	0.99999	1.64404
ENSG00000069849	0.97196	0.99999	0.97196	0.99999	0.99072
ENSG00000070047	0.93933	0.99999	0.93366	0.99999	1.01552
ENSG00000070081	0.94477	0.99999	0.93571	0.99999	0.96447
ENSG00000070190	0.47839	0.99999	0.42607	0.99999	0.49112
ENSG00000070501	0.94711	0.99999	0.95932	0.99999	0.98307
ENSG00000070614	0.92489	0.99999	0.91689	0.99999	1.08864
ENSG00000070718	0.92895	0.99999	0.93008	0.99999	1.15752
ENSG00000070814	0.38821	0.99999	0.31957	0.99999	1.37878
ENSG00000070831	0.95164	0.99999	0.95164	0.99999	1.04665
ENSG00000071051	0.43976	0.99999	0.43335	0.99999	1.32245
ENSG00000071054	0.95461	0.99999	0.94983	0.99999	1.0127
ENSG00000071082	0.00487	0.97065	0.00689	0.69979	0.76304
ENSG00000071243	0.88791	0.99999	0.8761	0.99999	1.03178
ENSG00000071462	0.98512	0.99999	0.98074	0.99999	0.99238
ENSG00000071539	0.51233	0.99999	0.45335	0.99999	0.59572
ENSG00000071553	0.86548	0.99999	0.86639	0.99999	0.74166
ENSG00000071575	0.78807	0.99999	0.79832	0.99999	1.58507
ENSG00000071859	0.8675	0.99999	0.81741	0.99999	0.87666
ENSG00000071909	0.76392	0.99999	0.79888	0.99999	2.97675
ENSG00000071967	0.94429	0.99999	0.93535	0.99999	0.95977
ENSG00000072135	0.78315	0.99999	0.76705	0.99999	0.71788
ENSG00000072182	0.75765	0.99999	0.71951	0.99999	0.85089
ENSG00000072195	0.93735	0.99999	0.94785	0.99999	1.85298
ENSG00000072401	0.89698	0.99999	0.8558	0.99999	0.88464
ENSG00000072518	0.89863	0.99999	0.88393	0.99999	1.04098
ENSG00000072571	0.19347	0.99999	0.1374	0.99999	1.57131
ENSG00000072756	0.86684	0.99999	0.84556	0.99999	1.09642
ENSG00000073111	0.91854	0.99999	0.9098	0.99999	1.02327
ENSG00000073331	0.92299	0.99999	0.93577	0.99999	0.40629
ENSG00000073578	0.39314	0.99999	0.56119	0.99999	0.83526
ENSG00000073711	0.90265	0.99999	0.90596	0.99999	3.31793
ENSG00000073803	0.99801	0.99999	0.99833	0.99999	0.97505
ENSG00000073849	0.88076	0.99999	0.87649	0.99999	1.09094
ENSG00000074266	0.89741	0.99999	0.8844	0.99999	0.9511
ENSG00000074582	0.7527	0.99999	0.71947	0.99999	0.77855
ENSG00000075035	0.87865	0.99999	0.89261	0.99999	1.49527
ENSG00000075089	0.72511	0.99999	0.67343	0.99999	0.6993
ENSG00000075239	0.57682	0.99999	0.52368	0.99999	0.63944
ENSG00000075292	0.76213	0.99999	0.72463	0.99999	0.8537
ENSG00000075391	0.95486	0.99999	0.95514	0.99999	0.15875
ENSG00000075407	0.88654	0.99999	0.88045	0.99999	0.83275
ENSG00000075415	0.79703	0.99999	0.77248	0.99999	1.06778
ENSG00000075420	0.92924	0.99999	0.91864	0.99999	1.06024
ENSG00000075618	0.70322	0.99999	0.69044	0.99999	1.05557
ENSG00000075785	0.02896	0.99999	0.00061	0.1392	1.29538
ENSG00000075790	0.88498	0.99999	0.86642	0.99999	1.06192
ENSG00000075884	0.87171	0.99999	0.9394	0.99999	0.67653
ENSG00000075914	0.46403	0.99999	0.45981	0.99999	0.81121
ENSG00000075975	0.94439	0.99999	0.94229	0.99999	1.00952
ENSG00000076043	0.71343	0.99999	0.69542	0.99999	0.75859
ENSG00000076053	0.78276	0.99999	0.76433	0.99999	0.73166
ENSG00000076201	0.81777	0.99999	0.78964	0.99999	0.86432
ENSG00000076242	0.55639	0.99999	0.54582	0.99999	1.07623
ENSG00000076248	0.25376	0.99999	0.23606	0.99999	1.36467
ENSG00000076321	0.14332	0.99999	0.11349	0.99999	1.32544
ENSG00000076513	0.51219	0.99999	0.45304	0.99999	0.59726
ENSG00000077044	0.9271	0.99999	0.9158	0.99999	1.05816
ENSG00000077157	0.98602	0.99999	0.9857	0.99999	0.97564
ENSG00000077232	0.86241	0.99999	0.86236	0.99999	1.28192
ENSG00000077327	0.8398	0.99999	0.82514	0.99999	1.21588
ENSG00000077380	0.66723	0.99999	0.69084	0.99999	1.09335
ENSG00000077514	0.94023	0.99999	0.93046	0.99999	0.96016
ENSG00000077684	0.8675	0.99999	0.84725	0.99999	0.94088
ENSG00000077713	0.8076	0.99999	0.82012	0.99999	1.58029
ENSG00000077721	0.87365	0.99999	0.85992	0.99999	1.1246
ENSG00000078061	0.15484	0.99999	0.04642	0.99999	0.3739
ENSG00000078124	0.75131	0.99999	0.71575	0.99999	1.2209
ENSG00000078140	0.91659	0.99999	0.8523	0.99999	1.01159
ENSG00000078177	0.5595	0.99999	0.5188	0.99999	1.58664
ENSG00000078246	0.70478	0.99999	0.6838	0.99999	1.62407
ENSG00000078269	0.837	0.99999	0.81932	0.99999	1.1926
ENSG00000078403	0.92715	0.99999	0.923	0.99999	1.01429
ENSG00000078668	0.07757	0.99999	0.0524	0.99999	0.56796
ENSG00000078674	0.85892	0.99999	0.83778	0.99999	1.06188
ENSG00000078795	0.9666	0.99999	0.97136	0.99999	0.47389
ENSG00000078967	0.89988	0.99999	0.90459	0.99999	1.2568
ENSG00000079156	0.94018	0.99999	0.93145	0.99999	0.94807
ENSG00000079246	0.69534	0.99999	0.69534	0.99999	1.13672
ENSG00000079335	0.64937	0.99999	0.60524	0.99999	0.86841
ENSG00000079459	0.66185	0.99999	0.66273	0.99999	0.92933
ENSG00000079785	0.33478	0.99999	0.327	0.99999	0.82612
ENSG00000080345	0.88373	0.99999	0.86962	0.99999	0.96291
ENSG00000080371	0.89762	0.99999	0.89204	0.99999	1.15948
ENSG00000080503	0.89743	0.99999	0.89528	0.99999	1.18767
ENSG00000081026	0.84543	0.99999	0.8629	0.99999	1.64029
ENSG00000081059	0.95333	0.99999	0.95736	0.99999	0.86158
ENSG00000081154	0.0421	0.99999	0.02933	0.99999	0.59057
ENSG00000081237	0.87174	0.99999	0.88056	0.99999	1.37875
ENSG00000081307	0.75376	0.99999	0.77675	0.99999	1.95347
ENSG00000081721	0.68424	0.99999	0.65914	0.99999	0.9231
ENSG00000081760	0.85726	0.99999	0.8595	0.99999	1.3175
ENSG00000081791	0.90296	0.99999	0.8979	0.99999	0.85535
ENSG00000081985	0.68097	0.99999	0.71181	0.99999	2.38596
ENSG00000082068	0.86413	0.99999	0.85096	0.99999	1.03624
ENSG00000082146	0.90411	0.99999	0.91193	0.99999	1.30007
ENSG00000082153	0.71983	0.99999	0.66886	0.99999	1.18337
ENSG00000082213	0.6416	0.99999	0.63503	0.99999	0.77198
ENSG00000082258	0.84018	0.99999	0.81454	0.99999	1.11052
ENSG00000082269	0.44407	0.99999	0.41134	0.99999	1.95094
ENSG00000082458	0.95842	0.99999	0.96151	0.99999	0.88467
ENSG00000082512	0.95586	0.99999	0.96292	0.99999	0.74446
ENSG00000082515	0.10817	0.99999	0.08704	0.99999	0.49445
ENSG00000082805	0.85759	0.99999	0.86195	0.99999	1.34223
ENSG00000082996	0.81812	0.99999	0.83111	0.99999	0.66498
ENSG00000083097	0.98702	0.99999	0.98884	0.99999	0.77147
ENSG00000083123	0.65175	0.99999	0.61605	0.99999	1.58638
ENSG00000083312	0.51121	0.99999	0.45672	0.99999	1.19856
ENSG00000083444	0.94291	0.99999	0.93379	0.99999	1.02834
ENSG00000083642	0.78162	0.99999	0.75371	0.99999	1.22584
ENSG00000083750	0.62012	0.99999	0.58433	0.99999	0.57907
ENSG00000083937	0.62472	0.99999	0.6169	0.99999	0.7164
ENSG00000084070	0.18281	0.99999	0.16286	0.99999	0.68823
ENSG00000084072	0.67941	0.99999	0.63834	0.99999	0.88006
ENSG00000084073	0.16265	0.99999	0.13191	0.99999	0.72969
ENSG00000084093	0.65192	0.99999	0.60673	0.99999	1.34354
ENSG00000084207	0.06963	0.99999	0.03905	0.99999	0.58891
ENSG00000084234	0.24781	0.99999	0.21754	0.99999	0.80099
ENSG00000084444	0.50593	0.99999	0.8646	0.99999	5.09779
ENSG00000084623	0.13138	0.99999	0.13385	0.99999	1.2831
ENSG00000084652	0.7678	0.99999	0.76505	0.99999	0.94237
ENSG00000084676	0.93867	0.99999	0.92923	0.99999	1.02748
ENSG00000084693	0.82226	0.99999	0.82308	0.99999	1.37979
ENSG00000084733	0.76807	0.99999	0.62748	0.99999	1.03694
ENSG00000084764	0.92568	0.99999	0.925	0.99999	1.14239
ENSG00000084774	0.73741	0.99999	0.69748	0.99999	0.86967
ENSG00000085117	0.89217	0.99999	0.89217	0.99999	1.10916
ENSG00000085185	0.86671	0.99999	0.84666	0.99999	1.11214
ENSG00000085274	0.9648	0.99999	0.959	0.99999	0.97932
ENSG00000085365	0.64376	0.99999	0.63063	0.99999	1.65966
ENSG00000085511	0.29393	0.99999	0.24165	0.99999	1.29096
ENSG00000085514	0.89368	0.99999	0.89368	0.99999	0.86732
ENSG00000085719	0.63503	0.99999	0.63345	0.99999	1.81528
ENSG00000085733	0.9128	0.99999	0.93109	0.99999	1.03314
ENSG00000085788	0.99008	0.99999	0.9889	0.99999	0.98936
ENSG00000085871	0.49814	0.99999	0.47483	0.99999	1.92426
ENSG00000085978	0.82776	0.99999	0.80235	0.99999	0.85886
ENSG00000085999	0.29999	0.99999	0.24203	0.99999	1.32811
ENSG00000086015	0.70817	0.99999	0.66326	0.99999	1.18034
ENSG00000086061	0.01692	0.99999	0.01764	0.99999	0.73961
ENSG00000086065	0.93117	0.99999	0.92952	0.99999	0.96158
ENSG00000086102	0.41471	0.99999	0.37164	0.99999	1.18095
ENSG00000086200	0.70124	0.99999	0.66664	0.99999	1.10121
ENSG00000086300	0.68267	0.99999	0.64908	0.99999	1.3851
ENSG00000086598	0.65566	0.99999	0.64783	0.99999	0.78845
ENSG00000086712	0.45347	0.99999	0.4273	0.99999	1.12416
ENSG00000086730	0.75445	0.99999	0.78734	0.99999	2.47637
ENSG00000087077	0.63278	0.99999	0.61196	0.99999	1.18704
ENSG00000087087	0.88518	0.99999	0.8736	0.99999	1.03141
ENSG00000087274	0.25217	0.99999	0.18963	0.99999	0.57858
ENSG00000087338	0.37517	0.99999	0.30615	0.99999	1.40148
ENSG00000087365	0.29908	0.99999	0.23847	0.99999	0.68414
ENSG00000087448	0.93491	0.99999	0.93765	0.99999	1.15972
ENSG00000087470	0.66817	0.99999	0.62152	0.99999	0.85279
ENSG00000087884	0.69173	0.99999	0.68402	0.99999	0.79231
ENSG00000088035	0.49273	0.99999	0.45759	0.99999	1.79975
ENSG00000088179	0.99256	0.99999	0.99187	0.99999	0.99071
ENSG00000088205	0.36485	0.99999	0.31528	0.99999	0.7896
ENSG00000088986	0.29451	0.99999	0.10259	0.99999	0.86173
ENSG00000089022	0.96189	0.99999	0.95561	0.99999	1.0226
ENSG00000089220	0.78302	0.99999	0.78522	0.99999	1.04493
ENSG00000089248	0.44302	0.99999	0.43154	0.99999	1.1893
ENSG00000089289	0.95609	0.99999	0.9723	0.99999	1.01019
ENSG00000089472	0.87865	0.99999	0.85945	0.99999	0.91165
ENSG00000089818	0.79329	0.99999	0.79632	0.99999	1.33341
ENSG00000090266	0.82364	0.99999	0.796	0.99999	0.91278
ENSG00000090273	0.14315	0.99999	0.04749	0.99999	0.70641
ENSG00000090316	0.87613	0.99999	0.85601	0.99999	1.0825
ENSG00000090382	0.31942	0.99999	0.31942	0.99999	3.53462
ENSG00000090520	0.62164	0.99999	0.59717	0.99999	1.6009
ENSG00000090612	0.79444	0.99999	0.82381	0.99999	2.32188
ENSG00000090889	0.87634	0.99999	0.8632	0.99999	1.03539
ENSG00000090989	0.69844	0.99999	0.65248	0.99999	0.80422
ENSG00000091009	0.59955	0.99999	0.55881	0.99999	1.49832
ENSG00000091073	0.89123	0.99999	0.87356	0.99999	0.94083
ENSG00000091140	0.96261	0.99999	0.95189	0.99999	1.01718
ENSG00000091436	0.70813	0.99999	0.67051	0.99999	1.11201
ENSG00000091527	0.34657	0.99999	0.40834	0.99999	1.28109
ENSG00000091656	0.71869	0.99999	0.76107	0.99999	0.28255
ENSG00000092621	0.81078	0.99999	0.81325	0.99999	0.63204
ENSG00000092841	0.85564	0.99999	0.83735	0.99999	1.04943
ENSG00000092847	0.92778	0.99999	0.91719	0.99999	0.9709
ENSG00000092964	0.95386	0.99999	0.96135	0.99999	1.31352
ENSG00000093217	0.52775	0.99999	0.46709	0.99999	0.77822
ENSG00000094631	0.70247	0.99999	0.68895	0.99999	0.74242
ENSG00000094841	0.8803	0.99999	0.8803	0.99999	1.21306
ENSG00000094975	0.89999	0.99999	0.88481	0.99999	1.08317
ENSG00000095002	0.68829	0.99999	0.65409	0.99999	1.10085
ENSG00000095015	0.64012	0.99999	0.62176	0.99999	1.61607
ENSG00000095139	0.95298	0.99999	0.94527	0.99999	1.0265
ENSG00000095209	0.95579	0.99999	0.94911	0.99999	0.98123
ENSG00000095303	0.81618	0.99999	0.84175	0.99999	1.81324
ENSG00000095319	0.71103	0.99999	0.6936	0.99999	1.06146
ENSG00000095380	0.85806	0.99999	0.75155	0.99999	0.97844
ENSG00000095564	0.90751	0.99999	0.89271	0.99999	0.95367
ENSG00000095739	0.41452	0.99999	0.41452	0.99999	3.87188
ENSG00000095787	0.9441	0.99999	0.94184	0.99999	1.00976
ENSG00000095794	0.65743	0.99999	0.58953	0.99999	1.25254
ENSG00000095951	0.96247	0.99999	0.95958	0.99999	0.94943
ENSG00000096070	0.92735	0.99999	0.91961	0.99999	0.91683
ENSG00000096092	0.62586	0.99999	0.60616	0.99999	0.6786
ENSG00000096093	0.94587	0.99999	0.95431	0.99999	0.34766
ENSG00000096384	0.1715	0.99999	0.17717	0.99999	0.84144
ENSG00000096401	0.58449	0.99999	0.5521	0.99999	1.11004
ENSG00000096433	0.67529	0.99999	0.66294	0.99999	0.51439
ENSG00000096717	0.74781	0.99999	0.71714	0.99999	1.08722
ENSG00000096746	0.92408	0.99999	0.92494	0.99999	0.97277
ENSG00000096872	0.99209	0.99999	0.98901	0.99999	1.00711
ENSG00000096968	0.80572	0.99999	0.77541	0.99999	0.86121
ENSG00000097007	0.92985	0.99999	0.92392	0.99999	1.0168
ENSG00000097033	0.28409	0.99999	0.22928	0.99999	1.96313
ENSG00000097046	0.0583	0.99999	0.08107	0.99999	0.62672
ENSG00000099194	0.35659	0.99999	0.29185	0.99999	0.6968
ENSG00000099246	0.82652	0.99999	0.79624	0.99999	0.89848
ENSG00000099260	0.5147	0.99999	0.91158	0.99999	4.66547
ENSG00000099290	0.84909	0.99999	0.80453	0.99999	0.88516
ENSG00000099399	0.7254	0.99999	0.66249	0.99999	0.818
ENSG00000101811	0.02493	0.99999	0.01594	0.99999	1.58439
ENSG00000101844	0.49038	0.99999	0.49038	0.99999	0.65617
ENSG00000101849	0.8557	0.99999	0.83518	0.99999	0.94358
ENSG00000101856	0.87084	0.99999	0.84983	0.99999	1.08342
ENSG00000101868	0.67268	0.99999	0.63442	0.99999	0.88989
ENSG00000101888	0.52066	0.99999	0.53938	0.99999	2.54838
ENSG00000101901	0.97181	0.99999	0.96757	0.99999	1.02377
ENSG00000101911	0.57724	0.99999	0.67732	0.99999	0.8624
ENSG00000101940	0.56668	0.99999	0.54227	0.99999	0.4234
ENSG00000101945	0.1632	0.99999	0.11293	0.99999	0.54463
ENSG00000101966	0.51256	0.99999	0.44806	0.99999	1.29884
ENSG00000101972	0.46112	0.99999	0.43845	0.99999	1.11523
ENSG00000101986	0.57269	0.99999	0.92014	0.99999	2.26876
ENSG00000101997	0.35426	0.99999	0.34445	0.99999	2.63177
ENSG00000102007	0.11422	0.99999	0.10389	0.99999	1.93265
ENSG00000102010	0.78587	0.99999	0.78347	0.99999	0.77
ENSG00000102053	0.88167	0.99999	0.9	0.99999	1.78873
ENSG00000102078	0.6507	0.99999	0.47077	0.99999	1.5292
ENSG00000102081	0.79197	0.99999	0.7753	0.99999	0.73633
ENSG00000102103	0.80001	0.99999	0.80001	0.99999	0.90004
ENSG00000102119	0.39338	0.99999	0.33573	0.99999	1.82387
ENSG00000102144	0.29628	0.99999	0.23086	0.99999	0.62016
ENSG00000102145	0.22809	0.99999	0.21429	0.99999	0.70038
ENSG00000102172	0.81067	0.99999	0.81067	0.99999	0.92362
ENSG00000102218	0.57146	0.99999	0.65074	0.99999	3.0474
ENSG00000102221	0.92352	0.99999	0.9153	0.99999	0.91304
ENSG00000102225	0.82132	0.99999	0.8026	0.99999	0.7994
ENSG00000102226	0.88993	0.99999	0.85858	0.99999	0.90919
ENSG00000102241	0.05589	0.99999	0.03431	0.99999	2.11632
ENSG00000102265	0.90281	0.99999	0.90281	0.99999	0.90501
ENSG00000102309	0.86329	0.99999	0.8826	0.99999	1.74542
ENSG00000102316	0.81914	0.99999	0.82328	0.99999	0.63112
ENSG00000102317	0.07525	0.99999	0.05714	0.99999	1.38148
ENSG00000102384	0.1997	0.99999	0.14223	0.99999	1.58743
ENSG00000102390	0.82319	0.99999	0.82319	0.99999	0.93701
ENSG00000102401	0.49972	0.99999	0.49972	0.99999	1.92627
ENSG00000102409	0.62106	0.99999	0.62106	0.99999	1.15907
ENSG00000102683	0.60398	0.99999	0.87728	0.99999	30.1939
ENSG00000102743	0.88507	0.99999	0.88507	0.99999	1.12776
ENSG00000104205	0.88984	0.99999	0.89696	0.99999	0.71806
ENSG00000104218	0.66763	0.99999	0.62431	0.99999	1.13515
ENSG00000104219	0.89405	0.99999	0.89693	0.99999	1.24561
ENSG00000104312	0.34886	0.99999	0.28302	0.99999	1.65305
ENSG00000104324	0.61904	0.99999	0.57049	0.99999	0.8495
ENSG00000104325	0.93442	0.99999	0.91061	0.99999	1.05448
ENSG00000104341	0.22889	0.99999	0.20596	0.99999	1.19821
ENSG00000104356	0.47957	0.99999	0.52345	0.99999	1.24077
ENSG00000104365	0.93886	0.99999	0.93156	0.99999	1.06649
ENSG00000104381	0.69165	0.99999	0.67319	0.99999	0.58148
ENSG00000104388	0.62678	0.99999	0.59459	0.99999	1.10277
ENSG00000104412	0.8063	0.99999	0.75153	0.99999	0.83636
ENSG00000104450	0.97575	0.99999	0.97688	0.99999	2.24006
ENSG00000104472	0.78171	0.99999	0.75608	0.99999	0.93058
ENSG00000104549	0.67513	0.99999	0.63446	0.99999	1.33811
ENSG00000104613	0.83054	0.99999	0.80319	0.99999	1.10736
ENSG00000104626	0.71534	0.99999	0.67496	0.99999	1.12712
ENSG00000104635	0.94025	0.99999	0.93088	0.99999	0.95433
ENSG00000104643	0.67916	0.99999	0.64684	0.99999	1.40348
ENSG00000104660	0.90179	0.99999	0.88578	0.99999	0.93594
ENSG00000104671	0.90265	0.99999	0.8774	0.99999	1.04834
ENSG00000104679	0.84256	0.99999	0.83916	0.99999	1.15894
ENSG00000104691	0.4342	0.99999	0.39522	0.99999	1.16158
ENSG00000104723	0.64987	0.99999	0.60653	0.99999	0.87146
ENSG00000104738	0.42277	0.99999	0.37457	0.99999	1.19688
ENSG00000104765	0.52594	0.99999	0.46675	0.99999	0.70137
ENSG00000105778	0.68832	0.99999	0.64499	0.99999	1.28201
ENSG00000105793	0.77108	0.99999	0.73688	0.99999	0.82353
ENSG00000105819	0.81071	0.99999	0.78249	0.99999	0.91747
ENSG00000105851	0.46083	0.99999	0.57497	0.99999	0.40042
ENSG00000105856	0.7091	0.99999	0.67016	0.99999	1.28145
ENSG00000105865	0.82402	0.99999	0.83053	0.99999	0.72233
ENSG00000105866	0.68849	0.99999	0.66349	0.99999	1.44508
ENSG00000105879	0.4354	0.99999	0.36744	0.99999	0.68942
ENSG00000105926	0.40438	0.99999	0.33491	0.99999	1.40463
ENSG00000105948	0.86988	0.99999	0.85292	0.99999	0.87402
ENSG00000105953	0.3555	0.99999	0.31132	0.99999	0.80554
ENSG00000105971	0.83362	0.99999	0.82465	0.99999	0.75861
ENSG00000105982	0.90037	0.99999	0.91318	0.99999	0.61167
ENSG00000105993	0.47357	0.99999	0.41531	0.99999	0.78913
ENSG00000106012	0.94794	0.99999	0.94527	0.99999	0.92112
ENSG00000106028	0.06055	0.99999	0.05135	0.99999	0.7212
ENSG00000106034	0.45846	0.99999	0.44311	0.99999	1.10255
ENSG00000106052	0.51664	0.99999	0.45198	0.99999	1.35149
ENSG00000106086	0.84235	0.99999	0.85162	0.99999	1.4469
ENSG00000106105	0.78626	0.99999	0.77921	0.99999	1.06447
ENSG00000106123	0.46763	0.99999	0.69608	0.99999	0.31856
ENSG00000106125	0.82756	0.99999	0.84906	0.99999	1.81398
ENSG00000106144	0.48522	0.99999	0.4685	0.99999	0.90429
ENSG00000106211	0.86067	0.99999	0.85493	0.99999	0.95095
ENSG00000106245	0.15525	0.99999	0.16445	0.99999	0.8697
ENSG00000106261	0.80816	0.99999	0.77893	0.99999	1.09112
ENSG00000106263	0.75432	0.99999	0.73687	0.99999	0.9454
ENSG00000106268	0.77154	0.99999	0.76567	0.99999	1.25897
ENSG00000106305	0.30656	0.99999	0.29469	0.99999	0.79351
ENSG00000106330	0.58202	0.99999	0.58202	0.99999	0.64465
ENSG00000106333	0.95712	0.99999	0.95712	0.99999	1.07459
ENSG00000106346	0.82176	0.99999	0.79359	0.99999	0.90893
ENSG00000106351	0.49814	0.99999	0.4324	0.99999	0.68114
ENSG00000106367	0.16199	0.99999	0.13361	0.99999	0.47359
ENSG00000106392	0.6308	0.99999	0.60138	0.99999	1.53396
ENSG00000106400	0.88705	0.99999	0.87395	0.99999	1.10525
ENSG00000106415	0.40186	0.99999	0.3483	0.99999	1.77867
ENSG00000106443	0.68327	0.99999	0.63542	0.99999	1.18648
ENSG00000106459	0.6635	0.99999	0.6317	0.99999	1.09688
ENSG00000106460	0.96832	0.99999	0.9724	0.99999	0.87199
ENSG00000106536	0.96001	0.99999	0.96671	0.99999	0.70904
ENSG00000106537	0.68204	0.99999	0.62029	0.99999	1.23197
ENSG00000106591	0.07484	0.99999	0.06978	0.99999	0.67576
ENSG00000106605	0.01508	0.99999	1e-05	0.00624	1.35846
ENSG00000106609	0.51771	0.99999	0.49227	0.99999	1.10819
ENSG00000106610	0.97927	0.99999	0.97756	0.99999	1.00487
ENSG00000106636	0.24039	0.99999	0.2368	0.99999	0.38001
ENSG00000106665	0.85295	0.99999	0.87456	0.99999	0.29965
ENSG00000106682	0.60621	0.99999	0.6098	0.99999	0.92304
ENSG00000106683	0.792	0.99999	0.76477	0.99999	0.80512
ENSG00000106692	0.65449	0.99999	0.79917	0.99999	0.55325
ENSG00000106701	0.78914	0.99999	0.80373	0.99999	0.46282
ENSG00000106723	0.89203	0.99999	0.87479	0.99999	0.92303
ENSG00000106799	0.5193	0.99999	0.45811	0.99999	1.43241
ENSG00000106803	0.68624	0.99999	0.68849	0.99999	1.05966
ENSG00000106829	0.88684	0.99999	0.90338	0.99999	1.63782
ENSG00000106976	0.84663	0.99999	0.86883	0.99999	0.28822
ENSG00000106993	0.70277	0.99999	0.70277	0.99999	1.44694
ENSG00000107021	0.793	0.99999	0.78954	0.99999	1.12809
ENSG00000107036	0.64356	0.99999	0.61097	0.99999	1.47778
ENSG00000107077	0.6602	0.99999	0.6167	0.99999	1.34267
ENSG00000107099	0.75789	0.99999	0.71974	0.99999	1.15126
ENSG00000107130	0.84652	0.99999	0.83802	0.99999	1.24152
ENSG00000107164	0.67152	0.99999	0.63195	0.99999	0.88549
ENSG00000107175	0.47022	0.99999	0.46805	0.99999	0.47323
ENSG00000107185	0.83237	0.99999	0.88767	0.99999	0.43287
ENSG00000107242	0.80987	0.99999	0.7887	0.99999	0.79535
ENSG00000107341	0.04501	0.99999	0.04215	0.99999	1.27308
ENSG00000107443	0.72265	0.99999	0.7222	0.99999	0.60045
ENSG00000107625	0.89027	0.99999	0.88777	0.99999	1.01704
ENSG00000107643	0.99054	0.99999	0.98902	0.99999	1.00471
ENSG00000107651	0.92534	0.99999	0.91443	0.99999	0.93551
ENSG00000107771	0.76895	0.99999	0.76425	0.99999	1.44503
ENSG00000107779	0.96204	0.99999	0.95804	0.99999	1.0448
ENSG00000107789	0.69612	0.99999	0.65483	0.99999	0.74128
ENSG00000107815	0.56447	0.99999	0.60935	0.99999	1.19272
ENSG00000107816	0.86905	0.99999	0.87866	0.99999	1.39838
ENSG00000107821	0.40695	0.99999	0.40695	0.99999	0.43064
ENSG00000107854	0.67109	0.99999	0.66384	0.99999	1.65394
ENSG00000107862	0.8611	0.99999	0.84169	0.99999	0.94717
ENSG00000107872	0.91887	0.99999	0.91867	0.99999	1.17244
ENSG00000107882	0.82355	0.99999	0.82339	0.99999	0.6765
ENSG00000107902	0.9497	0.99999	0.95543	0.99999	0.82106
ENSG00000107937	0.88631	0.99999	0.8721	0.99999	0.96258
ENSG00000107938	0.99385	0.99999	0.99349	0.99999	1.00919
ENSG00000107949	0.20185	0.99999	0.15875	0.99999	0.70078
ENSG00000107968	0.3482	0.99999	0.2812	0.99999	1.62458
ENSG00000108010	0.14364	0.99999	0.12536	0.99999	0.61195
ENSG00000108021	0.98588	0.99999	0.98374	0.99999	1.0118
ENSG00000108055	0.82015	0.99999	0.82015	0.99999	0.90522
ENSG00000108061	0.75102	0.99999	0.71287	0.99999	0.8755
ENSG00000108064	0.94326	0.99999	0.93431	0.99999	0.97323
ENSG00000108100	0.8693	0.99999	0.85294	0.99999	1.04391
ENSG00000108175	0.88515	0.99999	0.86897	0.99999	0.89712
ENSG00000108179	0.25893	0.99999	0.24864	0.99999	0.86017
ENSG00000108219	0.72356	0.99999	0.68789	0.99999	1.28094
ENSG00000108239	0.95466	0.99999	0.95484	0.99999	1.09145
ENSG00000109133	0.6505	0.99999	0.59953	0.99999	1.18929
ENSG00000109171	0.98969	0.99999	0.98799	0.99999	1.00662
ENSG00000109180	0.5039	0.99999	0.50855	0.99999	1.36652
ENSG00000109184	0.89712	0.99999	0.88037	0.99999	0.94369
ENSG00000109320	0.86633	0.99999	0.84528	0.99999	1.10146
ENSG00000109445	0.3802	0.99999	0.25318	0.99999	0.66184
ENSG00000109458	0.79401	0.99999	0.77435	0.99999	0.75874
ENSG00000109466	0.7182	0.99999	0.69402	0.99999	1.38758
ENSG00000109475	0.17479	0.99999	0.18005	0.99999	0.83391
ENSG00000109534	0.17144	0.99999	0.00012	0.04275	0.753
ENSG00000109536	0.08547	0.99999	0.08547	0.99999	0.50724
ENSG00000109572	0.80699	0.99999	0.77619	0.99999	1.1305
ENSG00000109586	0.97953	0.99999	0.97625	0.99999	1.01506
ENSG00000109674	0.01695	0.99999	0.00846	0.77678	3.18917
ENSG00000109680	0.50475	0.99999	0.45327	0.99999	1.80406
ENSG00000109685	0.94522	0.99999	0.93662	0.99999	1.02572
ENSG00000109689	0.72799	0.99999	0.68779	0.99999	0.79348
ENSG00000109756	0.9797	0.99999	0.97844	0.99999	1.02986
ENSG00000109762	0.73625	0.99999	0.70084	0.99999	1.25636
ENSG00000109787	0.8597	0.99999	0.83707	0.99999	1.0776
ENSG00000109790	0.7142	0.99999	0.68057	0.99999	1.31854
ENSG00000109805	0.54676	0.99999	0.49182	0.99999	0.81676
ENSG00000109854	0.48167	0.99999	0.48167	0.99999	1.28167
ENSG00000109911	0.84838	0.99999	0.85325	0.99999	0.67443
ENSG00000109929	0.79908	0.99999	0.79886	0.99999	1.29047
ENSG00000110002	0.64743	0.99999	0.65435	0.99999	4.27684
ENSG00000110011	0.5506	0.99999	0.51133	0.99999	2.01677
ENSG00000110063	0.74637	0.99999	0.70952	0.99999	0.88971
ENSG00000110074	0.00165	0.59656	0.00277	0.43018	0.75253
ENSG00000110075	0.33435	0.99999	0.30116	0.99999	1.17994
ENSG00000110079	0.4393	0.99999	0.4393	0.99999	2.74798
ENSG00000110080	0.98466	0.99999	0.9822	0.99999	1.01115
ENSG00000110092	0.78642	0.99999	0.80177	0.99999	2.07051
ENSG00000110104	0.34118	0.99999	0.28411	0.99999	0.55578
ENSG00000110108	0.08882	0.99999	0.08882	0.99999	0.3709
ENSG00000110218	0.31762	0.99999	0.26178	0.99999	3.00926
ENSG00000110274	0.69954	0.99999	0.6912	0.99999	1.57233
ENSG00000110330	0.5474	0.99999	0.48618	0.99999	0.68401
ENSG00000110344	0.48419	0.99999	0.4176	0.99999	0.69291
ENSG00000110395	0.67806	0.99999	0.64623	0.99999	1.41019
ENSG00000110422	0.87621	0.99999	0.86153	0.99999	1.1365
ENSG00000110435	0.80071	0.99999	0.77861	0.99999	0.94042
ENSG00000110455	0.73396	0.99999	0.70804	0.99999	6.04181
ENSG00000110492	0.025	0.99999	0.01922	0.99999	0.34121
ENSG00000110514	0.93841	0.99999	0.9287	0.99999	0.97093
ENSG00000110536	0.62541	0.99999	0.61548	0.99999	1.3567
ENSG00000110583	0.95568	0.99999	0.94841	0.99999	1.0291
ENSG00000110628	0.49769	0.99999	0.90533	0.99999	5.59675
ENSG00000110651	0.86433	0.99999	0.86074	0.99999	1.24463
ENSG00000110696	0.82405	0.99999	0.7957	0.99999	1.10889
ENSG00000110711	0.28312	0.99999	0.28182	0.99999	3.91857
ENSG00000110717	0.74251	0.99999	0.66834	0.99999	0.81752
ENSG00000110719	0.97219	0.99999	0.97049	0.99999	1.04114
ENSG00000110768	0.43495	0.99999	0.37619	0.99999	0.77589
ENSG00000110801	0.57515	0.99999	0.54405	0.99999	1.10877
ENSG00000110811	0.74396	0.99999	0.74396	0.99999	0.73508
ENSG00000110844	0.89129	0.99999	0.9089	0.99999	1.86767
ENSG00000110917	0.31987	0.99999	0.21206	0.99999	0.43449
ENSG00000110921	0.39925	0.99999	0.33314	0.99999	0.53377
ENSG00000110944	0.69244	0.99999	0.68705	0.99999	0.7608
ENSG00000110987	0.84668	0.99999	0.82209	0.99999	0.89692
ENSG00000111057	0.18864	0.99999	0.17346	0.99999	0.59909
ENSG00000111142	0.86953	0.99999	0.87232	0.99999	0.98511
ENSG00000111145	0.88918	0.99999	0.90572	0.99999	3.04498
ENSG00000111186	0.75155	0.99999	0.7323	0.99999	1.35658
ENSG00000111203	0.94003	0.99999	0.93131	0.99999	0.94763
ENSG00000111247	0.44257	0.99999	0.44257	0.99999	0.60292
ENSG00000111252	0.60346	0.99999	0.5653	0.99999	0.88334
ENSG00000111269	0.29937	0.99999	0.29937	0.99999	2.97533
ENSG00000111271	0.84591	0.99999	0.84821	0.99999	0.69485
ENSG00000111275	0.91032	0.99999	0.91629	0.99999	0.76632
ENSG00000111276	0.65161	0.99999	0.59456	0.99999	0.80638
ENSG00000111321	0.54168	0.99999	0.48517	0.99999	0.6153
ENSG00000111325	0.55864	0.99999	0.73673	0.99999	3.30159
ENSG00000111358	0.02973	0.99999	0.07722	0.99999	1.56569
ENSG00000111364	0.84237	0.99999	0.82986	0.99999	0.9635
ENSG00000111445	0.97102	0.99999	0.97087	0.99999	1.01504
ENSG00000111452	0.93689	0.99999	0.94431	0.99999	1.24946
ENSG00000111481	0.53392	0.99999	0.52956	0.99999	0.57517
ENSG00000111530	0.58099	0.99999	0.5237	0.99999	0.69111
ENSG00000111540	0.71579	0.99999	0.6907	0.99999	1.38544
ENSG00000111581	0.70679	0.99999	0.6741	0.99999	1.0951
ENSG00000111596	0.89062	0.99999	0.87568	0.99999	1.04057
ENSG00000111605	0.93667	0.99999	0.92669	0.99999	0.97016
ENSG00000111640	0.00054	0.305	0.00146	0.27626	0.79582
ENSG00000111664	0.92943	0.99999	0.92541	0.99999	0.23471
ENSG00000111666	0.86865	0.99999	0.84799	0.99999	1.06477
ENSG00000111667	0.16642	0.99999	0.12206	0.99999	0.51227
ENSG00000111669	0.17901	0.99999	0.17195	0.99999	0.83806
ENSG00000111674	0.9877	0.99999	0.98878	0.99999	0.966
ENSG00000111676	0.17996	0.99999	0.15291	0.99999	0.24444
ENSG00000111678	0.91227	0.99999	0.88339	0.99999	1.06749
ENSG00000111679	0.6686	0.99999	0.6686	0.99999	2.005
ENSG00000111707	0.93351	0.99999	0.9226	0.99999	0.96217
ENSG00000111711	0.69278	0.99999	0.58464	0.99999	0.72071
ENSG00000111725	0.88182	0.99999	0.86314	0.99999	0.94254
ENSG00000111726	0.90354	0.99999	0.90354	0.99999	0.93852
ENSG00000111727	0.68486	0.99999	0.68056	0.99999	1.6516
ENSG00000111775	0.19153	0.99999	0.19221	0.99999	0.69108
ENSG00000111785	0.66227	0.99999	0.61367	0.99999	0.74804
ENSG00000111788	0.84961	0.99999	0.84625	0.99999	0.87543
ENSG00000111790	0.76062	0.99999	0.72295	0.99999	0.84982
ENSG00000111817	0.97241	0.99999	0.96808	0.99999	0.2567
ENSG00000111832	0.7112	0.99999	0.70572	0.99999	0.82601
ENSG00000111843	0.0926	0.99999	0.07971	0.99999	0.40859
ENSG00000111845	0.78015	0.99999	0.76251	0.99999	0.94802
ENSG00000111850	0.96561	0.99999	0.96242	0.99999	1.04352
ENSG00000111875	0.28889	0.99999	0.22236	0.99999	0.55928
ENSG00000111907	0.80685	0.99999	0.73728	0.99999	0.82214
ENSG00000111911	0.99425	0.99999	0.99346	0.99999	1.00549
ENSG00000111912	0.80295	0.99999	0.78188	0.99999	1.23593
ENSG00000111961	0.85387	0.99999	0.87502	0.99999	0.32689
ENSG00000112033	0.93819	0.99999	0.9285	0.99999	1.04806
ENSG00000112039	0.12806	0.99999	0.13058	0.99999	0.59266
ENSG00000112062	0.61938	0.99999	0.56491	0.99999	1.20948
ENSG00000112078	0.72486	0.99999	0.69776	0.99999	0.92341
ENSG00000112081	0.03269	0.99999	0.03656	0.99999	0.79715
ENSG00000112110	0.86651	0.99999	0.86604	0.99999	1.03209
ENSG00000112130	0.94	0.99999	0.92872	0.99999	1.0479
ENSG00000112137	0.76309	0.99999	0.72714	0.99999	0.82469
ENSG00000112146	0.69407	0.99999	0.64771	0.99999	0.79739
ENSG00000112149	0.82987	0.99999	0.82987	0.99999	0.77744
ENSG00000112200	0.73618	0.99999	0.69597	0.99999	0.86744
ENSG00000112208	0.82623	0.99999	0.80254	0.99999	0.8952
ENSG00000112242	0.8265	0.99999	0.82175	0.99999	1.02807
ENSG00000112294	0.76299	0.99999	0.75575	0.99999	1.43419
ENSG00000112297	0.9411	0.99999	0.95054	0.99999	0.36142
ENSG00000112304	0.9008	0.99999	0.86569	0.99999	0.91728
ENSG00000112305	0.55466	0.99999	0.50109	0.99999	1.46108
ENSG00000112306	0.00683	0.99999	0.0072	0.69979	0.69471
ENSG00000112312	0.00154	0.59656	0.00194	0.35072	0.67472
ENSG00000112343	0.86924	0.99999	0.87393	0.99999	0.71234
ENSG00000112357	0.38706	0.99999	0.37506	0.99999	1.39318
ENSG00000112367	0.92142	0.99999	0.92319	0.99999	1.18877
ENSG00000112419	0.87774	0.99999	0.83793	0.99999	1.09013
ENSG00000112473	0.55406	0.99999	0.5522	0.99999	1.54672
ENSG00000112511	0.92706	0.99999	0.91632	0.99999	1.06384
ENSG00000112531	0.67355	0.99999	0.62766	0.99999	1.15141
ENSG00000112562	0.65349	0.99999	0.74168	0.99999	0.38581
ENSG00000112578	0.04389	0.99999	0.03845	0.99999	0.58568
ENSG00000112584	0.82536	0.99999	0.79876	0.99999	0.86558
ENSG00000112592	0.3868	0.99999	0.35486	0.99999	1.15682
ENSG00000112624	0.83047	0.99999	0.82132	0.99999	0.75429
ENSG00000112640	0.75925	0.99999	0.69285	0.99999	0.80803
ENSG00000112655	0.87589	0.99999	0.88952	0.99999	2.21112
ENSG00000112658	0.27535	0.99999	0.26549	0.99999	0.74089
ENSG00000112659	0.90436	0.99999	0.91998	0.99999	0.34025
ENSG00000112679	0.88587	0.99999	0.88447	0.99999	0.79753
ENSG00000112701	0.60014	0.99999	0.54252	0.99999	1.25881
ENSG00000112715	0.92318	0.99999	0.92261	0.99999	0.85908
ENSG00000112739	0.14477	0.99999	0.11194	0.99999	0.68884
ENSG00000112742	0.90457	0.99999	0.89337	0.99999	0.89831
ENSG00000112759	0.64758	0.99999	0.63765	0.99999	1.2414
ENSG00000112763	0.70247	0.99999	0.63428	0.99999	0.77459
ENSG00000112787	0.91001	0.99999	0.89561	0.99999	1.06598
ENSG00000112812	0.61595	0.99999	0.61595	0.99999	1.77333
ENSG00000112851	0.98281	0.99999	0.9805	0.99999	1.0061
ENSG00000112855	0.28728	0.99999	0.17139	0.99999	0.50095
ENSG00000112877	0.5888	0.99999	0.53211	0.99999	1.21671
ENSG00000112893	0.637	0.99999	0.58708	0.99999	1.32277
ENSG00000112941	0.54152	0.99999	0.48563	0.99999	0.81135
ENSG00000112984	0.36135	0.99999	0.29624	0.99999	0.48654
ENSG00000112992	0.46334	0.99999	0.45476	0.99999	0.61439
ENSG00000112996	0.65039	0.99999	0.5996	0.99999	0.7508
ENSG00000113141	0.63056	0.99999	0.5807	0.99999	0.84144
ENSG00000113161	0.35206	0.99999	0.28305	0.99999	0.57014
ENSG00000113194	0.48678	0.99999	0.44088	0.99999	1.16876
ENSG00000113272	0.31253	0.99999	0.24756	0.99999	0.65182
ENSG00000113300	0.80804	0.99999	0.78509	0.99999	1.06296
ENSG00000113303	0.92239	0.99999	0.94816	0.99999	3.69467
ENSG00000113312	0.19959	0.99999	0.20076	0.99999	0.78548
ENSG00000113318	0.64369	0.99999	0.59712	0.99999	0.85773
ENSG00000113328	0.22499	0.99999	0.19712	0.99999	0.67944
ENSG00000113356	0.10857	0.99999	0.0678	0.99999	1.88954
ENSG00000113368	0.18928	0.99999	0.18612	0.99999	1.15603
ENSG00000113387	0.57751	0.99999	0.53729	0.99999	0.87414
ENSG00000113407	0.46979	0.99999	0.44162	0.99999	1.1245
ENSG00000113441	0.95487	0.99999	0.95165	0.99999	0.93768
ENSG00000113460	0.20915	0.99999	0.17676	0.99999	0.76704
ENSG00000113522	0.74739	0.99999	0.8191	0.99999	0.17068
ENSG00000113593	0.36832	0.99999	0.24478	0.99999	0.66975
ENSG00000113597	0.98947	0.99999	0.98823	0.99999	0.98862
ENSG00000113615	0.53504	0.99999	0.47249	0.99999	1.36562
ENSG00000113621	0.69692	0.99999	0.7043	0.99999	1.77069
ENSG00000113643	0.66406	0.99999	0.71586	0.99999	1.07953
ENSG00000113649	0.78246	0.99999	0.761	0.99999	1.06058
ENSG00000113658	0.95305	0.99999	0.94686	0.99999	0.95406
ENSG00000113716	0.98115	0.99999	0.97835	0.99999	1.00778
ENSG00000113719	0.98358	0.99999	0.98306	0.99999	0.97249
ENSG00000113732	0.79088	0.99999	0.81201	0.99999	1.01396
ENSG00000113734	0.5555	0.99999	0.53296	0.99999	1.16782
ENSG00000113742	0.86443	0.99999	0.85527	0.99999	0.81371
ENSG00000113761	0.49864	0.99999	0.4332	0.99999	1.31072
ENSG00000113810	0.38418	0.99999	0.31899	0.99999	0.70971
ENSG00000113845	0.52675	0.99999	0.60134	0.99999	0.78259
ENSG00000114021	0.97544	0.99999	0.97727	0.99999	1.07058
ENSG00000114023	0.62219	0.99999	0.62219	0.99999	1.30266
ENSG00000114026	0.77103	0.99999	0.80414	0.99999	0.459
ENSG00000114054	0.54339	0.99999	0.52251	0.99999	0.81059
ENSG00000114098	0.82956	0.99999	0.80505	0.99999	0.93141
ENSG00000114120	0.98229	0.99999	0.97967	0.99999	0.98485
ENSG00000114125	0.05919	0.99999	0.04026	0.99999	0.5772
ENSG00000114166	0.73978	0.99999	0.69975	0.99999	1.1918
ENSG00000114315	0.75474	0.99999	0.75474	0.99999	0.75185
ENSG00000114346	0.94304	0.99999	0.94216	0.99999	0.97403
ENSG00000114353	0.69261	0.99999	0.68039	0.99999	1.4742
ENSG00000114354	0.7884	0.99999	0.75845	0.99999	0.91515
ENSG00000114395	0.87484	0.99999	0.82823	0.99999	1.17637
ENSG00000114416	0.89938	0.99999	0.88677	0.99999	0.96688
ENSG00000114439	0.91023	0.99999	0.89961	0.99999	0.9047
ENSG00000114491	0.71979	0.99999	0.68049	0.99999	0.7679
ENSG00000114529	0.89362	0.99999	0.90385	0.99999	0.76473
ENSG00000114554	0.50337	0.99999	0.45397	0.99999	1.88256
ENSG00000114573	0.80214	0.99999	0.77377	0.99999	1.08282
ENSG00000114631	0.46199	0.99999	0.46199	0.99999	1.63515
ENSG00000114648	0.98288	0.99999	0.98049	0.99999	1.00637
ENSG00000114670	0.97425	0.99999	0.97787	0.99999	0.57341
ENSG00000114735	0.84187	0.99999	0.86615	0.99999	2.14813
ENSG00000114738	0.16997	0.99999	0.13636	0.99999	2.6528
ENSG00000114739	0.98321	0.99999	0.9831	0.99999	1.03189
ENSG00000114742	0.50907	0.99999	0.44499	0.99999	1.39795
ENSG00000114784	0.56506	0.99999	0.55931	0.99999	0.86893
ENSG00000114796	0.91448	0.99999	0.91786	0.99999	1.20922
ENSG00000114857	0.53679	0.99999	0.47438	0.99999	0.68427
ENSG00000114867	0.38684	0.99999	0.32933	0.99999	1.25791
ENSG00000114902	0.87845	0.99999	0.86714	0.99999	1.15623
ENSG00000114942	3e-05	0.04065	7e-05	0.03291	0.63926
ENSG00000114956	0.81923	0.99999	0.85546	0.99999	0.96632
ENSG00000114999	0.84899	0.99999	0.83217	0.99999	1.17506
ENSG00000115020	0.99527	0.99999	0.9952	0.99999	0.9914
ENSG00000115042	0.34077	0.99999	0.3355	0.99999	0.47581
ENSG00000115091	0.91066	0.99999	0.8886	0.99999	1.0433
ENSG00000115107	0.48042	0.99999	0.42024	0.99999	0.56234
ENSG00000115109	0.99466	0.99999	0.99494	0.99999	0.98672
ENSG00000115159	0.44919	0.99999	0.41065	0.99999	1.86567
ENSG00000115163	0.58701	0.99999	0.47284	0.99999	1.34454
ENSG00000115216	0.99619	0.99999	0.99618	0.99999	1.00178
ENSG00000115233	0.497	0.99999	0.48017	0.99999	0.90638
ENSG00000115234	0.34916	0.99999	0.33945	0.99999	2.34137
ENSG00000115282	0.70209	0.99999	0.66069	0.99999	1.27172
ENSG00000115306	0.91699	0.99999	0.91668	0.99999	1.16371
ENSG00000115317	0.70343	0.99999	0.69937	0.99999	0.71899
ENSG00000115325	0.73518	0.99999	0.73518	0.99999	0.84282
ENSG00000115350	0.39962	0.99999	0.37201	0.99999	0.58894
ENSG00000115364	0.62663	0.99999	0.58868	0.99999	1.46592
ENSG00000115368	0.30795	0.99999	0.24035	0.99999	0.57661
ENSG00000115419	0.77089	0.99999	0.74905	0.99999	1.29579
ENSG00000115421	0.54491	0.99999	0.50579	0.99999	1.63461
ENSG00000115446	0.27545	0.99999	0.24298	0.99999	0.56615
ENSG00000115459	0.86537	0.99999	0.8517	0.99999	0.84415
ENSG00000115468	0.79301	0.99999	0.79301	0.99999	0.7518
ENSG00000115504	0.80258	0.99999	0.773	0.99999	0.84512
ENSG00000115520	0.88586	0.99999	0.87808	0.99999	1.04835
ENSG00000115539	0.94264	0.99999	0.94266	0.99999	0.96564
ENSG00000115540	0.97816	0.99999	0.97578	0.99999	0.97507
ENSG00000115541	0.33158	0.99999	0.30071	0.99999	0.83636
ENSG00000115548	0.98918	0.99999	0.98915	0.99999	0.9793
ENSG00000115594	0.84304	0.99999	0.86167	0.99999	0.15293
ENSG00000115604	0.90354	0.99999	0.955	0.99999	0.74571
ENSG00000115607	0.56468	0.99999	0.92433	0.99999	2.30034
ENSG00000115616	0.94855	0.99999	0.95922	0.99999	1.39248
ENSG00000115661	0.54004	0.99999	0.55017	0.99999	0.40751
ENSG00000115685	0.52684	0.99999	0.46923	0.99999	0.72729
ENSG00000115738	0.2635	0.99999	0.2535	0.99999	0.70064
ENSG00000115750	0.61701	0.99999	0.56508	0.99999	1.1804
ENSG00000115756	0.98456	0.99999	0.98206	0.99999	1.00788
ENSG00000115760	0.84261	0.99999	0.82029	0.99999	1.06299
ENSG00000115762	0.19111	0.99999	0.14822	0.99999	0.68728
ENSG00000115806	0.2631	0.99999	0.23705	0.99999	1.19018
ENSG00000115827	0.49522	0.99999	0.43244	0.99999	1.45813
ENSG00000115839	0.80669	0.99999	0.78441	0.99999	0.94022
ENSG00000115896	0.91987	0.99999	0.91885	0.99999	1.15126
ENSG00000115902	0.90961	0.99999	0.90728	0.99999	0.84785
ENSG00000115919	0.88904	0.99999	0.90537	0.99999	0.4786
ENSG00000115946	0.79677	0.99999	0.79677	0.99999	1.11609
ENSG00000116005	0.81451	0.99999	0.82063	0.99999	0.60395
ENSG00000116016	0.97418	0.99999	0.97443	0.99999	1.05316
ENSG00000116062	0.74398	0.99999	0.70685	0.99999	1.11578
ENSG00000116095	0.97551	0.99999	0.97369	0.99999	1.03391
ENSG00000116096	0.9854	0.99999	0.98513	0.99999	1.0113
ENSG00000116117	0.80122	0.99999	0.8095	0.99999	3.85867
ENSG00000116127	0.91052	0.99999	0.90412	0.99999	0.8779
ENSG00000116128	0.90148	0.99999	0.91562	0.99999	3.03473
ENSG00000116138	0.83871	0.99999	0.81441	0.99999	0.8719
ENSG00000116161	0.60402	0.99999	0.55299	0.99999	0.83767
ENSG00000116171	0.71394	0.99999	0.6712	0.99999	1.22493
ENSG00000116191	0.91725	0.99999	0.93049	0.99999	1.73263
ENSG00000116199	0.70763	0.99999	0.66998	0.99999	1.11211
ENSG00000116205	0.79782	0.99999	0.80508	0.99999	0.56415
ENSG00000116212	0.71658	0.99999	0.71658	0.99999	0.83813
ENSG00000116221	0.3126	0.99999	0.3126	0.99999	0.63173
ENSG00000116260	0.83024	0.99999	0.84289	0.99999	0.55062
ENSG00000116266	0.48062	0.99999	0.53608	0.99999	1.21217
ENSG00000116273	0.25692	0.99999	0.23022	0.99999	0.81729
ENSG00000116288	0.87575	0.99999	0.76343	0.99999	0.97343
ENSG00000116299	0.8699	0.99999	0.89027	0.99999	161.663
ENSG00000116337	0.75662	0.99999	0.75662	0.99999	0.76832
ENSG00000116459	0.6341	0.99999	0.6341	0.99999	0.86501
ENSG00000116473	0.79932	0.99999	0.79075	0.99999	1.06611
ENSG00000116478	0.6815	0.99999	0.67541	0.99999	1.09371
ENSG00000116489	0.26631	0.99999	0.31787	0.99999	1.05939
ENSG00000116497	0.74628	0.99999	0.67625	0.99999	0.79647
ENSG00000116586	0.01792	0.99999	0.01588	0.99999	2.35166
ENSG00000116663	0.88734	0.99999	0.8529	0.99999	1.07898
ENSG00000116668	0.73865	0.99999	0.74351	0.99999	0.48753
ENSG00000116675	0.85705	0.99999	0.83447	0.99999	0.89704
ENSG00000116678	0.84213	0.99999	0.85364	0.99999	1.48802
ENSG00000116688	0.19868	0.99999	0.18972	0.99999	0.84131
ENSG00000116691	0.4889	0.99999	0.5169	0.99999	0.81041
ENSG00000116698	0.6837	0.99999	0.63678	0.99999	0.84101
ENSG00000116717	0.27495	0.99999	0.27366	0.99999	0.73541
ENSG00000116731	0.88242	0.99999	0.86328	0.99999	0.92473
ENSG00000116747	0.606	0.99999	0.55059	0.99999	0.80318
ENSG00000116754	0.80908	0.99999	0.79781	0.99999	0.96164
ENSG00000116761	0.27547	0.99999	0.26094	0.99999	1.7593
ENSG00000116786	0.98556	0.99999	0.98423	0.99999	0.99637
ENSG00000116830	0.73676	0.99999	0.69704	0.99999	0.80803
ENSG00000116863	0.07354	0.99999	0.05379	0.99999	1.41694
ENSG00000116871	0.12996	0.99999	0.08789	0.99999	0.52747
ENSG00000116906	0.63602	0.99999	0.61032	0.99999	0.84598
ENSG00000116918	0.95829	0.99999	0.9578	0.99999	0.92412
ENSG00000116977	0.63102	0.99999	0.57732	0.99999	1.21129
ENSG00000116984	0.88206	0.99999	0.86284	0.99999	1.06889
ENSG00000117000	0.7761	0.99999	0.77335	0.99999	1.12342
ENSG00000117010	0.18121	0.99999	0.15403	0.99999	0.58087
ENSG00000117054	0.91871	0.99999	0.91513	0.99999	1.02361
ENSG00000117133	0.49848	0.99999	0.48976	0.99999	0.87081
ENSG00000117143	0.8921	0.99999	0.88812	0.99999	1.03232
ENSG00000117148	0.86132	0.99999	0.86132	0.99999	0.84467
ENSG00000117262	0.64939	0.99999	0.60826	0.99999	0.8794
ENSG00000117335	0.35521	0.99999	0.29679	0.99999	0.74271
ENSG00000117360	0.62651	0.99999	0.59652	0.99999	0.90561
ENSG00000117399	0.02017	0.99999	0.01272	0.97447	0.50014
ENSG00000117408	0.89684	0.99999	0.88657	0.99999	1.12156
ENSG00000117410	0.17817	0.99999	0.14378	0.99999	0.56443
ENSG00000117411	0.54432	0.99999	0.50023	0.99999	1.58522
ENSG00000117448	0.79932	0.99999	0.79873	0.99999	1.0925
ENSG00000117475	0.72539	0.99999	0.67574	0.99999	0.82425
ENSG00000117481	0.74696	0.99999	0.71894	0.99999	1.07942
ENSG00000117505	0.50937	0.99999	0.45053	0.99999	0.58955
ENSG00000117523	0.73246	0.99999	0.72517	0.99999	0.95653
ENSG00000117528	0.86545	0.99999	0.85103	0.99999	1.15964
ENSG00000117569	0.53201	0.99999	0.47333	0.99999	0.62225
ENSG00000117592	0.48568	0.99999	0.46165	0.99999	0.83402
ENSG00000117593	0.54333	0.99999	0.4875	0.99999	0.61163
ENSG00000117597	0.81127	0.99999	0.78935	0.99999	0.80281
ENSG00000117620	0.92691	0.99999	0.92928	0.99999	1.17136
ENSG00000117625	0.58758	0.99999	0.52897	0.99999	1.299
ENSG00000117640	0.43749	0.99999	0.41004	0.99999	0.24901
ENSG00000117676	0.31485	0.99999	0.19685	0.99999	1.60155
ENSG00000117682	0.56078	0.99999	0.51507	0.99999	1.15239
ENSG00000117691	0.27515	0.99999	0.27515	0.99999	0.77157
ENSG00000117713	0.92547	0.99999	0.91659	0.99999	0.9768
ENSG00000117724	0.4472	0.99999	0.37993	0.99999	1.32861
ENSG00000117751	0.69891	0.99999	0.6782	0.99999	0.93293
ENSG00000117758	0.93841	0.99999	0.94084	0.99999	0.97087
ENSG00000117859	0.98055	0.99999	0.97799	0.99999	0.99328
ENSG00000118004	0.87244	0.99999	0.86911	0.99999	0.89098
ENSG00000118058	0.79224	0.99999	0.77813	0.99999	0.72067
ENSG00000118200	0.86573	0.99999	0.8841	0.99999	1.68973
ENSG00000118217	0.79984	0.99999	0.78055	0.99999	0.94673
ENSG00000118246	0.72947	0.99999	0.68771	0.99999	1.19179
ENSG00000118260	0.99996	0.99999	0.99995	0.99999	0.99996
ENSG00000118292	0.82709	0.99999	0.9147	0.99999	0.63208
ENSG00000118308	0.78116	0.99999	0.80605	0.99999	4.90871
ENSG00000118363	0.05726	0.99999	0.05408	0.99999	0.49936
ENSG00000118369	0.53541	0.99999	0.84355	0.99999	58.5372
ENSG00000118412	0.69546	0.99999	0.649	0.99999	1.18281
ENSG00000118482	0.44589	0.99999	0.37916	0.99999	1.31835
ENSG00000118507	0.53076	0.99999	0.53076	0.99999	4.05134
ENSG00000118508	0.80658	0.99999	0.80658	0.99999	0.74916
ENSG00000118513	0.75479	0.99999	0.73556	0.99999	0.87844
ENSG00000118518	0.92597	0.99999	0.91078	0.99999	0.92354
ENSG00000118579	0.49347	0.99999	0.4328	0.99999	1.49603
ENSG00000118600	0.79991	0.99999	0.79481	0.99999	0.67296
ENSG00000118640	0.02123	0.99999	0.01908	0.99999	1.98402
ENSG00000118655	0.39808	0.99999	0.39808	0.99999	0.64636
ENSG00000118689	0.55428	0.99999	0.49379	0.99999	0.77102
ENSG00000118690	0.80218	0.99999	0.82345	0.99999	1.81874
ENSG00000118855	0.91265	0.99999	0.9135	0.99999	0.85921
ENSG00000118971	0.708	0.99999	0.70288	0.99999	0.77346
ENSG00000119004	0.38855	0.99999	0.34426	0.99999	1.19513
ENSG00000119013	0.19444	0.99999	0.19444	0.99999	1.562
ENSG00000119048	0.83045	0.99999	0.82927	0.99999	0.93444
ENSG00000119125	0.7858	0.99999	0.76896	0.99999	1.30332
ENSG00000119203	0.69611	0.99999	0.69467	0.99999	0.84332
ENSG00000119231	0.88453	0.99999	0.872	0.99999	0.96684
ENSG00000119318	0.24906	0.99999	0.22274	0.99999	1.19874
ENSG00000119328	0.78888	0.99999	0.69455	0.99999	0.78373
ENSG00000119335	0.99077	0.99999	0.99069	0.99999	1.00129
ENSG00000119383	0.77141	0.99999	0.71486	0.99999	1.18546
ENSG00000119392	0.30375	0.99999	0.42897	0.99999	1.50017
ENSG00000119397	0.91992	0.99999	0.90739	0.99999	1.06236
ENSG00000119408	0.89858	0.99999	0.89826	0.99999	1.20185
ENSG00000119471	0.46281	0.99999	0.40628	0.99999	0.74114
ENSG00000119509	0.96657	0.99999	0.96392	0.99999	1.04531
ENSG00000119514	0.91248	0.99999	0.90264	0.99999	1.08262
ENSG00000119729	0.97942	0.99999	0.9781	0.99999	1.02996
ENSG00000119777	0.72155	0.99999	0.68984	0.99999	0.71454
ENSG00000119801	0.55124	0.99999	0.5063	0.99999	1.34135
ENSG00000119820	0.95138	0.99999	0.94393	0.99999	0.96073
ENSG00000119844	0.80935	0.99999	0.77994	0.99999	1.14867
ENSG00000119878	0.62601	0.99999	0.62601	0.99999	0.76033
ENSG00000119888	0.42466	0.99999	0.31943	0.99999	1.38653
ENSG00000119906	0.73648	0.99999	0.70978	0.99999	1.32926
ENSG00000119917	0.94427	0.99999	0.94427	0.99999	1.10817
ENSG00000119929	0.62123	0.99999	0.57652	0.99999	0.64204
ENSG00000119950	0.6141	0.99999	0.55833	0.99999	0.74737
ENSG00000119969	0.79384	0.99999	0.76461	0.99999	0.91742
ENSG00000119979	0.82941	0.99999	0.81631	0.99999	1.24157
ENSG00000120008	0.89836	0.99999	0.88617	0.99999	0.8936
ENSG00000120158	0.9257	0.99999	0.92013	0.99999	1.01658
ENSG00000120254	0.62375	0.99999	0.60993	0.99999	0.93237
ENSG00000120265	0.47563	0.99999	0.47916	0.99999	0.88609
ENSG00000120278	0.9698	0.99999	0.97916	0.99999	0.5212
ENSG00000120306	0.83813	0.99999	0.8277	0.99999	0.92298
ENSG00000120314	0.57052	0.99999	0.51327	0.99999	0.6706
ENSG00000120332	0.99849	0.99999	0.99808	0.99999	0.60918
ENSG00000120370	0.98465	0.99999	0.98465	0.99999	0.97815
ENSG00000120437	0.40374	0.99999	0.36876	0.99999	0.74043
ENSG00000120533	0.94772	0.99999	0.93936	0.99999	0.97426
ENSG00000120539	0.50859	0.99999	0.47479	0.99999	0.87731
ENSG00000120647	0.90045	0.99999	0.88421	0.99999	0.94407
ENSG00000120686	0.20942	0.99999	0.15655	0.99999	0.29545
ENSG00000120688	0.99761	0.99999	0.99713	0.99999	1.00127
ENSG00000120699	0.43851	0.99999	0.4008	0.99999	1.31532
ENSG00000120709	0.64897	0.99999	0.60376	0.99999	1.22998
ENSG00000120727	0.36119	0.99999	0.36119	0.99999	1.34713
ENSG00000120733	0.84346	0.99999	0.8195	0.99999	0.92905
ENSG00000120738	0.11226	0.99999	0.13928	0.99999	1.68318
ENSG00000120756	0.31822	0.99999	0.29252	0.99999	2.42539
ENSG00000120800	0.85399	0.99999	0.83049	0.99999	1.1008
ENSG00000120802	0.60452	0.99999	0.57242	0.99999	1.10602
ENSG00000120833	0.70725	0.99999	0.70159	0.99999	1.19993
ENSG00000120868	0.92614	0.99999	0.93123	0.99999	0.80385
ENSG00000120899	0.40734	0.99999	0.3435	0.99999	0.51181
ENSG00000120910	0.24091	0.99999	0.18728	0.99999	1.3681
ENSG00000120915	0.84453	0.99999	0.82361	0.99999	1.15262
ENSG00000120942	0.45998	0.99999	0.3954	0.99999	1.28514
ENSG00000120948	0.48291	0.99999	0.41652	0.99999	0.70818
ENSG00000120949	0.78228	0.99999	0.74834	0.99999	0.88904
ENSG00000121039	0.79757	0.99999	0.78205	0.99999	0.73866
ENSG00000121152	0.6245	0.99999	0.61503	0.99999	0.93812
ENSG00000121210	0.98608	0.99999	0.98379	0.99999	0.99209
ENSG00000121211	0.50144	0.99999	0.50144	0.99999	0.81548
ENSG00000121350	0.7879	0.99999	0.79283	0.99999	1.50831
ENSG00000121454	0.95839	0.99999	0.98099	0.99999	0.8658
ENSG00000121481	0.83207	0.99999	0.81514	0.99999	0.95411
ENSG00000121542	0.98428	0.99999	0.98267	0.99999	0.98139
ENSG00000121644	0.45927	0.99999	0.39499	0.99999	1.28174
ENSG00000121671	0.60062	0.99999	0.55386	0.99999	1.43712
ENSG00000121690	0.74163	0.99999	0.75918	0.99999	0.58297
ENSG00000121691	0.51147	0.99999	0.33731	0.99999	0.86437
ENSG00000121716	0.6838	0.99999	0.63057	0.99999	0.79056
ENSG00000121741	0.90895	0.99999	0.90487	0.99999	1.1481
ENSG00000121749	0.57839	0.99999	0.51865	0.99999	1.27905
ENSG00000121766	0.5578	0.99999	0.5578	0.99999	1.20622
ENSG00000121774	0.23907	0.99999	0.24094	0.99999	0.81376
ENSG00000121775	0.55568	0.99999	0.52336	0.99999	0.88947
ENSG00000121851	0.57181	0.99999	0.57083	0.99999	0.5747
ENSG00000121864	0.44683	0.99999	0.3783	0.99999	1.38272
ENSG00000121879	0.86625	0.99999	0.86288	0.99999	0.77711
ENSG00000121897	0.74788	0.99999	0.71677	0.99999	0.75475
ENSG00000121957	0.77886	0.99999	0.80711	0.99999	2.16054
ENSG00000121989	0.97073	0.99999	0.97214	0.99999	1.07286
ENSG00000122008	0.89496	0.99999	0.88243	0.99999	0.88968
ENSG00000122026	0.08033	0.99999	0.11847	0.99999	1.08928
ENSG00000122034	0.64961	0.99999	0.60022	0.99999	0.83942
ENSG00000122068	0.62246	0.99999	0.57529	0.99999	0.66315
ENSG00000122126	0.9493	0.99999	0.94677	0.99999	0.92266
ENSG00000122140	0.93404	0.99999	0.91595	0.99999	0.96805
ENSG00000122376	0.12902	0.99999	0.09354	0.99999	1.42854
ENSG00000122406	0.00941	0.99999	0.00983	0.82306	0.64322
ENSG00000122432	0.94899	0.99999	0.95757	0.99999	1.5383
ENSG00000122435	0.84311	0.99999	0.81599	0.99999	1.11165
ENSG00000122481	0.75401	0.99999	0.75401	0.99999	1.30512
ENSG00000122483	0.84328	0.99999	0.81904	0.99999	1.07511
ENSG00000122484	0.91066	0.99999	0.90521	0.99999	0.8719
ENSG00000122507	0.95428	0.99999	0.95877	0.99999	0.47099
ENSG00000122515	0.70069	0.99999	0.70244	0.99999	0.45046
ENSG00000122545	0.80441	0.99999	0.77356	0.99999	1.10521
ENSG00000122547	0.87989	0.99999	0.89429	0.99999	2.23991
ENSG00000122550	0.72618	0.99999	0.69094	0.99999	1.27935
ENSG00000122565	0.13436	0.99999	0.11334	0.99999	1.27243
ENSG00000122574	0.69865	0.99999	0.6889	0.99999	1.56028
ENSG00000122642	0.82443	0.99999	0.82409	0.99999	0.6795
ENSG00000122644	0.14697	0.99999	0.15189	0.99999	0.85713
ENSG00000122674	0.75611	0.99999	0.71527	0.99999	1.16721
ENSG00000122694	0.57347	0.99999	0.57347	0.99999	1.76662
ENSG00000122705	0.07812	0.99999	0.06503	0.99999	0.72258
ENSG00000122729	0.73857	0.99999	0.71117	0.99999	1.31892
ENSG00000122741	0.91958	0.99999	0.91469	0.99999	0.88432
ENSG00000122779	0.77857	0.99999	0.74875	0.99999	1.08536
ENSG00000122862	0.96224	0.99999	0.96232	0.99999	0.99222
ENSG00000122873	0.05469	0.99999	0.03758	0.99999	1.48742
ENSG00000122958	0.8329	0.99999	0.83012	0.99999	0.95865
ENSG00000122970	0.83455	0.99999	0.84404	0.99999	0.59943
ENSG00000122971	0.42799	0.99999	0.51755	0.99999	1.47506
ENSG00000123009	0.55073	0.99999	0.55073	0.99999	0.5453
ENSG00000123080	0.12189	0.99999	0.11646	0.99999	0.38878
ENSG00000123091	0.31512	0.99999	0.24708	0.99999	0.56527
ENSG00000123106	0.81419	0.99999	0.78471	0.99999	1.1014
ENSG00000123119	0.79539	0.99999	0.81995	0.99999	0.25677
ENSG00000123124	0.83186	0.99999	0.77776	0.99999	0.84738
ENSG00000123131	0.54991	0.99999	0.50114	0.99999	0.84361
ENSG00000123213	0.53623	0.99999	0.47334	0.99999	1.3508
ENSG00000123240	0.9637	0.99999	0.97078	0.99999	1.16156
ENSG00000123268	0.96738	0.99999	0.96747	0.99999	1.00422
ENSG00000123297	0.77333	0.99999	0.76707	0.99999	1.03713
ENSG00000123338	0.87057	0.99999	0.885	0.99999	0.56301
ENSG00000123349	0.39564	0.99999	0.37094	0.99999	0.60253
ENSG00000123352	0.9537	0.99999	0.94677	0.99999	1.01942
ENSG00000123353	0.85556	0.99999	0.84281	0.99999	1.19348
ENSG00000123374	0.72609	0.99999	0.71943	0.99999	0.78593
[truncated: 2,845 more rows]

## Sheet: a-366
gene_id	unadjusted_pvals_linear_corr	adjusted_pvals_linear_corr	unadjusted_pvals_lowess_corr	adjusted_pvals_lowess_corr	mean_ratio
[truncated: 3,501 more rows]

[truncated: 77 more sheets: agk2, aminoresveratrol_sulfate, anacardic_acid, apicidin, b2, bay-598, baz2-icr, bi-9564, bix-01294, bml-210, bml-266, bml-278, bml-281, bromosporine, butyrolactone_3, c646, ci-994, ctpb, ex-527, fluoro-saha …]
