# Supplementary material for: Deciphering direct transcriptional effects of epigenetic compounds through large-scale new RNA profiling
Source: Nat Commun. 2025 Jul 18;16:6629. doi: 10.1038/s41467-025-61769-z (PMC12274403; doi:10.1038/s41467-025-61769-z)
Supplement: Supplementary file 5 — Supplementary Data 3 [file 41467_2025_61769_MOESM5_ESM.xlsx]

## Sheet: Cover
Supplementary Data 3. Regressions of gene expression values against compound doses.
Compound panel in MCF7 cells, with 9 untreated controls and 5 treated samples at concentrations 1nM, 10nM, 100nM, 1μM, 10μM.
Statistical tests have been done using the python function scipy.stats.linregress. Sheets are named by drug.
Column	Explanation
GeneID	Gencode gene ID
slope	Slope from linregress with variants of log10 scale on both axes (log10(1+count) and log10(concentration)+1)
intercept	Intercept from linregress as above
r	Correlation coefficient from linregress as above
p	P-value from linregress as above
se	Standard error from linregress as above
lognormmean	Average of log10(1+count) expression values
adjpval	Benjamini-Hochberg correction of the p-value
gene	Official gene symbol

## Sheet: AZD5363
GeneID	slope	intercept	r	p	se	lognormmean	adjpval	gene
ENSG00000166046	0.138477	-0.0339355	0.864902	6.51969e-05	0.0231993	0.114433	0.1393	TCP11L2
ENSG00000160932	-0.0775651	1.49701	-0.8633	6.97209e-05	0.01309	1.4139	0.1393	LY6E
ENSG00000126217	0.112004	0.0126625	0.858905	8.34631e-05	0.0192789	0.132667	0.1393	MCF2L
ENSG00000165275	0.164999	-0.0472912	0.842062	0.000158015	0.03051	0.129494	0.190168	TRMT10B
ENSG00000140990	-0.150103	1.31983	-0.825604	0.000275819	0.029614	1.159	0.190168	NDUFB10
ENSG00000188177	0.140988	-0.0425935	0.821207	0.000317045	0.028281	0.108465	0.190168	ZC3H6
ENSG00000127561	0.0934424	-0.0230325	0.818848	0.000341127	0.0189091	0.0770844	0.190168	SYNGR3
ENSG00000176371	0.119298	-0.0292329	0.816067	0.000371386	0.0243901	0.0985865	0.190168	ZSCAN2
ENSG00000169926	0.0931845	-0.028412	0.815931	0.000372921	0.0190608	0.0714286	0.190168	KLF13
ENSG00000164463	0.158249	0.224793	0.813253	0.000404172	0.0326874	0.394346	0.190168	CREBRF
ENSG00000235734	0.142325	-0.0344048	0.809316	0.000453912	0.0298186	0.118087	0.190168	HMGN1P36
ENSG00000148308	-0.0978236	1.50265	-0.806967	0.000485866	0.0206675	1.39784	0.190168	GTF3C5
ENSG00000204920	0.112406	0.215314	0.806407	0.000493745	0.0237957	0.33575	0.190168	ZNF155
ENSG00000149489	0.118746	-0.00713901	0.80045	0.000584091	0.0256691	0.120089	0.198111	ROM1
ENSG00000200312	0.100733	-0.0239216	0.799873	0.000593502	0.021819	0.0840065	0.198111	RN7SKP255
ENSG00000226084	-0.111397	0.937558	-0.796758	0.000646419	0.0243899	0.818204	0.202289	AC113935.1
ENSG00000130054	0.083491	0.000207647	0.791317	0.000747913	0.0186221	0.0896623	0.220282	FAM155B
ENSG00000123427	0.0828523	-0.00276174	0.779181	0.00102054	0.0192399	0.0860086	0.281254	EEF1AKMT3
ENSG00000168488	-0.072956	1.42464	-0.77737	0.00106727	0.0170421	1.34648	0.281254	ATXN2L
ENSG00000213443	0.0855958	0.0409569	0.770249	0.0012678	0.0204586	0.132667	0.297663	AC007068.1
ENSG00000184076	-0.063494	1.51733	-0.770152	0.00127074	0.0151807	1.4493	0.297663	UQCR10
ENSG00000143774	-0.154572	0.934492	-0.766882	0.00137253	0.0373425	0.76888	0.297663	GUK1
ENSG00000124181	-0.125547	1.40656	-0.763416	0.0014874	0.0306636	1.27204	0.297663	PLCG1
ENSG00000106052	0.0802922	1.2896	0.760014	0.00160745	0.0198203	1.37563	0.297663	TAX1BP1
ENSG00000147383	-0.0834224	1.4722	-0.759415	0.0016294	0.0206315	1.38282	0.297663	NSDHL
ENSG00000139926	-0.10535	1.0904	-0.759189	0.00163772	0.0260729	0.977522	0.297663	FRMD6
ENSG00000102317	-0.0410583	2.00461	-0.758702	0.00165577	0.0101768	1.96062	0.297663	RBM3
ENSG00000175061	-0.0907054	1.57491	-0.758466	0.00166458	0.0224989	1.47772	0.297663	LRRC75A-AS1
ENSG00000205592	0.110137	0.0893594	0.755085	0.00179496	0.027606	0.207364	0.309908	MUC19
ENSG00000141404	0.0866627	0.209829	0.747537	0.00211534	0.0222291	0.302682	0.344906	GNAL
ENSG00000150676	0.105033	0.0416338	0.745717	0.00219897	0.0270898	0.154169	0.344906	CCDC83
ENSG00000100439	-0.135501	1.20131	-0.745603	0.00220431	0.0349602	1.05613	0.344906	ABHD4
ENSG00000101181	0.0555291	0.856706	0.74184	0.00238584	0.01449	0.916202	0.358697	MTG2
ENSG00000256628	0.0911284	0.194468	0.740846	0.00243573	0.0238503	0.292106	0.358697	ZBTB11-AS1
ENSG00000235173	-0.130709	1.16259	-0.737682	0.00260003	0.0345339	1.02254	0.359745	HGH1
ENSG00000127184	-0.0549995	1.58033	-0.737192	0.00262623	0.0145523	1.5214	0.359745	COX7C
ENSG00000109762	0.0870526	0.00531584	0.735952	0.00269348	0.0231181	0.0985865	0.359745	SNX25
ENSG00000224546	-0.0757156	0.795345	-0.735285	0.00273024	0.0201472	0.714221	0.359745	EIF4BP3
ENSG00000151746	0.0841305	0.581774	0.731792	0.00292909	0.0226183	0.671914	0.37605	BICD1
ENSG00000102967	-0.104591	1.03971	-0.727544	0.00318617	0.0284712	0.927654	0.378009	DHODH
ENSG00000136169	0.143048	0.248002	0.727431	0.0031932	0.0389528	0.401268	0.378009	SETDB2
ENSG00000235123	0.0550757	2.01013	0.727396	0.00319542	0.0149989	2.06914	0.378009	DSCAM-AS1
ENSG00000235363	-0.123533	0.972184	-0.726589	0.00324633	0.0337214	0.839827	0.378009	SNRPGP10
ENSG00000138030	-0.134309	0.616287	-0.72518	0.00333671	0.0368137	0.472385	0.379702	KHK
ENSG00000171631	-0.0883248	1.42184	-0.719904	0.00369289	0.0245823	1.32721	0.410895	P2RY6
ENSG00000121749	0.0790067	0.924057	0.717104	0.00389373	0.0221668	1.00871	0.417027	TBC1D15
ENSG00000128228	-0.124426	1.27276	-0.716789	0.00391683	0.0349415	1.13944	0.417027	SDF2L1
ENSG00000168398	0.101041	1.24048	0.715036	0.00404744	0.0285175	1.34874	0.417027	BDKRB2
ENSG00000171425	-0.0880696	1.11687	-0.713515	0.00416356	0.0249648	1.02251	0.417027	ZNF581
ENSG00000163319	-0.0669001	1.41141	-0.713504	0.00416444	0.0189645	1.33973	0.417027	MRPS18C
ENSG00000124541	-0.0816763	1.39582	-0.708939	0.0045286	0.0234559	1.30831	0.431537	RRP36
ENSG00000239672	-0.0763884	1.67135	-0.708728	0.00454605	0.0219504	1.58951	0.431537	NME1
ENSG00000280893	-0.0619677	1.20727	-0.708464	0.00456789	0.0178199	1.14087	0.431537	AC009133.6
ENSG00000188039	0.0751194	0.00552349	0.706458	0.00473676	0.0217249	0.0860086	0.439203	NWD1
ENSG00000087077	-0.0703199	1.52516	-0.704245	0.00492868	0.0204643	1.44982	0.448689	TRIP6
ENSG00000025156	-0.114286	1.05718	-0.701916	0.00513713	0.0334776	0.934732	0.451919	HSF2
ENSG00000127838	-0.0822046	1.16745	-0.701833	0.00514467	0.0240857	1.07937	0.451919	PNKD
ENSG00000138311	0.149764	-0.0152166	0.700402	0.00527633	0.044057	0.145245	0.455257	ZNF365
ENSG00000144659	-0.0640236	1.38195	-0.699458	0.00536452	0.0188841	1.31335	0.455257	SLC25A38
ENSG00000129103	-0.130999	0.734793	-0.695629	0.00573443	0.039054	0.594437	0.47677	SUMF2
ENSG00000011376	-0.0643306	0.984893	-0.692836	0.00601649	0.0193281	0.915967	0.47677	LARS2
ENSG00000163738	-0.093535	0.736006	-0.691484	0.00615692	0.0282082	0.63579	0.47677	MTHFD2L
ENSG00000102554	0.0585181	1.53707	0.690702	0.00623928	0.0176861	1.59977	0.47677	KLF5
ENSG00000130193	-0.088924	1.74174	-0.689978	0.00631622	0.0269296	1.64647	0.47677	THEM6
ENSG00000277203	-0.108559	1.08513	-0.686427	0.0067047	0.0331997	0.968815	0.47677	F8A1
ENSG00000143878	-0.0699855	1.85077	-0.684554	0.00691693	0.0215137	1.77579	0.47677	RHOB
ENSG00000075975	-0.0677585	1.48155	-0.683957	0.00698565	0.0208633	1.40895	0.47677	MKRN2
ENSG00000100532	-0.0619024	1.34509	-0.682084	0.00720483	0.0191584	1.27877	0.47677	CGRRF1
ENSG00000280789	-0.0644173	1.33714	-0.681233	0.00730605	0.0199833	1.26812	0.47677	PAGR1
ENSG00000225470	-0.118749	0.719786	-0.681081	0.00732432	0.0368533	0.592554	0.47677	JPX
ENSG00000160685	-0.0772094	1.53631	-0.680501	0.00739413	0.0239997	1.45358	0.47677	ZBTB7B
ENSG00000144566	0.0418088	1.55851	0.680267	0.00742237	0.0130041	1.6033	0.47677	RAB5A
ENSG00000226950	-0.0745445	1.70978	-0.679677	0.00749417	0.0232236	1.62991	0.47677	DANCR
ENSG00000122140	-0.076578	1.73107	-0.678285	0.00766557	0.023948	1.64903	0.47677	MRPS2
ENSG00000164329	0.0708929	0.981042	0.677052	0.00781991	0.0222449	1.057	0.47677	TENT2
ENSG00000062716	0.0828673	2.21745	0.676591	0.00787825	0.0260349	2.30624	0.47677	VMP1
ENSG00000144802	0.0710287	1.12856	0.676498	0.00789007	0.0223212	1.20466	0.47677	NFKBIZ
ENSG00000100097	-0.0698484	0.873713	-0.675321	0.00804058	0.0220207	0.798875	0.47677	LGALS1
ENSG00000099849	-0.0598813	1.28526	-0.673471	0.00828181	0.0189737	1.2211	0.47677	RASSF7
ENSG00000166938	-0.0813882	0.736916	-0.673035	0.00833949	0.0258188	0.649715	0.47677	DIS3L
ENSG00000206535	0.080206	0.154242	0.672404	0.00842353	0.0254874	0.240177	0.47677	LNP1
ENSG00000064666	-0.102635	1.33385	-0.672195	0.00845141	0.0326334	1.22388	0.47677	CNN2
ENSG00000063244	-0.0615483	1.37936	-0.671922	0.00848808	0.0195841	1.31341	0.47677	U2AF2
ENSG00000185127	-0.0599026	1.57485	-0.671604	0.00853089	0.0190769	1.51067	0.47677	C6orf120
ENSG00000049283	-0.0899955	1.48515	-0.670916	0.00862412	0.0287139	1.38873	0.47677	EPN3
ENSG00000060491	-0.0827521	1.18437	-0.6705	0.00868089	0.0264326	1.09571	0.47677	OGFR
ENSG00000166145	-0.0762316	1.15825	-0.669851	0.00876999	0.0243927	1.07658	0.47677	SPINT1
ENSG00000184517	-0.0658719	1.72369	-0.66964	0.00879909	0.0210898	1.65311	0.47677	ZFP1
ENSG00000175175	-0.0875743	0.441518	-0.6696	0.00880472	0.0280412	0.347688	0.47677	PPM1E
ENSG00000198198	0.120649	0.353764	0.66757	0.0090889	0.0388445	0.483031	0.47677	SZT2
ENSG00000105732	-0.0470368	1.74259	-0.666808	0.00919736	0.0151753	1.6922	0.47677	ZNF574
ENSG00000111640	-0.0424774	2.70307	-0.666342	0.00926421	0.0137216	2.65756	0.47677	GAPDH
ENSG00000131115	0.0797616	0.189927	0.665816	0.00934004	0.0258021	0.275386	0.47677	ZNF227
ENSG00000137842	-0.111227	0.683876	-0.665097	0.00944458	0.0360509	0.564704	0.47677	TMEM62
ENSG00000086548	0.123918	0.544366	0.664721	0.00949966	0.0402047	0.677135	0.47677	CEACAM6
ENSG00000111481	-0.0721	1.31301	-0.664292	0.0095627	0.0234197	1.23576	0.47677	COPZ1
ENSG00000163293	0.0628655	1.19262	0.663651	0.00965749	0.0204554	1.25997	0.47677	NIPAL1
ENSG00000132670	-0.0896968	1.01235	-0.662964	0.00975992	0.0292399	0.91625	0.47677	PTPRA
ENSG00000139437	-0.0887221	0.561219	-0.66188	0.00992331	0.0290067	0.46616	0.47677	TCHP
ENSG00000114796	0.127274	0.331404	0.661718	0.00994782	0.0416287	0.467769	0.47677	KLHL24
ENSG00000211456	-0.102458	0.891531	-0.661572	0.00997004	0.033525	0.781755	0.47677	SACM1L
ENSG00000101255	-0.0461172	1.8956	-0.661041	0.0100512	0.0151115	1.84619	0.47677	TRIB3
ENSG00000130734	-0.0929495	0.881655	-0.660757	0.0100948	0.0304806	0.782066	0.47677	ATG4D
ENSG00000039068	0.0480782	1.82889	0.659838	0.0102368	0.0158051	1.88041	0.47677	CDH1
ENSG00000119946	0.0755003	0.304143	0.658731	0.0104098	0.0248935	0.385037	0.47677	CNNM1
ENSG00000169764	-0.0651957	1.3534	-0.657279	0.0106401	0.0215797	1.28355	0.47677	UGP2
ENSG00000041357	-0.0660555	1.66922	-0.656387	0.0107836	0.0219166	1.59845	0.47677	PSMA4
ENSG00000138079	-0.08944	0.368084	-0.655887	0.0108647	0.0297152	0.272255	0.47677	SLC3A1
ENSG00000106701	0.0893397	0.176534	0.655152	0.0109848	0.0297403	0.272255	0.47677	FSD1L
ENSG00000104365	0.073116	0.409324	0.654798	0.0110428	0.0243626	0.487662	0.47677	IKBKB
ENSG00000197122	-0.0714509	0.849886	-0.654775	0.0110468	0.0238093	0.773332	0.47677	SRC
ENSG00000100711	-0.0594431	1.41046	-0.654408	0.0111072	0.0198274	1.34677	0.47677	ZFYVE21
ENSG00000104765	0.0723872	0.780584	0.654126	0.011154	0.0241631	0.858142	0.47677	BNIP3L
ENSG00000161203	-0.0513591	1.63792	-0.653805	0.0112073	0.0171586	1.58289	0.47677	AP2M1
ENSG00000196812	0.0675144	0.753601	0.653421	0.0112715	0.0225791	0.825937	0.47677	ZSCAN16
ENSG00000024422	0.11469	0.0527888	0.652883	0.0113617	0.0384113	0.175671	0.47677	EHD2
ENSG00000204072	-0.0890662	0.426919	-0.652692	0.0113938	0.0298447	0.331491	0.47677	ARMCX7P
ENSG00000213937	-0.117812	1.05379	-0.652197	0.0114777	0.0395291	0.927563	0.47677	CLDN9
ENSG00000130204	-0.0942422	1.39489	-0.651692	0.0115636	0.0316635	1.29391	0.47677	TOMM40
ENSG00000138398	0.0591409	1.51691	0.651226	0.0116432	0.0198948	1.58027	0.47677	PPIG
ENSG00000115255	0.0917921	0.0375863	0.65116	0.0116545	0.0308841	0.135935	0.47677	REEP6
ENSG00000130558	-0.0624284	1.6351	-0.650979	0.0116857	0.0210146	1.56821	0.47677	OLFM1
ENSG00000103540	-0.0574622	1.48114	-0.650825	0.0117122	0.0193508	1.41957	0.47677	CCP110
ENSG00000158985	-0.0446508	1.42205	-0.650008	0.0118535	0.0150693	1.37421	0.478634	CDC42SE2
ENSG00000145022	-0.101135	1.00132	-0.649351	0.0119682	0.0341921	0.892961	0.479397	TCTA
ENSG00000164081	-0.0680104	0.987657	-0.647891	0.0122261	0.0230827	0.914788	0.485842	TEX264
ENSG00000176124	-0.0730183	0.71315	-0.646339	0.0125047	0.0248848	0.634916	0.493	DLEU1
ENSG00000213965	-0.0539068	1.58518	-0.644392	0.0128613	0.0184668	1.52742	0.49941	NUDT19
ENSG00000147459	0.0830499	1.00929	0.643578	0.0130126	0.0285118	1.09827	0.49941	DOCK5
ENSG00000119707	0.0406495	1.71316	0.643428	0.0130406	0.0139609	1.75671	0.49941	RBM25
ENSG00000173334	0.0857297	1.55515	0.643291	0.0130663	0.0294542	1.64701	0.49941	TRIB1
ENSG00000137818	-0.0419415	1.69592	-0.639521	0.0137873	0.0145545	1.65099	0.518979	RPLP1
ENSG00000165501	-0.0489985	1.62963	-0.639511	0.0137893	0.0170038	1.57713	0.518979	LRR1
ENSG00000156976	-0.0277906	2.15922	-0.638973	0.0138945	0.00965786	2.12945	0.518979	EIF4A2
ENSG00000151338	-0.097084	0.670286	-0.637668	0.0141527	0.0338555	0.566267	0.518979	MIPOL1
ENSG00000182979	-0.0912867	0.863819	-0.637454	0.0141953	0.0318518	0.766012	0.518979	MTA1
ENSG00000109084	-0.0676004	1.65426	-0.63743	0.0142002	0.0235887	1.58183	0.518979	TMEM97
ENSG00000234648	0.0820868	0.0175585	0.634784	0.014736	0.0288444	0.105509	0.532278	AL162151.2
ENSG00000171984	0.0673865	0.0138087	0.633734	0.0149528	0.0237446	0.0860086	0.532278	SHLD1
ENSG00000142676	-0.0500998	1.84318	-0.633063	0.0150926	0.0176846	1.7895	0.532278	RPL11
ENSG00000138375	0.109693	0.219233	0.632544	0.0152015	0.0387734	0.336762	0.532278	SMARCAL1
ENSG00000105698	-0.0996312	0.946074	-0.632433	0.0152248	0.035227	0.839326	0.532278	USF2
ENSG00000128534	-0.0874374	1.20092	-0.632222	0.0152693	0.0309328	1.10724	0.532278	LSM8
ENSG00000197965	-0.106015	1.29849	-0.632016	0.0153129	0.0375253	1.1849	0.532278	MPZL1
ENSG00000261553	0.0664975	0.810119	0.631536	0.0154145	0.0235674	0.881366	0.532278	AL137782.1
ENSG00000272414	-0.0720963	1.00836	-0.630785	0.0155748	0.0256023	0.931109	0.534129	FAM47E-STBD1
ENSG00000198712	-0.0461588	3.86633	-0.629459	0.0158609	0.0164489	3.81687	0.540242	MT-CO2
ENSG00000101945	-0.0943679	1.33727	-0.62755	0.0162796	0.0337976	1.23616	0.548656	SUV39H1
ENSG00000124207	-0.0704415	1.32062	-0.6258	0.016671	0.0253447	1.24515	0.548656	CSE1L
ENSG00000188293	0.124468	0.144167	0.625611	0.0167137	0.0448058	0.277526	0.548656	IGFL1
ENSG00000004478	-0.0839365	1.57502	-0.625245	0.0167965	0.0302442	1.48508	0.548656	FKBP4
ENSG00000245532	0.0560663	1.57261	0.624921	0.0168701	0.0202192	1.63269	0.548656	NEAT1
ENSG00000213064	0.0869653	0.798324	0.624267	0.0170195	0.0314162	0.891501	0.548656	SFT2D2
ENSG00000134333	-0.0443526	2.11485	-0.624146	0.0170473	0.0160274	2.06733	0.548656	LDHA
ENSG00000168152	0.0806338	0.0121932	0.623685	0.0171534	0.0291735	0.0985865	0.548656	THAP9
ENSG00000142937	-0.0477127	1.72338	-0.623252	0.0172533	0.0172822	1.67226	0.548656	RPS8
ENSG00000168906	-0.0298188	2.07904	-0.622533	0.0174204	0.0108212	2.04709	0.548656	MAT2A
ENSG00000224698	0.0779767	-0.00646206	0.621422	0.0176812	0.0283801	0.0770844	0.548656	AL390038.1
ENSG00000127311	0.0776444	0.348401	0.621138	0.0177481	0.0282802	0.431591	0.548656	HELB
ENSG00000181991	-0.0898348	1.22597	-0.620962	0.0177899	0.0327353	1.12972	0.548656	MRPS11
ENSG00000101856	-0.0540918	1.49053	-0.618879	0.0182888	0.0198187	1.43257	0.548656	PGRMC1
ENSG00000105856	0.0884266	1.21723	0.61858	0.0183612	0.0324239	1.31197	0.548656	HBP1
ENSG00000255112	0.0996109	1.1629	0.6185	0.0183808	0.0365326	1.26963	0.548656	CHMP1B
ENSG00000185262	0.08367	0.403321	0.618378	0.0184103	0.030696	0.492967	0.548656	UBALD2
ENSG00000168894	-0.0805767	1.08347	-0.618125	0.0184721	0.0295808	0.997136	0.548656	RNF181
ENSG00000083307	-0.0382451	1.59546	-0.617556	0.0186111	0.0140612	1.55449	0.548656	GRHL2
ENSG00000111669	-0.0613647	1.80838	-0.617533	0.0186169	0.0225627	1.74263	0.548656	TPI1
ENSG00000185480	-0.0447435	0.981995	-0.617531	0.0186173	0.0164515	0.934055	0.548656	PARPBP
ENSG00000109756	0.0633099	0.683264	0.617093	0.0187251	0.0233048	0.751096	0.548656	RAPGEF2
ENSG00000198176	-0.0719504	1.27111	-0.616788	0.0188002	0.0265065	1.19402	0.548656	TFDP1
ENSG00000188227	0.0807384	0.184098	0.61645	0.0188839	0.0297703	0.270604	0.548656	ZNF793
ENSG00000086289	-0.105639	0.837217	-0.616393	0.0188982	0.0389579	0.724032	0.548656	EPDR1
ENSG00000149257	-0.0842129	1.08226	-0.616156	0.018957	0.0310754	0.992029	0.548656	SERPINH1
ENSG00000152977	-0.0796508	0.738875	-0.615638	0.019086	0.0294318	0.653535	0.548948	ZIC1
ENSG00000157827	0.0614062	0.0542963	0.614902	0.0192707	0.0227339	0.120089	0.548948	FMNL2
ENSG00000103888	0.117194	0.517558	0.614802	0.019296	0.0433992	0.643123	0.548948	CEMIP
ENSG00000197070	-0.0865035	1.00792	-0.613875	0.0195306	0.0321116	0.915243	0.550564	ARRDC1
ENSG00000102172	0.0806424	1.0493	0.61371	0.0195727	0.0299488	1.1357	0.550564	SMS
ENSG00000125445	-0.0546545	2.00226	-0.611879	0.0200435	0.0203948	1.9437	0.555204	MRPS7
ENSG00000197111	-0.0429197	1.88818	-0.611474	0.0201488	0.0160328	1.84219	0.555204	PCBP2
ENSG00000265735	-0.0634271	2.0747	-0.611347	0.0201817	0.0237013	2.00674	0.555204	RN7SL5P
ENSG00000117625	-0.07283	1.12829	-0.611063	0.0202559	0.0272351	1.05026	0.555204	RCOR3
ENSG00000159788	0.0848341	0.0202708	0.61087	0.0203064	0.0317401	0.111164	0.555204	RGS12
ENSG00000130713	-0.0876351	1.3405	-0.610502	0.0204029	0.0328196	1.24661	0.555204	EXOSC2
ENSG00000119929	-0.0776479	0.744779	-0.606316	0.0215262	0.0293988	0.661585	0.582603	CUTC
ENSG00000213860	-0.115253	0.872574	-0.604717	0.0219673	0.0438189	0.749089	0.586864	RPL21P75
ENSG00000160179	-0.0687742	0.826689	-0.604716	0.0219676	0.0261479	0.753002	0.586864	ABCG1
ENSG00000095739	0.0508952	2.0655	0.604302	0.022083	0.0193712	2.12003	0.586864	BAMBI
ENSG00000166949	0.0670174	1.5245	0.603974	0.0221746	0.0255293	1.59631	0.586864	SMAD3
ENSG00000173171	-0.0678399	0.898958	-0.602409	0.0226162	0.0259483	0.826272	0.586864	MTX1
ENSG00000116266	0.0473961	1.00156	0.601549	0.0228613	0.0181693	1.05234	0.586864	STXBP3
ENSG00000011052	-0.0510149	1.51269	-0.601414	0.0229002	0.0195635	1.45803	0.586864	NME1-NME2
ENSG00000175606	-0.0661718	1.43025	-0.600653	0.0231191	0.0254262	1.35935	0.586864	TMEM70
ENSG00000163932	-0.0501037	1.40148	-0.600373	0.0232001	0.0192662	1.3478	0.586864	PRKCD
ENSG00000177854	0.103852	0.259572	0.599871	0.023346	0.039986	0.370842	0.586864	TMEM187
ENSG00000257557	0.0888826	0.0747837	0.599661	0.0234072	0.0342412	0.170015	0.586864	PPP1R12A-AS1
ENSG00000263740	-0.0731888	1.5898	-0.599502	0.0234536	0.028207	1.51138	0.586864	RN7SL4P
ENSG00000272686	0.0808368	0.432255	0.59946	0.0234659	0.0311579	0.518866	0.586864	AC006333.2
ENSG00000175591	-0.097747	1.51432	-0.598722	0.023682	0.0377482	1.4096	0.586864	P2RY2
ENSG00000082153	0.0511602	2.0141	0.598416	0.0237721	0.0197729	2.06892	0.586864	BZW1
ENSG00000077238	0.07926	0.345542	0.598177	0.0238427	0.0306523	0.430463	0.586864	IL4R
ENSG00000081277	-0.121165	1.15605	-0.598113	0.0238618	0.046866	1.02623	0.586864	PKP1
ENSG00000182544	-0.0375596	1.77677	-0.598034	0.0238851	0.0145309	1.73653	0.586864	MFSD5
ENSG00000130703	-0.0676537	1.15077	-0.597948	0.0239106	0.0261794	1.07828	0.586864	OSBPL2
ENSG00000121864	-0.0554795	1.47169	-0.596539	0.0243309	0.0215473	1.41224	0.590031	ZNF639
ENSG00000101846	0.0883758	0.0773288	0.596533	0.0243325	0.0343242	0.172017	0.590031	STS
ENSG00000182196	-0.0760933	0.638872	-0.596332	0.0243931	0.0295694	0.557343	0.590031	ARL6IP4
ENSG00000125971	-0.0692511	1.1971	-0.595797	0.0245544	0.026948	1.12291	0.591077	DYNLRB1
ENSG00000071082	-0.0379165	1.81364	-0.59414	0.0250592	0.0148184	1.77302	0.599971	RPL31
ENSG00000148688	0.0595413	0.77939	0.5938	0.0251636	0.0232903	0.843184	0.599971	RPP30
ENSG00000119013	0.0864271	0.733672	0.592654	0.0255183	0.0339079	0.826272	0.605545	NDUFB3
ENSG00000153485	-0.0550266	1.42415	-0.592235	0.0256488	0.0216121	1.36519	0.605772	TMEM251
ENSG00000284634	0.0873041	0.500897	0.590701	0.0261313	0.0344264	0.594437	0.61427	AC092821.3
ENSG00000188807	-0.0655784	1.03871	-0.589688	0.0264535	0.0259275	0.968444	0.618939	TMEM201
ENSG00000283029	-0.0655151	1.94992	-0.588904	0.026705	0.0259553	1.87973	0.621915	AL139099.4
ENSG00000167995	0.0809267	0.326442	0.588144	0.0269504	0.0321244	0.413149	0.622578	BEST1
ENSG00000258102	0.0799824	0.311431	0.587718	0.0270889	0.0317848	0.397126	0.622578	MAP1LC3B2
ENSG00000158863	0.117673	0.441063	0.587664	0.0271065	0.0467693	0.567141	0.622578	FAM160B2
ENSG00000237973	-0.0455887	3.673	-0.587232	0.0272473	0.0181397	3.62416	0.622956	MTCO1P12
ENSG00000197756	-0.0527294	1.58331	-0.586789	0.0273924	0.0210052	1.52681	0.623425	RPL37A
ENSG00000198804	-0.0438944	4.39871	-0.584265	0.0282298	0.0176008	4.35168	0.637248	MT-CO1
ENSG00000116288	-0.063584	1.18558	-0.584192	0.0282542	0.0255007	1.11746	0.637248	PARK7
ENSG00000114956	0.105673	0.755239	0.582983	0.0286623	0.0425142	0.86846	0.643552	DGUOK
ENSG00000160191	0.0760293	0.305614	0.581599	0.0291349	0.0306981	0.387074	0.648974	PDE9A
ENSG00000108433	-0.0616028	1.51727	-0.581517	0.029163	0.0248785	1.45126	0.648974	GOSR2
ENSG00000276168	-0.0684924	1.94387	-0.580396	0.0295502	0.0277415	1.87048	0.650996	RN7SL1
ENSG00000197724	-0.0476593	1.15972	-0.58013	0.0296427	0.0193168	1.10866	0.650996	PHF2
ENSG00000173614	0.0934522	0.254483	0.57985	0.0297402	0.0379047	0.35461	0.650996	NMNAT1
ENSG00000256053	-0.133198	0.831631	-0.579243	0.0299525	0.0541109	0.688919	0.650996	APOPT1
ENSG00000108055	0.0538994	1.52967	0.579167	0.0299793	0.0219007	1.58742	0.650996	SMC3
ENSG00000172732	-0.084737	0.929139	-0.578709	0.0301402	0.0344718	0.838349	0.650996	MUS81
ENSG00000176208	0.0900313	0.675445	0.578642	0.030164	0.036632	0.771907	0.650996	ATAD5
ENSG00000204619	0.0679267	1.04852	0.576195	0.0310357	0.0278143	1.1213	0.66266	PPP1R11
ENSG00000108175	-0.0542672	1.74263	-0.576058	0.031085	0.022229	1.68449	0.66266	ZMIZ1
ENSG00000177697	-0.0924096	0.767694	-0.575632	0.031239	0.0378949	0.668684	0.66266	CD151
ENSG00000234664	0.0745671	0.0276174	0.575407	0.0313205	0.030596	0.107511	0.66266	HMGN2P5
ENSG00000181744	-0.086819	1.04081	-0.575027	0.0314582	0.0356583	0.947788	0.66266	DIPK2A
ENSG00000145868	0.0637544	0.813292	0.574553	0.0316312	0.0262175	0.8816	0.66266	FBXO38
ENSG00000147133	0.0648664	0.737584	0.574467	0.0316626	0.0266807	0.807084	0.66266	TAF1
ENSG00000126878	-0.0891301	1.20668	-0.573979	0.0318412	0.0367073	1.11118	0.66266	AIF1L
ENSG00000104853	-0.0604103	1.6214	-0.573831	0.0318956	0.024889	1.55668	0.66266	CLPTM1
ENSG00000066117	-0.0600539	1.30476	-0.573048	0.0321844	0.0247925	1.24042	0.665374	SMARCD1
ENSG00000123643	0.120603	0.424218	0.572624	0.0323413	0.0498442	0.553435	0.665374	SLC36A1
ENSG00000078269	0.0635236	0.594296	0.572399	0.0324249	0.0262691	0.662357	0.665374	SYNJ2
ENSG00000109321	0.0791056	2.70275	0.570823	0.033015	0.032847	2.78751	0.670448	AREG
ENSG00000085644	0.059139	0.621617	0.570576	0.0331085	0.0245721	0.68498	0.670448	ZNF213
ENSG00000168090	-0.0731076	1.14097	-0.570525	0.0331275	0.03038	1.06264	0.670448	COPS6
ENSG00000171813	-0.0805464	1.16495	-0.570313	0.0332077	0.0334897	1.07865	0.670448	PWWP2B
ENSG00000099949	0.0807584	0.132148	0.569563	0.0334926	0.0336433	0.218675	0.673483	LZTR1
ENSG00000281398	0.0601009	0.687481	0.568435	0.0339246	0.0251111	0.751874	0.675258	SNHG4
ENSG00000227051	0.0593587	1.67183	0.568298	0.0339773	0.0248099	1.73543	0.675258	C14orf132
ENSG00000241484	-0.0656735	0.796297	-0.56807	0.034065	0.0274654	0.725933	0.675258	ARHGAP8
ENSG00000148824	-0.065779	0.661123	-0.567861	0.0341458	0.0275245	0.590645	0.675258	MTG1
ENSG00000095209	-0.050952	1.21574	-0.566876	0.0345281	0.021375	1.16114	0.675258	TMEM38B
ENSG00000100234	0.0864696	0.380822	0.566118	0.0348243	0.0363466	0.473467	0.675258	TIMP3
ENSG00000166965	0.0601393	0.821018	0.566065	0.0348454	0.0252824	0.885453	0.675258	RCCD1
ENSG00000179295	0.0707232	0.996076	0.565888	0.0349145	0.0297455	1.07185	0.675258	PTPN11
ENSG00000164951	-0.0528299	0.915168	-0.565437	0.0350922	0.0222459	0.858565	0.675258	PDP1
ENSG00000267009	-0.0653557	0.279775	-0.565428	0.0350957	0.0275209	0.209751	0.675258	AC007780.1
ENSG00000120675	-0.0717583	1.13833	-0.565117	0.0352185	0.0302414	1.06145	0.675258	DNAJC15
ENSG00000203705	0.0999383	0.365132	0.564642	0.0354069	0.0421696	0.472208	0.675258	TATDN3
ENSG00000131732	-0.0998593	1.17854	-0.564001	0.0356621	0.0422065	1.07154	0.675258	ZCCHC9
ENSG00000119801	0.0583412	1.21485	0.563486	0.0358678	0.0246915	1.27736	0.675258	YPEL5
ENSG00000160703	0.0670385	0.499456	0.562942	0.0360865	0.0284126	0.571283	0.675258	NLRX1
ENSG00000229018	0.0637493	0.159297	0.562935	0.0360895	0.0270191	0.227599	0.675258	PMS2P7
ENSG00000141429	0.0720146	0.723003	0.562585	0.0362303	0.0305499	0.800162	0.675258	GALNT1
ENSG00000175155	0.0770165	0.105731	0.562214	0.0363806	0.0327034	0.188249	0.675258	YPEL2
ENSG00000178719	-0.0521774	1.4113	-0.561888	0.0365128	0.0221748	1.3554	0.675258	GRINA
ENSG00000108298	-0.0396143	1.87161	-0.561564	0.0366444	0.0168498	1.82916	0.675258	RPL19
ENSG00000118804	-0.0545775	1.20669	-0.561272	0.0367634	0.023232	1.14821	0.675258	STBD1
ENSG00000100014	-0.0589982	1.14021	-0.561232	0.0367797	0.0251164	1.077	0.675258	SPECC1L
ENSG00000122390	-0.0466288	1.43878	-0.561164	0.0368077	0.0198541	1.38882	0.675258	NAA60
ENSG00000100890	-0.0742458	0.831139	-0.560502	0.0370789	0.0316676	0.75159	0.675258	KIAA0391
ENSG00000187951	0.0702438	0.00182316	0.559796	0.0373698	0.0300157	0.0770844	0.675258	AC091057.1
ENSG00000105568	-0.0721272	1.1831	-0.559714	0.0374034	0.030827	1.10582	0.675258	PPP2R1A
ENSG00000144746	-0.0831032	1.28288	-0.559648	0.0374307	0.0355243	1.19384	0.675258	ARL6IP5
ENSG00000134815	0.0650347	0.684524	0.559535	0.0374775	0.0278087	0.754204	0.675258	DHX34
ENSG00000142230	-0.0620028	1.51983	-0.55942	0.037525	0.0265202	1.4534	0.675258	SAE1
ENSG00000150347	0.0696105	1.3842	0.559175	0.0376267	0.0297931	1.45878	0.675258	ARID5B
ENSG00000152219	0.0479781	1.05681	0.557817	0.0381937	0.0206072	1.10821	0.676003	ARL14EP
ENSG00000112306	-0.0503854	1.87478	-0.557716	0.0382362	0.0216469	1.82079	0.676003	RPS12
ENSG00000073849	0.0680344	0.0901989	0.557277	0.038421	0.0292628	0.163093	0.676003	ST6GAL1
ENSG00000013588	0.0602087	2.44545	0.556837	0.0386071	0.0259265	2.50996	0.676003	GPRC5A
ENSG00000269958	0.0572819	0.203574	0.556814	0.0386168	0.0246677	0.264948	0.676003	AL049840.4
ENSG00000167978	-0.0605701	1.78749	-0.556806	0.0386203	0.0260842	1.7226	0.676003	SRRM2
ENSG00000023330	-0.0877756	1.11315	-0.55651	0.0387457	0.0378293	1.0191	0.676003	ALAS1
ENSG00000185946	0.0558827	0.275236	0.556448	0.038772	0.0240881	0.33511	0.676003	RNPC3
ENSG00000112419	0.0536314	1.51118	0.556186	0.0388833	0.0231334	1.56864	0.676003	PHACTR2
ENSG00000186908	-0.0743058	0.835232	-0.55518	0.0393128	0.0321352	0.755619	0.677423	ZDHHC17
ENSG00000092621	-0.0646042	0.948046	-0.554862	0.0394495	0.0279627	0.878828	0.677423	PHGDH
ENSG00000196233	0.047038	1.70122	0.554614	0.0395561	0.0203726	1.75162	0.677423	LCOR
ENSG00000203760	0.0769172	0.76361	0.554583	0.0395697	0.0333163	0.846022	0.677423	CENPW
ENSG00000186815	0.0897886	0.900279	0.554133	0.0397637	0.0389371	0.996481	0.677423	TPCN1
ENSG00000256013	0.0514422	0.56912	0.553773	0.0399197	0.022329	0.624237	0.677423	AC027277.1
ENSG00000132768	-0.0702228	1.11756	-0.553615	0.0399882	0.0304934	1.04232	0.677423	DPH2
ENSG00000155846	-0.0546923	0.891028	-0.553358	0.0401001	0.0237654	0.832429	0.677423	PPARGC1B
ENSG00000211455	0.11384	0.985803	0.553168	0.0401827	0.0494914	1.10777	0.677423	STK38L
ENSG00000153201	0.0548487	1.23393	0.552389	0.0405231	0.0238936	1.29269	0.677736	RANBP2
ENSG00000154124	-0.0585879	1.01114	-0.552193	0.0406093	0.0255355	0.948368	0.677736	OTULIN
ENSG00000130066	0.0953522	1.40924	0.551609	0.0408663	0.0416225	1.5114	0.677736	SAT1
ENSG00000065882	-0.0596164	0.831379	-0.551393	0.0409616	0.026038	0.767504	0.677736	TBC1D1
ENSG00000010219	-0.0726882	0.916048	-0.551114	0.0410852	0.0317703	0.838168	0.677736	DYRK4
ENSG00000101911	0.0969169	0.818095	0.550505	0.0413557	0.0424274	0.921935	0.677736	PRPS2
ENSG00000105974	0.0738574	1.11387	0.550407	0.0413994	0.0323409	1.193	0.677736	CAV1
ENSG00000186481	0.0665111	0.0488268	0.549916	0.0416186	0.0291614	0.120089	0.677736	ANKRD20A5P
ENSG00000151876	0.07224	0.212704	0.549912	0.0416202	0.0316735	0.290104	0.677736	FBXO4
ENSG00000066583	-0.0464539	1.6426	-0.549564	0.041776	0.0203861	1.59282	0.677736	ISOC1
ENSG00000167740	-0.0743166	0.620482	-0.549544	0.0417849	0.0326152	0.540857	0.677736	CYB5D2
ENSG00000198682	0.0544636	1.69599	0.549454	0.0418255	0.023908	1.75435	0.677736	PAPSS2
ENSG00000188352	-0.0670083	0.910005	-0.548071	0.0424498	0.0295211	0.838211	0.683276	FOCAD
ENSG00000157184	-0.0626345	0.980832	-0.548042	0.042463	0.0275963	0.913724	0.683276	CPT2
ENSG00000218208	0.0625109	0.0101084	0.547791	0.0425768	0.0275598	0.0770844	0.683276	RPS27AP11
ENSG00000221983	-0.0463919	1.2653	-0.546622	0.043111	0.0205157	1.2156	0.6856	UBA52
ENSG00000093009	-0.132721	0.972286	-0.546513	0.0431606	0.0587093	0.830085	0.6856	CDC45
ENSG00000112414	0.063367	1.70067	0.545759	0.0435083	0.0280858	1.76856	0.6856	ADGRG6
ENSG00000114738	-0.0793654	0.898154	-0.545742	0.0435158	0.0351781	0.813119	0.6856	MAPKAPK3
ENSG00000130511	-0.114847	0.68541	-0.54556	0.0436003	0.0509295	0.562359	0.6856	SSBP4
ENSG00000108639	-0.0669597	1.63699	-0.545177	0.0437777	0.0297232	1.56525	0.6856	SYNGR2
ENSG00000246273	0.062253	0.0047289	0.545092	0.043817	0.02764	0.0714286	0.6856	SBF2-AS1
ENSG00000279423	0.062253	0.0047289	0.545092	0.043817	0.02764	0.0714286	0.6856	AL445363.3
ENSG00000169826	-0.0713144	0.914722	-0.5447	0.0439994	0.0316957	0.838314	0.686309	CSGALNACT2
ENSG00000143537	-0.120223	0.941264	-0.543354	0.0446299	0.0536214	0.812453	0.693981	ADAM15
ENSG00000167487	0.0732149	0.433885	0.54283	0.0448766	0.0326996	0.51233	0.695656	KLHL26
ENSG00000182362	-0.085499	0.465716	-0.541834	0.0453494	0.0382855	0.37411	0.700817	YBEY
ENSG00000049323	-0.061683	0.833183	-0.54005	0.0462044	0.02775	0.767094	0.709979	LTBP1
ENSG00000077380	-0.067027	0.943289	-0.539715	0.0463665	0.0301806	0.871474	0.709979	DYNC1I2
ENSG00000176101	-0.105458	1.22005	-0.539578	0.0464328	0.0475022	1.10706	0.709979	SSNA1
ENSG00000105640	-0.04838	1.45697	-0.53942	0.0465095	0.0218011	1.40514	0.709979	RPL18A
ENSG00000039123	-0.0637692	1.26844	-0.538703	0.0468583	0.0287898	1.20012	0.710277	MTREX
ENSG00000148362	-0.0736811	1.10442	-0.538503	0.046956	0.0332822	1.02548	0.710277	PAXX
ENSG00000283293	-0.0545579	0.200046	-0.538177	0.0471155	0.0246651	0.141591	0.710277	RN7SK
ENSG00000105793	0.0417565	1.32956	0.537718	0.0473405	0.0189004	1.3743	0.710277	GTPBP10
ENSG00000256269	-0.0721726	1.34722	-0.537563	0.0474167	0.032681	1.2699	0.710277	HMBS
ENSG00000198225	0.0949776	0.32052	0.537556	0.04742	0.0430083	0.422282	0.710277	FKBP1C
ENSG00000145734	0.0438145	1.26507	0.537053	0.0476682	0.0198665	1.31201	0.710277	BDP1
ENSG00000107984	0.0384413	2.51197	0.536891	0.0477479	0.0174375	2.55315	0.710277	DKK1
ENSG00000224877	-0.074296	0.891529	-0.536775	0.0478057	0.033712	0.811927	0.710277	NDUFAF8
ENSG00000111912	0.0717543	1.34255	0.536465	0.047959	0.0325851	1.41943	0.710332	NCOA7
ENSG00000008277	-0.0900533	0.450607	-0.536195	0.0480932	0.0409239	0.354122	0.710332	ADAM22
ENSG00000136153	0.0646264	1.31918	0.535745	0.0483172	0.0294035	1.38842	0.711542	LMO7
ENSG00000144468	-0.0761177	0.967567	-0.535097	0.048641	0.0346906	0.886012	0.71421	RHBDD1
ENSG00000188846	-0.0557192	1.5402	-0.533807	0.0492911	0.0254799	1.4805	0.720329	RPL14
ENSG00000284024	0.0577817	1.1691	0.533699	0.0493455	0.0264306	1.23101	0.720329	HSPA14
ENSG00000267575	0.0420439	0.482001	0.533288	0.049554	0.0192525	0.527048	0.720763	AC006504.5
ENSG00000214357	-0.064251	0.235587	-0.533073	0.0496631	0.029438	0.166747	0.720763	NEURL1B
ENSG00000086300	0.0550382	0.688567	0.532001	0.0502107	0.0252879	0.747536	0.725127	SNX10
ENSG00000235106	-0.068731	0.793868	-0.53186	0.050283	0.0315909	0.720227	0.725127	BRD3OS
ENSG00000131759	-0.0393323	1.97077	-0.531636	0.0503983	0.018089	1.92863	0.725127	RARA
ENSG00000139197	-0.087135	0.843181	-0.530928	0.0507636	0.040148	0.749822	0.725709	PEX5
ENSG00000050438	-0.079393	0.443328	-0.530814	0.0508226	0.0365918	0.358264	0.725709	SLC4A8
ENSG00000143753	0.0646897	1.39306	0.530284	0.0510972	0.0298566	1.46237	0.725709	DEGS1
ENSG00000125249	-0.0511795	0.866288	-0.530204	0.0511385	0.023626	0.811453	0.725709	RAP2A
ENSG00000126267	-0.0578209	1.2302	-0.530136	0.0511743	0.0266968	1.16824	0.725709	COX6B1
ENSG00000181915	0.0409796	1.46343	0.529878	0.0513084	0.0189337	1.50733	0.725709	ADO
ENSG00000184164	-0.093106	0.867079	-0.52904	0.0517464	0.0431122	0.767323	0.729843	CRELD2
ENSG00000165630	-0.0613502	0.883884	-0.527965	0.0523122	0.0284882	0.818152	0.732697	PRPF18
ENSG00000254536	-0.0629272	0.511695	-0.527379	0.0526225	0.0292655	0.444272	0.732697	AL360181.3
ENSG00000120686	-0.0652227	1.24229	-0.527356	0.0526343	0.0303348	1.17241	0.732697	UFM1
ENSG00000122484	0.0441706	0.853035	0.527298	0.0526654	0.0205467	0.900361	0.732697	RPAP2
ENSG00000182704	-0.0269779	2.03297	-0.52727	0.0526804	0.0125502	2.00407	0.732697	TSKU
ENSG00000128585	-0.0526247	1.21111	-0.526211	0.0532446	0.0245493	1.15473	0.736515	MKLN1
ENSG00000256594	0.10045	0.672319	0.526203	0.0532492	0.0468608	0.779944	0.736515	AC010186.2
ENSG00000034713	0.0803902	1.0305	0.525886	0.0534188	0.0375339	1.11663	0.736827	GABARAPL2
ENSG00000109062	-0.0628909	1.59203	-0.525267	0.0537516	0.0294113	1.52465	0.738172	SLC9A3R1
ENSG00000183751	-0.0902325	0.801925	-0.524802	0.0540029	0.0422495	0.705247	0.738172	TBL3
ENSG00000119408	-0.115067	1.18499	-0.524697	0.0540594	0.0538923	1.0617	0.738172	NEK6
ENSG00000113396	-0.0759527	0.532958	-0.524523	0.0541534	0.0355893	0.45158	0.738172	SLC27A6
ENSG00000131196	0.0514553	0.633511	0.523846	0.0545212	0.0241535	0.688641	0.738172	NFATC1
ENSG00000141384	-0.0725694	0.802405	-0.523573	0.0546701	0.0340891	0.724652	0.738172	TAF4B
ENSG00000198522	-0.0783483	1.02769	-0.52353	0.0546937	0.0368079	0.943746	0.738172	GPN1
ENSG00000168615	0.0950475	0.85186	0.523526	0.0546958	0.0446536	0.953696	0.738172	ADAM9
ENSG00000259529	-0.0750779	0.594875	-0.523224	0.0548605	0.0352998	0.514435	0.738404	AL136295.5
ENSG00000118508	0.0598434	0.595745	0.52241	0.0553074	0.0281973	0.659863	0.742424	RAB32
ENSG00000166848	-0.0456107	1.89447	-0.521906	0.0555847	0.0215196	1.8456	0.744151	TERF2IP
ENSG00000138185	0.058549	0.0662818	0.520836	0.056178	0.027702	0.129013	0.748119	ENTPD1
ENSG00000145388	-0.0411555	1.24898	-0.520832	0.0561799	0.0194726	1.20488	0.748119	METTL14
ENSG00000160352	-0.0588115	1.40669	-0.520318	0.0564666	0.0278642	1.34367	0.748349	ZNF714
ENSG00000157077	0.0784744	0.218602	0.520265	0.0564961	0.0371854	0.302682	0.748349	ZFYVE9
ENSG00000179403	0.0617007	0.0268229	0.519614	0.0568607	0.0292874	0.0929307	0.749214	VWA1
ENSG00000049769	0.0617007	0.0268229	0.519614	0.0568607	0.0292874	0.0929307	0.749214	PPP1R3F
ENSG00000120738	0.101768	1.82965	0.519053	0.057176	0.0483774	1.93868	0.751392	EGR1
ENSG00000173933	-0.0412193	1.51425	-0.518759	0.0573418	0.0196096	1.47008	0.751597	RBM4
ENSG00000249859	0.0307064	1.56109	0.518132	0.057697	0.0146324	1.59399	0.754279	PVT1
ENSG00000158560	-0.0651265	0.270605	-0.516974	0.0583559	0.0311295	0.200827	0.754482	DYNC1I1
ENSG00000182871	0.0887741	0.128342	0.516735	0.0584932	0.0424596	0.223457	0.754482	COL18A1
ENSG00000117408	0.0876005	0.369288	0.516576	0.0585839	0.0419158	0.463146	0.754482	IPO13
ENSG00000284057	0.0530023	0.622784	0.515815	0.0590218	0.025412	0.679572	0.754482	AP001273.2
ENSG00000164291	-0.0757439	0.394274	-0.515609	0.0591402	0.0363352	0.313119	0.754482	ARSK
ENSG00000198727	-0.0313355	4.03345	-0.51506	0.0594583	0.0150538	3.99988	0.754482	MT-CYB
ENSG00000053372	-0.0522249	1.39888	-0.515023	0.0594795	0.0250917	1.34292	0.754482	MRTO4
ENSG00000011260	-0.0609452	1.25726	-0.514824	0.0595947	0.0292968	1.19196	0.754482	UTP18
ENSG00000111145	0.0470452	0.5038	0.514332	0.0598809	0.0226444	0.554206	0.754482	ELK3
ENSG00000109586	0.114574	0.714514	0.514228	0.0599414	0.0551633	0.837272	0.754482	GALNT7
ENSG00000100403	-0.0790372	0.987936	-0.514023	0.0600613	0.0380744	0.903253	0.754482	ZC3H7B
ENSG00000164134	0.0518218	1.42683	0.513574	0.0603238	0.0249936	1.48236	0.754482	NAA15
ENSG00000184669	0.0822053	0.347271	0.513466	0.0603872	0.0396589	0.435348	0.754482	OR7E14P
ENSG00000250186	0.0620034	0.474287	0.513252	0.0605126	0.0299297	0.540719	0.754482	AC091180.3
ENSG00000088970	-0.0569533	1.0225	-0.513029	0.0606437	0.0275082	0.961483	0.754482	KIZ
ENSG00000104885	-0.0470527	1.23831	-0.512952	0.0606886	0.0227308	1.1879	0.754482	DOT1L
ENSG00000109458	0.0572933	1.003	0.51276	0.0608018	0.0276921	1.06439	0.754482	GAB1
ENSG00000170430	0.0734256	0.730091	0.512616	0.0608865	0.035503	0.808761	0.754482	MGMT
ENSG00000173660	-0.0633093	1.0448	-0.512336	0.061052	0.0306342	0.976971	0.754482	UQCRH
ENSG00000164171	0.0742175	1.06215	0.512323	0.0610597	0.0359137	1.14167	0.754482	ITGA2
ENSG00000160712	0.112265	0.0533854	0.512266	0.0610931	0.0543328	0.173669	0.754482	IL6R
ENSG00000198089	0.0667514	0.624037	0.51216	0.0611561	0.0323148	0.695556	0.754482	SFI1
ENSG00000126261	-0.053105	1.56129	-0.511793	0.061373	0.0257335	1.50439	0.754482	UBA2
ENSG00000284879	0.0624279	0.189522	0.511329	0.0616485	0.0302883	0.256409	0.754482	AC133644.3
ENSG00000139343	-0.0455225	1.28222	-0.511273	0.0616818	0.0220895	1.23345	0.754482	SNRPF
ENSG00000087087	-0.0467863	1.60266	-0.511256	0.0616919	0.0227038	1.55254	0.754482	SRRT
ENSG00000254685	0.0684912	0.270651	0.511107	0.061781	0.0332497	0.344034	0.754482	FPGT
ENSG00000064601	0.0613684	0.940822	0.510231	0.0623044	0.0298611	1.00657	0.758134	CTSA
ENSG00000162078	0.0763207	0.689807	0.5101	0.0623829	0.0371495	0.771579	0.758134	ZG16B
ENSG00000244468	0.108319	0.887985	0.508999	0.0630458	0.052879	1.00404	0.759287	AC093001.1
ENSG00000276223	0.0899804	0.0894539	0.508603	0.0632857	0.0439726	0.185861	0.759287	AL118522.1
ENSG00000099282	-0.0434454	1.42119	-0.508008	0.0636468	0.0212649	1.37464	0.759287	TSPAN15
ENSG00000102125	-0.0780038	0.597275	-0.50782	0.0637616	0.0381991	0.513699	0.759287	TAZ
ENSG00000186660	0.0589818	1.02788	0.50779	0.0637795	0.0288861	1.09107	0.759287	ZFP91
ENSG00000165025	-0.0723476	1.19078	-0.507421	0.064005	0.0354667	1.11327	0.759287	SYK
ENSG00000150722	0.0640724	0.146372	0.507136	0.0641793	0.0314338	0.215021	0.759287	PPP1R1C
ENSG00000164251	0.081063	1.3666	0.507083	0.0642113	0.0397748	1.45346	0.759287	F2RL1
ENSG00000158483	-0.0527131	0.982735	-0.506535	0.0645479	0.0259022	0.926256	0.759287	FAM86C1
ENSG00000116830	0.0476233	1.63448	0.506459	0.0645945	0.0234059	1.68551	0.759287	TTF2
ENSG00000183044	-0.0362531	1.40194	-0.506248	0.0647243	0.0178276	1.3631	0.759287	ABAT
ENSG00000249590	0.052994	0.818147	0.505927	0.0649221	0.0260823	0.874927	0.759287	AC004832.3
ENSG00000163728	0.096895	0.501313	0.505794	0.0650047	0.0477061	0.605129	0.759287	TTC14
ENSG00000115350	0.0617726	0.671357	0.505725	0.0650471	0.0304192	0.737541	0.759287	POLE4
ENSG00000054654	0.0560857	1.21623	0.505497	0.0651883	0.0276355	1.27633	0.759287	SYNE2
ENSG00000160785	-0.047902	1.49789	-0.504467	0.065828	0.0236678	1.44656	0.759287	SLC25A44
ENSG00000164611	-0.0692381	1.25397	-0.503936	0.0661599	0.0342581	1.17979	0.759287	PTTG1
ENSG00000138018	-0.0525051	1.26024	-0.503931	0.0661625	0.0259791	1.20398	0.759287	SELENOI
ENSG00000172456	-0.0677198	0.328581	-0.503317	0.0665479	0.0335621	0.256024	0.759287	FGGY
ENSG00000180448	0.0584159	0.49236	0.503145	0.0666559	0.0289643	0.554948	0.759287	ARHGAP45
ENSG00000142186	-0.0539064	1.25367	-0.501204	0.0678847	0.0268668	1.19592	0.759287	SCYL1
ENSG00000111321	-0.0524978	1.58388	-0.501174	0.0679039	0.0261669	1.52763	0.759287	LTBR
ENSG00000179820	0.0615161	1.69876	0.501061	0.0679756	0.0306711	1.76467	0.759287	MYADM
ENSG00000182307	-0.0325959	1.68035	-0.500976	0.0680303	0.0162556	1.64542	0.759287	C8orf33
ENSG00000273154	0.0483882	0.046742	0.500798	0.0681437	0.0241427	0.0985865	0.759287	AL121845.3
ENSG00000058453	0.0483882	0.046742	0.500798	0.0681437	0.0241427	0.0985865	0.759287	CROCC
ENSG00000112812	0.0650833	0.105939	0.50076	0.068168	0.0324758	0.175671	0.759287	PRSS16
ENSG00000122545	0.0566235	1.22668	0.500456	0.0683626	0.0282774	1.28735	0.759287	SEPT7
ENSG00000198874	-0.0498462	0.800834	-0.500435	0.0683761	0.0248942	0.747427	0.759287	TYW1
ENSG00000084070	-0.0668522	0.628331	-0.500374	0.0684149	0.0333928	0.556703	0.759287	SMAP2
ENSG00000284491	-0.0736646	0.769505	-0.500006	0.0686512	0.0368317	0.690579	0.759287	THSD8
ENSG00000132470	-0.109653	1.15051	-0.499774	0.0688005	0.0548595	1.03302	0.759287	ITGB4
ENSG00000185475	-0.0717142	1.1201	-0.499653	0.0688782	0.0358903	1.04327	0.759287	TMEM179B
ENSG00000163138	0.0609561	0.169211	0.499158	0.0691974	0.0305466	0.234522	0.759287	PACRGL
ENSG00000273136	0.0405354	1.22005	0.499025	0.0692834	0.0203205	1.26348	0.759287	NBPF26
ENSG00000138613	0.0631393	0.14537	0.498448	0.069657	0.0317006	0.213019	0.759287	APH1B
ENSG00000173218	-0.030047	1.88496	-0.4982	0.0698184	0.0150958	1.85277	0.759287	VANGL1
ENSG00000285526	-0.0748312	0.786209	-0.498141	0.0698568	0.0376017	0.706033	0.759287	AC020907.6
ENSG00000158055	-0.0488478	1.93637	-0.497804	0.0700762	0.0245675	1.88404	0.759287	GRHL3
ENSG00000256338	-0.104175	0.615067	-0.497785	0.0700882	0.0523963	0.503451	0.759287	RPL41P2
ENSG00000198886	-0.0392759	3.77612	-0.497724	0.0701281	0.0197576	3.73403	0.759287	MT-ND4
ENSG00000138802	0.0317779	1.32092	0.497647	0.0701781	0.015989	1.35496	0.759287	SEC24B
ENSG00000105185	-0.0740826	1.27872	-0.497624	0.0701931	0.0372769	1.19935	0.759287	PDCD5
ENSG00000169299	-0.0514554	0.928688	-0.4974	0.0703398	0.0259069	0.873557	0.759287	PGM2
ENSG00000138942	-0.0496084	1.04421	-0.497371	0.0703586	0.0249788	0.991056	0.759287	RNF185
ENSG00000008394	-0.0389529	1.23034	-0.496935	0.0706442	0.0196364	1.1886	0.759287	MGST1
ENSG00000114054	-0.0584747	1.01817	-0.496797	0.0707346	0.0294884	0.955523	0.759287	PCCB
ENSG00000168566	-0.0546609	1.02829	-0.496687	0.0708071	0.0275733	0.969726	0.759287	SNRNP48
ENSG00000117475	0.0699159	1.00104	0.495969	0.0712794	0.0353363	1.07595	0.759287	BLZF1
ENSG00000183726	-0.0627935	1.20289	-0.495852	0.0713567	0.0317464	1.13561	0.759287	TMEM50A
ENSG00000196136	0.0572541	0.339925	0.495574	0.0715407	0.0289675	0.401268	0.759287	SERPINA3
ENSG00000197283	-0.0527182	1.38096	-0.495348	0.0716901	0.0266887	1.32448	0.759287	SYNGAP1
ENSG00000196235	-0.0628574	1.18102	-0.495312	0.0717136	0.0318247	1.11367	0.759287	SUPT5H
ENSG00000160194	-0.0473498	1.18413	-0.495124	0.0718388	0.0239853	1.1334	0.759287	NDUFV3
ENSG00000144426	-0.0323237	1.75729	-0.494896	0.0719898	0.0163837	1.72266	0.759287	NBEAL1
ENSG00000117410	-0.063172	0.99559	-0.494406	0.0723158	0.0320616	0.927906	0.759287	ATP6V0B
ENSG00000100591	-0.0516855	1.64293	-0.494346	0.0723559	0.0262361	1.58755	0.759287	AHSA1
ENSG00000175550	-0.0650527	0.919629	-0.494163	0.0724783	0.0330377	0.84993	0.759287	DRAP1
ENSG00000106211	-0.0461143	1.61849	-0.494123	0.0725049	0.0234221	1.56908	0.759287	HSPB1
ENSG00000178996	-0.0622154	1.00497	-0.494045	0.0725566	0.0316066	0.938311	0.759287	SNX18
ENSG00000008323	0.0902875	0.0873699	0.493983	0.072598	0.0458754	0.184107	0.759287	PLEKHG6
ENSG00000117859	0.0389328	1.0177	0.49393	0.0726337	0.0197847	1.05942	0.759287	OSBPL9
ENSG00000137642	-0.0873833	0.96455	-0.493725	0.0727709	0.0444305	0.870925	0.759287	SORL1
ENSG00000114439	0.0588716	1.12758	0.493712	0.0727797	0.0299346	1.19066	0.759287	BBX
ENSG00000063322	-0.0642658	1.26575	-0.493702	0.0727863	0.0326783	1.19689	0.759287	MED29
ENSG00000138386	0.0544523	0.769993	0.493436	0.0729648	0.027708	0.828335	0.759287	NAB1
ENSG00000130202	-0.0639956	0.958568	-0.493233	0.0731012	0.0325818	0.890001	0.759287	NECTIN2
ENSG00000163754	-0.045983	1.57106	-0.493097	0.0731922	0.0234196	1.52179	0.759287	GYG1
ENSG00000256500	-0.0520617	0.742522	-0.493082	0.0732023	0.0265167	0.686741	0.759287	AL139300.1
ENSG00000135506	-0.0919442	0.640882	-0.492951	0.0732907	0.0468466	0.542371	0.759287	OS9
ENSG00000144354	-0.0644803	1.36061	-0.492826	0.0733745	0.0328644	1.29153	0.759287	CDCA7
ENSG00000167674	0.0761044	0.587689	0.492733	0.0734373	0.0387987	0.66923	0.759287	HDGFL2
ENSG00000235459	0.0933305	0.169871	0.492379	0.073676	0.0476258	0.269868	0.759287	RPS26P31
ENSG00000198840	-0.040773	2.78813	-0.492216	0.0737862	0.0208152	2.74444	0.759287	MT-ND3
ENSG00000177380	0.0684861	0.24301	0.49212	0.0738512	0.0349722	0.316388	0.759287	PPFIA3
ENSG00000064655	-0.0610615	0.284098	-0.491271	0.0744272	0.031252	0.218675	0.763641	EYA2
ENSG00000140575	0.0567018	1.0987	0.490476	0.0749693	0.0290826	1.15945	0.764979	IQGAP1
ENSG00000101003	-0.0357987	1.6984	-0.490381	0.0750344	0.018366	1.66004	0.764979	GINS1
ENSG00000065613	0.0918014	1.02673	0.490216	0.0751475	0.0471182	1.12509	0.764979	SLK
ENSG00000100731	0.0516349	0.99406	0.489955	0.0753265	0.0265209	1.04938	0.764979	PCNX1
ENSG00000185551	0.033983	1.62745	0.48975	0.0754673	0.0174641	1.66386	0.764979	NR2F2
ENSG00000100347	-0.0499125	1.27758	-0.48965	0.0755357	0.0256572	1.2241	0.764979	SAMM50
ENSG00000123983	0.0384654	1.595	0.489517	0.075627	0.0197799	1.63621	0.764979	ACSL3
ENSG00000185201	-0.0236605	2.23341	-0.488664	0.0762157	0.0121948	2.20806	0.768327	IFITM2
ENSG00000135931	0.0406069	1.02887	0.488593	0.0762649	0.0209331	1.07238	0.768327	ARMC9
ENSG00000124782	-0.0437983	1.50308	-0.487023	0.0773572	0.0226738	1.45616	0.769074	RREB1
ENSG00000073169	-0.0519427	0.528247	-0.486925	0.0774254	0.0268972	0.472594	0.769074	SELENOO
ENSG00000165233	-0.0448649	0.950401	-0.486704	0.07758	0.0232459	0.902332	0.769074	CARD19
ENSG00000128641	0.0440782	1.45729	0.486588	0.0776617	0.0228455	1.50451	0.769074	MYO1B
ENSG00000189227	0.0581455	1.00617	0.485847	0.0781826	0.0301967	1.06847	0.769074	C15orf61
ENSG00000210077	-0.0475114	1.4376	-0.485521	0.0784124	0.0246958	1.38669	0.769074	MT-TV
ENSG00000164898	0.088655	0.550119	0.485174	0.0786577	0.0461248	0.645106	0.769074	FMC1
ENSG00000250802	0.0896919	0.486111	0.484646	0.0790316	0.0467307	0.58221	0.769074	ZBED3-AS1
ENSG00000137714	0.0556768	1.09538	0.484474	0.0791538	0.0290218	1.15503	0.769074	FDX1
ENSG00000197381	0.0758271	0.227094	0.484313	0.079268	0.0395424	0.308338	0.769074	ADARB1
ENSG00000100290	-0.0655984	1.02857	-0.484195	0.0793521	0.0342193	0.95829	0.769074	BIK
ENSG00000154654	-0.0546506	0.999101	-0.483982	0.0795037	0.0285248	0.940546	0.769074	NCAM2
ENSG00000144741	-0.0656427	0.926486	-0.483926	0.0795441	0.0342673	0.856155	0.769074	SLC25A26
ENSG00000198612	-0.0606886	1.32185	-0.483732	0.079682	0.0316976	1.25682	0.769074	COPS8
ENSG00000168282	-0.0485618	1.08207	-0.483041	0.0801763	0.0254112	1.03004	0.769074	MGAT2
ENSG00000164465	-0.0710647	0.441189	-0.482529	0.0805444	0.0372379	0.365048	0.769074	DCBLD1
ENSG00000187257	-0.0553132	1.32977	-0.482517	0.0805526	0.028985	1.2705	0.769074	RSBN1L
ENSG00000127191	-0.0440745	1.40088	-0.482223	0.0807649	0.0231141	1.35365	0.769074	TRAF2
ENSG00000196363	-0.0442235	1.51093	-0.481744	0.0811105	0.0232223	1.46355	0.769074	WDR5
ENSG00000090612	-0.0616108	1.24994	-0.481722	0.0811261	0.0323545	1.18392	0.769074	ZNF268
ENSG00000147533	0.0590817	1.03337	0.481689	0.0811503	0.0310291	1.09667	0.769074	GOLGA7
ENSG00000111667	-0.0703086	1.07882	-0.481677	0.0811587	0.0369265	1.00349	0.769074	USP5
ENSG00000237649	-0.0406563	1.39309	-0.481553	0.0812488	0.0213601	1.34952	0.769074	KIFC1
ENSG00000066084	0.0528816	1.32014	0.481457	0.0813184	0.0277904	1.3768	0.769074	DIP2B
ENSG00000164024	-0.0419478	1.35883	-0.481126	0.081558	0.0220641	1.31388	0.769074	METAP1
ENSG00000137275	-0.0384026	1.37133	-0.480955	0.081682	0.0202087	1.33019	0.769074	RIPK1
ENSG00000129219	-0.0818618	0.320229	-0.480781	0.0818085	0.0430986	0.232519	0.769074	PLD2
ENSG00000197858	-0.0731604	0.945703	-0.480691	0.0818743	0.0385269	0.867317	0.769074	GPAA1
ENSG00000197140	0.0634823	0.0804962	0.480578	0.0819564	0.0334406	0.148513	0.769074	ADAM32
ENSG00000210176	-0.0711284	0.260804	-0.480393	0.0820913	0.0374871	0.184595	0.769074	MT-TH
ENSG00000033011	-0.0615793	0.821063	-0.480379	0.0821015	0.0324556	0.755085	0.769074	ALG1
ENSG00000168061	-0.0527432	1.03648	-0.48024	0.0822031	0.027809	0.979973	0.769074	SAC3D1
ENSG00000103415	-0.0436452	1.55628	-0.479996	0.082381	0.0230272	1.50952	0.769074	HMOX2
ENSG00000267106	0.0796761	0.258178	0.479897	0.0824532	0.0420484	0.343546	0.769074	ZNF561-AS1
ENSG00000152147	-0.0594946	1.32668	-0.479798	0.0825259	0.0314062	1.26294	0.769074	GEMIN6
ENSG00000185880	0.0670668	0.23121	0.479768	0.0825479	0.0354063	0.303067	0.769074	TRIM69
ENSG00000249915	-0.0391867	1.71515	-0.479602	0.0826697	0.020697	1.67317	0.769074	PDCD6
ENSG00000254858	-0.0486787	1.06135	-0.479491	0.0827504	0.025718	1.0092	0.769074	MPV17L2
ENSG00000198498	-0.0369022	1.47895	-0.479485	0.0827547	0.0194966	1.43941	0.769074	TMA16
ENSG00000065911	-0.0278179	1.93942	-0.4794	0.0828176	0.0147005	1.90962	0.769074	MTHFD2
ENSG00000271122	0.110124	0.730714	0.479086	0.0830477	0.058245	0.848704	0.769074	AC018647.2
ENSG00000099337	-0.0487179	1.3301	-0.479011	0.0831031	0.0257723	1.2779	0.769074	KCNK6
ENSG00000108784	0.0476122	0.651816	0.47871	0.0833246	0.0252079	0.702829	0.769074	NAGLU
ENSG00000139180	-0.0576883	0.809403	-0.478664	0.0833587	0.0305464	0.747594	0.769074	NDUFA9
ENSG00000278709	0.0623971	0.0658125	0.478494	0.0834836	0.0330549	0.132667	0.769074	NKILA
ENSG00000077721	0.0589641	1.0343	0.478491	0.0834863	0.0312366	1.09748	0.769074	UBE2A
ENSG00000210100	-0.0395036	1.00255	-0.478358	0.0835844	0.0209348	0.960228	0.769074	MT-TI
ENSG00000172354	-0.0502868	1.43786	-0.478185	0.0837118	0.0266618	1.38398	0.769074	GNB2
ENSG00000165997	0.0573738	1.25353	0.477363	0.0843212	0.0304872	1.315	0.770598	ARL5B
ENSG00000174977	0.0880923	0.476308	0.477323	0.0843507	0.0468154	0.570693	0.770598	AC026271.1
ENSG00000198431	0.0264572	1.97095	0.477173	0.0844622	0.0140661	1.9993	0.770598	TXNRD1
ENSG00000090924	0.0711262	0.484501	0.477028	0.0845699	0.0378293	0.560707	0.770598	PLEKHG2
ENSG00000204104	0.0706968	0.524311	0.476781	0.0847547	0.0376262	0.600058	0.770598	TRAF3IP1
ENSG00000185787	0.033262	1.59001	0.476531	0.0849406	0.0177147	1.62565	0.770598	MORF4L1
ENSG00000251562	0.0690584	1.59323	0.47618	0.0852029	0.0368141	1.66722	0.770598	MALAT1
ENSG00000279738	-0.0396315	1.21831	-0.475979	0.0853534	0.0211386	1.17585	0.770598	AL022311.1
ENSG00000175581	0.0629957	0.937568	0.475811	0.0854798	0.0336159	1.00506	0.770598	MRPL48
ENSG00000156639	-0.0492436	1.40679	-0.475746	0.0855285	0.0262821	1.35403	0.770598	ZFAND3
ENSG00000032742	0.0627191	0.508866	0.47569	0.0855707	0.0334793	0.576065	0.770598	IFT88
ENSG00000133302	0.0534726	0.971103	0.474557	0.0864241	0.0286317	1.0284	0.774705	SLF1
ENSG00000087338	0.106391	0.541781	0.474486	0.0864773	0.0569773	0.655771	0.774705	GMCL1
ENSG00000162139	0.0621977	0.831602	0.474313	0.0866086	0.0333256	0.898243	0.774705	NEU3
ENSG00000189060	-0.024229	2.09834	-0.474121	0.0867541	0.0129887	2.07238	0.774705	H1F0
ENSG00000178982	-0.0437123	1.03012	-0.473957	0.0868783	0.0234438	0.983289	0.774705	EIF3K
ENSG00000176014	-0.0418503	1.33437	-0.473734	0.0870471	0.0224587	1.28953	0.774705	TUBB6
ENSG00000215089	0.0394383	1.09114	0.473593	0.087155	0.0211725	1.13339	0.774705	KRT18P11
ENSG00000113719	-0.0896394	1.03843	-0.473343	0.0873452	0.0481558	0.942393	0.774705	ERGIC1
ENSG00000102265	-0.0289876	2.09869	-0.473245	0.0874193	0.0155768	2.06763	0.774705	TIMP1
ENSG00000109079	0.05959	1.09836	0.472051	0.0883322	0.0321255	1.1622	0.781413	TNFAIP1
ENSG00000225178	-0.0499995	1.3061	-0.470601	0.0894504	0.0270621	1.25253	0.789282	RPSAP58
ENSG00000178104	-0.0443949	1.22105	-0.470371	0.0896287	0.0240437	1.17349	0.789282	PDE4DIP
ENSG00000058262	-0.0458478	1.58433	-0.470056	0.0898728	0.0248519	1.53521	0.789282	SEC61A1
ENSG00000114735	0.0740454	0.173421	0.469907	0.0899889	0.0401529	0.252755	0.789282	HEMK1
ENSG00000109320	0.0511943	1.09644	0.469846	0.0900366	0.027766	1.15129	0.789282	NFKB1
ENSG00000155975	0.0495849	0.955119	0.469677	0.0901677	0.0269054	1.00825	0.789282	VPS37A
ENSG00000119969	-0.0512657	1.31133	-0.469323	0.0904433	0.0278444	1.25641	0.790313	HELLS
ENSG00000174628	0.0601026	0.679625	0.46889	0.090782	0.0326827	0.744021	0.791891	IQCK
ENSG00000163597	-0.0394439	2.14352	-0.468059	0.0914338	0.0214977	2.10125	0.794919	SNHG16
ENSG00000174106	0.0387744	1.19542	0.467848	0.0915997	0.021145	1.23696	0.794919	LEMD3
ENSG00000103226	-0.0783882	0.970203	-0.467771	0.0916604	0.0427568	0.886215	0.794919	NOMO3
ENSG00000185324	-0.0517974	1.16418	-0.467506	0.0918687	0.0282733	1.10869	0.794919	CDK10
ENSG00000112739	0.0700131	1.24621	0.467421	0.0919358	0.0382251	1.32122	0.794919	PRPF4B
ENSG00000139154	0.0490203	0.697555	0.467237	0.0920817	0.0267772	0.750077	0.794919	AEBP2
ENSG00000132196	0.0491095	0.975433	0.466915	0.0923358	0.0268496	1.02805	0.795741	HSD17B7
ENSG00000117399	-0.0515252	1.70432	-0.466533	0.0926392	0.0281999	1.64911	0.796983	CDC20
ENSG00000108846	0.0584292	0.812709	0.466064	0.0930115	0.0320195	0.875312	0.797518	ABCC3
ENSG00000189042	-0.0842548	1.16233	-0.466053	0.0930199	0.0461734	1.07206	0.797518	ZNF567
ENSG00000135480	0.0736854	1.16195	0.465535	0.0934334	0.0404386	1.2409	0.799694	KRT7
ENSG00000178252	-0.0549895	1.25126	-0.464568	0.0942068	0.0302585	1.19234	0.804158	WDR6
ENSG00000196652	0.0578798	1.10803	0.464331	0.0943975	0.0318696	1.17005	0.804158	ZKSCAN5
ENSG00000131981	-0.0535602	1.28723	-0.46408	0.0945992	0.0295115	1.22985	0.804158	LGALS3
ENSG00000180354	-0.064251	0.235587	-0.463897	0.0947466	0.0354199	0.166747	0.804158	MTURN
ENSG00000167792	-0.057276	0.84487	-0.463883	0.094758	0.031576	0.783502	0.804158	NDUFV1
ENSG00000144580	-0.044027	1.45559	-0.463255	0.0952654	0.0243138	1.40842	0.805281	CNOT9
ENSG00000213904	0.0575597	0.157004	0.463097	0.0953929	0.031801	0.218675	0.805281	LIPE-AS1
ENSG00000109790	0.0603071	0.876353	0.463051	0.0954303	0.0333231	0.940967	0.805281	KLHL5
ENSG00000163536	-0.0516716	0.209531	-0.462923	0.0955336	0.0285615	0.154169	0.805281	SERPINI1
ENSG00000114346	0.0358492	1.43943	0.462672	0.0957375	0.0198294	1.47784	0.805643	ECT2
ENSG00000166750	0.0538607	0.301684	0.462342	0.096006	0.0298192	0.359392	0.806547	SLFN5
ENSG00000175115	0.047777	1.35303	0.461809	0.0964402	0.0264899	1.40422	0.807925	PACS1
ENSG00000089220	-0.0340754	1.87711	-0.461744	0.0964927	0.0188964	1.8406	0.807925	PEBP1
ENSG00000173456	-0.0529072	1.6608	-0.461276	0.0968753	0.0293773	1.60412	0.809146	RNF26
ENSG00000107819	0.0716997	0.343562	0.461171	0.0969618	0.0398237	0.420383	0.809146	SFXN3
ENSG00000184205	0.0638937	0.454551	0.460675	0.0973683	0.0355365	0.523009	0.811187	TSPYL2
ENSG00000055163	-0.0869499	0.569511	-0.46023	0.0977343	0.0484193	0.476351	0.811512	CYFIP2
ENSG00000143222	-0.0735753	0.991234	-0.460062	0.0978726	0.0409905	0.912404	0.811512	UFC1
ENSG00000232940	-0.0511192	0.187437	-0.460006	0.0979189	0.0284841	0.132667	0.811512	HCG25
ENSG00000227500	-0.0910569	0.916722	-0.45984	0.0980557	0.0507609	0.819161	0.811512	SCAMP4
ENSG00000168710	-0.0489914	1.32057	-0.45901	0.098742	0.0273735	1.26808	0.815844	AHCYL1
ENSG00000028839	-0.0416989	1.59671	-0.458736	0.0989697	0.0233165	1.55203	0.816377	TBPL1
ENSG00000163590	-0.0615279	0.637206	-0.457783	0.0997637	0.0344949	0.571283	0.821247	PPM1L
ENSG00000163444	-0.0642291	1.23753	-0.45742	0.100067	0.0360455	1.16871	0.821247	TMEM183A
ENSG00000269335	-0.0695617	0.539431	-0.457276	0.100187	0.0390536	0.464901	0.821247	IKBKG
ENSG00000198786	-0.0283098	3.94273	-0.456717	0.100657	0.0159184	3.9124	0.821247	MT-ND5
ENSG00000130707	-0.0587309	1.19505	-0.456701	0.10067	0.0330254	1.13212	0.821247	ASS1
ENSG00000135722	0.0591013	0.0441879	0.456063	0.101207	0.0332925	0.107511	0.821247	FBXL8
ENSG00000164124	-0.0750978	0.646825	-0.455789	0.101439	0.0423356	0.566363	0.821247	TMEM144
ENSG00000260430	0.0520307	0.0156814	0.455585	0.101611	0.0293484	0.0714286	0.821247	AC099518.1
ENSG00000174903	0.0606904	0.925911	0.455267	0.10188	0.0342631	0.990936	0.821247	RAB1B
ENSG00000170417	-0.0703569	0.257975	-0.455153	0.101977	0.0397329	0.182593	0.821247	TMEM182
ENSG00000254416	0.088851	0.407918	0.455117	0.102007	0.0501821	0.503116	0.821247	AP000924.1
ENSG00000131171	0.0802586	0.840406	0.455065	0.102052	0.0453358	0.926398	0.821247	SH3BGRL
ENSG00000172590	-0.0539312	1.70155	-0.455022	0.102088	0.0304678	1.64377	0.821247	MRPL52
ENSG00000075218	-0.0452651	1.26572	-0.454911	0.102182	0.0255798	1.21722	0.821247	GTSE1
ENSG00000070404	-0.0680109	0.980355	-0.454881	0.102208	0.038437	0.907486	0.821247	FSTL3
ENSG00000173258	-0.0565381	0.279252	-0.454878	0.102211	0.0319533	0.218675	0.821247	ZNF483
ENSG00000166851	-0.0308645	1.89179	-0.454574	0.102469	0.0174582	1.85872	0.821247	PLK1
ENSG00000170275	-0.0606093	1.21223	-0.454522	0.102513	0.034288	1.14729	0.821247	CRTAP
ENSG00000124098	-0.0649121	0.860532	-0.454249	0.102746	0.0367501	0.790983	0.821247	FAM210B
ENSG00000138678	0.0438648	0.0515885	0.453982	0.102973	0.0248525	0.0985865	0.821247	GPAT3
ENSG00000181625	-0.0443021	0.62402	-0.453748	0.103174	0.0251166	0.576554	0.821247	SLX1B
ENSG00000123975	-0.0363202	2.1865	-0.45357	0.103326	0.0206015	2.14759	0.821247	CKS2
ENSG00000130309	-0.0553171	1.08955	-0.45351	0.103377	0.0313821	1.03028	0.821247	COLGALT1
ENSG00000148840	-0.044763	1.62077	-0.45337	0.103496	0.0254045	1.57281	0.821247	PPRC1
ENSG00000099624	-0.0613067	1.06466	-0.453172	0.103667	0.0348127	0.998972	0.821295	ATP5F1D
ENSG00000102743	-0.0685409	1.00981	-0.452934	0.103871	0.0389464	0.936371	0.821616	SLC25A15
ENSG00000137942	-0.071638	1.10239	-0.452685	0.104085	0.0407344	1.02564	0.82201	FNBP1L
ENSG00000116478	-0.0685213	0.96908	-0.452281	0.104432	0.0390059	0.895664	0.823394	HDAC1
ENSG00000115317	-0.073622	0.610428	-0.451951	0.104717	0.041948	0.531547	0.823394	HTRA2
ENSG00000129933	-0.0535562	1.23708	-0.451576	0.105042	0.0305469	1.1797	0.823394	MAU2
ENSG00000165591	-0.0551103	0.22214	-0.451414	0.105182	0.0314474	0.163093	0.823394	FAAH2
ENSG00000162174	-0.0755865	0.548274	-0.45137	0.10522	0.043137	0.467288	0.823394	ASRGL1
ENSG00000085788	-0.0596741	0.43956	-0.450932	0.1056	0.0340973	0.375624	0.823394	DDHD2
ENSG00000138448	0.101696	0.892291	0.450839	0.105681	0.0581235	1.00125	0.823394	ITGAV
ENSG00000144554	-0.0557036	0.964883	-0.450793	0.105721	0.031841	0.9052	0.823394	FANCD2
ENSG00000174796	0.0479699	1.04063	0.450771	0.10574	0.027422	1.09203	0.823394	THAP6
ENSG00000177410	-0.0458007	1.46221	-0.450401	0.106062	0.0262089	1.41314	0.824616	ZFAS1
ENSG00000146556	0.0486628	0.287753	0.449572	0.106786	0.0279111	0.339892	0.828123	WASH2P
ENSG00000116096	-0.0572956	0.938405	-0.449501	0.106848	0.032869	0.877017	0.828123	SPR
ENSG00000124193	-0.0319039	2.10395	-0.44916	0.107147	0.0183199	2.06977	0.828123	SRSF6
ENSG00000136997	0.0421312	2.02035	0.449129	0.107175	0.0241947	2.06549	0.828123	MYC
ENSG00000065150	-0.0731959	1.18109	-0.44861	0.10763	0.0420952	1.10267	0.829806	IPO5
ENSG00000100941	-0.036293	1.7964	-0.448362	0.107849	0.0208867	1.75751	0.829806	PNN
ENSG00000163882	-0.0315808	1.8984	-0.448156	0.10803	0.0181852	1.86456	0.829806	POLR2H
ENSG00000130714	-0.0272643	1.60996	-0.448115	0.108067	0.0157014	1.58075	0.829806	POMT1
ENSG00000166263	-0.0888138	0.497939	-0.44794	0.108221	0.0511727	0.402782	0.829806	STXBP4
ENSG00000182220	-0.0646157	1.09267	-0.4475	0.10861	0.0372761	1.02344	0.829837	ATP6AP2
ENSG00000127084	-0.051924	0.995204	-0.447426	0.108676	0.0299605	0.939571	0.829837	FGD3
ENSG00000196961	-0.0575668	0.926131	-0.447374	0.108722	0.0332214	0.864452	0.829837	AP2A1
ENSG00000100225	0.0500995	1.21095	0.4465	0.109498	0.0289827	1.26462	0.834486	FBXO7
ENSG00000284976	0.0715709	0.420646	0.446032	0.109916	0.0414583	0.497329	0.836398	BX255925.3
ENSG00000118513	0.082318	0.645828	0.445228	0.110635	0.0477911	0.734026	0.840109	MYB
ENSG00000152117	0.0588584	0.905632	0.44492	0.110912	0.0342008	0.968694	0.840109	AC073869.1
ENSG00000176973	-0.0623448	0.409216	-0.444623	0.111179	0.0362567	0.342418	0.840109	FAM89B
ENSG00000134910	-0.0524028	1.04846	-0.444301	0.111469	0.0305025	0.992316	0.840109	STT3A
ENSG00000108963	0.0367081	1.034	0.444243	0.111521	0.0213704	1.07333	0.840109	DPH1
ENSG00000085117	-0.0667816	0.775013	-0.443989	0.11175	0.0389061	0.703461	0.840109	CD82
ENSG00000125991	0.0625574	0.830576	0.44392	0.111813	0.0364522	0.897602	0.840109	ERGIC3
ENSG00000186480	0.0294046	1.82093	0.443866	0.111862	0.0171367	1.85244	0.840109	INSIG1
ENSG00000174939	-0.0565482	0.307687	-0.443545	0.112152	0.0329853	0.247099	0.840109	ASPHD1
ENSG00000198763	-0.0402404	3.52279	-0.443333	0.112344	0.0234867	3.47967	0.840109	MT-ND2
ENSG00000106546	0.0547568	1.07421	0.44294	0.1127	0.0319947	1.13288	0.840109	AHR
ENSG00000272602	-0.0358677	1.3721	-0.442882	0.112754	0.0209611	1.33367	0.840109	ZNF595
ENSG00000065060	0.065699	0.663577	0.442717	0.112903	0.0384122	0.733968	0.840109	UHRF1BP1
ENSG00000196262	-0.0326906	2.05821	-0.4426	0.11301	0.0191195	2.02318	0.840109	PPIA
ENSG00000171223	0.0250704	2.10038	0.442465	0.113133	0.0146683	2.12724	0.840109	JUNB
ENSG00000035403	0.0458855	1.53068	0.442358	0.11323	0.026855	1.57985	0.840109	VCL
ENSG00000106400	-0.0667958	1.21979	-0.442198	0.113376	0.0391105	1.14823	0.840109	ZNHIT1
ENSG00000179104	-0.0509706	0.75003	-0.442145	0.113424	0.029849	0.695418	0.840109	TMTC2
ENSG00000113810	0.0363212	1.5717	0.441795	0.113744	0.0212911	1.61062	0.840528	SMC4
ENSG00000283515	0.0495249	0.661325	0.441716	0.113816	0.0290374	0.714388	0.840528	AC020915.5
ENSG00000203761	0.0676095	0.484126	0.440444	0.114983	0.0397829	0.556565	0.847896	MSTO2P
ENSG00000236438	0.0595347	0.351187	0.440063	0.115335	0.0350691	0.414974	0.848644	FAM157A
ENSG00000110628	0.0738922	0.255451	0.439941	0.115447	0.0435415	0.334622	0.848644	SLC22A18
ENSG00000285864	0.0516085	0.218963	0.439783	0.115593	0.0304242	0.274257	0.848644	AP000593.4
ENSG00000136045	-0.0473469	1.287	-0.439552	0.115807	0.0279301	1.23628	0.848715	PWP1
ENSG00000149292	-0.0691374	0.357257	-0.439406	0.115942	0.0408012	0.283182	0.848715	TTC12
ENSG00000171634	0.0492873	1.4878	0.43896	0.116355	0.0291233	1.5406	0.849463	BPTF
ENSG00000025800	0.0352529	1.16503	0.43893	0.116383	0.0208323	1.2028	0.849463	KPNA6
ENSG00000180104	-0.067007	0.844735	-0.438638	0.116655	0.0396297	0.772941	0.850206	EXOC3
ENSG00000248527	-0.0373223	2.94993	-0.43828	0.116988	0.0220957	2.90994	0.850249	MTATP6P1
ENSG00000276550	0.0619694	0.508892	0.437974	0.117274	0.0367191	0.575287	0.850249	HERC2P2
ENSG00000101333	-0.0779546	0.642151	-0.437887	0.117354	0.0462023	0.558628	0.850249	PLCB4
ENSG00000166166	-0.0347386	1.30011	-0.43751	0.117707	0.0206109	1.26289	0.850249	TRMT61A
ENSG00000164818	0.0406651	1.20199	0.437309	0.117895	0.0241409	1.24556	0.850249	DNAAF5
ENSG00000186350	-0.0720568	1.26311	-0.437168	0.118027	0.0427937	1.1859	0.850249	RXRA
ENSG00000143575	-0.0218923	1.79748	-0.436835	0.118339	0.0130138	1.77403	0.850249	HAX1
ENSG00000114416	0.0516596	1.19651	0.436827	0.118347	0.0307096	1.25186	0.850249	FXR1
ENSG00000166900	-0.0353468	1.34133	-0.436684	0.118481	0.0210208	1.30346	0.850249	STX3
ENSG00000149531	0.0396513	1.26035	0.436563	0.118595	0.0235888	1.30283	0.850249	FRG1BP
ENSG00000210174	0.0471697	0.146634	0.43644	0.118711	0.0280713	0.197173	0.850249	MT-TR
ENSG00000112208	-0.0538077	0.848811	-0.43619	0.118946	0.0320443	0.79116	0.850249	BAG2
ENSG00000011523	0.0735512	0.70753	0.435389	0.119703	0.0439017	0.786334	0.850249	CEP68
ENSG00000119383	-0.0346765	1.64794	-0.43533	0.119759	0.0207014	1.61079	0.850249	PTPA
ENSG00000127914	0.0516906	1.56504	0.434933	0.120135	0.0308934	1.62042	0.850249	AKAP9
ENSG00000189337	-0.0686346	0.474317	-0.43489	0.120176	0.0410251	0.40078	0.850249	KAZN
ENSG00000104213	-0.0559593	0.931804	-0.434829	0.120234	0.0334544	0.871848	0.850249	PDGFRL
ENSG00000213930	0.0602077	0.102238	0.434704	0.120353	0.036007	0.166747	0.850249	GALT
ENSG00000177963	-0.0413378	1.19909	-0.43456	0.120489	0.024732	1.1548	0.850249	RIC8A
ENSG00000233927	-0.0399886	1.2656	-0.43454	0.120508	0.0239262	1.22275	0.850249	RPS28
ENSG00000198888	-0.0410302	3.74283	-0.434327	0.120711	0.0245642	3.69887	0.850249	MT-ND1
ENSG00000063761	-0.0727174	0.799372	-0.434102	0.120925	0.0435628	0.721461	0.850249	ADCK1
ENSG00000065978	-0.0523996	1.52505	-0.434101	0.120926	0.0313911	1.46891	0.850249	YBX1
ENSG00000124486	0.0344043	1.45029	0.433989	0.121033	0.0206172	1.48716	0.850249	USP9X
ENSG00000185651	-0.0466272	1.64292	-0.433974	0.121047	0.027943	1.59296	0.850249	UBE2L3
ENSG00000159259	-0.0570362	1.10429	-0.433908	0.12111	0.0341874	1.04318	0.850249	CHAF1B
ENSG00000183696	0.0637024	0.298936	0.433704	0.121305	0.0382053	0.367188	0.850249	UPP1
ENSG00000228253	-0.0270127	2.26666	-0.433588	0.121416	0.0162061	2.23772	0.850249	MT-ATP8
ENSG00000219747	0.0639302	0.08367	0.433326	0.121666	0.0383831	0.152167	0.850813	AL133260.1
ENSG00000161202	-0.0594352	1.09181	-0.432178	0.122768	0.035801	1.02813	0.857321	DVL3
ENSG00000089356	-0.0582421	0.828799	-0.431136	0.123774	0.0351865	0.766397	0.858993	FXYD3
ENSG00000019995	0.0441447	1.04765	0.431065	0.123842	0.0266751	1.09495	0.858993	ZRANB1
ENSG00000169288	0.0419654	1.05524	0.431001	0.123905	0.0253629	1.1002	0.858993	MRPL1
ENSG00000123213	0.0410071	1.32585	0.430994	0.123911	0.0247842	1.36979	0.858993	NLN
ENSG00000075643	-0.0690182	0.592606	-0.430962	0.123943	0.0417175	0.518658	0.858993	MOCOS
ENSG00000160305	0.0747117	0.545201	0.430855	0.124046	0.0451727	0.625249	0.858993	DIP2A
ENSG00000251357	-0.0520851	0.567364	-0.430688	0.124208	0.031507	0.511559	0.858993	AP000350.4
ENSG00000164209	0.0479078	0.766268	0.430026	0.124852	0.0290349	0.817597	0.862252	SLC25A46
ENSG00000105976	-0.0566205	0.66276	-0.428481	0.126363	0.034467	0.602095	0.864456	MET
ENSG00000275719	-0.0636042	0.413833	-0.428477	0.126366	0.0387187	0.345686	0.864456	AC008622.2
ENSG00000173273	0.0738436	0.81059	0.428436	0.126407	0.0449571	0.889708	0.864456	TNKS
ENSG00000197375	-0.0512877	1.1716	-0.428425	0.126418	0.0312258	1.11665	0.864456	SLC22A5
ENSG00000091542	-0.077605	1.17111	-0.428235	0.126604	0.0472743	1.08796	0.864456	ALKBH5
ENSG00000144120	-0.0299957	1.37091	-0.428232	0.126608	0.0182726	1.33877	0.864456	TMEM177
ENSG00000152409	0.0406563	1.13756	0.428172	0.126666	0.0247709	1.18112	0.864456	JMY
ENSG00000162522	-0.0462	1.41021	-0.428046	0.12679	0.0281587	1.36071	0.864456	KIAA1522
ENSG00000172175	0.076188	0.276634	0.428035	0.126801	0.0464377	0.358264	0.864456	MALT1
ENSG00000188343	-0.0747541	0.485016	-0.427806	0.127027	0.0455937	0.404922	0.864456	FAM92A
ENSG00000198814	0.0696981	0.319284	0.427603	0.127227	0.0425346	0.393961	0.864456	GK
ENSG00000119004	-0.055787	1.00751	-0.427587	0.127243	0.0340467	0.947738	0.864456	CYP20A1
ENSG00000106346	-0.0331941	1.4817	-0.42715	0.127674	0.0202836	1.44614	0.8655	USP42
ENSG00000272047	0.0779985	0.616661	0.426927	0.127894	0.0476922	0.700231	0.8655	GTF2H5
ENSG00000115827	-0.0774974	0.790961	-0.426906	0.127915	0.0473886	0.707928	0.8655	DCAF17
ENSG00000276023	-0.0325952	1.69915	-0.426132	0.128683	0.0199758	1.66423	0.868037	DUSP14
ENSG00000134057	-0.0239061	2.18435	-0.425838	0.128976	0.0146631	2.15873	0.868037	CCNB1
ENSG00000168522	0.0562849	0.703531	0.425675	0.129138	0.0345392	0.763836	0.868037	FNTA
ENSG00000198211	-0.0458599	1.16733	-0.425625	0.129187	0.0281459	1.1182	0.868037	AC092143.1
ENSG00000188021	0.0377511	1.16515	0.425328	0.129484	0.023189	1.2056	0.868037	UBQLN2
ENSG00000128487	0.0379464	1.15944	0.425009	0.129803	0.0233304	1.20009	0.868037	SPECC1
ENSG00000109180	0.0441149	0.998259	0.424906	0.129905	0.0271309	1.04552	0.868037	OCIAD1
ENSG00000166233	0.0576041	1.01749	0.424888	0.129923	0.0354287	1.07921	0.868037	ARIH1
ENSG00000148985	-0.0920629	0.665483	-0.424846	0.129965	0.0566289	0.566844	0.868037	PGAP2
ENSG00000085365	0.0578145	1.15213	0.424788	0.130024	0.0355683	1.21407	0.868037	SCAMP1
ENSG00000065054	-0.0579826	0.927274	-0.424061	0.130752	0.0357463	0.865149	0.868633	SLC9A3R2
ENSG00000204116	0.051807	0.0860833	0.423955	0.130859	0.0319488	0.141591	0.868633	CHIC1
ENSG00000172809	-0.0602064	1.28503	-0.423869	0.130946	0.0371378	1.22053	0.868633	RPL38
ENSG00000162636	0.051819	0.86654	0.423842	0.130973	0.0319666	0.922061	0.868633	FAM102B
ENSG00000130147	0.0419931	1.63593	0.423719	0.131096	0.0259143	1.68092	0.868633	SH3BP4
ENSG00000102606	-0.0672728	1.21841	-0.423662	0.131154	0.0415213	1.14633	0.868633	ARHGEF7
ENSG00000116747	0.0466328	1.47282	0.423143	0.131677	0.0288252	1.52278	0.870947	TROVE2
ENSG00000154305	0.0623575	0.656981	0.422804	0.13202	0.0385828	0.723793	0.872061	MIA3
ENSG00000111961	-0.0737236	1.00998	-0.422291	0.132539	0.0456827	0.930989	0.872784	SASH1
ENSG00000069493	0.0376685	0.618199	0.421913	0.132923	0.0233667	0.658558	0.872784	CLEC2D
ENSG00000072954	0.0406361	0.311072	0.421736	0.133103	0.0252205	0.35461	0.872784	TMEM38A
ENSG00000014123	0.0372756	1.12351	0.421705	0.133134	0.0231369	1.16345	0.872784	UFL1
ENSG00000070269	0.0612668	0.544014	0.421601	0.13324	0.0380396	0.609657	0.872784	TMEM260
ENSG00000108219	0.026262	1.77366	0.421259	0.133588	0.0163218	1.8018	0.872784	TSPAN14
ENSG00000108591	-0.0941101	0.812097	-0.42118	0.133669	0.0585025	0.711264	0.872784	DRG2
ENSG00000112305	-0.045132	0.990283	-0.421023	0.133829	0.0280685	0.941927	0.872784	SMAP1
ENSG00000157388	0.0624853	0.278737	0.42094	0.133913	0.0388702	0.345686	0.872784	CACNA1D
ENSG00000175063	-0.0196516	2.22607	-0.420247	0.134622	0.0122492	2.20501	0.872784	UBE2C
ENSG00000104825	0.0452816	0.886314	0.420126	0.134746	0.0282346	0.93483	0.872784	NFKBIB
ENSG00000139405	-0.0489574	1.2814	-0.419613	0.135273	0.0305719	1.22894	0.872784	RITA1
ENSG00000018189	-0.0668374	0.552921	-0.419431	0.13546	0.0417592	0.481309	0.872784	RUFY3
ENSG00000087510	-0.0175926	2.36861	-0.419321	0.135573	0.0109951	2.34976	0.872784	TFAP2C
ENSG00000110330	-0.0489852	0.764243	-0.419317	0.135577	0.0306155	0.711759	0.872784	BIRC2
ENSG00000141562	-0.0541394	0.785365	-0.419298	0.135597	0.0338386	0.727358	0.872784	NARF
ENSG00000133030	0.0421395	1.11892	0.419275	0.13562	0.0263401	1.16407	0.872784	MPRIP
ENSG00000170075	0.0546642	0.0740978	0.419195	0.135703	0.034177	0.132667	0.872784	GPR37L1
ENSG00000154639	-0.0646572	0.427925	-0.419102	0.135799	0.0404356	0.358649	0.872784	CXADR
ENSG00000178057	-0.0755929	0.715667	-0.419101	0.1358	0.0472747	0.634675	0.872784	NDUFAF3
ENSG00000088986	-0.0328852	2.01183	-0.418495	0.136425	0.0206021	1.97659	0.872784	DYNLL1
ENSG00000096872	0.0512927	0.455474	0.418413	0.13651	0.0321417	0.510431	0.872784	IFT74
ENSG00000165392	-0.0456154	0.829523	-0.418135	0.136798	0.0286072	0.780649	0.872784	WRN
ENSG00000168502	0.0546933	0.0955688	0.41807	0.136865	0.0343067	0.154169	0.872784	MTCL1
ENSG00000066651	-0.062159	0.918883	-0.417578	0.137375	0.0390452	0.852284	0.872784	TRMT11
ENSG00000280217	0.0749772	0.243851	0.417402	0.137559	0.0471211	0.324184	0.872784	AC126564.1
ENSG00000231434	0.0476266	0.0260559	0.417358	0.137604	0.0299358	0.0770844	0.872784	AL365440.1
ENSG00000043039	0.0476266	0.0260559	0.417358	0.137604	0.0299358	0.0770844	0.872784	BARX2
ENSG00000257704	0.0476266	0.0260559	0.417358	0.137604	0.0299358	0.0770844	0.872784	INAFM1
ENSG00000250471	0.0476266	0.0260559	0.417358	0.137604	0.0299358	0.0770844	0.872784	GMPSP1
ENSG00000135968	0.0657729	0.880919	0.417281	0.137684	0.041351	0.95139	0.872784	GCC2
ENSG00000175105	0.0268602	1.14014	0.417259	0.137707	0.0168879	1.16892	0.872784	ZNF654
ENSG00000230733	0.0642095	0.243195	0.416609	0.138384	0.0404468	0.311991	0.873421	AC092171.2
ENSG00000134108	0.033545	1.45865	0.416327	0.138679	0.021148	1.49459	0.873421	ARL8B
ENSG00000137269	-0.0330424	0.969858	-0.416261	0.138748	0.0208352	0.934456	0.873421	LRRC1
ENSG00000129195	-0.0541697	1.14228	-0.41586	0.139167	0.0341969	1.08424	0.873421	PIMREG
ENSG00000137413	0.0515303	0.644597	0.415838	0.13919	0.0325328	0.699808	0.873421	TAF8
ENSG00000171703	0.0740164	0.15195	0.415773	0.139259	0.0467378	0.231253	0.873421	TCEA2
ENSG00000112759	-0.0501128	0.984499	-0.415722	0.139312	0.0316485	0.930806	0.873421	SLC29A1
ENSG00000236618	0.0498323	0.417062	0.415536	0.139507	0.0314884	0.470453	0.873421	PITPNA-AS1
ENSG00000118900	0.043093	0.992773	0.415254	0.139803	0.0272523	1.03894	0.873421	UBN1
ENSG00000141068	0.0359027	0.0690436	0.415058	0.140009	0.022718	0.107511	0.873421	KSR1
ENSG00000010626	0.0359027	0.0690436	0.415058	0.140009	0.022718	0.107511	0.873421	LRRC23
ENSG00000129235	-0.0536201	1.00541	-0.414913	0.140162	0.0339434	0.94796	0.873421	TXNDC17
ENSG00000139793	0.0825199	0.727594	0.41482	0.14026	0.0522521	0.816008	0.873421	MBNL2
ENSG00000132793	-0.0665877	1.19932	-0.414542	0.140553	0.0421979	1.12798	0.873421	LPIN3
ENSG00000011105	-0.0383401	0.960378	-0.414476	0.140623	0.0243015	0.919299	0.873421	TSPAN9
ENSG00000173465	-0.0444066	0.944386	-0.414288	0.140821	0.0281621	0.896807	0.873421	SSSCA1
ENSG00000118363	-0.0604932	1.33553	-0.414093	0.141026	0.0383858	1.27072	0.873421	SPCS2
ENSG00000110492	-0.0825272	0.742602	-0.414082	0.141038	0.0523692	0.65418	0.873421	MDK
ENSG00000100129	-0.0371917	1.64826	-0.413946	0.141182	0.02361	1.60841	0.873421	EIF3L
ENSG00000070501	0.0760486	0.740736	0.413711	0.141431	0.0483103	0.822216	0.873421	POLB
ENSG00000233913	-0.0239793	2.16363	-0.413434	0.141725	0.0152453	2.13794	0.873421	RPL10P9
ENSG00000138029	-0.054771	0.863126	-0.41329	0.141878	0.0348364	0.804442	0.873421	HADHB
ENSG00000167264	-0.0596269	0.913098	-0.413228	0.141943	0.0379317	0.849212	0.873421	DUS2
ENSG00000187630	0.079948	0.560569	0.41318	0.141994	0.0508662	0.646227	0.873421	DHRS4L2
ENSG00000183597	-0.0849469	0.777059	-0.412872	0.142321	0.0540952	0.686044	0.873906	TANGO2
ENSG00000080561	0.0491102	0.802313	0.412695	0.142509	0.0312902	0.854931	0.873906	MID2
ENSG00000146648	0.0708875	0.753076	0.412602	0.142609	0.0451777	0.829027	0.873906	EGFR
ENSG00000182405	0.0865934	0.0468101	0.412449	0.142771	0.0552119	0.139589	0.873906	PGBD4
ENSG00000151131	-0.0355831	1.41757	-0.411165	0.144144	0.0227731	1.37945	0.876662	C12orf45
ENSG00000072210	-0.0628916	0.968134	-0.411103	0.14421	0.0402578	0.900751	0.876662	ALDH3A2
ENSG00000130513	0.0371916	1.72469	0.410954	0.144371	0.0238173	1.76454	0.876662	GDF15
ENSG00000179195	-0.0415351	1.31731	-0.410935	0.14439	0.0266003	1.27281	0.876662	ZNF664
ENSG00000127603	0.0367108	1.05348	0.410525	0.144832	0.0235389	1.09281	0.876662	MACF1
ENSG00000159128	0.0496469	0.983077	0.410103	0.145286	0.0318729	1.03627	0.876662	IFNGR2
ENSG00000152082	-0.0725468	0.719255	-0.410033	0.145361	0.046584	0.641526	0.876662	MZT2B
ENSG00000143476	0.0395849	1.17768	0.409814	0.145597	0.0254348	1.2201	0.876662	DTL
ENSG00000114026	-0.0509947	0.307392	-0.409355	0.146094	0.0328101	0.252755	0.876662	OGG1
ENSG00000147394	-0.0828198	0.734659	-0.408999	0.146479	0.0533422	0.645923	0.876662	ZNF185
ENSG00000112081	-0.0304437	2.27148	-0.408973	0.146507	0.0196095	2.23887	0.876662	SRSF3
ENSG00000135245	-0.0240861	1.73076	-0.408929	0.146555	0.0155165	1.70496	0.876662	HILPDA
ENSG00000152661	0.0907254	0.547362	0.408773	0.146725	0.0584729	0.644568	0.876662	GJA1
ENSG00000110104	-0.0332212	1.40655	-0.408491	0.14703	0.0214289	1.37096	0.876662	CCDC86
ENSG00000112297	-0.0623106	0.696545	-0.408486	0.147036	0.0401933	0.629784	0.876662	CRYBG1
ENSG00000124784	-0.0311393	1.52648	-0.408445	0.147081	0.0200888	1.49312	0.876662	RIOK1
ENSG00000164190	0.0391882	1.23666	0.408305	0.147233	0.0252917	1.27865	0.876662	NIPBL
ENSG00000071462	-0.0385655	1.19477	-0.408207	0.147339	0.0248969	1.15345	0.876662	BUD23
ENSG00000125534	0.0587068	1.143	0.408167	0.147383	0.0379042	1.2059	0.876662	PPDPF
ENSG00000051620	0.049598	1.06771	0.408053	0.147507	0.0320337	1.12085	0.876662	HEBP2
ENSG00000126453	-0.0743967	0.532172	-0.407943	0.147627	0.0480661	0.452461	0.876662	BCL2L12
ENSG00000145882	-0.0761467	0.661247	-0.407935	0.147635	0.0491977	0.579661	0.876662	PCYOX1L
ENSG00000136718	-0.0277838	1.57784	-0.407818	0.147763	0.0179571	1.54808	0.876662	IMP4
ENSG00000210049	-0.0459058	0.825341	-0.407781	0.147803	0.0296728	0.776156	0.876662	MT-TF
ENSG00000166509	-0.0243626	2.08986	-0.407752	0.147834	0.0157489	2.06376	0.876662	CLEC3A
ENSG00000100292	0.056531	0.0575177	0.407651	0.147945	0.0365548	0.118087	0.876662	HMOX1
ENSG00000015532	-0.0515166	0.934878	-0.407528	0.14808	0.0333244	0.879681	0.876662	XYLT2
ENSG00000179010	-0.0367042	1.52098	-0.407487	0.148124	0.0237456	1.48166	0.876662	MRFAP1
ENSG00000273259	0.0479622	0.345738	0.407327	0.148299	0.0310435	0.397126	0.876662	AL049839.2
ENSG00000166833	0.0461914	1.30741	0.406953	0.148708	0.0299303	1.3569	0.877506	NAV2
ENSG00000229320	0.0501516	0.254604	0.406761	0.148918	0.0325147	0.308338	0.877506	KRT8P12
ENSG00000006534	0.055038	0.132933	0.406602	0.149092	0.0356994	0.191903	0.877506	ALDH3B1
ENSG00000177732	-0.075883	0.503585	-0.406556	0.149143	0.0492268	0.422282	0.877506	SOX12
ENSG00000095951	0.0458566	1.27162	0.406363	0.149355	0.029765	1.32075	0.877723	HIVEP1
ENSG00000112893	0.065442	0.854483	0.405793	0.149982	0.0425492	0.924599	0.879372	MAN2A1
ENSG00000119048	0.0309302	1.39112	0.405407	0.150406	0.0201331	1.42426	0.879372	UBE2B
ENSG00000171314	-0.0275798	1.48492	-0.405194	0.150642	0.0179636	1.45537	0.879372	PGAM1
ENSG00000188368	-0.0682421	0.27029	-0.405147	0.150694	0.0444544	0.197173	0.879372	PRR19
ENSG00000114315	0.0348221	1.52858	0.405041	0.150811	0.022691	1.56589	0.879372	HES1
ENSG00000100836	-0.0462022	1.06833	-0.405031	0.150822	0.0301075	1.01883	0.879372	PABPN1
ENSG00000136247	-0.0404512	1.08989	-0.404849	0.151023	0.026374	1.04655	0.879372	ZDHHC4
ENSG00000173848	-0.0392192	1.79918	-0.404623	0.151274	0.0255879	1.75716	0.879372	NET1
ENSG00000178498	0.0565904	0.195776	0.404615	0.151282	0.0369222	0.256409	0.879372	DTX3
ENSG00000275740	0.0343499	0.821169	0.404158	0.151788	0.0224417	0.857973	0.879372	AC091959.3
ENSG00000064199	-0.0921149	0.438098	-0.404029	0.151932	0.0602043	0.339403	0.879372	SPA17
ENSG00000136159	-0.0416092	1.03513	-0.403817	0.152168	0.0272119	0.990551	0.879372	NUDT15
ENSG00000149483	-0.0343854	1.53094	-0.403735	0.152259	0.0224931	1.4941	0.879372	TMEM138
ENSG00000248663	-0.0514924	0.332696	-0.403259	0.152788	0.0337311	0.277526	0.879372	LINC00992
ENSG00000168675	-0.0716801	0.486992	-0.403202	0.152852	0.0469633	0.410192	0.879372	LDLRAD4
ENSG00000213593	-0.0722818	1.26245	-0.403196	0.152859	0.0473584	1.18501	0.879372	TMX2
ENSG00000082641	-0.030002	1.60711	-0.403179	0.152878	0.0196581	1.57497	0.879372	NFE2L1
ENSG00000133114	0.08206	0.5682	0.403068	0.153002	0.0537854	0.656121	0.879372	GPALPP1
ENSG00000162627	-0.0757377	0.548828	-0.403046	0.153026	0.0496448	0.467681	0.879372	SNX7
ENSG00000005249	-0.0666304	0.761583	-0.402937	0.153148	0.0436892	0.690194	0.879372	PRKAR2B
ENSG00000170634	-0.0519104	0.451231	-0.402667	0.15345	0.0340646	0.395612	0.879499	ACYP2
ENSG00000166598	0.0593087	1.45512	0.402428	0.153717	0.0389471	1.51866	0.879499	HSP90B1
ENSG00000136279	-0.0603133	0.874213	-0.402294	0.153867	0.0396226	0.809591	0.879499	DBNL
ENSG00000139842	0.0378869	1.12075	0.402218	0.153952	0.0248952	1.16134	0.879499	CUL4A
ENSG00000150787	0.0645567	0.708364	0.402112	0.15407	0.0424331	0.777532	0.879499	PTS
ENSG00000119411	-0.0605654	1.01754	-0.40185	0.154365	0.0398407	0.952644	0.879499	BSPRY
ENSG00000081181	-0.0522239	0.231625	-0.401818	0.1544	0.0343567	0.175671	0.879499	ARG2
ENSG00000147162	0.0442163	1.30797	0.40134	0.154938	0.0291301	1.35535	0.880204	OGT
ENSG00000219545	0.0384031	0.780359	0.401231	0.15506	0.0253085	0.821505	0.880204	UMAD1
ENSG00000155256	-0.048525	1.10467	-0.401185	0.155112	0.0319834	1.05268	0.880204	ZFYVE27
ENSG00000131043	-0.0341925	1.41536	-0.401083	0.155227	0.0225435	1.37872	0.880204	AAR2
ENSG00000156858	-0.0459928	1.09315	-0.400695	0.155664	0.0303585	1.04388	0.881683	PRR14
ENSG00000100614	0.0441785	1.32791	0.400137	0.156294	0.0292094	1.37524	0.882807	PPM1A
ENSG00000198478	0.0572615	0.362932	0.400071	0.15637	0.037867	0.424284	0.882807	SH3BGRL2
ENSG00000176463	0.0421986	0.0444495	0.399953	0.156503	0.0279157	0.0896623	0.882807	SLCO3A1
ENSG00000092841	-0.0303436	1.46139	-0.399637	0.15686	0.0200921	1.42888	0.882807	MYL6
ENSG00000132623	0.075294	0.651694	0.399264	0.157284	0.0499115	0.732367	0.882807	ANKEF1
ENSG00000198689	-0.0789171	0.594985	-0.399114	0.157455	0.0523367	0.510431	0.882807	SLC9A6
ENSG00000131475	-0.0399991	1.09186	-0.39901	0.157574	0.0265351	1.04901	0.882807	VPS25
ENSG00000112149	0.0570799	0.72542	0.398774	0.157841	0.0378929	0.786577	0.882807	CD83
ENSG00000115233	0.0328496	1.59666	0.398641	0.157994	0.0218161	1.63186	0.882807	PSMD14
ENSG00000151806	0.0609003	0.930796	0.398352	0.158322	0.04048	0.996046	0.882807	GUF1
ENSG00000234684	0.0441333	0.285822	0.398351	0.158323	0.0293352	0.333108	0.882807	SDCBP2-AS1
ENSG00000177042	0.0470742	0.0481499	0.39797	0.158758	0.0313256	0.0985865	0.882807	TMEM80
ENSG00000166167	0.0523334	0.778987	0.397929	0.158806	0.0348297	0.835058	0.882807	BTRC
ENSG00000092531	0.067111	0.366712	0.397569	0.159217	0.0447126	0.438617	0.882807	SNAP23
ENSG00000107140	0.0599407	0.262603	0.397416	0.159393	0.0399538	0.326826	0.882807	TESK1
ENSG00000257365	0.0574007	0.694211	0.39734	0.15948	0.0382694	0.755712	0.882807	FNTB
ENSG00000123595	0.0371768	1.12546	0.397005	0.159865	0.0248109	1.16529	0.882807	RAB9A
ENSG00000093010	-0.0404543	1.42322	-0.396999	0.159871	0.0269986	1.37988	0.882807	COMT
ENSG00000210117	0.0532655	0.152681	0.396843	0.16005	0.0355652	0.209751	0.882807	MT-TW
ENSG00000142252	-0.0326859	1.38934	-0.39681	0.160088	0.0218264	1.35431	0.882807	GEMIN7
ENSG00000140284	-0.0496401	0.406179	-0.396727	0.160184	0.0331561	0.352993	0.882807	SLC27A2
ENSG00000196205	-0.0200204	2.05285	-0.396443	0.160511	0.0133836	2.0314	0.882807	EEF1A1P5
ENSG00000198018	-0.0342377	0.908216	-0.396322	0.16065	0.0228961	0.871533	0.882807	ENTPD7
ENSG00000126777	0.0570357	1.42513	0.396299	0.160676	0.0381446	1.48624	0.882807	KTN1
ENSG00000143153	0.0538145	1.22778	0.396162	0.160835	0.0360051	1.28544	0.882807	ATP1B1
ENSG00000182809	-0.0453958	0.985365	-0.39613	0.160871	0.0303754	0.936727	0.882807	CRIP2
ENSG00000131323	-0.0319777	1.32059	-0.39595	0.161079	0.0214085	1.28633	0.882807	TRAF3
ENSG00000101745	0.0383572	1.27278	0.395805	0.161246	0.0256907	1.31388	0.882807	ANKRD12
ENSG00000121897	0.0718651	0.482973	0.395728	0.161335	0.0481445	0.559972	0.882807	LIAS
ENSG00000108064	0.0402714	1.30331	0.395631	0.161448	0.0269869	1.34646	0.882807	TFAM
ENSG00000118655	-0.0167799	2.28644	-0.395382	0.161736	0.011253	2.26846	0.882807	DCLRE1B
ENSG00000106683	-0.0474031	0.842571	-0.39533	0.161796	0.0317947	0.791782	0.882807	LIMK1
ENSG00000087191	-0.0416293	1.48192	-0.394211	0.163094	0.0280159	1.43732	0.882807	PSMC5
ENSG00000204147	-0.0530005	0.810036	-0.394108	0.163214	0.0356796	0.75325	0.882807	ASAH2B
ENSG00000198466	0.0375933	0.649237	0.394075	0.163252	0.02531	0.689515	0.882807	ZNF587
ENSG00000006576	-0.0372903	1.18947	-0.393983	0.163359	0.025113	1.14951	0.882807	PHTF2
ENSG00000213588	-0.0244406	1.3427	-0.393734	0.16365	0.0164717	1.31651	0.882807	ZBTB9
ENSG00000110921	0.0735392	0.803704	0.393719	0.163666	0.0495639	0.882496	0.882807	MVK
ENSG00000182768	-0.0342515	1.29247	-0.393504	0.163917	0.0230997	1.25577	0.882807	NGRN
ENSG00000111843	0.0797789	0.664599	0.393347	0.164101	0.0538296	0.750077	0.882807	TMEM14C
ENSG00000258484	-0.0379875	0.139287	-0.393154	0.164326	0.0256463	0.0985865	0.882807	SPESP1
ENSG00000260121	-0.0379875	0.139287	-0.393154	0.164326	0.0256463	0.0985865	0.882807	AC138028.4
ENSG00000142875	-0.0379875	0.139287	-0.393154	0.164326	0.0256463	0.0985865	0.882807	PRKACB
ENSG00000229043	0.0786951	0.632363	0.393129	0.164355	0.0531331	0.716679	0.882807	AC091729.3
ENSG00000136802	-0.0373913	1.25141	-0.393117	0.164369	0.0252467	1.21135	0.882807	LRRC8A
ENSG00000204308	0.0758999	0.682925	0.393062	0.164434	0.0512562	0.764247	0.882807	RNF5
ENSG00000224271	0.0464928	0.0487728	0.393055	0.164442	0.0313979	0.0985865	0.882807	AL117329.1
ENSG00000010704	-0.0489902	0.519289	-0.392781	0.164764	0.0331118	0.4668	0.882807	HFE
ENSG00000186001	0.043736	0.964768	0.392624	0.164947	0.0295745	1.01163	0.882807	LRCH3
ENSG00000170340	-0.037067	1.51038	-0.392609	0.164965	0.025066	1.47067	0.882807	B3GNT2
ENSG00000116016	0.0338121	1.67539	0.392568	0.165012	0.0228678	1.71162	0.882807	EPAS1
ENSG00000173402	-0.0537016	1.57589	-0.392553	0.16503	0.036321	1.51835	0.882807	DAG1
ENSG00000215386	-0.0396445	0.205569	-0.391605	0.166145	0.0268903	0.163093	0.88746	MIR99AHG
ENSG00000073350	-0.036087	0.928708	-0.391196	0.166627	0.0245075	0.890043	0.88746	LLGL2
ENSG00000175793	-0.0428464	1.33075	-0.390963	0.166902	0.0291184	1.28484	0.88746	SFN
ENSG00000138592	0.0306033	1.52291	0.390798	0.167096	0.0208084	1.5557	0.88746	USP8
ENSG00000198393	-0.0492177	1.12307	-0.390776	0.167123	0.0334673	1.07034	0.88746	ZNF26
ENSG00000136731	0.0498106	1.0259	0.390745	0.167159	0.0338736	1.07927	0.88746	UGGT1
ENSG00000113643	-0.0443858	1.38677	-0.390457	0.1675	0.0302107	1.33922	0.88746	RARS
ENSG00000062038	-0.0439688	1.41133	-0.390085	0.167941	0.0299606	1.36422	0.88746	CDH3
ENSG00000088038	-0.053903	0.948547	-0.39004	0.167994	0.0367348	0.890794	0.88746	CNOT3
ENSG00000159263	0.0489406	0.024648	0.390023	0.168014	0.0333546	0.0770844	0.88746	SIM2
ENSG00000198938	-0.0317857	3.62359	-0.389825	0.168249	0.021676	3.58954	0.88746	MT-CO3
ENSG00000062282	-0.0545579	0.200046	-0.389816	0.16826	0.0372063	0.141591	0.88746	DGAT2
ENSG00000008324	-0.0426155	1.30784	-0.389454	0.16869	0.0290939	1.26218	0.88746	SS18L2
ENSG00000159377	-0.0360308	1.33552	-0.389426	0.168723	0.0246006	1.29692	0.88746	PSMB4
ENSG00000115419	-0.0386841	0.869329	-0.389377	0.168781	0.026416	0.827881	0.88746	GLS
ENSG00000104626	0.0506455	1.01981	0.389158	0.169042	0.034607	1.07408	0.88746	ERI1
ENSG00000010278	0.0419315	1.61013	0.389063	0.169156	0.0286609	1.65505	0.88746	CD9
ENSG00000242114	0.0362041	1.03277	0.389021	0.169205	0.0247492	1.07156	0.88746	MTFP1
ENSG00000124198	0.0364773	0.924935	0.388758	0.169519	0.0249559	0.964018	0.88746	ARFGEF2
ENSG00000198668	-0.0274109	2.0374	-0.388331	0.17003	0.0187774	2.00803	0.88746	CALM1
ENSG00000196230	-0.0207642	2.4601	-0.388096	0.170311	0.0142344	2.43785	0.88746	TUBB
ENSG00000166266	0.0829673	0.785075	0.387982	0.170446	0.0568956	0.873968	0.88746	CUL5
ENSG00000003509	0.0642586	0.454591	0.38793	0.170509	0.044073	0.52344	0.88746	NDUFAF7
ENSG00000136485	0.0357431	1.5436	0.387702	0.170782	0.024532	1.58189	0.88746	DCAF7
ENSG00000117143	0.0505112	1.0233	0.387477	0.171052	0.0346917	1.07742	0.88746	UAP1
ENSG00000196405	-0.0639779	0.354998	-0.387427	0.171112	0.0439474	0.28645	0.88746	EVL
ENSG00000101811	-0.0337957	1.16689	-0.387071	0.17154	0.0232399	1.13068	0.88746	CSTF2
ENSG00000011021	0.0604294	0.0601247	0.387037	0.171581	0.0415592	0.124871	0.88746	CLCN6
ENSG00000205302	0.0364595	1.22028	0.387001	0.171624	0.0250771	1.25934	0.88746	SNX2
ENSG00000176087	-0.0382566	1.27041	-0.386917	0.171725	0.0263198	1.22942	0.88746	SLC35A4
ENSG00000029153	0.0798538	0.145695	0.386912	0.171731	0.0549388	0.231253	0.88746	ARNTL2
ENSG00000228106	0.0429893	0.0866066	0.386847	0.171809	0.0295821	0.132667	0.88746	AL392172.1
ENSG00000164742	-0.0466157	0.234541	-0.386542	0.172177	0.0321073	0.184595	0.88746	ADCY1
ENSG00000236675	-0.0755522	0.608354	-0.386299	0.17247	0.0520763	0.527405	0.88746	MTX1P1
ENSG00000130772	0.0391737	0.629203	0.386262	0.172514	0.0270045	0.671175	0.88746	MED18
ENSG00000087253	-0.0654695	0.335479	-0.386255	0.172522	0.0451325	0.265333	0.88746	LPCAT2
ENSG00000108474	-0.053884	0.692407	-0.386238	0.172543	0.0371477	0.634674	0.88746	PIGL
ENSG00000112851	0.0472372	1.15469	0.386161	0.172636	0.0325731	1.20531	0.88746	ERBIN
ENSG00000281348	-0.0390922	0.183475	-0.385617	0.173293	0.0270012	0.141591	0.888632	AC120114.4
ENSG00000138792	-0.0390922	0.183475	-0.385617	0.173293	0.0270012	0.141591	0.888632	ENPEP
ENSG00000047056	0.0368164	0.853972	0.385529	0.1734	0.0254362	0.893418	0.888632	WDR37
ENSG00000155368	-0.0612802	1.24968	-0.385386	0.173573	0.0423565	1.18402	0.888632	DBI
ENSG00000100023	-0.0523738	0.950615	-0.384624	0.174498	0.0362847	0.8945	0.892455	PPIL2
ENSG00000247498	-0.0497605	0.846622	-0.384309	0.174882	0.0345074	0.793308	0.893504	GPRC5D-AS1
ENSG00000103599	0.0555796	0.23621	0.383515	0.17585	0.0386363	0.29576	0.896145	IQCH
ENSG00000088812	-0.0475145	0.758608	-0.383426	0.175959	0.0330388	0.707699	0.896145	ATRN
ENSG00000187676	0.0549996	0.505826	0.383411	0.175977	0.0382453	0.564754	0.896145	B3GLCT
ENSG00000116761	-0.046825	0.19176	-0.383186	0.176252	0.0325833	0.141591	0.896145	CTH
ENSG00000179364	-0.0488342	0.807096	-0.383007	0.176471	0.034	0.754773	0.896145	PACS2
ENSG00000073803	-0.0272367	1.3418	-0.382885	0.176621	0.0189702	1.31262	0.896145	MAP3K13
ENSG00000104611	-0.032043	1.28802	-0.38286	0.176652	0.0223195	1.25369	0.896145	SH2D4A
ENSG00000285830	-0.0462727	0.169667	-0.382584	0.17699	0.0322583	0.120089	0.896951	AL109628.2
ENSG00000224738	0.0453591	1.05184	0.38237	0.177253	0.0316422	1.10044	0.897052	AC099850.1
ENSG00000056736	0.0608555	0.178629	0.382262	0.177386	0.0424665	0.243831	0.897052	IL17RB
ENSG00000087086	-0.0312503	2.04449	-0.38213	0.177547	0.021816	2.01101	0.897052	FTL
ENSG00000248405	-0.0419223	0.81956	-0.381876	0.17786	0.029289	0.774643	0.897691	PRR5-ARHGAP8
ENSG00000212802	-0.0292393	1.86144	-0.381313	0.178554	0.0204633	1.83011	0.897691	RPL15P3
ENSG00000181638	0.06197	0.674356	0.38108	0.178842	0.0434012	0.740752	0.897691	ZFP41
ENSG00000265479	0.0344009	0.37899	0.381014	0.178923	0.0240979	0.415848	0.897691	DTX2P1-UPK3BP1-PMS2P11
ENSG00000197498	-0.0267936	1.59154	-0.380919	0.179041	0.0187744	1.56283	0.897691	RPF2
ENSG00000109184	-0.036993	1.25381	-0.380849	0.179127	0.0259267	1.21417	0.897691	DCUN1D4
ENSG00000107021	-0.0473709	1.04528	-0.380737	0.179266	0.0332115	0.994528	0.897691	TBC1D13
ENSG00000112304	-0.0576988	0.796277	-0.380685	0.17933	0.0404588	0.734457	0.897691	ACOT13
ENSG00000178295	-0.0331279	1.06651	-0.380683	0.179332	0.0232297	1.03101	0.897691	GEN1
ENSG00000105738	-0.0478276	0.952024	-0.380409	0.179672	0.0335656	0.90078	0.897691	SIPA1L3
ENSG00000130768	-0.050426	0.708582	-0.380289	0.17982	0.0354022	0.654554	0.897691	SMPDL3B
ENSG00000198744	-0.0214722	2.03803	-0.380276	0.179837	0.0150754	2.01503	0.897691	MTCO3P12
ENSG00000151575	-0.0516915	0.261481	-0.379983	0.1802	0.0363248	0.206097	0.897691	TEX9
ENSG00000154217	-0.0547079	0.872937	-0.379814	0.180409	0.0384645	0.814321	0.897691	PITPNC1
ENSG00000261499	-0.07629	0.519867	-0.379579	0.180702	0.0536774	0.438128	0.897691	AC233699.1
ENSG00000261460	0.0403703	0.683153	0.379531	0.180761	0.0284086	0.726407	0.897691	AC009690.2
ENSG00000169894	0.0842073	1.13035	0.378886	0.181564	0.0593744	1.22057	0.897691	MUC3A
ENSG00000145375	0.0478929	0.515827	0.378668	0.181836	0.033792	0.567141	0.897691	SPATA5
ENSG00000101447	-0.0229651	1.84041	-0.378557	0.181975	0.0162091	1.8158	0.897691	FAM83D
ENSG00000162623	0.0389513	1.01348	0.378493	0.182055	0.0274978	1.05521	0.897691	TYW3
ENSG00000160209	-0.0280337	1.65293	-0.378105	0.182541	0.0198143	1.62289	0.897691	PDXK
ENSG00000078124	0.0515735	0.817706	0.377836	0.182878	0.0364825	0.872963	0.897691	ACER3
ENSG00000262633	-0.0438852	0.660434	-0.377702	0.183045	0.0310567	0.613414	0.897691	AC005670.2
ENSG00000258947	-0.0459832	1.22284	-0.377624	0.183144	0.0325492	1.17358	0.897691	TUBB3
ENSG00000171204	-0.0522652	1.08591	-0.377515	0.18328	0.0370084	1.02991	0.897691	TMEM126B
ENSG00000148019	0.0380141	0.868054	0.377243	0.183622	0.02694	0.908783	0.897691	CEP78
ENSG00000122026	0.0380035	1.65203	0.376822	0.184151	0.0269676	1.69275	0.897691	RPL21
ENSG00000116062	-0.0326372	1.60973	-0.376747	0.184246	0.023165	1.57476	0.897691	MSH6
ENSG00000162419	0.0347534	1.06482	0.376722	0.184277	0.0246689	1.10206	0.897691	GMEB1
ENSG00000065621	-0.0458192	0.960585	-0.376698	0.184307	0.0325261	0.911493	0.897691	GSTO2
ENSG00000131650	-0.0822027	0.421822	-0.376692	0.184315	0.0583552	0.333748	0.897691	KREMEN2
ENSG00000234171	0.0629429	0.37944	0.37668	0.18433	0.0446843	0.446879	0.897691	RNASEH1-AS1
ENSG00000104412	-0.0429883	1.4003	-0.376647	0.184372	0.0305214	1.35424	0.897691	EMC2
ENSG00000122694	-0.0721687	0.284687	-0.376507	0.184548	0.0512614	0.207364	0.897691	GLIPR2
ENSG00000158882	0.0332733	0.722697	0.376019	0.185164	0.0236697	0.758346	0.897691	TOMM40L
ENSG00000145246	-0.0414261	0.151896	-0.376012	0.185173	0.0294701	0.107511	0.897691	ATP10D
ENSG00000198492	0.0199016	1.86161	0.376	0.185188	0.0141583	1.88294	0.897691	YTHDF2
ENSG00000188677	-0.0596229	0.402646	-0.375919	0.185291	0.0424273	0.338764	0.897691	PARVB
ENSG00000157985	0.0359341	1.11598	0.375904	0.185309	0.0255716	1.15448	0.897691	AGAP1
ENSG00000186272	0.0585935	0.730048	0.375885	0.185334	0.0416992	0.792827	0.897691	ZNF17
ENSG00000204576	-0.0409588	1.58704	-0.375878	0.185342	0.0291498	1.54316	0.897691	PRR3
ENSG00000165637	-0.0369105	1.67769	-0.375634	0.18565	0.0262885	1.63815	0.897691	VDAC2
ENSG00000223891	0.054043	0.400075	0.375617	0.185672	0.0384927	0.457979	0.897691	OSER1-DT
ENSG00000204564	-0.0327865	0.845335	-0.375549	0.185758	0.0233575	0.810207	0.897691	C6orf136
ENSG00000139083	0.0504787	0.588412	0.375423	0.185917	0.0359755	0.642496	0.897691	ETV6
ENSG00000243064	0.0556003	0.110443	0.375116	0.186307	0.0396634	0.170015	0.897691	ABCC13
ENSG00000185022	0.106987	0.079371	0.375041	0.186401	0.0763389	0.194	0.897691	MAFF
ENSG00000117133	0.0480305	1.0267	0.375011	0.186439	0.0342745	1.07817	0.897691	RPF1
ENSG00000113300	0.0454727	1.13808	0.374711	0.186821	0.0324795	1.1868	0.897691	CNOT6
ENSG00000165775	-0.0425259	1.02109	-0.374179	0.187497	0.030425	0.975523	0.897691	FUNDC2
ENSG00000101310	-0.0312095	1.44467	-0.374084	0.187618	0.0223353	1.41123	0.897691	SEC23B
ENSG00000145675	-0.0345114	1.38055	-0.374021	0.187699	0.0247032	1.34358	0.897691	PIK3R1
ENSG00000135622	0.0361319	0.0598738	0.37395	0.187789	0.0258688	0.0985865	0.897691	SEMA4F
ENSG00000204574	-0.0273728	1.40912	-0.373902	0.18785	0.0196006	1.37979	0.897691	ABCF1
ENSG00000138796	-0.0366041	1.32347	-0.373863	0.1879	0.026214	1.28425	0.897691	HADH
ENSG00000112984	-0.0717557	1.22647	-0.373798	0.187983	0.0513982	1.14959	0.897691	KIF20A
ENSG00000169972	-0.0733967	0.442951	-0.373661	0.188157	0.0525959	0.364312	0.897691	PUSL1
ENSG00000239899	-0.0963602	0.679011	-0.373619	0.188212	0.0690607	0.575768	0.897691	RN7SL674P
ENSG00000132763	-0.0413954	0.275605	-0.373588	0.188252	0.0296707	0.231253	0.897691	MMACHC
ENSG00000128944	-0.0504847	1.24583	-0.373382	0.188515	0.0362088	1.19174	0.897936	KNSTRN
ENSG00000165338	0.0509423	0.296761	0.373257	0.188675	0.0365512	0.351342	0.897936	HECTD2
ENSG00000165533	0.0478691	1.00655	0.373088	0.18889	0.0343641	1.05784	0.897936	TTC8
ENSG00000198830	-0.045508	1.62386	-0.37286	0.189182	0.0326924	1.5751	0.897936	HMGN2
ENSG00000138166	0.0813853	0.0613145	0.372743	0.189332	0.0584876	0.148513	0.897936	DUSP5
ENSG00000186312	0.068571	0.313219	0.372669	0.189426	0.0492898	0.386688	0.897936	CA5BP1
ENSG00000138286	-0.0573769	0.797461	-0.372387	0.189788	0.0412796	0.735985	0.897936	FAM149B1
ENSG00000182831	0.0305956	1.54874	0.372119	0.190132	0.0220303	1.58152	0.897936	C16orf72
ENSG00000121851	-0.0740335	0.514181	-0.372089	0.19017	0.0533126	0.43486	0.897936	POLR3GL
ENSG00000142794	-0.0317349	0.827949	-0.37204	0.190234	0.0228563	0.793947	0.897936	NBPF3
ENSG00000261061	0.0789995	0.362899	0.372008	0.190276	0.0569033	0.447541	0.897936	AC092718.4
ENSG00000198663	-0.0511818	0.985734	-0.370978	0.191602	0.0369849	0.930897	0.901667	C6orf89
ENSG00000173193	-0.0309405	0.823887	-0.370963	0.191621	0.0223593	0.790736	0.901667	PARP14
ENSG00000134291	-0.0391687	0.809687	-0.370878	0.191731	0.0283129	0.767721	0.901667	TMEM106C
ENSG00000178691	0.0836548	0.851636	0.370835	0.191787	0.0604776	0.941266	0.901667	SUZ12
ENSG00000175556	0.065733	0.319528	0.370542	0.192166	0.0475648	0.389957	0.901741	LONRF3
ENSG00000146223	0.0218331	1.95188	0.370469	0.19226	0.0158022	1.97527	0.901741	RPL7L1
ENSG00000108582	0.0583322	0.353349	0.370094	0.192745	0.0422686	0.415848	0.901741	CPD
ENSG00000173960	0.0503152	1.07227	0.370044	0.19281	0.0364651	1.12618	0.901741	UBXN2A
ENSG00000173156	-0.0525968	0.944748	-0.369822	0.193099	0.0381452	0.888395	0.901741	RHOD
ENSG00000100151	0.0403322	0.0679513	0.369617	0.193365	0.0292693	0.111164	0.901741	PICK1
ENSG00000151470	0.0403322	0.0679513	0.369617	0.193365	0.0292693	0.111164	0.901741	C4orf33
ENSG00000159247	0.0389892	0.0478882	0.369534	0.193472	0.0283019	0.0896623	0.901741	TUBBP5
ENSG00000165006	0.0278476	1.27917	0.369413	0.19363	0.020222	1.309	0.901741	UBAP1
ENSG00000112242	0.035413	1.27005	0.369237	0.193858	0.02573	1.30799	0.901741	E2F3
ENSG00000185359	-0.0341279	1.20562	-0.36914	0.193984	0.0248037	1.16906	0.901741	HGS
ENSG00000175806	-0.0355921	0.846092	-0.369103	0.194032	0.0258709	0.807958	0.901741	MSRA
ENSG00000172818	0.032694	1.28366	0.368901	0.194296	0.0237795	1.31869	0.901741	OVOL1
ENSG00000175470	-0.044577	1.09997	-0.36888	0.194324	0.0324245	1.05221	0.901741	PPP2R2D
ENSG00000105778	-0.0308415	1.46561	-0.368477	0.194848	0.022462	1.43257	0.901895	AVL9
ENSG00000115183	-0.0364033	0.762068	-0.367921	0.195575	0.026559	0.723065	0.901895	TANC1
ENSG00000170892	-0.0393019	1.12218	-0.36784	0.195681	0.0286811	1.08007	0.901895	TSEN34
ENSG00000181789	0.065107	1.22849	0.367666	0.195909	0.0475386	1.29825	0.901895	COPG1
ENSG00000258289	0.0394208	1.46297	0.367605	0.195988	0.0287891	1.50521	0.901895	CHURC1
ENSG00000243678	-0.0344589	1.47095	-0.367591	0.196007	0.0251665	1.43403	0.901895	NME2
ENSG00000104979	-0.0424269	1.24551	-0.367574	0.19603	0.0309875	1.20005	0.901895	C19orf53
ENSG00000110108	-0.022597	1.87018	-0.367465	0.196172	0.0165099	1.84597	0.901895	TMEM109
ENSG00000186364	0.0532962	0.27639	0.366988	0.196797	0.038998	0.333493	0.901895	NUDT17
ENSG00000181264	0.054887	0.105552	0.366986	0.196801	0.0401622	0.164359	0.901895	TMEM136
ENSG00000132773	-0.0330435	1.11168	-0.366916	0.196893	0.0241841	1.07628	0.901895	TOE1
ENSG00000186834	-0.0329477	1.23839	-0.366855	0.196972	0.0241186	1.20309	0.901895	HEXIM1
ENSG00000139324	0.0432139	1.01697	0.366833	0.197002	0.031636	1.06327	0.901895	TMTC3
ENSG00000075785	-0.023161	1.73283	-0.366716	0.197155	0.0169619	1.70802	0.901895	RAB7A
ENSG00000188994	0.0475618	1.15215	0.366461	0.197491	0.0348598	1.20311	0.901895	ZNF292
ENSG00000084072	-0.0413845	1.62184	-0.366102	0.197963	0.0303666	1.5775	0.901895	PPIE
ENSG00000221988	-0.0717642	0.467232	-0.366067	0.19801	0.0526641	0.390342	0.901895	PPT2
ENSG00000136521	-0.0405284	1.21414	-0.365941	0.198176	0.0297535	1.17072	0.901895	NDUFB5
ENSG00000152078	0.0559209	0.477928	0.365891	0.198241	0.0410602	0.537843	0.901895	TMEM56
ENSG00000032219	0.0718399	1.02814	0.365452	0.198822	0.0528221	1.10511	0.901895	ARID4A
ENSG00000040275	-0.0319775	1.74124	-0.365449	0.198825	0.0235124	1.70697	0.901895	SPDL1
ENSG00000198843	-0.037481	1.69125	-0.365402	0.198887	0.0275632	1.65109	0.901895	SELENOT
ENSG00000123358	0.0732876	2.21013	0.365367	0.198934	0.053901	2.28865	0.901895	NR4A1
ENSG00000100101	-0.0538604	0.450052	-0.365273	0.199058	0.0396246	0.392344	0.901895	Z83844.1
ENSG00000104164	-0.0624236	1.06292	-0.365223	0.199124	0.0459316	0.99604	0.901895	BLOC1S6
ENSG00000151693	0.031914	0.856996	0.365151	0.19922	0.0234879	0.891189	0.901895	ASAP2
ENSG00000063660	0.0394369	0.154919	0.364891	0.199564	0.0290484	0.197173	0.901895	GPC1
ENSG00000169239	0.0394369	0.154919	0.364891	0.199564	0.0290484	0.197173	0.901895	CA5B
ENSG00000258890	0.0350984	1.07392	0.364702	0.199815	0.0258682	1.11153	0.901895	CEP95
ENSG00000132952	-0.0251383	1.32027	-0.364667	0.199861	0.0185294	1.29333	0.901895	USPL1
ENSG00000187742	0.0462485	1.04291	0.364158	0.200537	0.0341447	1.09246	0.901895	SECISBP2
ENSG00000158234	-0.0771062	0.908261	-0.364155	0.200541	0.0569271	0.825648	0.901895	FAIM
ENSG00000244198	0.0439802	0.0981229	0.363832	0.20097	0.0325036	0.145245	0.901895	AC004889.1
ENSG00000138835	-0.0421883	1.29927	-0.363618	0.201255	0.0312004	1.25407	0.901895	RGS3
ENSG00000157954	0.0779854	0.912912	0.363344	0.20162	0.0577244	0.996468	0.901895	WIPI2
ENSG00000142949	-0.0430367	1.08358	-0.363261	0.201732	0.031864	1.03747	0.901895	PTPRF
ENSG00000217555	-0.066136	0.418198	-0.363239	0.201761	0.0489699	0.347338	0.901895	CKLF
ENSG00000169136	-0.0530788	1.05271	-0.363128	0.201908	0.0393156	0.995837	0.901895	ATF5
ENSG00000172661	0.0699687	0.578183	0.362771	0.202386	0.0518848	0.65315	0.901895	WASHC2C
ENSG00000104356	-0.0335751	1.23823	-0.362722	0.202452	0.0249013	1.20226	0.901895	POP1
ENSG00000141219	-0.0347281	0.816884	-0.362606	0.202606	0.0257658	0.779675	0.901895	C17orf80
ENSG00000134317	0.0480964	1.18429	0.362601	0.202613	0.0356848	1.23583	0.901895	GRHL1
ENSG00000167642	-0.0371678	1.52773	-0.362538	0.202698	0.0275819	1.48791	0.901895	SPINT2
ENSG00000108587	0.0434666	1.18414	0.362523	0.202718	0.0322577	1.23072	0.901895	GOSR1
ENSG00000165568	0.0463518	0.270867	0.362314	0.202998	0.0344218	0.32053	0.901895	AKR1E2
ENSG00000100228	0.0478041	0.825134	0.362282	0.203041	0.0355039	0.876352	0.901895	RAB36
ENSG00000244187	-0.0881866	0.915573	-0.362241	0.203096	0.0655044	0.821087	0.901895	TMEM141
ENSG00000148187	0.0385152	1.19901	0.362178	0.20318	0.0286146	1.24027	0.901895	MRRF
ENSG00000172336	-0.0387981	1.77472	-0.362026	0.203383	0.0288386	1.73315	0.901895	POP7
ENSG00000101608	0.0266461	1.91781	0.362002	0.203416	0.0198075	1.94636	0.901895	MYL12A
ENSG00000076650	0.025555	0.886286	0.36145	0.204156	0.0190298	0.913666	0.901895	GPATCH1
ENSG00000132561	-0.0480593	0.536767	-0.361197	0.204498	0.0358169	0.485275	0.901895	MATN2
ENSG00000067141	-0.0498834	0.881245	-0.361089	0.204642	0.037189	0.827798	0.901895	NEO1
ENSG00000168883	-0.043108	1.22588	-0.361011	0.204747	0.0321458	1.17969	0.901895	USP39
ENSG00000084093	0.0443098	1.49648	0.36096	0.204816	0.0330473	1.54396	0.901895	REST
ENSG00000174442	0.0383788	0.760881	0.360929	0.204857	0.0286266	0.802001	0.901895	ZWILCH
ENSG00000132964	-0.0423842	0.979574	-0.360805	0.205025	0.0316268	0.934163	0.901895	CDK8
ENSG00000121989	0.0419153	0.587516	0.360624	0.205268	0.0312949	0.632425	0.901895	ACVR2A
ENSG00000123146	0.0541078	0.654101	0.360484	0.205458	0.0404162	0.712074	0.901895	ADGRE5
ENSG00000128791	0.043538	1.02776	0.360404	0.205566	0.0325293	1.07441	0.901895	TWSG1
ENSG00000182606	-0.051225	0.873506	-0.360285	0.205727	0.0382872	0.818622	0.901895	TRAK1
ENSG00000165304	-0.0405842	1.14927	-0.3602	0.205842	0.0303422	1.10579	0.901895	MELK
ENSG00000014824	0.0572427	0.733316	0.36003	0.206071	0.0428198	0.794648	0.901895	SLC30A9
ENSG00000153015	0.0724498	0.845864	0.359942	0.20619	0.0542105	0.923489	0.901895	CWC27
ENSG00000115539	-0.0503632	1.09526	-0.359924	0.206215	0.0376865	1.0413	0.901895	PDCL3
ENSG00000073111	-0.0310579	1.23449	-0.359793	0.206391	0.0232501	1.20122	0.901895	MCM2
ENSG00000157326	-0.0450148	0.668813	-0.359768	0.206425	0.033701	0.620583	0.901895	DHRS4
ENSG00000091073	0.0442644	0.396743	0.359216	0.207173	0.0331976	0.444169	0.903963	DTX2
ENSG00000164654	0.0256919	1.44385	0.359153	0.20726	0.0192725	1.47138	0.903963	MIOS
ENSG00000105220	-0.035842	1.15128	-0.358775	0.207772	0.026919	1.11288	0.904424	GPI
ENSG00000065029	0.0816124	0.680551	0.35859	0.208024	0.0613309	0.767993	0.904424	ZNF76
ENSG00000171867	-0.0411874	1.4582	-0.358506	0.208138	0.0309602	1.41407	0.904424	PRNP
ENSG00000119723	-0.0307102	1.1504	-0.357525	0.209475	0.0231573	1.1175	0.904424	COQ6
ENSG00000177954	-0.0246843	1.7133	-0.357509	0.209498	0.0186143	1.68685	0.904424	RPS27
ENSG00000166780	0.0653314	0.397043	0.357441	0.209591	0.049277	0.467041	0.904424	C16orf45
ENSG00000137801	0.0726192	1.02393	0.3569	0.210331	0.0548691	1.10174	0.904424	THBS1
ENSG00000182957	0.0337342	1.21983	0.356842	0.210411	0.0254934	1.25597	0.904424	SPATA13
ENSG00000152061	-0.0370891	0.562747	-0.356715	0.210585	0.0280402	0.523009	0.904424	RABGAP1L
ENSG00000202198	-0.0659177	0.638153	-0.356589	0.210757	0.0498554	0.567526	0.904424	RF00100
ENSG00000135119	-0.0386441	1.00191	-0.356483	0.210903	0.0292375	0.960502	0.904424	RNFT2
ENSG00000038358	-0.0415914	0.958344	-0.356336	0.211105	0.0314824	0.913782	0.904424	EDC4
ENSG00000154274	0.0308566	1.14565	0.356328	0.211115	0.0233573	1.17871	0.904424	C4orf19
ENSG00000235954	-0.0442817	0.26612	-0.356269	0.211196	0.0335259	0.218675	0.904424	TTC28-AS1
ENSG00000229932	0.0547602	0.179504	0.356011	0.21155	0.0414936	0.238175	0.904424	YWHAZP3
ENSG00000234444	-0.0330036	0.855257	-0.355911	0.211689	0.025016	0.819896	0.904424	ZNF736
ENSG00000180376	0.0568573	0.501383	0.355644	0.212055	0.0431336	0.562302	0.904424	CCDC66
ENSG00000149476	-0.0479317	0.977241	-0.355594	0.212125	0.0363683	0.925886	0.904424	TKFC
ENSG00000174748	-0.0192698	2.30394	-0.355503	0.21225	0.0146253	2.2833	0.904424	RPL15
ENSG00000204856	0.0341827	0.722172	0.355366	0.212438	0.0259552	0.758796	0.904424	FAM216A
ENSG00000157224	0.0418513	1.05036	0.355305	0.212523	0.0317843	1.0952	0.904424	CLDN12
ENSG00000151883	-0.0541295	0.262091	-0.355132	0.212762	0.0411321	0.204095	0.904424	PARP8
ENSG00000173486	0.0202912	1.97542	0.354853	0.213147	0.0154328	1.99716	0.904424	FKBP2
ENSG00000189057	0.0401641	1.22954	0.354807	0.213209	0.0305519	1.27258	0.904424	FAM111B
ENSG00000240184	0.0414477	0.199423	0.354777	0.213251	0.0315314	0.243831	0.904424	PCDHGC3
ENSG00000163516	0.0575653	0.606052	0.354326	0.213875	0.0438567	0.66773	0.904424	ANKZF1
ENSG00000081177	-0.0559695	0.962848	-0.353759	0.214661	0.042719	0.902881	0.904424	EXD2
ENSG00000105339	0.0452187	0.247311	0.353675	0.214778	0.0345228	0.29576	0.904424	DENND3
ENSG00000137145	-0.0431826	0.836946	-0.35343	0.215117	0.0329944	0.790679	0.904424	DENND4C
ENSG00000261052	0.045361	0.458561	0.353427	0.215121	0.0346592	0.507162	0.904424	SULT1A3
ENSG00000171130	-0.0535074	0.870278	-0.353179	0.215467	0.0409165	0.812948	0.904424	ATP6V0E2
ENSG00000152242	-0.0278018	1.23675	-0.353104	0.215571	0.0212649	1.20697	0.904424	C18orf25
ENSG00000196419	-0.0192267	1.85566	-0.352732	0.216089	0.0147237	1.83506	0.904424	XRCC6
ENSG00000148303	-0.028388	2.01374	-0.352679	0.216162	0.0217431	1.98332	0.904424	RPL7A
ENSG00000135972	-0.0404785	1.47444	-0.352651	0.216201	0.0310063	1.43107	0.904424	MRPS9
ENSG00000126001	0.0438675	0.364843	0.352554	0.216336	0.0336129	0.411844	0.904424	CEP250
ENSG00000130827	0.0430548	0.265476	0.35234	0.216635	0.033013	0.311606	0.904424	PLXNA3
ENSG00000164294	-0.0412752	0.770453	-0.352325	0.216655	0.03165	0.72623	0.904424	GPX8
ENSG00000104671	-0.0501982	1.28439	-0.352129	0.21693	0.0385167	1.23061	0.904424	DCTN6
ENSG00000177917	-0.0403432	1.01247	-0.351863	0.217301	0.0309817	0.969243	0.904424	ARL6IP6
ENSG00000079805	-0.0357407	1.35225	-0.351754	0.217454	0.027457	1.31396	0.904424	DNM2
ENSG00000178764	-0.0446138	1.29916	-0.351729	0.217489	0.0342763	1.25135	0.904424	ZHX2
ENSG00000113460	-0.0261425	1.83421	-0.351708	0.217519	0.0200864	1.8062	0.904424	BRIX1
ENSG00000185414	0.0227158	1.14989	0.351623	0.217636	0.0174583	1.17423	0.904424	MRPL30
ENSG00000134265	-0.0299052	1.17214	-0.351549	0.217741	0.0229893	1.1401	0.904424	NAPG
ENSG00000175575	-0.0694777	0.666503	-0.351477	0.217841	0.0534225	0.592063	0.904424	PAAF1
ENSG00000099622	0.0356252	1.62226	0.351327	0.218051	0.0274061	1.66043	0.904424	CIRBP
ENSG00000132698	-0.0489915	1.2379	-0.351321	0.21806	0.0376895	1.18541	0.904424	RAB25
ENSG00000118507	-0.0462727	0.169667	-0.35128	0.218117	0.0356026	0.120089	0.904424	AKAP7
ENSG00000215717	0.0487417	1.09395	0.351244	0.218167	0.0375066	1.14618	0.904424	TMEM167B
ENSG00000170035	-0.0444222	1.25908	-0.35114	0.218314	0.0341944	1.21149	0.904424	UBE2E3
ENSG00000204922	-0.0626383	1.14628	-0.351049	0.218441	0.0482307	1.07917	0.904424	UQCC3
ENSG00000138463	0.0596949	0.175345	0.351	0.21851	0.0459716	0.239303	0.904424	DIRC2
ENSG00000162222	-0.0693707	1.16335	-0.35099	0.218524	0.0534247	1.08902	0.904424	TTC9C
ENSG00000101654	0.0516428	1.13969	0.350906	0.218642	0.0397828	1.19502	0.904424	RNMT
ENSG00000161618	0.0616361	0.249221	0.350891	0.218663	0.0474834	0.31526	0.904424	ALDH16A1
ENSG00000087470	0.0577663	0.876337	0.350871	0.21869	0.0445049	0.93823	0.904424	DNM1L
ENSG00000110768	0.0418165	1.11681	0.350705	0.218924	0.0322341	1.16162	0.904424	GTF2H1
ENSG00000166946	-0.0773325	0.871452	-0.350573	0.219109	0.0596372	0.788596	0.904424	CCNDBP1
ENSG00000135912	0.0661172	0.900712	0.350568	0.219116	0.050989	0.971552	0.904424	TTLL4
ENSG00000117691	-0.0601103	0.712283	-0.350468	0.219257	0.0463717	0.647879	0.904424	NENF
ENSG00000135999	0.0586578	0.880107	0.350465	0.219261	0.0452515	0.942955	0.904424	EPC2
ENSG00000103876	-0.060052	0.678642	-0.350463	0.219263	0.0463274	0.614301	0.904424	FAH
ENSG00000078747	0.0378177	1.3241	0.350412	0.219336	0.0291795	1.36462	0.904424	ITCH
ENSG00000128524	-0.0295968	1.22429	-0.350352	0.219419	0.0228408	1.19258	0.904424	ATP6V1F
ENSG00000225972	-0.0289878	2.02258	-0.350348	0.219425	0.0223711	1.99152	0.904424	MTND1P23
ENSG00000162981	0.0616281	0.87435	0.350318	0.219468	0.0475658	0.94038	0.904424	FAM84A
ENSG00000247516	0.0764325	0.0668784	0.349749	0.220269	0.0591015	0.14877	0.906044	MIR4458HG
ENSG00000076321	0.0404536	0.912854	0.349723	0.220305	0.0312834	0.956197	0.906044	KLHL20
ENSG00000119686	0.0571487	0.625999	0.349653	0.220404	0.044204	0.68723	0.906044	FLVCR2
ENSG00000162065	-0.0548404	0.840892	-0.349312	0.220886	0.0424658	0.782134	0.906309	TBC1D24
ENSG00000090316	0.0291764	1.12049	0.349294	0.220912	0.0225942	1.15175	0.906309	MAEA
ENSG00000135378	0.0473071	1.00137	0.349223	0.221011	0.036643	1.05205	0.906309	PRRG4
ENSG00000178896	-0.0341855	1.5618	-0.348794	0.221619	0.0265164	1.52517	0.908056	EXOSC4
ENSG00000125834	0.042377	1.09531	0.348369	0.22222	0.0329159	1.14071	0.908899	STK35
ENSG00000211460	0.0401059	1.07903	0.348283	0.222341	0.0311606	1.122	0.908899	TSN
ENSG00000226287	-0.0689578	0.479375	-0.347827	0.222988	0.0536571	0.405491	0.908899	TMEM191A
ENSG00000141449	0.059243	0.383963	0.347801	0.223026	0.0461018	0.447438	0.908899	GREB1L
ENSG00000111785	-0.0436567	0.996288	-0.347618	0.223286	0.0339932	0.949513	0.908899	RIC8B
ENSG00000205542	0.0468819	1.43558	0.347298	0.223741	0.0365428	1.48581	0.908899	TMSB4X
ENSG00000141401	-0.0478171	0.636222	-0.347274	0.223776	0.0372747	0.584989	0.908899	IMPA2
ENSG00000143157	-0.0237525	1.35251	-0.347202	0.223878	0.01852	1.32706	0.908899	POGK
ENSG00000104852	-0.0614817	0.979249	-0.347098	0.224027	0.0479543	0.913375	0.908899	SNRNP70
ENSG00000181904	0.0295276	1.33513	0.347067	0.22407	0.0230331	1.36677	0.908899	C5orf24
ENSG00000126870	0.0411008	0.713327	0.347056	0.224086	0.032062	0.757364	0.908899	WDR60
ENSG00000135093	0.0289588	0.744737	0.346874	0.224346	0.0226038	0.775764	0.908899	USP30
ENSG00000149346	-0.0454398	0.715287	-0.346868	0.224353	0.0354686	0.666601	0.908899	SLX4IP
ENSG00000113658	0.0270471	1.37942	0.34686	0.224366	0.0211125	1.4084	0.908899	SMAD5
ENSG00000280798	0.0431787	0.181336	0.346287	0.225184	0.033768	0.227599	0.911475	LINC00294
ENSG00000162341	-0.0331266	0.723006	-0.346132	0.225405	0.0259199	0.687513	0.911612	TPCN2
ENSG00000110719	0.047399	0.137464	0.346008	0.225582	0.0371024	0.188249	0.911612	TCIRG1
ENSG00000170004	-0.0820537	0.801567	-0.345746	0.225957	0.0642843	0.713652	0.912393	CHD3
ENSG00000100376	-0.0309591	1.21312	-0.345512	0.226293	0.0242733	1.17995	0.912529	FAM118A
ENSG00000216490	-0.0458377	0.891499	-0.345468	0.226355	0.0359439	0.842387	0.912529	IFI30
ENSG00000082512	-0.0281166	0.879846	-0.345172	0.22678	0.0220693	0.849721	0.913049	TRAF5
ENSG00000164574	0.0565308	0.704395	0.344912	0.227154	0.0444103	0.764964	0.913049	GALNT10
ENSG00000075292	0.0284616	1.26421	0.34481	0.2273	0.0223667	1.29471	0.913049	ZNF638
ENSG00000166987	-0.0673642	0.746523	-0.344748	0.22739	0.0529495	0.674347	0.913049	MBD6
ENSG00000037042	0.0526863	0.501629	0.34474	0.227401	0.0414134	0.558079	0.913049	TUBG2
ENSG00000135829	-0.0324864	1.79479	-0.344452	0.227816	0.0255598	1.75998	0.913049	DHX9
ENSG00000144674	0.0355638	1.20893	0.34438	0.227919	0.0279877	1.24703	0.913049	GOLGA4
ENSG00000121691	0.0576283	0.777941	0.344363	0.227943	0.0453543	0.839685	0.913049	CAT
ENSG00000125450	-0.0410067	1.18062	-0.344043	0.228405	0.0323069	1.13669	0.913604	NUP85
ENSG00000278535	-0.0507853	0.350172	-0.344014	0.228447	0.0400148	0.29576	0.913604	DHRS11
ENSG00000076242	-0.0507765	0.884057	-0.34358	0.229073	0.0400651	0.829654	0.913866	MLH1
ENSG00000100744	-0.0259977	1.54645	-0.34357	0.229087	0.0205141	1.51859	0.913866	GSKIP
ENSG00000100852	0.0403054	1.32451	0.343428	0.229293	0.0318189	1.3677	0.913866	ARHGAP5
ENSG00000106028	-0.0262293	1.56516	-0.343414	0.229313	0.0207076	1.53705	0.913866	SSBP1
ENSG00000118939	0.0360937	0.984058	0.343203	0.229618	0.0285152	1.02273	0.913866	UCHL3
ENSG00000167081	-0.0517473	0.673886	-0.343083	0.229792	0.0408982	0.618443	0.913866	PBX3
ENSG00000108443	0.0197839	2.18493	0.342918	0.230031	0.0156446	2.20612	0.913866	RPS6KB1
ENSG00000130312	-0.0364009	1.09395	-0.342737	0.230293	0.0288022	1.05495	0.913866	MRPL34
ENSG00000165490	0.0439237	1.09549	0.342709	0.230333	0.0347578	1.14255	0.913866	DDIAS
ENSG00000173812	-0.0163312	2.3152	-0.342706	0.230337	0.0129234	2.2977	0.913866	EIF1
ENSG00000130227	0.0330509	1.1602	0.342195	0.231079	0.0261984	1.19561	0.914593	XPO7
ENSG00000108406	0.0446735	1.22443	0.342003	0.231358	0.0354338	1.27229	0.914593	DHX40
ENSG00000267216	0.0404502	0.672314	0.341966	0.231412	0.0320879	0.715654	0.914593	AC020915.1
ENSG00000131966	0.0314207	1.11555	0.341933	0.23146	0.0249279	1.14922	0.914593	ACTR10
ENSG00000108384	-0.0169386	1.98815	-0.341832	0.231606	0.0134428	1.97	0.914593	RAD51C
ENSG00000206149	0.03375	0.570819	0.341754	0.231721	0.0267917	0.60698	0.914593	HERC2P9
ENSG00000144589	0.051425	0.392092	0.341476	0.232125	0.0408602	0.447191	0.914593	STK11IP
ENSG00000117335	-0.0245898	1.51619	-0.341452	0.232159	0.0195396	1.48984	0.914593	CD46
ENSG00000160972	-0.0600805	0.818888	-0.341449	0.232164	0.0477418	0.754516	0.914593	PPP1R16A
ENSG00000171914	-0.0313396	0.946698	-0.341039	0.232763	0.0249373	0.91312	0.915799	TLN2
ENSG00000172009	-0.0633374	0.628473	-0.340988	0.232837	0.0504069	0.560611	0.915799	THOP1
ENSG00000263006	0.0331508	1.19118	0.340753	0.233179	0.0264035	1.22669	0.916164	ROCK1P1
ENSG00000248098	0.0423323	0.237826	0.340621	0.233372	0.0337311	0.283182	0.916164	BCKDHA
ENSG00000120708	0.0674433	0.126179	0.340485	0.23357	0.0537641	0.198439	0.916164	TGFBI
ENSG00000103254	-0.0584294	0.525502	-0.340393	0.233705	0.0465927	0.462899	0.916164	FAM173A
ENSG00000240342	-0.0234905	2.41953	-0.340056	0.234199	0.0187528	2.39436	0.916164	RPS2P5
ENSG00000184967	0.0556629	0.507502	0.339974	0.234319	0.0444487	0.567141	0.916164	NOC4L
ENSG00000181830	-0.0332605	1.223	-0.339898	0.234431	0.0265663	1.18736	0.916164	SLC35C1
ENSG00000177485	-0.0344466	1.39045	-0.339807	0.234563	0.027522	1.35354	0.916164	ZBTB33
ENSG00000178096	0.0336906	1.25854	0.339766	0.234624	0.0269216	1.29464	0.916164	BOLA1
ENSG00000184254	-0.0601519	0.713944	-0.339558	0.234929	0.0480998	0.649496	0.916164	ALDH1A3
ENSG00000167553	-0.0154113	2.23686	-0.33954	0.234954	0.0123242	2.22035	0.916164	TUBA1C
ENSG00000210191	0.0576735	0.1013	0.339424	0.235125	0.0461385	0.163093	0.916164	MT-TL2
ENSG00000159884	-0.0402907	0.231417	-0.339188	0.235471	0.0322577	0.188249	0.916768	CCDC107
ENSG00000196199	0.0397555	1.18528	0.338808	0.236031	0.0318696	1.22788	0.916768	MPHOSPH8
ENSG00000165832	0.0341046	1.03725	0.338716	0.236166	0.027348	1.07379	0.916768	TRUB1
ENSG00000132676	0.0426482	1.25363	0.338625	0.2363	0.0342093	1.29933	0.916768	DAP3
ENSG00000213339	-0.0591795	0.555603	-0.338616	0.236313	0.0474709	0.492197	0.916768	QTRT1
ENSG00000278845	0.0499826	0.843413	0.338491	0.236498	0.0401104	0.896965	0.916768	MRPL45
ENSG00000002549	0.0383768	1.11291	0.338348	0.236709	0.0308116	1.15402	0.916768	LAP3
ENSG00000173214	0.0498405	0.478009	0.338258	0.236841	0.0400275	0.531409	0.916768	MFSD4B
ENSG00000188185	0.0569881	0.134112	0.337989	0.237237	0.0458089	0.195171	0.916768	LINC00265
ENSG00000285043	-0.0276744	1.55707	-0.337927	0.237329	0.0222501	1.52742	0.916768	AC093512.2
ENSG00000103549	-0.0382233	1.2047	-0.337808	0.237504	0.0307437	1.16375	0.916768	RNF40
ENSG00000232938	0.047831	0.211698	0.337796	0.237522	0.0384729	0.262946	0.916768	RPL23AP87
ENSG00000146909	0.0378647	1.1029	0.337681	0.237693	0.0304683	1.14347	0.916768	NOM1
ENSG00000181222	0.0329115	1.59178	0.337579	0.237843	0.0264916	1.62704	0.916768	POLR2A
ENSG00000088325	-0.0227965	1.88718	-0.337103	0.238547	0.0183789	1.86275	0.918771	TPX2
ENSG00000198001	0.0713874	0.44765	0.336865	0.238899	0.0575995	0.524137	0.919422	IRAK4
ENSG00000197061	0.0337839	2.11371	0.336657	0.239209	0.027278	2.14991	0.919813	HIST1H4C
ENSG00000069020	0.05687	0.587436	0.336451	0.239513	0.0459498	0.648368	0.919813	MAST4
ENSG00000118200	0.0441221	1.18052	0.336301	0.239737	0.0356677	1.22779	0.919813	CAMSAP2
ENSG00000221963	0.0538348	0.284992	0.336234	0.239836	0.0435291	0.342672	0.919813	APOL6
ENSG00000125630	-0.0229501	1.49703	-0.336178	0.239919	0.0185602	1.47244	0.919813	POLR1B
ENSG00000080503	-0.0563312	0.982026	-0.336	0.240184	0.0455833	0.921671	0.920123	SMARCA2
ENSG00000285901	-0.0238354	1.15318	-0.335734	0.24058	0.0193049	1.12765	0.920446	AC008012.1
ENSG00000147140	0.0353813	1.41581	0.335662	0.240687	0.0286632	1.45372	0.920446	NONO
ENSG00000163517	-0.0440826	0.337335	-0.33557	0.240825	0.0357233	0.290104	0.920446	HDAC11
ENSG00000137200	0.0607597	0.710918	0.33545	0.241003	0.0492578	0.776018	0.920446	CMTR1
ENSG00000148450	-0.0558406	0.529258	-0.335095	0.241533	0.0453239	0.469428	0.921763	MSRB2
ENSG00000108239	-0.05179	0.668167	-0.334746	0.242053	0.0420856	0.612678	0.921845	TBC1D12
ENSG00000181026	-0.0200611	1.8635	-0.334546	0.242352	0.016313	1.842	0.921845	AEN
ENSG00000105607	0.0624951	0.382095	0.334498	0.242425	0.0508272	0.449054	0.921845	GCDH
ENSG00000107937	-0.0280147	2.03463	-0.334062	0.243077	0.0228178	2.00461	0.921845	GTPBP4
ENSG00000118412	0.0276405	1.29188	0.334037	0.243114	0.0225149	1.3215	0.921845	CASP8AP2
ENSG00000157500	-0.0646272	1.03108	-0.333832	0.243421	0.0526791	0.961838	0.921845	APPL1
ENSG00000162924	0.0338247	1.40151	0.333595	0.243777	0.0275934	1.43775	0.921845	REL
ENSG00000163002	-0.0317863	1.27955	-0.333485	0.243942	0.0259401	1.24549	0.921845	NUP35
ENSG00000066027	-0.0389237	1.03928	-0.333465	0.243972	0.031767	0.997579	0.921845	PPP2R5A
ENSG00000138764	0.0616813	0.386621	0.333431	0.244023	0.050346	0.452708	0.921845	CCNG2
ENSG00000249624	-0.0333762	0.721557	-0.333142	0.244457	0.0272691	0.685797	0.921845	AP000295.1
ENSG00000165688	-0.029771	1.23961	-0.333118	0.244494	0.0243256	1.20771	0.921845	PMPCA
ENSG00000158552	-0.063657	0.800524	-0.332932	0.244773	0.0520461	0.73232	0.921845	ZFAND2B
ENSG00000105993	0.0236818	1.58238	0.332916	0.244797	0.0193634	1.60776	0.921845	DNAJB6
ENSG00000099364	0.0608578	0.12217	0.332855	0.244889	0.0497705	0.187375	0.921845	FBXL19
ENSG00000125656	-0.0513677	0.960375	-0.332841	0.24491	0.0420113	0.905338	0.921845	CLPP
ENSG00000124333	-0.0533076	0.914059	-0.332385	0.245597	0.0436651	0.856943	0.921845	VAMP7
ENSG00000182952	0.0629428	0.842981	0.33237	0.24562	0.0515602	0.91042	0.921845	HMGN4
ENSG00000175224	0.024947	1.20515	0.332211	0.24586	0.0204466	1.23188	0.921845	ATG13
ENSG00000109854	-0.0335148	1.70478	-0.332176	0.245912	0.0274719	1.66887	0.921845	HTATIP2
ENSG00000168228	-0.0468752	0.427849	-0.332137	0.245972	0.0384285	0.377626	0.921845	ZCCHC4
ENSG00000167325	-0.0305567	1.53235	-0.332053	0.246097	0.0250576	1.49961	0.921845	RRM1
ENSG00000130255	-0.0330024	1.37146	-0.331923	0.246294	0.0270751	1.3361	0.921845	RPL36
ENSG00000139718	-0.0245809	1.57263	-0.331877	0.246364	0.0201693	1.54629	0.921845	SETD1B
ENSG00000010165	0.0278966	1.03405	0.331446	0.247015	0.0229233	1.06394	0.921845	EEF1AKNMT
ENSG00000124702	0.0371699	0.78613	0.331305	0.247229	0.030558	0.825955	0.921845	KLHDC3
ENSG00000196417	-0.039379	0.730319	-0.331251	0.24731	0.0323801	0.688127	0.921845	ZNF765
ENSG00000066379	0.0287664	1.02651	0.331178	0.247421	0.0236595	1.05733	0.921845	ZNRD1
ENSG00000163435	0.0284549	2.00594	0.330972	0.247734	0.0234198	2.03643	0.921845	ELF3
ENSG00000101972	0.0397038	1.37387	0.330964	0.247746	0.032679	1.41641	0.921845	STAG2
ENSG00000104549	-0.0235118	1.87638	-0.330882	0.24787	0.0193573	1.85119	0.921845	SQLE
ENSG00000106479	0.0459405	0.0708667	0.330824	0.247958	0.0378302	0.120089	0.921845	ZNF862
ENSG00000223551	0.0428016	0.395145	0.330702	0.248142	0.03526	0.441004	0.921845	TMSB4XP4
ENSG00000075336	-0.0491778	1.07718	-0.330451	0.248523	0.0405473	1.02449	0.921845	TIMM21
ENSG00000132207	-0.0512404	0.408637	-0.330398	0.248604	0.0422555	0.353736	0.921845	SLX1A
ENSG00000146457	-0.023023	1.67262	-0.330317	0.248726	0.0189912	1.64795	0.921845	WTAP
ENSG00000163406	-0.0491385	0.312326	-0.330262	0.24881	0.0405408	0.259677	0.921845	SLC15A2
ENSG00000176715	0.0310461	0.9497	0.330203	0.2489	0.0256192	0.982963	0.921845	ACSF3
ENSG00000121879	0.041626	0.798408	0.330016	0.249185	0.0343717	0.843008	0.921845	PIK3CA
ENSG00000140995	0.051641	0.724317	0.329917	0.249335	0.0426556	0.779647	0.921845	DEF8
ENSG00000125995	-0.0561604	0.83828	-0.329867	0.249411	0.0463965	0.778109	0.921845	ROMO1
ENSG00000118705	-0.0469077	1.19699	-0.329702	0.249662	0.0387742	1.14673	0.921845	RPN2
ENSG00000099785	-0.0460536	0.188932	-0.32924	0.250367	0.0381282	0.139589	0.921845	MARCH2
ENSG00000184182	-0.0367129	0.97789	-0.329188	0.250446	0.0304003	0.938555	0.921845	UBE2F
ENSG00000205572	-0.0572293	0.646432	-0.329106	0.250571	0.0474023	0.585115	0.921845	SERF1B
ENSG00000169083	0.0578485	0.305847	0.329071	0.250624	0.0479208	0.367828	0.921845	AR
ENSG00000149925	-0.0254193	1.67476	-0.329016	0.250708	0.0210609	1.64752	0.921845	ALDOA
ENSG00000071539	-0.0388893	1.06777	-0.328882	0.250913	0.0322361	1.0261	0.921845	TRIP13
ENSG00000158373	0.0463054	0.693199	0.328766	0.25109	0.0383985	0.742812	0.921845	HIST1H2BD
ENSG00000253626	-0.0408368	1.17052	-0.32875	0.251115	0.0338657	1.12677	0.921845	EIF5AL1
ENSG00000104325	0.0407099	0.627599	0.328688	0.25121	0.0337675	0.671217	0.921845	DECR1
ENSG00000048828	0.0346835	1.56048	0.328667	0.251241	0.0287709	1.59764	0.921845	FAM120A
ENSG00000187172	-0.0382745	0.932933	-0.328621	0.251312	0.0317547	0.891925	0.921845	BAGE2
ENSG00000177663	0.0339923	1.11548	0.328467	0.251547	0.0282168	1.1519	0.922033	IL17RA
ENSG00000172840	0.04925	0.80453	0.328072	0.252152	0.0409373	0.857298	0.923574	PDP2
ENSG00000101773	-0.0382809	1.31665	-0.327749	0.252647	0.0318548	1.27563	0.924043	RBBP8
ENSG00000179222	-0.0436064	1.24786	-0.327713	0.252701	0.0362907	1.20114	0.924043	MAGED1
ENSG00000175087	-0.0259329	1.15869	-0.327468	0.253078	0.0216003	1.13091	0.924043	PDIK1L
ENSG00000165792	-0.039249	0.802705	-0.327397	0.253187	0.0326997	0.760653	0.924043	METTL17
ENSG00000205250	-0.0284299	1.40042	-0.327292	0.253348	0.0236944	1.36996	0.924043	E2F4
ENSG00000120915	0.0316085	0.0647203	0.327134	0.25359	0.0263577	0.0985865	0.924043	EPHX2
ENSG00000204444	0.0316085	0.0647203	0.327134	0.25359	0.0263577	0.0985865	0.924043	APOM
ENSG00000258924	0.0377997	0.169251	0.327026	0.253757	0.0315322	0.209751	0.924043	AC002094.1
ENSG00000158793	0.0331318	0.106092	0.326822	0.25407	0.0276575	0.141591	0.924292	NIT1
ENSG00000173575	0.0361827	1.34583	0.326366	0.254774	0.0302516	1.3846	0.924292	CHD2
ENSG00000164687	-0.0391746	1.05538	-0.326106	0.255175	0.0327824	1.01341	0.924292	FABP5
ENSG00000134748	-0.057923	1.20752	-0.325883	0.255518	0.0485085	1.14546	0.924292	PRPF38A
ENSG00000197114	0.0359027	0.0690436	0.325877	0.255528	0.0300679	0.107511	0.924292	ZGPAT
ENSG00000007541	-0.0735213	0.497154	-0.32557	0.256001	0.0616378	0.418381	0.924292	PIGQ
ENSG00000113441	0.0486915	1.08055	0.325473	0.256152	0.040835	1.13272	0.924292	LNPEP
ENSG00000162928	0.0405814	1.26409	0.32521	0.256559	0.0340643	1.30757	0.924292	PEX13
ENSG00000130313	0.0754101	0.453778	0.325206	0.256566	0.0633007	0.534575	0.924292	PGLS
ENSG00000113328	-0.0467204	1.27963	-0.324909	0.257025	0.039258	1.22957	0.924292	CCNG1
ENSG00000121068	-0.0256209	1.66251	-0.324829	0.257149	0.0215345	1.63506	0.924292	TBX2
ENSG00000136108	-0.019307	1.71223	-0.324733	0.257297	0.016233	1.69154	0.924292	CKAP2
ENSG00000160917	-0.0336659	1.17	-0.324714	0.257327	0.0283076	1.13393	0.924292	CPSF4
ENSG00000184402	0.050596	0.634279	0.32452	0.257628	0.0425715	0.688489	0.924292	SS18L1
ENSG00000013374	-0.0238542	1.12397	-0.324431	0.257766	0.0200771	1.09841	0.924292	NUB1
ENSG00000155792	0.0491505	0.271523	0.324406	0.257805	0.0413716	0.324184	0.924292	DEPTOR
ENSG00000255857	-0.0362058	0.192961	-0.324366	0.257867	0.0304798	0.154169	0.924292	PXN-AS1
ENSG00000134077	-0.028299	1.78165	-0.324293	0.25798	0.0238295	1.75133	0.924292	THUMPD3
ENSG00000105647	0.0427667	0.643548	0.32418	0.258157	0.0360262	0.68937	0.924292	PIK3R2
ENSG00000186187	0.0242228	1.41035	0.324053	0.258354	0.0204139	1.4363	0.924292	ZNRF1
ENSG00000197077	-0.0302583	1.11041	-0.32399	0.258452	0.0255059	1.07799	0.924292	KIAA1671
ENSG00000183508	-0.0280198	0.997121	-0.323876	0.258629	0.0236283	0.9671	0.924292	TENT5C
ENSG00000135249	-0.0368814	1.29457	-0.323452	0.259288	0.0311465	1.25506	0.924292	RINT1
ENSG00000130429	-0.0497168	1.12373	-0.323321	0.259493	0.0420052	1.07046	0.924292	ARPC1B
ENSG00000156273	0.0454062	0.87953	0.323112	0.259819	0.0383909	0.92818	0.924292	BACH1
ENSG00000167515	-0.0449385	1.09207	-0.322935	0.260095	0.0380187	1.04392	0.924292	TRAPPC2L
ENSG00000139410	0.0435794	0.705918	0.322637	0.260561	0.0369069	0.75261	0.924292	SDSL
ENSG00000170242	-0.045375	1.02898	-0.322563	0.260676	0.0384374	0.980369	0.924292	USP47
ENSG00000106268	0.0624804	0.618786	0.322469	0.260823	0.0529447	0.685729	0.924292	NUDT1
ENSG00000102531	0.0504946	0.813677	0.322405	0.260922	0.0427976	0.867778	0.924292	FNDC3A
ENSG00000099812	-0.0289864	1.48816	-0.322266	0.261141	0.0245799	1.4571	0.924292	MISP
ENSG00000099783	-0.0245909	1.73624	-0.322173	0.261286	0.0208593	1.70989	0.924292	HNRNPM
ENSG00000175334	-0.0246211	1.39762	-0.321997	0.261562	0.0208976	1.37124	0.924292	BANF1
ENSG00000282246	-0.0441673	0.41451	-0.321693	0.262039	0.0375274	0.367188	0.924292	AL157392.5
ENSG00000146828	-0.0414544	0.947614	-0.321661	0.262088	0.0352262	0.903198	0.924292	SLC12A9
ENSG00000067066	-0.0503742	0.701604	-0.321555	0.262255	0.0428216	0.647632	0.924292	SP100
ENSG00000104889	-0.0458813	0.93847	-0.3215	0.26234	0.0390097	0.889311	0.924292	RNASEH2A
ENSG00000180233	0.0690259	0.30581	0.321302	0.262651	0.0587283	0.379766	0.924292	ZNRF2
ENSG00000102241	0.0302939	1.31578	0.321176	0.262849	0.0257858	1.34824	0.924292	HTATSF1
ENSG00000008226	-0.0379875	0.139287	-0.32115	0.26289	0.0323374	0.0985865	0.924292	DLEC1
ENSG00000259153	0.0743874	0.752444	0.321128	0.262924	0.063328	0.832144	0.924292	AC004816.1
ENSG00000166398	0.031027	0.0653433	0.321117	0.262942	0.0264152	0.0985865	0.924292	KIAA0355
ENSG00000166352	0.0457318	0.232181	0.321111	0.262952	0.0389352	0.28118	0.924292	C11orf74
ENSG00000146278	0.0420759	1.30743	0.320827	0.263398	0.035858	1.35251	0.924292	PNRC1
ENSG00000119231	-0.0323438	1.54544	-0.320788	0.263459	0.0275678	1.51079	0.924292	SENP5
ENSG00000228502	0.0741245	0.478798	0.320743	0.26353	0.0631888	0.558217	0.924292	EEF1A1P11
ENSG00000099974	-0.0550795	0.345849	-0.320626	0.263714	0.0469727	0.286835	0.924292	DDTL
ENSG00000011454	-0.0420267	1.21569	-0.320542	0.263845	0.0358515	1.17067	0.924292	RABGAP1
ENSG00000156650	0.0497938	1.04399	0.320528	0.263868	0.0424793	1.09734	0.924292	KAT6B
ENSG00000164062	-0.047787	1.33755	-0.320031	0.264652	0.0408379	1.28635	0.924292	APEH
ENSG00000169895	-0.0247179	1.24383	-0.31994	0.264795	0.0211302	1.21734	0.924292	SYAP1
ENSG00000234062	-0.0390922	0.183475	-0.319905	0.26485	0.0334221	0.141591	0.924292	AL390879.1
ENSG00000170515	-0.0248075	1.88358	-0.3199	0.264858	0.0212098	1.857	0.924292	PA2G4
ENSG00000172530	0.0391882	0.738378	0.319824	0.264978	0.0335137	0.780365	0.924292	BANP
ENSG00000185900	-0.0414261	0.151896	-0.31967	0.26522	0.0354466	0.107511	0.924292	POMK
ENSG00000103653	-0.0526923	1.06186	-0.319483	0.265516	0.0451159	1.00541	0.924292	CSK
ENSG00000211445	-0.0549806	0.484458	-0.319329	0.265761	0.0471006	0.42555	0.924292	GPX3
ENSG00000166681	-0.0250156	1.2675	-0.319298	0.265809	0.0214326	1.2407	0.924292	BEX3
ENSG00000244245	-0.0549794	0.710623	-0.318998	0.266283	0.0471538	0.651717	0.924292	AC133134.1
ENSG00000092847	-0.0654663	0.673366	-0.31895	0.266359	0.0561576	0.603223	0.924292	AGO1
ENSG00000080986	-0.0355124	1.18202	-0.318924	0.2664	0.0304656	1.14397	0.924292	NDC80
ENSG00000159228	-0.0275073	1.54876	-0.318764	0.266654	0.0236113	1.51929	0.924292	CBR1
ENSG00000107099	-0.0475713	0.596608	-0.318749	0.266677	0.0408357	0.545639	0.924292	DOCK8
ENSG00000140463	0.0412951	1.08401	0.318402	0.267227	0.0354911	1.12826	0.924292	BBS4
ENSG00000204388	-0.0265189	1.12622	-0.318397	0.267237	0.0227922	1.0978	0.924292	HSPA1B
ENSG00000132170	0.0318292	0.487254	0.318192	0.267561	0.0273758	0.521357	0.924292	PPARG
ENSG00000065361	0.0497811	0.966988	0.31813	0.26766	0.0428252	1.02032	0.924292	ERBB3
ENSG00000167136	-0.0413954	0.275605	-0.318112	0.267688	0.0356135	0.231253	0.924292	ENDOG
ENSG00000057252	-0.0724744	0.816688	-0.318031	0.267816	0.062369	0.739037	0.924292	SOAT1
ENSG00000163913	-0.0570222	0.731605	-0.317846	0.268111	0.0491032	0.670509	0.924292	IFT122
ENSG00000284292	-0.0247352	1.11789	-0.317843	0.268115	0.0213003	1.09139	0.924292	AC004922.1
ENSG00000112343	0.0535241	0.65982	0.317774	0.268225	0.0461026	0.717168	0.924292	TRIM38
ENSG00000111581	0.0233543	1.26693	0.317485	0.268684	0.0201364	1.29195	0.924292	NUP107
ENSG00000263020	-0.0483762	0.537106	-0.317298	0.268983	0.041738	0.485275	0.924292	AL662899.2
ENSG00000176788	0.0422652	1.4456	0.317228	0.269094	0.0364745	1.49088	0.924292	BASP1
ENSG00000181163	-0.0147764	2.454	-0.316851	0.269694	0.0127688	2.43816	0.924292	NPM1
ENSG00000161813	0.0306894	1.39693	0.316793	0.269788	0.0265251	1.42981	0.924292	LARP4
ENSG00000083097	0.043627	0.191432	0.316473	0.270297	0.0377495	0.238175	0.924292	DOP1A
ENSG00000010270	-0.0412499	0.978101	-0.316416	0.270389	0.0356998	0.933904	0.924292	STARD3NL
ENSG00000221817	-0.0417594	0.193255	-0.31613	0.270846	0.0361771	0.148513	0.924292	PPP3CB-AS1
ENSG00000123124	0.033255	1.15798	0.316058	0.270962	0.0288169	1.19361	0.924292	WWP1
ENSG00000174227	0.0602931	0.67681	0.3156	0.271694	0.0523306	0.74141	0.924292	PIGG
ENSG00000155324	0.0544871	0.908597	0.315585	0.271718	0.0472939	0.966976	0.924292	GRAMD2B
ENSG00000109787	0.069803	1.13872	0.315477	0.271892	0.0606111	1.21351	0.924292	KLF3
ENSG00000116017	0.0642531	0.090108	0.315387	0.272035	0.0558095	0.158951	0.924292	ARID3A
ENSG00000082212	-0.0526619	0.652477	-0.315191	0.27235	0.0457731	0.596054	0.924292	ME2
ENSG00000097007	0.0390122	1.21563	0.31518	0.272368	0.0339103	1.25743	0.924292	ABL1
ENSG00000131828	-0.043413	0.997144	-0.315034	0.272602	0.037755	0.95063	0.924292	PDHA1
ENSG00000119777	-0.0295966	1.0678	-0.315013	0.272636	0.0257412	1.03609	0.924292	TMEM214
ENSG00000139637	-0.0311288	1.31667	-0.314944	0.272747	0.0270804	1.28332	0.924292	C12orf10
ENSG00000158019	0.0498759	0.855954	0.314763	0.273037	0.043417	0.909392	0.924292	BABAM2
ENSG00000163655	-0.0342308	1.61118	-0.314687	0.273159	0.0298059	1.5745	0.924292	GMPS
ENSG00000145354	0.0381007	1.07506	0.314668	0.273189	0.0331778	1.11588	0.924292	CISD2
ENSG00000168092	-0.0277321	1.53182	-0.314655	0.273211	0.0241501	1.5021	0.924292	PAFAH1B2
ENSG00000136104	-0.0493662	0.653416	-0.314654	0.273212	0.0429899	0.600524	0.924292	RNASEH2B
ENSG00000179750	0.0562039	0.364204	0.314634	0.273245	0.048948	0.424422	0.924292	APOBEC3B
ENSG00000101152	-0.0296455	1.22576	-0.314608	0.273287	0.0258206	1.194	0.924292	DNAJC5
ENSG00000167113	-0.0513213	1.14225	-0.3146	0.273299	0.0447009	1.08727	0.924292	COQ4
ENSG00000087448	0.0364508	1.11221	0.314429	0.273575	0.0317679	1.15127	0.924292	KLHL42
ENSG00000196865	0.0438683	1.17092	0.314394	0.27363	0.0382372	1.21793	0.924292	NHLRC2
ENSG00000242265	0.041123	0.110108	0.31434	0.273718	0.0358511	0.154169	0.924292	PEG10
ENSG00000107175	-0.0609655	0.778675	-0.314288	0.273801	0.0531596	0.713355	0.924292	CREB3
ENSG00000227462	0.0553885	0.501157	0.314195	0.273951	0.0483126	0.560502	0.924292	PSME2P6
ENSG00000141198	-0.0438239	1.032	-0.314018	0.274236	0.0382493	0.985046	0.924292	TOM1L1
ENSG00000143578	0.0486652	0.881673	0.313816	0.274561	0.0425049	0.933814	0.924292	CREB3L4
ENSG00000073969	-0.0323109	1.14387	-0.313781	0.274617	0.0282244	1.10926	0.924292	NSF
ENSG00000029993	-0.0362733	1.46948	-0.313717	0.274722	0.0316928	1.43061	0.924292	HMGB3
ENSG00000100297	0.0324828	1.25834	0.313599	0.274911	0.0283928	1.29314	0.924292	MCM5
ENSG00000162664	0.0405844	1.03426	0.313494	0.275082	0.0354876	1.07774	0.924292	ZNF326
ENSG00000132359	0.03088	1.08906	0.313428	0.275188	0.0270082	1.12215	0.924292	RAP1GAP2
ENSG00000185033	0.0288771	0.93485	0.313341	0.275328	0.0252642	0.96579	0.924292	SEMA4B
ENSG00000237651	-0.0547253	0.680799	-0.313334	0.27534	0.0478797	0.622164	0.924292	C2orf74
ENSG00000051180	-0.0311428	0.867102	-0.313271	0.275442	0.0272532	0.833735	0.924292	RAD51
ENSG00000173535	0.0394513	0.0417373	0.313264	0.275452	0.0345248	0.0840065	0.924292	TNFRSF10C
ENSG00000114857	0.0634813	0.954423	0.313237	0.275495	0.0555593	1.02244	0.924292	NKTR
ENSG00000239789	0.0380453	1.09492	0.313234	0.2755	0.0332978	1.13568	0.924292	MRPS17
ENSG00000119844	-0.0275662	1.27441	-0.313175	0.275597	0.0241315	1.24487	0.924292	AFTPH
ENSG00000112394	-0.0302546	0.131002	-0.313122	0.275681	0.0264898	0.0985865	0.924292	SLC16A10
ENSG00000141552	-0.0438068	0.955613	-0.312786	0.276224	0.0384013	0.908677	0.924292	ANAPC11
ENSG00000104973	-0.0626531	0.529249	-0.312783	0.27623	0.0549228	0.462121	0.924292	MED25
ENSG00000073008	0.0529432	0.392818	0.312552	0.276603	0.0464488	0.449543	0.924292	PVR
ENSG00000270170	-0.0256958	2.0356	-0.312315	0.276987	0.0225627	2.00807	0.924292	NCBP2-AS2
ENSG00000171863	-0.0253171	1.83329	-0.312276	0.277051	0.0222334	1.80617	0.924292	RPS7
ENSG00000173786	-0.0629066	0.742245	-0.312055	0.277409	0.0552876	0.674845	0.924292	CNP
ENSG00000115286	-0.0573777	0.580342	-0.312005	0.27749	0.0504372	0.518866	0.924292	NDUFS7
ENSG00000130150	0.0326006	0.634706	0.311927	0.277616	0.0286651	0.669636	0.924292	MOSPD2
ENSG00000164466	-0.0223385	1.67478	-0.311902	0.277657	0.0196436	1.65084	0.924292	SFXN1
ENSG00000164066	0.0380743	0.193728	0.311783	0.27785	0.0334952	0.234522	0.924292	INTU
ENSG00000054392	-0.0331409	0.121517	-0.311673	0.27803	0.0291666	0.0860086	0.924292	HHAT
ENSG00000116774	-0.0331409	0.121517	-0.311673	0.27803	0.0291666	0.0860086	0.924292	OLFML3
ENSG00000198618	-0.0326953	1.06587	-0.311288	0.278654	0.0288138	1.03084	0.924292	PPIAP22
ENSG00000152942	0.0351443	1.15364	0.311082	0.27899	0.0309948	1.19129	0.924292	RAD17
ENSG00000149548	0.0310561	0.0868143	0.310986	0.279146	0.0273986	0.120089	0.924292	CCDC15
ENSG00000203879	-0.0283803	1.42696	-0.310928	0.279241	0.0250431	1.39655	0.924292	GDI1
ENSG00000110711	0.0535763	0.732193	0.310915	0.279262	0.0472786	0.789597	0.924292	AIP
ENSG00000254553	0.0292197	0.69394	0.310753	0.279525	0.0257998	0.725247	0.924292	AL033529.1
ENSG00000261455	0.0469101	0.567295	0.310666	0.279668	0.0414327	0.617556	0.924292	LINC01003
ENSG00000006282	-0.0444193	0.878228	-0.310433	0.280047	0.0392653	0.830636	0.924292	SPATA20
ENSG00000114942	-0.0324175	1.74986	-0.310388	0.280121	0.0286607	1.71513	0.924292	EEF1B2
ENSG00000174738	0.0277695	1.13853	0.310338	0.280203	0.0245557	1.16828	0.924292	NR1D2
ENSG00000165983	0.0266566	1.03588	0.310308	0.280251	0.0235742	1.06444	0.924292	PTER
ENSG00000144224	0.03747	1.10392	0.310258	0.280333	0.0331431	1.14407	0.924292	UBXN4
ENSG00000136463	0.0330822	1.15424	0.310228	0.280381	0.029265	1.18969	0.924292	TACO1
ENSG00000131389	0.0335818	1.09004	0.310212	0.280407	0.0297086	1.12603	0.924292	SLC6A6
ENSG00000100664	-0.0139432	2.32413	-0.309186	0.282085	0.0123804	2.30919	0.927737	EIF5
ENSG00000137210	-0.0385864	1.04514	-0.309025	0.282349	0.0342811	1.0038	0.927737	TMEM14B
ENSG00000123836	-0.0511487	0.471917	-0.308884	0.28258	0.0454647	0.417115	0.927737	PFKFB2
ENSG00000105671	-0.0399146	0.739071	-0.308826	0.282676	0.0354865	0.696305	0.927737	DDX49
ENSG00000188266	-0.0471573	0.432294	-0.308781	0.282748	0.0419323	0.381768	0.927737	HYKK
ENSG00000205583	0.0350039	0.428656	0.308663	0.282942	0.0311387	0.46616	0.927737	STAG3L1
ENSG00000168769	0.0313244	0.820007	0.308577	0.283083	0.027874	0.853568	0.927737	TET2
ENSG00000136895	-0.0308069	0.153096	-0.308491	0.283225	0.0274221	0.120089	0.927737	GARNL3
ENSG00000186919	-0.0308069	0.153096	-0.308491	0.283225	0.0274221	0.120089	0.927737	ZACN
ENSG00000148291	-0.0328887	1.3143	-0.308442	0.283305	0.0292802	1.27907	0.927737	SURF2
ENSG00000102471	-0.0434992	1.11006	-0.307789	0.284379	0.0388173	1.06345	0.930454	NDFIP2
ENSG00000159140	0.018323	1.99062	0.307711	0.284507	0.0163555	2.01025	0.930454	SON
ENSG00000260170	-0.0367474	0.390714	-0.307184	0.285376	0.0328636	0.351342	0.931063	AC090527.2
ENSG00000137221	0.0553441	0.682387	0.30717	0.285399	0.0494973	0.741684	0.931063	TJAP1
ENSG00000205726	-0.0519748	0.471535	-0.306761	0.286074	0.0465523	0.415848	0.931063	ITSN1
ENSG00000196810	0.0507985	0.45548	0.306689	0.286192	0.0455105	0.509907	0.931063	CTBP1-DT
ENSG00000104998	-0.0429169	0.833793	-0.306685	0.2862	0.03845	0.787811	0.931063	IL27RA
ENSG00000042317	-0.0550466	0.402524	-0.306664	0.286234	0.0493209	0.343546	0.931063	SPATA7
ENSG00000087460	-0.0364134	1.52507	-0.306624	0.286299	0.0326305	1.48605	0.931063	GNAS
ENSG00000165458	-0.0576132	0.903127	-0.306584	0.286366	0.0516354	0.841398	0.931063	INPPL1
ENSG00000167123	-0.0520766	0.678285	-0.306584	0.286367	0.0466733	0.622489	0.931063	CERCAM
ENSG00000136243	-0.027724	1.11094	-0.305944	0.287424	0.0249047	1.08124	0.933895	NUPL2
ENSG00000266469	-0.0336933	0.143611	-0.305823	0.287625	0.0302803	0.107511	0.933943	AC005288.1
ENSG00000144677	0.0410092	0.165813	0.30553	0.288111	0.0368941	0.209751	0.93428	CTDSPL
ENSG00000156384	-0.0232494	0.738993	-0.30537	0.288376	0.0209285	0.714083	0.93428	SFR1
ENSG00000155850	0.0578401	0.411068	0.305292	0.288507	0.0520809	0.47304	0.93428	SLC26A2
ENSG00000137124	-0.0503927	1.17517	-0.30515	0.288741	0.0453982	1.12118	0.93428	ALDH1B1
ENSG00000101290	-0.040816	0.855184	-0.304892	0.28917	0.036805	0.811453	0.93428	CDS2
ENSG00000146587	0.0282478	1.61911	0.304863	0.289218	0.0254745	1.64937	0.93428	RBAK
ENSG00000104805	0.0633426	0.665456	0.304495	0.28983	0.0572	0.733323	0.93428	NUCB1
ENSG00000168002	-0.0363615	1.28367	-0.304466	0.289879	0.0328389	1.24471	0.93428	POLR2G
ENSG00000100726	-0.0415824	1.1184	-0.304417	0.289959	0.0375606	1.07385	0.93428	TELO2
ENSG00000104472	-0.0293841	1.64474	-0.304369	0.29004	0.0265468	1.61326	0.93428	CHRAC1
ENSG00000049239	0.0421753	0.369044	0.303974	0.290699	0.0381575	0.414231	0.93428	H6PD
ENSG00000082146	-0.0560397	0.458042	-0.303724	0.291116	0.050747	0.398	0.93428	STRADB
ENSG00000177054	-0.0414519	0.854118	-0.303509	0.291474	0.0375662	0.809705	0.93428	ZDHHC13
ENSG00000037241	-0.0457146	1.24352	-0.303219	0.291958	0.0414729	1.19454	0.93428	RPL26L1
ENSG00000115540	-0.0246604	1.50334	-0.303049	0.292242	0.022386	1.47692	0.93428	MOB4
ENSG00000160877	0.0636768	0.950396	0.302958	0.292396	0.0578234	1.01862	0.93428	NACC1
ENSG00000236552	-0.0235806	1.33062	-0.302886	0.292516	0.0214186	1.30535	0.93428	RPL13AP5
ENSG00000115368	0.0403417	1.10653	0.302831	0.292608	0.0366503	1.14976	0.93428	WDR75
ENSG00000140153	-0.019557	1.55891	-0.30281	0.292643	0.0177688	1.53796	0.93428	WDR20
ENSG00000092445	0.0406213	0.45433	0.302762	0.292722	0.0369134	0.497853	0.93428	TYRO3
ENSG00000185608	-0.0373464	0.988218	-0.30268	0.29286	0.0339476	0.948204	0.93428	MRPL40
ENSG00000151176	-0.0404101	0.959447	-0.302602	0.292991	0.036743	0.916151	0.93428	PLBD2
ENSG00000165516	0.053901	0.819392	0.302253	0.293576	0.0490718	0.877143	0.93428	KLHDC2
ENSG00000269955	0.0381823	0.947031	0.302145	0.293757	0.0347751	0.98794	0.93428	C7orf55-LUC7L2
ENSG00000165548	-0.0291783	0.570468	-0.302002	0.293997	0.0265884	0.539205	0.93428	TMEM63C
ENSG00000158828	-0.0391863	0.886962	-0.3015	0.29484	0.0357735	0.844976	0.93428	PINK1
ENSG00000166199	-0.0310113	1.28827	-0.301427	0.294963	0.0283181	1.25504	0.93428	ALKBH3
ENSG00000152332	0.0303869	1.21425	0.301326	0.295132	0.0277581	1.24681	0.93428	UHMK1
ENSG00000168538	0.0400374	0.426531	0.301222	0.295307	0.0365876	0.469428	0.93428	TRAPPC11
ENSG00000114742	0.0316644	0.753484	0.301155	0.295421	0.0289432	0.78741	0.93428	WDR48
ENSG00000213753	0.0488075	0.598607	0.301116	0.295485	0.0446193	0.6509	0.93428	CENPBD1P1
ENSG00000126254	0.0389654	0.940317	0.301099	0.295514	0.0356239	0.982065	0.93428	RBM42
ENSG00000257027	-0.0605092	0.262004	-0.301022	0.295644	0.0553358	0.197173	0.93428	AC010186.3
ENSG00000205352	-0.0228498	1.48	-0.300878	0.295886	0.0209072	1.45552	0.93428	PRR13
ENSG00000160310	0.0310274	1.29923	0.300864	0.29591	0.028391	1.33248	0.93428	PRMT2
ENSG00000088002	-0.0357765	0.684	-0.300859	0.295919	0.0327372	0.645668	0.93428	SULT2B1
ENSG00000111674	0.0388989	0.0638312	0.300809	0.296003	0.035601	0.105509	0.93428	ENO2
ENSG00000285399	0.0412906	0.381799	0.300609	0.29634	0.0378175	0.426039	0.93428	AC104162.2
ENSG00000116191	-0.0345822	0.781131	-0.300542	0.296454	0.0316812	0.744078	0.93428	RALGPS2
ENSG00000186283	-0.0284302	1.54698	-0.300501	0.296521	0.026049	1.51652	0.93428	TOR3A
ENSG00000171033	0.0453887	0.297055	0.300422	0.296656	0.0415994	0.345686	0.93428	PKIA
ENSG00000141127	0.0393706	0.934997	0.300302	0.296857	0.0360994	0.97718	0.93428	PRPSAP2
ENSG00000197056	0.0507136	0.6709	0.299951	0.29745	0.0465598	0.725236	0.93428	ZMYM1
ENSG00000129292	0.0421295	1.04735	0.299942	0.297465	0.0386801	1.09249	0.93428	PHF20L1
ENSG00000119689	0.0453229	0.865044	0.299929	0.297488	0.0416141	0.913605	0.93428	DLST
ENSG00000076944	0.0518495	0.52065	0.299737	0.297812	0.04764	0.576203	0.93428	STXBP2
ENSG00000116754	0.043945	1.39876	0.299629	0.297994	0.0403932	1.44584	0.93428	SRSF11
ENSG00000074621	0.0428776	0.251471	0.299605	0.298035	0.0394156	0.297411	0.93428	SLC24A1
ENSG00000144306	0.0505384	0.422064	0.299477	0.298252	0.0464796	0.476212	0.93428	SCRN3
ENSG00000012963	0.0275743	1.57044	0.299355	0.298458	0.0253711	1.59998	0.93428	UBR7
ENSG00000186205	0.041424	0.698998	0.299343	0.298478	0.0381159	0.743381	0.93428	MARC1
ENSG00000198258	-0.0289125	0.979968	-0.299244	0.298647	0.0266133	0.94899	0.93428	UBL5
ENSG00000057935	-0.0401646	1.14854	-0.299179	0.298756	0.0369794	1.10551	0.93428	MTA3
ENSG00000197927	-0.0386023	0.49294	-0.299148	0.298809	0.035545	0.45158	0.93428	C2orf27A
ENSG00000258311	0.0333901	0.118394	0.29914	0.298822	0.0307465	0.154169	0.93428	AC009779.3
ENSG00000177600	-0.0328116	1.23217	-0.299076	0.298931	0.030221	1.19701	0.93428	RPLP2
ENSG00000143553	-0.0290899	1.272	-0.299067	0.298947	0.026794	1.24083	0.93428	SNAPIN
ENSG00000130164	0.0196946	2.18312	0.299032	0.299005	0.0181426	2.20422	0.93428	LDLR
ENSG00000176783	0.0307609	0.904003	0.299032	0.299006	0.0283368	0.936961	0.93428	RUFY1
ENSG00000168143	-0.0485229	1.04637	-0.298883	0.299257	0.0447234	0.99438	0.93428	FAM83B
ENSG00000136021	0.0455504	1.06106	0.298713	0.299547	0.04201	1.10986	0.93428	SCYL2
ENSG00000127511	-0.0328867	1.09518	-0.298665	0.299627	0.0303359	1.05995	0.93428	SIN3B
ENSG00000103429	0.0191199	1.65463	0.298421	0.300041	0.0176527	1.67512	0.93428	BFAR
ENSG00000115306	-0.021436	1.08242	-0.298419	0.300045	0.0197912	1.05946	0.93428	SPTBN1
ENSG00000039560	-0.0469809	0.608168	-0.298396	0.300084	0.0433797	0.557831	0.93428	RAI14
ENSG00000172974	-0.0612922	0.738008	-0.297877	0.300967	0.0567024	0.672338	0.93428	AC007318.1
ENSG00000184445	0.038447	0.856996	0.297851	0.301011	0.0355713	0.898189	0.93428	KNTC1
ENSG00000138381	-0.023356	1.48142	-0.29772	0.301233	0.0216195	1.4564	0.93428	ASNSD1
ENSG00000166224	0.0373367	0.922503	0.297589	0.301456	0.0345773	0.962507	0.93428	SGPL1
ENSG00000143924	0.0370121	0.995111	0.297305	0.301939	0.0343127	1.03477	0.93428	EML4
ENSG00000078699	0.0366524	0.733588	0.297297	0.301953	0.0339802	0.772858	0.93428	CBFA2T2
ENSG00000087088	-0.0338387	0.740598	-0.297271	0.301997	0.0313746	0.704342	0.93428	BAX
ENSG00000077232	-0.0376307	0.995566	-0.297148	0.302208	0.0349065	0.955248	0.93428	DNAJC10
ENSG00000204740	-0.0475013	0.297994	-0.297084	0.302317	0.0440729	0.247099	0.93428	MALRD1
ENSG00000156873	-0.0465547	0.937037	-0.296977	0.3025	0.0432117	0.887157	0.93428	PHKG2
ENSG00000170145	-0.0425927	0.731737	-0.296923	0.302592	0.0395421	0.686102	0.93428	SIK2
ENSG00000210082	-0.0274551	4.3156	-0.296705	0.302963	0.0255092	4.28618	0.93428	MT-RNR2
ENSG00000144283	0.0285867	1.32265	0.296532	0.303259	0.0265776	1.35328	0.93428	PKP4
ENSG00000120594	-0.0335687	0.263566	-0.296426	0.30344	0.0312216	0.227599	0.93428	PLXDC2
ENSG00000242802	0.0289151	0.968343	0.296337	0.303592	0.0269022	0.999324	0.93428	AP5Z1
ENSG00000154144	-0.0385034	0.846665	-0.296332	0.303602	0.0358238	0.805412	0.93428	TBRG1
ENSG00000152683	0.0587344	0.892575	0.296302	0.303652	0.0546529	0.955504	0.93428	SLC30A6
ENSG00000132603	-0.0188981	1.98545	-0.296273	0.303701	0.0175868	1.9652	0.93428	NIP7
ENSG00000171224	-0.0291924	1.15854	-0.296087	0.304021	0.0271855	1.12726	0.93428	FAM241B
ENSG00000134851	0.0311591	1.12332	0.295855	0.304417	0.0290418	1.1567	0.93428	TMEM165
ENSG00000092964	-0.0487073	0.615185	-0.295819	0.304479	0.0454038	0.562999	0.93428	DPYSL2
ENSG00000168807	0.0434629	0.964992	0.295684	0.30471	0.0405352	1.01156	0.93428	SNTB2
ENSG00000240024	0.0466719	0.275692	0.295571	0.304904	0.0435464	0.325697	0.93428	LINC00888
ENSG00000131724	-0.0507926	1.17049	-0.295505	0.305017	0.0474027	1.11607	0.93428	IL13RA1
ENSG00000176894	-0.0595109	0.471952	-0.295447	0.305117	0.0555512	0.40819	0.93428	PXMP2
ENSG00000198794	0.0332563	0.558667	0.295003	0.305878	0.0310947	0.594299	0.93428	SCAMP5
ENSG00000075407	0.0491545	0.580506	0.294967	0.30594	0.0459657	0.633171	0.93428	ZNF37A
ENSG00000215114	0.0391593	0.660872	0.294915	0.30603	0.036626	0.702829	0.93428	UBXN2B
ENSG00000111057	0.0128929	2.96235	0.294854	0.306134	0.0120615	2.97616	0.93428	KRT18
ENSG00000180822	0.0294337	1.01997	0.294846	0.306147	0.0275366	1.05151	0.93428	PSMG4
ENSG00000119685	0.0299716	0.708	0.294737	0.306335	0.0280512	0.740113	0.93428	TTLL5
ENSG00000181090	0.0205852	1.38488	0.294589	0.306589	0.0192767	1.40693	0.93428	EHMT1
ENSG00000132394	-0.0427932	1.13426	-0.294573	0.306616	0.0400756	1.08841	0.93428	EEFSEC
ENSG00000153130	-0.030787	1.17279	-0.294498	0.306746	0.0288399	1.1398	0.93428	SCOC
ENSG00000147601	0.0326634	0.926558	0.294237	0.307195	0.0306274	0.961555	0.93428	TERF1
ENSG00000189143	-0.0119059	2.54438	-0.294213	0.307236	0.0111648	2.53162	0.93428	CLDN4
ENSG00000136383	0.0386112	0.0856417	0.293963	0.307667	0.0362413	0.127011	0.93428	ALPK3
ENSG00000196743	-0.0620063	0.406465	-0.293955	0.30768	0.0582022	0.34003	0.93428	GM2A
ENSG00000004866	0.0462179	0.605771	0.293905	0.307767	0.0433906	0.65529	0.93428	ST7
ENSG00000197905	0.0314207	1.05763	0.293755	0.308025	0.029515	1.0913	0.93428	TEAD4
ENSG00000068796	0.0259657	1.11137	0.293639	0.308226	0.0244015	1.13919	0.93428	KIF2A
ENSG00000124209	0.0187162	1.7192	0.293381	0.30867	0.0176056	1.73926	0.93428	RAB22A
ENSG00000106305	-0.0170079	1.58036	-0.293317	0.30878	0.0160025	1.56214	0.93428	AIMP2
ENSG00000178401	0.0360803	0.835869	0.293272	0.308859	0.0339531	0.874527	0.93428	DNAJC22
ENSG00000228794	-0.0294193	1.00014	-0.293096	0.309164	0.0277031	0.968621	0.93428	LINC01128
ENSG00000143376	0.049016	0.891709	0.293057	0.30923	0.0461632	0.944227	0.93428	SNX27
ENSG00000065526	0.0250086	1.55242	0.292996	0.309336	0.0235584	1.57921	0.93428	SPEN
ENSG00000185896	0.0598662	0.654677	0.292566	0.310079	0.0564854	0.718819	0.93428	LAMP1
ENSG00000060749	-0.0303616	1.24103	-0.2925	0.310193	0.028654	1.2085	0.93428	QSER1
ENSG00000111832	-0.0233936	1.13429	-0.292422	0.310328	0.0220844	1.10923	0.93428	RWDD1
ENSG00000253797	0.0371024	0.605877	0.292274	0.310584	0.0350453	0.64563	0.93428	UTP14C
ENSG00000108848	0.0303044	1.51591	0.292151	0.310798	0.0286375	1.54837	0.93428	LUC7L3
ENSG00000132300	-0.0363234	1.13115	-0.291967	0.311117	0.0343491	1.09223	0.93428	PTCD3
ENSG00000075914	0.049516	0.795309	0.291947	0.311152	0.0468281	0.848362	0.93428	EXOSC7
ENSG00000164695	0.0347378	1.23067	0.291932	0.311178	0.032854	1.26789	0.93428	CHMP4C
ENSG00000240972	-0.042199	0.906455	-0.291914	0.311209	0.0399132	0.861241	0.93428	MIF
ENSG00000145425	-0.023763	1.96112	-0.291894	0.311244	0.0224775	1.93566	0.93428	RPS3A
ENSG00000116299	0.0206801	1.24178	0.291635	0.311692	0.0195803	1.26393	0.93428	KIAA1324
ENSG00000198055	0.0321291	1.02063	0.291381	0.312134	0.0304495	1.05506	0.93428	GRK6
ENSG00000115446	0.0556614	0.96323	0.291297	0.312279	0.0527682	1.02287	0.93428	UNC50
ENSG00000168101	-0.0325086	1.13724	-0.291194	0.312459	0.0308308	1.10241	0.93428	NUDT16L1
ENSG00000070814	-0.0329305	1.31426	-0.290919	0.312938	0.0312633	1.27898	0.93428	TCOF1
ENSG00000188312	0.0408961	0.758415	0.290903	0.312964	0.0388278	0.802232	0.93428	CENPP
ENSG00000204389	0.0393835	1.1017	0.290712	0.313298	0.0374186	1.14389	0.93428	HSPA1A
ENSG00000131797	0.054775	0.644057	0.290708	0.313304	0.0520428	0.702744	0.93428	CLUHP3
ENSG00000183207	-0.0471817	1.02369	-0.290686	0.313342	0.044832	0.973143	0.93428	RUVBL2
ENSG00000180185	-0.029737	1.49765	-0.290027	0.31449	0.0283262	1.46579	0.93428	FAHD1
ENSG00000175548	0.0481368	0.363226	0.289833	0.314829	0.0458865	0.414801	0.93428	ALG10B
ENSG00000115457	0.0381974	0.107587	0.289165	0.315997	0.0365037	0.148513	0.93428	IGFBP2
ENSG00000151502	0.0639293	0.80833	0.289062	0.316177	0.0611183	0.876825	0.93428	VPS26B
ENSG00000187605	-0.0280903	1.50178	-0.288961	0.316354	0.0268655	1.47168	0.93428	TET3
ENSG00000172977	0.0580711	0.94365	0.288809	0.31662	0.0555707	1.00587	0.93428	KAT5
ENSG00000181029	-0.0395172	0.566338	-0.288697	0.316817	0.0378318	0.523999	0.93428	TRAPPC5
ENSG00000115234	-0.0502217	1.00221	-0.288416	0.317309	0.0481307	0.948402	0.93428	SNX17
ENSG00000123091	-0.040493	1.02544	-0.28829	0.317529	0.0388255	0.98205	0.93428	RNF11
ENSG00000187118	0.0385711	0.571207	0.288236	0.317624	0.0369903	0.612533	0.93428	CMC1
ENSG00000109929	0.0438605	1.31227	0.288081	0.317897	0.0420877	1.35926	0.93428	SC5D
ENSG00000146576	0.0483739	0.759238	0.28796	0.318108	0.0464399	0.811068	0.93428	C7orf26
ENSG00000124151	0.0145967	2.41788	0.287921	0.318177	0.0140152	2.43352	0.93428	NCOA3
ENSG00000071859	-0.0562983	0.299623	-0.287913	0.318191	0.0540571	0.239303	0.93428	FAM50A
ENSG00000115042	0.0498099	0.734927	0.287876	0.318256	0.0478337	0.788295	0.93428	FAHD2A
ENSG00000213694	0.0341493	1.28434	0.287688	0.318587	0.0328178	1.32093	0.93428	S1PR3
ENSG00000163249	0.0449578	0.623607	0.287642	0.318668	0.0432125	0.671776	0.93428	CCNYL1
ENSG00000183018	0.042437	0.108701	0.287615	0.318715	0.0407937	0.154169	0.93428	SPNS2
ENSG00000111325	0.0450673	0.412218	0.287532	0.31886	0.0433357	0.460504	0.93428	OGFOD2
ENSG00000099814	0.0562036	0.927557	0.287516	0.318889	0.0540475	0.987775	0.93428	CEP170B
ENSG00000110717	-0.0404573	1.03831	-0.287476	0.31896	0.0389112	0.994958	0.93428	NDUFS8
ENSG00000213699	-0.0211777	1.58019	-0.287453	0.318999	0.0203701	1.55749	0.93428	SLC35F6
ENSG00000168040	0.0231281	1.63161	0.287443	0.319017	0.022247	1.65639	0.93428	FADD
ENSG00000118579	0.0355386	1.01645	0.28743	0.31904	0.0341864	1.05453	0.93428	MED28
ENSG00000154114	0.0403782	0.305692	0.287351	0.319179	0.0388534	0.348954	0.93428	TBCEL
ENSG00000158092	-0.0321071	1.31518	-0.287278	0.319308	0.0309032	1.28078	0.93428	NCK1
ENSG00000117528	-0.0588438	0.672694	-0.287011	0.319778	0.0566949	0.609647	0.93428	ABCD3
ENSG00000005156	-0.0542522	0.707135	-0.286955	0.319877	0.0522822	0.649007	0.93428	LIG3
ENSG00000178921	0.0473045	0.500364	0.286819	0.320116	0.0456103	0.551048	0.93428	PFAS
ENSG00000145715	0.0418615	0.822799	0.286753	0.320232	0.0403723	0.86765	0.93428	RASA1
ENSG00000174720	0.0363376	1.11488	0.286718	0.320294	0.0350496	1.15381	0.93428	LARP7
ENSG00000179913	0.0339918	1.04227	0.286701	0.320324	0.0327891	1.07869	0.93428	B3GNT3
ENSG00000153989	0.0314387	1.2337	0.286648	0.320418	0.0303325	1.26738	0.93428	NUS1
ENSG00000184840	0.0316587	1.53934	0.286634	0.320442	0.0305463	1.57326	0.93428	TMED9
ENSG00000140961	-0.0294566	1.31334	-0.286622	0.320463	0.0284228	1.28178	0.93428	OSGIN1
ENSG00000101199	-0.043717	0.820171	-0.28662	0.320466	0.0421831	0.773332	0.93428	ARFGAP1
ENSG00000160325	-0.0269086	1.01084	-0.286471	0.320729	0.0259792	0.982012	0.93428	CACFD1
ENSG00000204220	-0.0457197	0.351667	-0.28645	0.320766	0.0441441	0.302682	0.93428	PFDN6
ENSG00000169612	-0.030834	0.983935	-0.286231	0.321153	0.0297962	0.950899	0.93428	RAMAC
ENSG00000188157	0.0506879	0.927714	0.286139	0.321316	0.048999	0.982023	0.93428	AGRN
ENSG00000184677	0.0328859	0.762986	0.28606	0.321455	0.0317997	0.798221	0.93428	ZBTB40
ENSG00000231767	-0.0296822	1.23756	-0.285977	0.321602	0.0287109	1.20575	0.93428	AL136454.1
ENSG00000117266	0.0343411	0.23381	0.285873	0.321786	0.0332306	0.270604	0.93428	CDK18
ENSG00000126214	-0.0244143	1.12279	-0.28582	0.321879	0.0236295	1.09663	0.93428	KLC1
ENSG00000225648	0.0296624	1.09448	0.285815	0.321889	0.0287095	1.12626	0.93428	SBDSP1
ENSG00000261147	-0.0255469	1.0359	-0.285743	0.322016	0.024733	1.00853	0.93428	AC091167.2
ENSG00000170471	-0.0295204	1.13061	-0.285739	0.322022	0.0285803	1.09898	0.93428	RALGAPB
ENSG00000124380	-0.0413705	1.09475	-0.285641	0.322197	0.0400681	1.05042	0.93428	SNRNP27
ENSG00000224470	0.0249408	1.59933	0.285618	0.322237	0.0241577	1.62606	0.93428	ATXN1L
ENSG00000106261	0.016486	1.76169	0.285515	0.322419	0.0159746	1.77935	0.93428	ZKSCAN1
ENSG00000134709	-0.0422706	0.646511	-0.285356	0.3227	0.0409843	0.601221	0.93428	HOOK1
ENSG00000048140	-0.0461975	1.16299	-0.285201	0.322975	0.0448183	1.11349	0.93428	TSPAN17
ENSG00000166908	-0.0382885	1.30264	-0.284752	0.32377	0.037209	1.26161	0.93428	PIP4K2C
ENSG00000140043	-0.0418672	0.723906	-0.284342	0.324499	0.0407508	0.679048	0.93428	PTGR2
ENSG00000198142	0.0505814	1.00028	0.284318	0.324541	0.0492371	1.05447	0.93428	SOWAHC
ENSG00000094841	0.0417708	0.186499	0.284286	0.324597	0.0406656	0.231253	0.93428	UPRT
ENSG00000174197	-0.0307836	1.16154	-0.284035	0.325044	0.0299979	1.12856	0.93428	MGA
ENSG00000187210	-0.0303304	1.31025	-0.283868	0.325341	0.0295753	1.27776	0.93428	GCNT1
ENSG00000094804	-0.0298841	1.52882	-0.283716	0.32561	0.029157	1.4968	0.93428	CDC6
ENSG00000089248	-0.0378664	1.17115	-0.283636	0.325752	0.0369564	1.13058	0.93428	ERP29
ENSG00000223396	-0.0406138	0.244342	-0.283482	0.326028	0.0396612	0.200827	0.93428	RPS10P7
ENSG00000196428	-0.0175647	1.74492	-0.28344	0.326103	0.0171555	1.7261	0.93428	TSC22D2
ENSG00000105699	-0.0194612	1.46856	-0.283396	0.32618	0.019011	1.4477	0.93428	LSR
ENSG00000158467	-0.036872	0.270759	-0.28335	0.326262	0.0360253	0.231253	0.93428	AHCYL2
ENSG00000128272	-0.0201073	1.76837	-0.283279	0.326389	0.019651	1.74683	0.93428	ATF4
ENSG00000141560	-0.0199761	1.53529	-0.282492	0.327793	0.0195819	1.51388	0.93428	FN3KRP
ENSG00000205155	-0.0463718	0.825712	-0.282404	0.327951	0.0454721	0.776028	0.93428	PSENEN
ENSG00000174840	0.0583013	0.932284	0.282222	0.328276	0.0572103	0.99475	0.93428	PDE12
ENSG00000170100	-0.0226401	1.26974	-0.282147	0.328409	0.0222228	1.24548	0.93428	ZNF778
ENSG00000111850	0.0616404	0.457535	0.282143	0.328417	0.0605053	0.523578	0.93428	SMIM8
ENSG00000273590	0.0549285	0.404921	0.282125	0.32845	0.0539207	0.463773	0.93428	SMIM11B
ENSG00000228409	-0.076915	0.353967	-0.282083	0.328525	0.0755161	0.271558	0.93428	CCT6P1
ENSG00000142657	-0.0225591	1.49343	-0.281811	0.32901	0.022172	1.46926	0.93428	PGD
ENSG00000155097	-0.025646	1.22101	-0.281516	0.329538	0.0252346	1.19353	0.93428	ATP6V1C1
ENSG00000133641	-0.0311797	1.19109	-0.281455	0.329649	0.0306868	1.15768	0.93428	C12orf29
ENSG00000117592	-0.040368	1.0322	-0.281439	0.329676	0.0397322	0.988947	0.93428	PRDX6
ENSG00000005448	-0.0552981	0.605456	-0.281315	0.329899	0.0544534	0.546208	0.93428	WDR54
ENSG00000095787	-0.0203575	1.89478	-0.281289	0.329945	0.0200484	1.87297	0.93428	WAC
ENSG00000221914	0.018777	1.69665	0.281257	0.330003	0.0184943	1.71677	0.93428	PPP2R2A
ENSG00000214300	-0.0382262	0.380987	-0.281097	0.33029	0.0376739	0.34003	0.93428	SPDYE3
ENSG00000006634	0.020793	1.79193	0.28098	0.3305	0.0205018	1.8142	0.93428	DBF4
ENSG00000141736	0.0323518	0.676152	0.280937	0.330576	0.031904	0.710815	0.93428	ERBB2
ENSG00000131469	-0.0196286	1.65002	-0.280558	0.331257	0.0193853	1.62899	0.93428	RPL27
ENSG00000170439	-0.0489897	0.520796	-0.280552	0.331269	0.0483838	0.468307	0.93428	METTL7B
ENSG00000050344	-0.0330163	0.241472	-0.280543	0.331284	0.032609	0.206097	0.93428	NFE2L3
ENSG00000138604	-0.043832	0.700193	-0.280542	0.331286	0.0432915	0.65323	0.93428	GLCE
ENSG00000170776	0.0307051	1.05369	0.280507	0.331349	0.0303306	1.08659	0.93428	AKAP13
ENSG00000160007	0.0198483	1.41439	0.280441	0.331467	0.0196112	1.43565	0.93428	ARHGAP35
ENSG00000034152	0.0341108	1.44371	0.28027	0.331775	0.0337257	1.48026	0.93428	MAP2K3
ENSG00000113597	0.0292292	1.23417	0.280225	0.331856	0.0289042	1.26549	0.93428	TRAPPC13
ENSG00000165731	-0.0295383	0.997935	-0.280148	0.331995	0.0292186	0.966287	0.93428	RET
ENSG00000120149	-0.0199805	1.44834	-0.28006	0.332153	0.019771	1.42693	0.93428	MSX2
ENSG00000155903	0.025821	0.731947	0.28001	0.332243	0.0255552	0.759613	0.93428	RASA2
ENSG00000125954	0.0328415	0.999349	0.280008	0.332246	0.0325036	1.03454	0.93428	CHURC1-FNTB
ENSG00000189157	0.0383521	0.147157	0.279967	0.33232	0.0379636	0.188249	0.93428	FAM47E
ENSG00000258643	-0.0269121	0.999488	-0.279657	0.332879	0.0266716	0.970654	0.93428	BCL2L2-PABPN1
ENSG00000046651	0.0267254	0.806227	0.279642	0.332905	0.026488	0.834862	0.93428	OFD1
ENSG00000196313	-0.0240692	1.55308	-0.279518	0.333129	0.0238669	1.52729	0.93428	POM121
ENSG00000077514	-0.0229321	1.48499	-0.279505	0.333152	0.0227405	1.46042	0.93428	POLD3
ENSG00000119650	0.0308991	0.850687	0.279352	0.333429	0.0306592	0.883794	0.93428	IFT43
ENSG00000260401	-0.0478516	0.727573	-0.279241	0.333629	0.0475005	0.676303	0.93428	AP002761.4
ENSG00000157600	-0.0493195	0.611002	-0.279164	0.333767	0.0489722	0.558159	0.93428	TMEM164
ENSG00000165359	0.035947	0.403756	0.279144	0.333804	0.0356968	0.44227	0.93428	INTS6L
ENSG00000131748	-0.0545784	0.611038	-0.279085	0.333909	0.0542107	0.552561	0.93428	STARD3
ENSG00000120437	-0.0310767	1.30667	-0.278951	0.334152	0.0308834	1.27337	0.93428	ACAT2
ENSG00000058085	0.0278467	0.0902529	0.278848	0.334338	0.0276846	0.120089	0.93428	LAMC2
ENSG00000147202	-0.0487825	0.459831	-0.278839	0.334355	0.0485004	0.407564	0.93428	DIAPH2
ENSG00000137815	-0.0318063	0.957831	-0.278806	0.334414	0.0316264	0.923753	0.93428	RTF1
ENSG00000183665	-0.0219748	1.73615	-0.278761	0.334495	0.0218543	1.71261	0.93428	TRMT12
ENSG00000112312	-0.0175222	1.70752	-0.278651	0.334694	0.0174335	1.68875	0.93428	GMNN
ENSG00000158106	0.0596088	0.538798	0.278414	0.335122	0.059362	0.602664	0.93428	RHPN1
ENSG00000089335	0.036699	0.560249	0.278389	0.335167	0.0365506	0.599569	0.93428	ZNF302
ENSG00000091157	0.0459519	0.450621	0.278262	0.335397	0.0457887	0.499855	0.93428	WDR7
ENSG00000086200	0.0348224	0.943693	0.278197	0.335514	0.0347075	0.981003	0.93428	IPO11
ENSG00000177479	-0.0338249	1.13426	-0.278113	0.335667	0.0337244	1.09802	0.93428	ARIH2
ENSG00000171564	0.064673	0.367322	0.277977	0.335914	0.0645151	0.436615	0.93428	FGB
ENSG00000196141	0.0415406	1.06676	0.277918	0.336019	0.0414486	1.11127	0.93428	SPATS2L
ENSG00000125868	0.0179655	2.00037	0.277683	0.336446	0.0179422	2.01962	0.93428	DSTN
ENSG00000101132	0.0211615	2.27442	0.277595	0.336605	0.0211413	2.29709	0.93428	PFDN4
ENSG00000164615	-0.0318552	1.33341	-0.277388	0.336979	0.0318504	1.29928	0.93428	CAMLG
ENSG00000187147	0.0469574	0.933606	0.277351	0.337048	0.0469573	0.983918	0.93428	RNF220
ENSG00000151576	0.0350316	1.06595	0.277245	0.337241	0.0350461	1.10349	0.93428	QTRT2
ENSG00000141013	-0.0329923	1.08827	-0.277241	0.337246	0.0330063	1.05292	0.93428	GAS8
ENSG00000160688	-0.0254623	1.44442	-0.277182	0.337354	0.0254791	1.41714	0.93428	FLAD1
ENSG00000171084	0.0321916	0.852972	0.2771	0.337503	0.0322231	0.887463	0.93428	FAM86JP
ENSG00000130826	0.0287575	1.58583	0.276971	0.337738	0.0288002	1.61665	0.93428	DKC1
ENSG00000271383	-0.0315326	1.39156	-0.276884	0.337895	0.0315901	1.35777	0.93428	NBPF19
ENSG00000127554	-0.0356414	1.10442	-0.276861	0.337937	0.0357096	1.06623	0.93428	GFER
ENSG00000148339	-0.0263823	1.43548	-0.276835	0.337984	0.0264355	1.40721	0.93428	SLC25A25
ENSG00000003989	0.0265661	1.53241	0.276811	0.338027	0.0266221	1.56087	0.93428	SLC7A2
ENSG00000079156	0.0500055	0.563105	0.276807	0.338035	0.0501117	0.616682	0.93428	OSBPL6
ENSG00000134574	-0.0470041	1.04391	-0.276723	0.338189	0.0471195	0.99355	0.93428	DDB2
ENSG00000101084	-0.0288521	1.39984	-0.276599	0.338413	0.028937	1.36892	0.93428	RAB5IF
ENSG00000137310	-0.034496	1.24168	-0.276526	0.338545	0.0346073	1.20472	0.93428	TCF19
ENSG00000150527	0.0349984	0.949225	0.276426	0.338728	0.0351252	0.986724	0.93428	MIA2
ENSG00000198900	0.0244784	1.94015	0.276166	0.3392	0.024592	1.96638	0.93428	TOP1
ENSG00000152240	0.0355667	0.704567	0.276076	0.339364	0.0357444	0.742674	0.93428	HAUS1
ENSG00000130449	0.0549318	0.68623	0.275975	0.33955	0.0552283	0.745085	0.93428	ZSWIM6
ENSG00000105255	0.040836	0.0832579	0.275896	0.339693	0.0410692	0.127011	0.93428	FSD1
ENSG00000274265	0.0387473	0.307439	0.275746	0.339967	0.0389915	0.348954	0.93428	AC245297.3
ENSG00000214063	0.0379071	0.654411	0.275653	0.340137	0.03816	0.695026	0.93428	TSPAN4
ENSG00000244879	0.0236241	1.36607	0.275628	0.34018	0.0237839	1.39139	0.93428	GABPB1-AS1
ENSG00000100300	0.0408974	0.8432	0.275585	0.340261	0.0411812	0.887019	0.93428	TSPO
ENSG00000121481	0.0259453	0.965239	0.275578	0.340272	0.026126	0.993037	0.93428	RNF2
ENSG00000125637	0.0521085	0.584568	0.275555	0.340314	0.0524761	0.640398	0.93428	PSD4
ENSG00000173928	0.0452249	0.834892	0.275444	0.340518	0.045564	0.883347	0.93428	SWSAP1
ENSG00000274425	-0.0340357	0.412579	-0.275408	0.340583	0.0342956	0.376112	0.93428	AC114271.1
ENSG00000243317	0.0339952	1.20668	0.275206	0.340951	0.0342821	1.2431	0.93428	STMP1
ENSG00000157456	0.0223891	1.26743	0.275023	0.341285	0.0225942	1.29141	0.93428	CCNB2
ENSG00000182004	-0.0219562	1.78535	-0.274833	0.341632	0.0221739	1.76183	0.93428	SNRPE
ENSG00000182923	0.0383716	0.857951	0.274811	0.341673	0.0387555	0.899063	0.93428	CEP63
ENSG00000136051	-0.0409842	1.03688	-0.274797	0.341698	0.0413965	0.992964	0.93428	WASHC4
ENSG00000269711	-0.0392599	0.440064	-0.274769	0.341751	0.0396594	0.398	0.93428	AC008763.3
ENSG00000139546	-0.0371408	1.08483	-0.274581	0.342093	0.0375464	1.04503	0.93428	TARBP2
ENSG00000167685	-0.0413625	0.33228	-0.274523	0.3422	0.0418238	0.287964	0.93428	ZNF444
ENSG00000159335	-0.051909	0.581508	-0.274406	0.342413	0.052512	0.525892	0.93428	PTMS
ENSG00000167460	0.0282769	2.05509	0.274323	0.342566	0.0286148	2.08539	0.93428	TPM4
ENSG00000140553	0.0373156	0.683469	0.274293	0.342621	0.037766	0.72345	0.93428	UNC45A
ENSG00000140854	0.0434387	0.295876	0.274138	0.342905	0.0439899	0.342418	0.93428	KATNB1
ENSG00000167257	0.0307158	0.765973	0.274133	0.342913	0.0311061	0.798883	0.93428	RNF214
ENSG00000158435	-0.0351652	1.02276	-0.274006	0.343146	0.0356299	0.98508	0.93428	CNOT11
ENSG00000197191	0.0259328	1.07139	0.273756	0.343604	0.0263015	1.09918	0.93428	CYSRT1
ENSG00000167491	-0.024667	1.46824	-0.273568	0.34395	0.0250362	1.44181	0.93428	GATAD2A
ENSG00000158156	-0.0614958	0.532975	-0.273514	0.344048	0.0624295	0.467087	0.93428	XKR8
ENSG00000101057	-0.0235565	1.98772	-0.273465	0.344139	0.0239189	1.96248	0.93428	MYBL2
ENSG00000076604	-0.0228039	1.72042	-0.273308	0.344427	0.023169	1.69599	0.93428	TRAF4
ENSG00000141002	0.0271493	1.20487	0.273269	0.344498	0.0275882	1.23396	0.93428	TCF25
ENSG00000204178	0.0356016	0.606081	0.273151	0.344716	0.0361942	0.644225	0.93428	MACO1
ENSG00000085415	-0.0245782	1.34907	-0.273066	0.344871	0.0249957	1.32274	0.93428	SEH1L
ENSG00000122378	-0.0222557	1.44958	-0.273025	0.344946	0.0226374	1.42573	0.93428	PRXL2A
ENSG00000135046	0.0596273	0.313878	0.27302	0.344955	0.0606511	0.377764	0.93428	ANXA1
ENSG00000283580	0.0346525	0.346292	0.272992	0.345007	0.0352514	0.38342	0.93428	AC098484.3
ENSG00000178053	0.0351711	1.06204	0.272752	0.345449	0.035813	1.09973	0.93428	MLF1
ENSG00000241506	-0.0358091	0.989726	-0.272598	0.345732	0.0364849	0.951359	0.93428	PSMC1P1
ENSG00000160953	-0.0417986	0.501249	-0.272538	0.345842	0.0425976	0.456465	0.93428	MUM1
ENSG00000117411	-0.0467005	0.311716	-0.272522	0.345872	0.0475962	0.261679	0.93428	B4GALT2
ENSG00000162814	0.0384483	0.449736	0.272229	0.346411	0.0392312	0.490931	0.93428	SPATA17
ENSG00000120899	-0.0253135	0.313572	-0.272219	0.34643	0.0258301	0.28645	0.93428	PTK2B
ENSG00000171159	0.0575041	0.523204	0.271995	0.346841	0.0587295	0.584816	0.93428	C9orf16
ENSG00000121957	0.0306958	1.20346	0.271953	0.346919	0.0313552	1.23635	0.93428	GPSM2
ENSG00000024048	0.0221323	1.18531	0.271943	0.346939	0.0226087	1.20902	0.93428	UBR2
ENSG00000150627	0.0404467	0.216342	0.271844	0.34712	0.0413334	0.259677	0.93428	WDR17
ENSG00000000460	0.047448	0.357353	0.271818	0.347168	0.0484932	0.40819	0.93428	C1orf112
ENSG00000060642	0.039291	0.435381	0.271785	0.347229	0.0401618	0.477479	0.93428	PIGV
ENSG00000171100	0.042215	0.732054	0.271629	0.347517	0.0431775	0.777284	0.93428	MTM1
ENSG00000110536	-0.0216213	1.30285	-0.271628	0.34752	0.0221143	1.27968	0.93428	PTPMT1
ENSG00000162869	0.0273505	0.768216	0.271579	0.34761	0.0279796	0.79752	0.93428	PPP1R21
ENSG00000253352	-0.0271773	1.68027	-0.271558	0.347648	0.0278047	1.65115	0.93428	TUG1
ENSG00000136068	-0.035408	1.17379	-0.271488	0.347778	0.0362356	1.13585	0.93428	FLNB
ENSG00000092098	0.0604598	0.807064	0.271435	0.347876	0.0618858	0.871843	0.93428	RNF31
ENSG00000136937	0.0208951	1.18765	0.271397	0.347946	0.0213912	1.21004	0.93428	NCBP1
ENSG00000115902	-0.0409345	0.586229	-0.271368	0.347999	0.0419112	0.542371	0.93428	SLC1A4
ENSG00000118707	-0.0235353	1.13643	-0.270983	0.34871	0.0241338	1.11121	0.934907	TGIF2
ENSG00000181450	0.0292367	0.246201	0.270882	0.348897	0.0299923	0.277526	0.934907	ZNF678
ENSG00000185352	0.0371651	0.296942	0.270842	0.348972	0.0381317	0.336762	0.934907	HS6ST3
ENSG00000137767	0.047848	0.602022	0.270745	0.34915	0.0491112	0.653288	0.934907	SQOR
ENSG00000163041	0.0249349	1.21341	0.270482	0.349637	0.0256201	1.24013	0.934907	H3F3A
ENSG00000103642	-0.0313413	0.818908	-0.270421	0.34975	0.0322103	0.785328	0.934907	LACTB
ENSG00000118260	-0.0258881	1.29792	-0.270199	0.350162	0.0266296	1.27018	0.934907	CREB1
ENSG00000246705	0.0335621	1.06188	0.270175	0.350207	0.0345268	1.09784	0.934907	H2AFJ
ENSG00000120008	0.0358801	0.748094	0.27014	0.35027	0.0369164	0.786537	0.934907	WDR11
ENSG00000087074	0.0460142	0.924199	0.26997	0.350586	0.0473754	0.9735	0.934907	PPP1R15A
ENSG00000129116	0.0398486	0.645814	0.26989	0.350735	0.0410406	0.688509	0.934907	PALLD
ENSG00000160216	-0.0317165	0.945051	-0.269852	0.350805	0.0326701	0.911069	0.934907	AGPAT3
ENSG00000062194	0.0168821	1.68471	0.269832	0.350842	0.0173911	1.7028	0.934907	GPBP1
ENSG00000197982	0.0513535	0.41689	0.269662	0.351157	0.0529378	0.471911	0.934907	C1orf122
ENSG00000103510	-0.029287	0.953918	-0.269543	0.351378	0.0302048	0.922539	0.934907	KAT8
ENSG00000099991	0.0603964	0.74614	0.269529	0.351404	0.0622928	0.810851	0.934907	CABIN1
ENSG00000126653	0.0188752	1.31887	0.269527	0.351407	0.019468	1.33909	0.934907	NSRP1
ENSG00000111530	0.0180105	1.64271	0.269313	0.351806	0.0185921	1.66201	0.935138	CAND1
ENSG00000237298	0.0272943	0.112347	0.26924	0.351941	0.0281839	0.141591	0.935138	TTN-AS1
ENSG00000163872	-0.0385012	1.05697	-0.268941	0.352497	0.0398037	1.01572	0.935138	YEATS2
ENSG00000132963	-0.0249629	1.5936	-0.268822	0.352718	0.0258197	1.56685	0.935138	POMP
ENSG00000012174	-0.036211	1.05262	-0.268801	0.352757	0.037457	1.01382	0.935138	MBTPS2
ENSG00000108671	-0.0228601	1.4761	-0.268784	0.352788	0.0236483	1.45161	0.935138	PSMD11
ENSG00000123364	-0.0143586	1.28922	-0.268694	0.352956	0.0148591	1.27383	0.935138	HOXC13
ENSG00000157657	-0.0343742	1.14093	-0.268677	0.352988	0.0355747	1.1041	0.935138	ZNF618
ENSG00000069424	-0.0454712	0.387483	-0.268547	0.353231	0.0470839	0.338764	0.935258	KCNAB2
ENSG00000152749	0.0524444	0.748809	0.268452	0.353407	0.054325	0.805	0.935258	GPR180
ENSG00000197008	-0.0288559	1.03745	-0.268333	0.353629	0.029905	1.00653	0.935352	ZNF138
ENSG00000164182	0.0364959	0.765516	0.268079	0.354102	0.0378614	0.804619	0.935766	NDUFAF2
ENSG00000197728	-0.0225214	1.57957	-0.267957	0.354329	0.0233755	1.55544	0.935766	RPS26
ENSG00000115364	-0.0303754	1.52103	-0.267636	0.354928	0.031568	1.48849	0.935766	MRPL19
ENSG00000023697	0.040309	0.748188	0.267606	0.354985	0.0418968	0.791376	0.935766	DERA
ENSG00000081760	-0.0617014	0.947475	-0.267485	0.35521	0.064163	0.881366	0.935766	AACS
ENSG00000268043	0.0239651	1.18391	0.267362	0.35544	0.0249335	1.20958	0.935766	NBPF12
ENSG00000135451	-0.0273536	1.31744	-0.266977	0.356161	0.0285032	1.28814	0.935766	TROAP
ENSG00000218283	0.0219868	0.826055	0.26677	0.356547	0.02293	0.849613	0.935766	MORF4L1P1
ENSG00000171723	-0.0353786	1.08437	-0.266744	0.356597	0.0369001	1.04647	0.935766	GPHN
ENSG00000143126	0.0338566	1.34545	0.26671	0.35666	0.0353175	1.38172	0.935766	CELSR2
ENSG00000082269	-0.0402725	0.327597	-0.266709	0.356662	0.0420104	0.284448	0.935766	FAM135A
ENSG00000134444	0.0568141	0.691546	0.266684	0.356708	0.0592718	0.752418	0.935766	RELCH
ENSG00000066735	0.0160221	1.12071	0.266613	0.356842	0.01672	1.13788	0.935766	KIF26A
ENSG00000213648	0.0329406	0.462559	0.266502	0.357049	0.0343909	0.497853	0.935766	SULT1A4
ENSG00000112379	0.0436656	1.23999	0.266485	0.357081	0.0455912	1.28678	0.935766	ARFGEF3
ENSG00000168283	0.0323164	1.0735	0.266386	0.357266	0.0337549	1.10812	0.935766	BMI1
ENSG00000168439	-0.0178149	1.8437	-0.266252	0.357518	0.0186181	1.82461	0.935766	STIP1
ENSG00000110237	-0.0260827	0.622733	-0.266195	0.357625	0.0272648	0.594787	0.935766	ARHGEF17
ENSG00000117481	0.0360406	1.07058	0.266176	0.357659	0.0376769	1.10919	0.935766	NSUN4
ENSG00000177156	0.0320967	1.04385	0.266163	0.357684	0.0335557	1.07824	0.935766	TALDO1
ENSG00000011485	0.0484381	0.90474	0.265976	0.358035	0.0506784	0.956638	0.935766	PPP5C
ENSG00000149218	0.0501525	0.861955	0.265971	0.358044	0.052473	0.91569	0.935766	ENDOD1
ENSG00000153113	0.03113	1.42733	0.265768	0.358426	0.0325972	1.46068	0.935766	CAST
ENSG00000110080	-0.0227089	1.52824	-0.265754	0.358451	0.0237805	1.50391	0.935766	ST3GAL4
ENSG00000141376	-0.0158891	2.08656	-0.265592	0.358756	0.0166499	2.06954	0.935766	BCAS3
ENSG00000171456	0.0288619	1.3003	0.265584	0.35877	0.0302446	1.33122	0.935766	ASXL1
ENSG00000214182	0.0511094	0.82076	0.265551	0.358832	0.0535652	0.87552	0.935766	PTMAP5
ENSG00000164808	-0.0370913	1.0733	-0.265101	0.359678	0.0389445	1.03356	0.937008	SPIDR
ENSG00000134900	0.0372748	0.729569	0.265092	0.359695	0.0391386	0.769507	0.937008	TPP2
ENSG00000112146	-0.0326704	0.969029	-0.264916	0.360026	0.0343284	0.934025	0.937008	FBXO9
ENSG00000196757	0.017395	0.939684	0.2649	0.360057	0.018279	0.958322	0.937008	ZNF700
ENSG00000173207	0.0230588	1.39651	0.264786	0.36027	0.0242419	1.42121	0.937077	CKS1B
ENSG00000168395	-0.0233016	1.04833	-0.264571	0.360676	0.0245185	1.02336	0.937644	ING5
ENSG00000156110	-0.0292609	1.44075	-0.264465	0.360876	0.0308024	1.4094	0.937677	ADK
ENSG00000173890	-0.0344166	1.10523	-0.264215	0.361346	0.0362665	1.06835	0.938261	GPR160
ENSG00000143341	0.0249338	1.35326	0.263999	0.361753	0.0262971	1.37997	0.938261	HMCN1
ENSG00000126522	0.0430048	0.566849	0.263514	0.362669	0.0454459	0.612925	0.938261	ASL
ENSG00000112592	-0.0209894	1.43179	-0.263344	0.362991	0.0221963	1.4093	0.938261	TBP
ENSG00000126749	-0.0262334	1.23283	-0.262796	0.364026	0.0278039	1.20472	0.938261	EMG1
ENSG00000237854	0.0631497	0.444853	0.262669	0.364267	0.066965	0.512513	0.938261	LINC00674
ENSG00000214655	0.04418	0.373433	0.262585	0.364427	0.0468654	0.420768	0.938261	ZSWIM8
ENSG00000092470	-0.0504845	0.724441	-0.262582	0.364433	0.0535538	0.670351	0.938261	WDR76
ENSG00000119878	0.02899	0.640645	0.262404	0.364768	0.0307748	0.671705	0.938261	CRIPT
ENSG00000228439	-0.0331409	0.121517	-0.262312	0.364944	0.0351946	0.0860086	0.938261	TSTD3
ENSG00000162062	-0.0331409	0.121517	-0.262312	0.364944	0.0351946	0.0860086	0.938261	TEDC2
ENSG00000178386	-0.042834	0.157058	-0.262312	0.364944	0.0454884	0.111164	0.938261	ZNF223
ENSG00000180902	0.0399791	0.16126	0.262294	0.364978	0.0424596	0.204095	0.938261	D2HGDH
ENSG00000163156	-0.0305746	1.27026	-0.262266	0.36503	0.0324753	1.2375	0.938261	SCNM1
ENSG00000144935	0.0355613	0.236156	0.261972	0.365589	0.0378176	0.274257	0.938261	TRPC1
ENSG00000133597	0.045131	0.673852	0.261874	0.365775	0.0480138	0.722207	0.938261	ADCK2
ENSG00000111788	-0.0406547	0.149067	-0.261873	0.365776	0.0432517	0.105509	0.938261	AC009533.1
ENSG00000104957	-0.0406547	0.149067	-0.261873	0.365776	0.0432517	0.105509	0.938261	CCDC130
ENSG00000171206	0.0449929	0.798882	0.261789	0.365935	0.0478835	0.847089	0.938261	TRIM8
ENSG00000165704	0.0406621	1.17362	0.261758	0.365994	0.04328	1.21718	0.938261	HPRT1
ENSG00000148158	-0.0355232	0.910255	-0.261679	0.366144	0.0378225	0.872195	0.938261	SNX30
ENSG00000166333	-0.0376779	0.672274	-0.261671	0.36616	0.040118	0.631905	0.938261	ILK
ENSG00000145623	0.0391246	0.343503	0.261576	0.366339	0.0416745	0.385422	0.938261	OSMR
ENSG00000162433	-0.0236151	1.23573	-0.261561	0.366368	0.0251558	1.21043	0.938261	AK4
ENSG00000176476	-0.0305886	0.92245	-0.261502	0.366481	0.0325921	0.889676	0.938261	SGF29
ENSG00000170638	-0.0465777	0.556681	-0.261301	0.366862	0.0496694	0.506777	0.938261	TRABD
ENSG00000122741	0.0426983	0.893963	0.261218	0.36702	0.045548	0.939711	0.938261	DCAF10
ENSG00000139354	-0.0228338	0.965885	-0.261207	0.367041	0.0243589	0.94142	0.938261	GAS2L3
ENSG00000114166	-0.042331	0.379976	-0.261133	0.367182	0.0451721	0.334622	0.938261	KAT2B
ENSG00000145911	0.0147948	1.46117	0.261121	0.367204	0.0157885	1.47702	0.938261	N4BP3
ENSG00000213553	0.0256296	1.56141	0.261077	0.367288	0.027356	1.58887	0.938261	RPLP0P6
ENSG00000170802	0.023943	0.872073	0.260973	0.367485	0.0255667	0.897727	0.938261	FOXN2
ENSG00000140718	0.0393204	0.687362	0.260913	0.3676	0.0419973	0.729491	0.938261	FTO
ENSG00000137393	-0.0395085	0.404248	-0.260627	0.368145	0.042248	0.361918	0.938261	RNF144B
ENSG00000124171	0.0133113	2.53023	0.260582	0.36823	0.0142369	2.54449	0.938261	PARD6B
ENSG00000148358	0.0391696	1.16708	0.260482	0.36842	0.0419105	1.20905	0.938261	GPR107
ENSG00000182150	0.0278306	1.05404	0.260332	0.368706	0.0297965	1.08385	0.938261	ERCC6L2
ENSG00000267022	-0.0297022	0.108908	-0.260284	0.368797	0.0318066	0.0770844	0.938261	AC067968.1
ENSG00000272968	-0.0297022	0.108908	-0.260284	0.368797	0.0318066	0.0770844	0.938261	RBAK-RBAKDN
ENSG00000089351	-0.0297022	0.108908	-0.260284	0.368797	0.0318066	0.0770844	0.938261	GRAMD1A
ENSG00000266472	-0.0179727	2.58891	-0.260225	0.36891	0.0192507	2.56965	0.938261	MRPS21
ENSG00000170161	-0.0564005	0.206802	-0.260185	0.368986	0.060421	0.146373	0.938261	AL512625.1
ENSG00000118518	-0.020553	1.33211	-0.260023	0.369296	0.0220329	1.31009	0.938261	RNF146
ENSG00000215695	0.0318275	0.385016	0.259796	0.369728	0.0341511	0.419117	0.938261	RSC1A1
ENSG00000131408	0.0317827	0.872939	0.259618	0.370069	0.0341282	0.906992	0.938261	NR1H2
ENSG00000175595	0.026579	1.01683	0.259579	0.370143	0.028545	1.0453	0.938261	ERCC4
ENSG00000211459	-0.0401646	3.36955	-0.259543	0.370213	0.043142	3.32652	0.938261	MT-RNR1
ENSG00000169439	0.0288376	0.101769	0.2595	0.370294	0.0309808	0.132667	0.938261	SDC2
ENSG00000082068	0.0377911	0.726044	0.259409	0.370467	0.0406149	0.766535	0.938261	WDR70
ENSG00000166575	0.0376649	0.482515	0.259408	0.37047	0.0404795	0.52287	0.938261	TMEM135
ENSG00000144579	0.0329329	1.20232	0.25929	0.370696	0.0354112	1.23761	0.938274	CTDSP1
ENSG00000144815	0.0503012	0.38058	0.258972	0.371304	0.0541577	0.434474	0.938274	NXPE3
ENSG00000137955	0.0275565	1.32999	0.258861	0.371515	0.0296828	1.35951	0.938274	RABGGTB
ENSG00000117054	-0.0272907	0.729048	-0.258639	0.371941	0.0294236	0.699808	0.938274	ACADM
ENSG00000146242	-0.0199213	1.63442	-0.258576	0.372062	0.0214838	1.61307	0.938274	TPBG
ENSG00000119950	-0.0297707	0.764677	-0.258355	0.372484	0.0321351	0.73278	0.938274	MXI1
ENSG00000073417	0.0322807	1.12232	0.258239	0.372707	0.0348612	1.15691	0.938274	PDE8A
ENSG00000149577	-0.0482721	0.504917	-0.258239	0.372707	0.0521311	0.453197	0.938274	SIDT2
ENSG00000130396	0.0257935	1.08454	0.258145	0.372888	0.0278664	1.11218	0.938274	AFDN
ENSG00000120727	0.0240622	1.30145	0.258098	0.372977	0.0260009	1.32723	0.938274	PAIP2
ENSG00000198355	0.0181489	1.82706	0.257909	0.373341	0.0196267	1.8465	0.938274	PIM3
ENSG00000243566	-0.0257973	1.12133	-0.25776	0.373626	0.0279151	1.09369	0.938274	UPK3B
ENSG00000090273	-0.0324856	1.24537	-0.257708	0.373726	0.0351601	1.21056	0.938274	NUDC
ENSG00000114023	-0.0341612	0.75107	-0.257507	0.374112	0.0370045	0.714468	0.938274	FAM162A
ENSG00000095627	0.0384767	0.626132	0.257382	0.374352	0.0417009	0.667357	0.938274	TDRD1
ENSG00000115541	-0.0164861	1.62717	-0.257346	0.374421	0.0178703	1.60951	0.938274	HSPE1
ENSG00000143412	-0.0459806	0.75331	-0.257044	0.375001	0.0499037	0.704045	0.938274	ANXA9
ENSG00000228205	-0.0323695	0.118688	-0.257031	0.375027	0.0351333	0.0840065	0.938274	AC131235.1
ENSG00000247271	-0.0323695	0.118688	-0.257031	0.375027	0.0351333	0.0840065	0.938274	ZBED5-AS1
ENSG00000231584	-0.0323695	0.118688	-0.257031	0.375027	0.0351333	0.0840065	0.938274	FAHD2CP
ENSG00000166886	0.0149359	1.95703	0.256863	0.37535	0.0162225	1.97303	0.938274	NAB2
ENSG00000248932	0.0310561	0.0868143	0.256773	0.375524	0.033744	0.120089	0.938274	AC097103.2
[truncated: 3,008 more rows]

## Sheet: Afatinib
GeneID	slope	intercept	r	p	se	lognormmean	adjpval	gene
ENSG00000186230	0.121179	-0.03539	0.836489	0.000192104	0.0229162	0.0944442	0.532003	ZNF749
ENSG00000185324	-0.127136	1.17063	-0.833574	0.000212165	0.0243216	1.03442	0.532003	CDK10
ENSG00000069493	0.0742373	0.609445	0.813468	0.000401592	0.0153223	0.688985	0.648237	CLEC2D
ENSG00000182919	0.0948719	0.0220939	0.79158	0.000742731	0.0211417	0.123742	0.648237	C11orf54
ENSG00000162521	-0.0669827	1.6191	-0.786787	0.000841821	0.015169	1.54733	0.648237	RBBP4
ENSG00000145734	0.0768384	1.2516	0.785426	0.000871821	0.01748	1.33393	0.648237	BDP1
ENSG00000157306	0.101742	0.134436	0.783971	0.000904817	0.0232574	0.243446	0.648237	ZFHX2-AS1
ENSG00000247828	0.123072	0.223132	0.771111	0.00124205	0.0293352	0.354996	0.737756	TMEM161B-AS1
ENSG00000118412	0.0845798	1.30208	0.768416	0.00132399	0.0203342	1.3927	0.737756	CASP8AP2
ENSG00000159840	-0.0962257	1.49435	-0.747861	0.00210071	0.0246577	1.39125	0.846047	ZYX
ENSG00000182606	-0.0958818	0.900979	-0.747404	0.00212137	0.0246037	0.798248	0.846047	TRAK1
ENSG00000150893	0.0979322	0.905137	0.743907	0.00228474	0.0253967	1.01006	0.846047	FREM2
ENSG00000272189	-0.0962502	1.22348	-0.743379	0.00231025	0.0250002	1.12035	0.846047	AL024508.2
ENSG00000140403	0.0581968	0.620975	0.740117	0.00247287	0.0152647	0.683329	0.846047	DNAJA4
ENSG00000101846	0.106327	0.0990975	0.739	0.00253055	0.027982	0.213019	0.846047	STS
ENSG00000187257	-0.080234	1.37371	-0.731177	0.00296526	0.0216097	1.28775	0.929422	RSBN1L
ENSG00000276180	0.173412	0.176119	0.721993	0.00354845	0.0479732	0.361918	0.978521	HIST1H4I
ENSG00000108433	-0.0737149	1.51497	-0.718427	0.00379781	0.0206036	1.43599	0.978521	GOSR2
ENSG00000168209	0.0629092	1.80144	0.718305	0.00380659	0.0175896	1.86884	0.978521	DDIT4
ENSG00000153933	0.0927445	0.649244	0.716213	0.00395942	0.0260878	0.748613	0.978521	DGKE
ENSG00000197381	0.120782	0.230369	0.709645	0.00447071	0.0346168	0.359777	0.978521	ADARB1
ENSG00000167578	0.0831679	0.0131318	0.708383	0.00457458	0.0239219	0.10224	0.978521	RAB4B
ENSG00000268975	0.0744441	0.00990074	0.705572	0.00481284	0.0215836	0.0896623	0.978521	MIA-RAB4B
ENSG00000143774	-0.157006	0.93496	-0.703738	0.00497346	0.0457567	0.76674	0.978521	GUK1
ENSG00000168566	0.091837	1.02758	0.702972	0.00504179	0.026822	1.12598	0.978521	SNRNP48
ENSG00000136485	0.0708468	1.5279	0.69901	0.00540686	0.0209229	1.60381	0.978521	DCAF7
ENSG00000189057	0.0889459	1.23492	0.694782	0.00581881	0.0265796	1.33022	0.978521	FAM111B
ENSG00000136875	0.0554887	1.40991	0.694198	0.00587766	0.0166086	1.46937	0.978521	PRPF4
ENSG00000210100	-0.113242	0.962984	-0.693799	0.00591803	0.0339327	0.841653	0.978521	MT-TI
ENSG00000122545	0.0987322	1.24027	0.693072	0.00599227	0.0296446	1.34605	0.978521	SEPT7
ENSG00000147383	-0.068003	1.49149	-0.685206	0.0068425	0.0208668	1.41863	0.978521	NSDHL
ENSG00000141376	0.0397439	2.09494	0.683899	0.00699245	0.0122394	2.13752	0.978521	BCAS3
ENSG00000144674	0.0932663	1.22589	0.683266	0.00706595	0.0287719	1.32582	0.978521	GOLGA4
ENSG00000115255	0.127233	0.0567097	0.673769	0.00824258	0.0402817	0.193031	0.978521	REEP6
ENSG00000196757	-0.100059	0.968944	-0.669787	0.0087788	0.0320226	0.861737	0.978521	ZNF700
ENSG00000124209	0.0473401	1.72514	0.665577	0.00937467	0.0153239	1.77586	0.978521	RAB22A
ENSG00000168807	0.108473	0.933113	0.664037	0.00960026	0.0352587	1.04933	0.978521	SNTB2
ENSG00000115616	0.0578372	0.918803	0.663415	0.00969252	0.0188312	0.980771	0.978521	SLC9A2
ENSG00000272079	0.0972997	0.049919	0.659445	0.0102979	0.0320197	0.154169	0.978521	AC004233.3
ENSG00000149548	0.0912621	0.0868143	0.65864	0.010424	0.0300977	0.184595	0.978521	CCDC15
ENSG00000160299	0.102538	0.865974	0.65736	0.0106271	0.0339328	0.975836	0.978521	PCNT
ENSG00000170035	-0.0625432	1.28829	-0.654652	0.011067	0.0208478	1.22128	0.978521	UBE2E3
ENSG00000131653	-0.100667	1.20932	-0.65215	0.0114856	0.0337807	1.10146	0.978521	TRAF7
ENSG00000170634	-0.0709087	0.484164	-0.65145	0.0116048	0.0238393	0.40819	0.978521	ACYP2
ENSG00000283149	0.0847294	0.149396	0.65077	0.0117216	0.0285374	0.240177	0.978521	AC068631.2
ENSG00000198464	0.0627704	1.14246	0.648898	0.0120477	0.0212472	1.20971	0.978521	ZNF480
ENSG00000090316	0.049423	1.1082	0.648336	0.012147	0.0167543	1.16116	0.978521	MAEA
ENSG00000185344	-0.0943905	1.16675	-0.647528	0.0122908	0.032067	1.06562	0.978521	ATP6V0A2
ENSG00000129460	-0.0589606	1.71872	-0.647249	0.0123408	0.0200454	1.65554	0.978521	NGDN
ENSG00000225648	0.0739487	1.07792	0.646438	0.0124868	0.0251952	1.15715	0.978521	SBDSP1
ENSG00000174939	-0.0806223	0.367561	-0.644935	0.012761	0.0275789	0.28118	0.978521	ASPHD1
ENSG00000141127	0.083601	0.885827	0.643678	0.0129939	0.0286934	0.9754	0.978521	PRPSAP2
ENSG00000144567	0.101325	0.849888	0.642184	0.0132749	0.0349146	0.95845	0.978521	RETREG2
ENSG00000198060	0.0638088	1.17534	0.640655	0.0135672	0.0220765	1.2437	0.978521	MARCH5
ENSG00000095139	-0.0383478	1.87802	-0.639926	0.0137085	0.0132932	1.83693	0.978521	ARCN1
ENSG00000103642	0.0519013	0.874836	0.639519	0.0137876	0.0180108	0.930444	0.978521	LACTB
ENSG00000114796	0.120921	0.35445	0.638857	0.0139174	0.0420357	0.484008	0.978521	KLHL24
ENSG00000066135	-0.0992134	1.04711	-0.638165	0.0140539	0.0345526	0.940805	0.978521	KDM4A
ENSG00000213064	0.0915603	0.830586	0.636492	0.0143883	0.0320285	0.928686	0.978521	SFT2D2
ENSG00000197111	-0.0410071	1.90547	-0.636343	0.0144184	0.0143503	1.86153	0.978521	PCBP2
ENSG00000087470	0.0796807	0.919733	0.635112	0.0146686	0.0279747	1.00511	0.978521	DNM1L
ENSG00000130714	-0.0537666	1.60488	-0.635029	0.0146857	0.0188808	1.54727	0.978521	POMT1
ENSG00000151611	0.0673865	0.0138087	0.633734	0.0149528	0.0237446	0.0860086	0.978521	MMAA
ENSG00000154274	-0.0584568	1.14861	-0.633206	0.0150628	0.0206268	1.08598	0.978521	C4orf19
ENSG00000214485	0.067822	1.06024	0.631851	0.0153477	0.0240169	1.13291	0.978521	RPL7P1
ENSG00000197324	-0.0639758	1.32359	-0.630342	0.01567	0.0227451	1.25504	0.978521	LRP10
ENSG00000157978	0.104831	0.600324	0.630116	0.0157187	0.0372924	0.712643	0.978521	LDLRAP1
ENSG00000262660	0.0502946	0.872397	0.628429	0.0160857	0.0179713	0.926284	0.978521	AC139530.2
ENSG00000213300	0.127398	0.326787	0.626604	0.0164903	0.0457407	0.463284	0.978521	HNRNPA3P6
ENSG00000075407	0.123229	0.619908	0.626485	0.0165169	0.044258	0.75194	0.978521	ZNF37A
ENSG00000107789	-0.099433	1.01138	-0.62633	0.0165517	0.0357261	0.904842	0.978521	MINPP1
ENSG00000071205	0.0625792	1.05874	0.62516	0.0168158	0.0225538	1.12579	0.978521	ARHGAP10
ENSG00000157450	-0.0675651	0.368151	-0.624882	0.0168791	0.0243685	0.29576	0.978521	RNF111
ENSG00000011105	-0.0601335	0.954183	-0.622356	0.0174618	0.0218324	0.889754	0.978521	TSPAN9
ENSG00000157077	0.107177	0.228851	0.622054	0.0175324	0.0389431	0.343684	0.978521	ZFYVE9
ENSG00000197785	-0.122899	0.797108	-0.622023	0.0175399	0.0446594	0.665431	0.978521	ATAD3A
ENSG00000213442	-0.0942277	1.00216	-0.620692	0.0178539	0.0343604	0.901204	0.978521	RPL18AP3
ENSG00000272622	0.0653972	0.0195938	0.619827	0.0180605	0.0239014	0.0896623	0.978521	AC010735.2
ENSG00000149300	0.0650244	0.469433	0.617748	0.0185642	0.0238949	0.539102	0.978521	C11orf52
ENSG00000168496	-0.0533646	1.82945	-0.617295	0.0186752	0.0196334	1.77227	0.978521	FEN1
ENSG00000066651	-0.0930349	0.97491	-0.617265	0.0186826	0.0342313	0.875229	0.978521	TRMT11
ENSG00000163728	0.123148	0.46148	0.616467	0.0188798	0.045406	0.593425	0.978521	TTC14
ENSG00000239672	-0.0425667	1.67564	-0.616241	0.0189357	0.015704	1.63003	0.978521	NME1
ENSG00000175467	-0.0732809	1.0236	-0.614525	0.0193658	0.0271569	0.945082	0.978521	SART1
ENSG00000213648	0.0900483	0.461736	0.61401	0.0194965	0.0334157	0.558217	0.978521	SULT1A4
ENSG00000161956	0.0952017	0.00350684	0.613232	0.0196949	0.0354	0.105509	0.978521	SENP3
ENSG00000167720	0.0837476	0.463705	0.612489	0.0198855	0.0312013	0.553435	0.978521	SRR
ENSG00000063244	-0.051345	1.36735	-0.612117	0.0199819	0.0191479	1.31234	0.978521	U2AF2
ENSG00000136247	-0.0723418	1.11362	-0.611136	0.020237	0.0270475	1.03611	0.978521	ZDHHC4
ENSG00000259431	0.124753	0.305592	0.610632	0.0203689	0.0467046	0.439256	0.978521	THTPA
ENSG00000121691	0.0986852	0.781285	0.610256	0.0204679	0.0369817	0.887019	0.978521	CAT
ENSG00000015568	0.0455219	0.926584	0.609899	0.020562	0.0170749	0.975357	0.978521	RGPD5
ENSG00000120306	-0.0695331	1.35684	-0.609445	0.0206825	0.0261123	1.28234	0.978521	CYSTM1
ENSG00000233913	-0.0338085	2.16753	-0.608678	0.0208869	0.0127218	2.1313	0.978521	RPL10P9
ENSG00000281649	0.0643958	1.1421	0.607695	0.0211513	0.0242938	1.2111	0.978521	EBLN3P
ENSG00000135069	0.0633655	1.14913	0.606219	0.0215529	0.0239973	1.21702	0.978521	PSAT1
ENSG00000139496	0.0499157	1.22683	0.605957	0.0216247	0.0189166	1.28031	0.978521	NUP58
ENSG00000231752	0.0709116	0.0262636	0.60399	0.0221702	0.0270116	0.10224	0.978521	EMBP1
ENSG00000100994	-0.0736017	1.26477	-0.602334	0.0226374	0.0281576	1.18591	0.978521	PYGB
ENSG00000196810	0.116959	0.420117	0.601352	0.022918	0.0448594	0.54543	0.978521	CTBP1-DT
ENSG00000092621	0.0793873	0.930922	0.601165	0.0229716	0.0304636	1.01598	0.978521	PHGDH
ENSG00000063660	0.0761156	0.131467	0.600889	0.0230511	0.0292292	0.213019	0.978521	GPC1
ENSG00000272514	0.0767873	0.114901	0.60077	0.0230854	0.0294962	0.197173	0.978521	CFAP206
ENSG00000108582	0.098765	0.411883	0.598691	0.0236913	0.0381445	0.517703	0.978521	CPD
ENSG00000140464	0.0675563	0.611194	0.596763	0.0242637	0.0262225	0.683576	0.978521	PML
ENSG00000165630	-0.0792333	0.910455	-0.596698	0.0242831	0.0307602	0.825562	0.978521	PRPF18
ENSG00000198743	0.0929085	1.025	0.595063	0.0247769	0.036223	1.12455	0.978521	SLC5A3
ENSG00000144182	-0.0534593	0.918456	-0.593844	0.02515	0.0209088	0.861179	0.978521	LIPT1
ENSG00000161692	0.0956662	0.457022	0.592774	0.0254809	0.0375209	0.559522	0.978521	DBF4B
ENSG00000138613	0.10147	0.157744	0.592624	0.0255276	0.0398127	0.266461	0.978521	APH1B
ENSG00000260914	0.0658822	0.605715	0.591621	0.0258412	0.0259171	0.676303	0.978521	AC026464.4
ENSG00000206535	0.0669588	0.155858	0.591275	0.0259498	0.0263642	0.227599	0.978521	LNP1
ENSG00000205726	0.110052	0.437524	0.589833	0.0264071	0.0434944	0.555437	0.978521	ITSN1
ENSG00000105290	0.0621878	0.0230325	0.589408	0.0265431	0.0246049	0.0896623	0.978521	APLP1
ENSG00000188227	0.0635162	0.209473	0.588486	0.0268397	0.0251908	0.277526	0.978521	ZNF793
ENSG00000141562	-0.0958236	0.737969	-0.587501	0.0271594	0.0381015	0.635301	0.978521	NARF
ENSG00000136878	0.0912648	0.476279	0.587378	0.0271995	0.0363004	0.574063	0.978521	USP20
ENSG00000105866	0.109929	0.0280323	0.586841	0.0273752	0.0437853	0.145814	0.978521	SP4
ENSG00000146834	-0.039771	1.76618	-0.586491	0.0274901	0.0158553	1.72357	0.978521	MEPCE
ENSG00000166750	0.0679522	0.301166	0.585479	0.0278245	0.0271616	0.373972	0.978521	SLFN5
ENSG00000125356	0.0631292	1.0667	0.585403	0.0278497	0.0252387	1.13434	0.978521	NDUFA1
ENSG00000144677	0.101534	0.193895	0.58494	0.0280039	0.0406418	0.302682	0.978521	CTDSPL
ENSG00000135931	0.0552465	1.08087	0.583234	0.0285774	0.0222122	1.14006	0.978521	ARMC9
ENSG00000151690	0.0700334	0.572217	0.582384	0.028866	0.0282195	0.647252	0.978521	MFSD6
ENSG00000181038	0.0525917	1.0984	0.582348	0.0288785	0.0211935	1.15475	0.978521	METTL23
ENSG00000125970	0.0698992	0.701753	0.582279	0.0289018	0.0281731	0.776645	0.978521	RALY
ENSG00000165733	0.0834059	1.10036	0.58207	0.0289734	0.0336353	1.18973	0.978521	BMS1
ENSG00000198900	0.0389435	1.94497	0.582005	0.0289956	0.0157075	1.9867	0.978521	TOP1
ENSG00000149531	0.0652043	1.29233	0.580664	0.0294573	0.0263914	1.36219	0.978521	FRG1BP
ENSG00000099290	0.0726182	0.630753	0.58061	0.029476	0.0293962	0.708558	0.978521	WASHC2A
ENSG00000145730	-0.0784159	0.860173	-0.580008	0.029685	0.0317928	0.776156	0.978521	PAM
ENSG00000114956	0.112465	0.71112	0.579815	0.0297524	0.0456205	0.831618	0.978521	DGUOK
ENSG00000178028	-0.134981	0.638822	-0.579674	0.0298016	0.0547741	0.494199	0.978521	DMAP1
ENSG00000284753	-0.0542333	1.12998	-0.579463	0.0298753	0.0220194	1.07188	0.978521	EEF1AKMT4
ENSG00000116299	-0.0652085	1.23381	-0.579206	0.0299655	0.0264932	1.16394	0.978521	KIAA1324
ENSG00000163138	0.0971532	0.210782	0.57866	0.0301576	0.0395279	0.314874	0.978521	PACRGL
ENSG00000147133	0.0677116	0.759649	0.578083	0.0303613	0.0275906	0.832197	0.978521	TAF1
ENSG00000100823	0.0747684	1.42318	0.577853	0.0304429	0.0304842	1.50329	0.978521	APEX1
ENSG00000168522	0.0757499	0.707446	0.576736	0.0308414	0.0309742	0.788606	0.978521	FNTA
ENSG00000117360	0.0482308	1.39321	0.576551	0.0309077	0.0197311	1.44489	0.978521	PRPF3
ENSG00000174197	0.0509554	1.13642	0.575955	0.0311223	0.020878	1.19102	0.978521	MGA
ENSG00000166886	-0.0502285	1.95667	-0.575512	0.0312825	0.0206039	1.90285	0.978521	NAB2
ENSG00000173715	0.0670529	0.552147	0.575235	0.0313829	0.0275251	0.62399	0.978521	C11orf80
ENSG00000275023	-0.109302	0.798904	-0.570573	0.0331095	0.0454149	0.681795	0.978521	MLLT6
ENSG00000030582	-0.0813127	0.919987	-0.569863	0.0333786	0.0338479	0.832867	0.978521	GRN
ENSG00000182871	0.0836447	0.141634	0.569274	0.033603	0.034872	0.231253	0.978521	COL18A1
ENSG00000167526	0.0429156	1.81544	0.569165	0.0336446	0.0178968	1.86143	0.978521	RPL13
ENSG00000127311	0.0814366	0.362324	0.568685	0.0338283	0.0340034	0.449578	0.978521	HELB
ENSG00000151746	0.0564528	0.581491	0.566821	0.0345495	0.023686	0.641976	0.978521	BICD1
ENSG00000198089	0.073128	0.608143	0.56681	0.0345539	0.0306834	0.686494	0.978521	SFI1
ENSG00000178896	-0.0515019	1.556	-0.566724	0.0345874	0.0216142	1.50081	0.978521	EXOSC4
ENSG00000281398	0.0576052	0.687702	0.566611	0.0346314	0.0241827	0.749422	0.978521	SNHG4
ENSG00000140284	0.0847808	0.42525	0.564798	0.0353451	0.0357593	0.516086	0.978521	SLC27A2
ENSG00000145882	-0.0928223	0.743758	-0.562591	0.0362279	0.0393763	0.644306	0.978521	PCYOX1L
ENSG00000198712	-0.0385019	3.85784	-0.562387	0.0363105	0.0163417	3.81658	0.978521	MT-CO2
ENSG00000263006	0.0477224	1.17789	0.562241	0.0363696	0.0202629	1.22902	0.978521	ROCK1P1
ENSG00000145545	0.10489	0.660159	0.56211	0.0364228	0.0445514	0.772541	0.978521	SRD5A1
ENSG00000130396	-0.0695019	1.14436	-0.561457	0.0366881	0.0295707	1.0699	0.978521	AFDN
ENSG00000187676	0.0711551	0.533908	0.561264	0.0367668	0.0302892	0.610145	0.978521	B3GLCT
ENSG00000060642	0.0859813	0.393792	0.560308	0.0371584	0.0366915	0.485914	0.978521	PIGV
ENSG00000092140	0.0436996	1.33542	0.560266	0.0371758	0.0186504	1.38224	0.978521	G2E3
ENSG00000049323	0.0505342	0.809792	0.559581	0.0374586	0.0216057	0.863936	0.978521	LTBP1
ENSG00000130856	0.0414367	0.594524	0.558857	0.0377592	0.0177496	0.63892	0.978521	ZNF236
ENSG00000126773	0.0550108	0.936965	0.558243	0.0380154	0.0236017	0.995905	0.978521	PCNX4
ENSG00000179335	-0.0599657	0.795122	-0.557488	0.0383322	0.0257781	0.730874	0.978521	CLK3
ENSG00000002549	-0.0844495	1.14456	-0.557358	0.0383868	0.0363155	1.05408	0.978521	LAP3
ENSG00000051180	-0.0588247	0.879402	-0.557091	0.0384996	0.0253138	0.816375	0.978521	RAD51
ENSG00000245060	0.0666379	0.420873	0.556373	0.0388037	0.0287297	0.49227	0.978521	LINC00847
ENSG00000135972	-0.058132	1.48814	-0.555256	0.0392805	0.0251355	1.42586	0.978521	MRPS9
ENSG00000066117	0.0557999	1.29334	0.555212	0.0392992	0.0241299	1.35312	0.978521	SMARCD1
ENSG00000148291	-0.0681876	1.36379	-0.553957	0.0398401	0.0295833	1.29073	0.978521	SURF2
ENSG00000165983	-0.0816682	1.04185	-0.553799	0.0399083	0.0354464	0.954349	0.978521	PTER
ENSG00000100439	-0.0805883	1.22055	-0.552991	0.0402598	0.0350514	1.13421	0.978521	ABHD4
ENSG00000003989	0.0509566	1.50872	0.551571	0.0408832	0.0222454	1.56331	0.978521	SLC7A2
ENSG00000165714	-0.0658725	0.770138	-0.551478	0.0409243	0.028764	0.69956	0.978521	BORCS5
ENSG00000143341	0.0414868	1.35825	0.550973	0.0411478	0.0181396	1.4027	0.978521	HMCN1
ENSG00000097046	-0.0638861	1.0095	-0.55095	0.0411582	0.0279351	0.941048	0.978521	CDC7
ENSG00000171681	0.0392131	1.42684	0.55007	0.0415496	0.0171858	1.46886	0.978521	ATF7IP
ENSG00000267106	0.103266	0.228762	0.549708	0.0417114	0.0453006	0.339404	0.978521	ZNF561-AS1
ENSG00000143303	0.0845247	0.606858	0.549636	0.0417438	0.0370864	0.69742	0.978521	RRNAD1
ENSG00000185842	-0.075745	0.473499	-0.54924	0.0419215	0.0332685	0.392344	0.978521	DNAH14
ENSG00000113810	0.0487884	1.58434	0.548945	0.0420544	0.0214452	1.63661	0.978521	SMC4
ENSG00000188021	0.0469716	1.16457	0.548533	0.0422403	0.0206688	1.2149	0.978521	UBQLN2
ENSG00000143878	0.0416792	1.83585	0.54775	0.0425955	0.0183775	1.88051	0.978521	RHOB
ENSG00000181625	0.0675986	0.607374	0.547565	0.0426798	0.0298204	0.679801	0.978521	SLX1B
ENSG00000157985	0.0365261	1.13713	0.546896	0.042985	0.0161412	1.17627	0.978521	AGAP1
ENSG00000153093	0.0618539	0.161327	0.546197	0.0433061	0.0273838	0.227599	0.978521	ACOXL
ENSG00000267321	0.0555512	0.812464	0.546196	0.0433068	0.0245936	0.871983	0.978521	LINC02001
ENSG00000235363	-0.0620714	0.983417	-0.545838	0.0434716	0.0275058	0.916912	0.978521	SNRPGP10
ENSG00000120686	-0.0605541	1.24925	-0.54568	0.0435446	0.0268445	1.18438	0.978521	UFM1
ENSG00000204272	0.0540776	0.900868	0.545477	0.0436386	0.0239861	0.958808	0.978521	NBDY
ENSG00000068489	0.0543234	1.56639	0.545331	0.0437061	0.0241043	1.6246	0.978521	PRR11
ENSG00000103479	0.0559117	0.523956	0.544505	0.0440902	0.0248626	0.583861	0.978521	RBL2
ENSG00000070831	-0.0375039	1.42367	-0.54438	0.0441488	0.0166825	1.38349	0.978521	CDC42
ENSG00000215386	-0.0551103	0.22214	-0.544374	0.0441515	0.0245146	0.163093	0.978521	MIR99AHG
ENSG00000090520	0.0759917	0.995193	0.543658	0.0444865	0.0338665	1.07661	0.978521	DNAJB11
ENSG00000177666	-0.0987263	0.66575	-0.543641	0.044495	0.0440004	0.559972	0.978521	PNPLA2
ENSG00000039068	0.0428919	1.84511	0.543493	0.0445644	0.0191235	1.89107	0.978521	CDH1
ENSG00000134107	-0.0462251	1.54254	-0.543481	0.0445701	0.0206103	1.49301	0.978521	BHLHE40
ENSG00000116212	-0.107381	1.01341	-0.54338	0.0446173	0.0478904	0.898354	0.978521	LRRC42
ENSG00000181163	-0.0336007	2.46319	-0.543114	0.0447428	0.0149958	2.42719	0.978521	NPM1
ENSG00000278903	0.0879298	0.0725363	0.542995	0.0447988	0.0392547	0.166747	0.978521	CU633906.2
ENSG00000126001	0.0783771	0.370246	0.542683	0.0449463	0.0350187	0.454222	0.978521	CEP250
ENSG00000272333	0.051629	0.848228	0.542262	0.0451459	0.0230931	0.903545	0.978521	KMT2B
ENSG00000263244	0.0683605	0.777298	0.542123	0.0452118	0.030588	0.850541	0.978521	AC087190.3
ENSG00000124207	-0.0630341	1.33705	-0.541077	0.0457107	0.0282818	1.26951	0.978521	CSE1L
ENSG00000127995	0.0530887	0.840994	0.540147	0.0461578	0.0238776	0.897874	0.978521	CASD1
ENSG00000065491	-0.0713715	0.783295	-0.539205	0.0466138	0.0321797	0.706825	0.978521	TBC1D22B
ENSG00000081177	-0.0975062	0.937678	-0.539155	0.0466383	0.043969	0.833207	0.978521	EXD2
ENSG00000128789	-0.0595726	1.21682	-0.538464	0.0469751	0.026912	1.15299	0.978521	PSMG2
ENSG00000197061	0.062363	2.11335	0.538307	0.0470519	0.0281842	2.18017	0.978521	HIST1H4C
ENSG00000151532	-0.0634012	1.11967	-0.538279	0.0470655	0.0286554	1.05174	0.978521	VTI1A
ENSG00000138434	0.0590861	1.34085	0.538021	0.0471918	0.0267231	1.40415	0.978521	ITPRID2
ENSG00000163754	-0.0496278	1.56489	-0.537476	0.0474594	0.0224774	1.51172	0.978521	GYG1
ENSG00000170485	-0.056073	0.976109	-0.537337	0.0475282	0.0254059	0.91603	0.978521	NPAS2
ENSG00000136159	-0.0569716	1.07484	-0.537035	0.047677	0.0258334	1.0138	0.978521	NUDT15
ENSG00000130558	-0.0357694	1.64626	-0.537023	0.0476827	0.0162199	1.60793	0.978521	OLFM1
ENSG00000167523	0.105561	0.486999	0.536981	0.0477039	0.0478729	0.6001	0.978521	SPATA33
ENSG00000082213	0.0807673	0.896541	0.536807	0.0477897	0.0366452	0.983078	0.978521	C5orf22
ENSG00000170525	-0.044774	1.25739	-0.536775	0.0478057	0.0203163	1.20942	0.978521	PFKFB3
ENSG00000154144	-0.0710422	0.841793	-0.535952	0.0482143	0.0323051	0.765676	0.978521	TBRG1
ENSG00000116830	0.0500301	1.62979	0.535812	0.048284	0.0227585	1.68339	0.978521	TTF2
ENSG00000261052	0.074513	0.424628	0.535743	0.0483182	0.0339019	0.504463	0.978521	SULT1A3
ENSG00000113272	-0.0608611	0.994519	-0.535167	0.0486059	0.0277323	0.929311	0.978521	THG1L
ENSG00000179295	0.063418	1.0032	0.535037	0.0486713	0.0289073	1.07114	0.978521	PTPN11
ENSG00000102900	-0.0837918	1.04321	-0.533176	0.0496107	0.0383807	0.953429	0.978521	NUP93
ENSG00000070269	0.0936621	0.577079	0.532751	0.0498274	0.0429496	0.677432	0.978521	TMEM260
ENSG00000087095	0.0867297	0.550253	0.531753	0.0503383	0.0398749	0.643178	0.978521	NLK
ENSG00000124380	-0.0820504	1.10473	-0.529911	0.0512914	0.0379062	1.01681	0.978521	SNRNP27
ENSG00000180998	0.0563396	0.154658	0.529843	0.0513264	0.0260328	0.215021	0.978521	GPR137C
ENSG00000265257	-0.0324851	1.59681	-0.529835	0.0513307	0.0150107	1.562	0.978521	AP005263.1
ENSG00000174945	0.0768856	0.597233	0.529676	0.0514135	0.035542	0.67961	0.978521	AMZ1
ENSG00000037042	0.0972441	0.525317	0.52949	0.0515107	0.0449751	0.629507	0.978521	TUBG2
ENSG00000179476	0.0481119	0.659854	0.529287	0.0516168	0.0222635	0.711403	0.978521	C14orf28
ENSG00000120314	-0.0629405	1.24191	-0.527798	0.0524004	0.0292394	1.17448	0.978521	WDR55
ENSG00000124222	0.048714	1.54646	0.527273	0.0526785	0.0226616	1.59865	0.978521	STX16
ENSG00000107984	-0.0446684	2.5158	-0.527135	0.0527516	0.0207871	2.46794	0.978521	DKK1
ENSG00000180822	0.0628526	1.05845	0.52708	0.0527814	0.0292537	1.1258	0.978521	PSMG4
ENSG00000171763	0.0451572	0.477013	0.526784	0.0529386	0.021034	0.525396	0.978521	SPATA5L1
ENSG00000164134	0.0521578	1.42379	0.525912	0.053405	0.0243506	1.47967	0.978521	NAA15
ENSG00000188994	0.0642233	1.18222	0.525857	0.0534347	0.0299879	1.25103	0.978521	ZNF292
ENSG00000247240	0.0545887	0.224694	0.525527	0.0536116	0.0255113	0.283182	0.978521	UBL7-AS1
ENSG00000114439	0.057869	1.14669	0.525399	0.0536805	0.0270534	1.2087	0.978521	BBX
ENSG00000213694	0.0660647	1.27632	0.523802	0.0545452	0.0310148	1.3471	0.978521	S1PR3
ENSG00000164687	-0.0830462	1.01408	-0.523295	0.0548218	0.0390391	0.925101	0.978521	FABP5
ENSG00000121454	0.0751194	0.00552349	0.523154	0.0548988	0.0353259	0.0860086	0.978521	LHX4
ENSG00000118939	-0.0725043	0.98111	-0.522867	0.0550564	0.0341219	0.903427	0.978521	UCHL3
ENSG00000273136	0.0534444	1.23234	0.521936	0.0555683	0.0252136	1.28961	0.978521	NBPF26
ENSG00000131981	0.0571317	1.27727	0.521932	0.0555704	0.0269535	1.33848	0.978521	LGALS3
ENSG00000213599	0.0739774	0.52688	0.521827	0.0556287	0.0349106	0.606141	0.978521	SLX1A-SULT1A3
ENSG00000213995	0.0623829	1.08549	0.521811	0.0556376	0.0294403	1.15233	0.978521	NAXD
ENSG00000165533	0.0587646	0.989172	0.521655	0.0557235	0.0277441	1.05213	0.978521	TTC8
ENSG00000149260	0.108327	0.379648	0.521314	0.0559125	0.0511896	0.495712	0.978521	CAPN5
ENSG00000169105	0.0737807	0.400953	0.520742	0.0562299	0.0349174	0.480004	0.978521	CHST14
ENSG00000237973	-0.0375615	3.67076	-0.520667	0.0562718	0.0177798	3.63052	0.978521	MTCO1P12
ENSG00000225489	0.0852396	0.289566	0.520055	0.0566136	0.0404135	0.380894	0.978521	AL354707.1
ENSG00000198911	0.0642315	1.17827	0.519174	0.0571079	0.0305241	1.24709	0.978521	SREBF2
ENSG00000087086	-0.0423604	2.03922	-0.518893	0.0572664	0.0201454	1.99384	0.978521	FTL
ENSG00000269888	0.0573504	0.114224	0.518456	0.0575134	0.0273057	0.175671	0.978521	AC112491.1
ENSG00000122008	-0.052216	0.698031	-0.51825	0.0576297	0.0248746	0.642085	0.978521	POLK
ENSG00000198804	-0.0354909	4.39517	-0.518108	0.0577103	0.0169135	4.35714	0.978521	MT-CO1
ENSG00000087995	0.0367193	1.4035	0.518024	0.057758	0.0175027	1.44284	0.978521	METTL2A
ENSG00000172661	0.11109	0.569174	0.517642	0.0579751	0.0530059	0.688199	0.978521	WASHC2C
ENSG00000284989	-0.0651213	0.713998	-0.517139	0.0582618	0.0311135	0.644225	0.978521	AL451062.3
ENSG00000240498	-0.0678392	0.600964	-0.516968	0.0583598	0.0324267	0.528279	0.978521	CDKN2B-AS1
ENSG00000060237	0.0579831	1.50604	0.516458	0.0586518	0.0277529	1.56817	0.978521	WNK1
ENSG00000142252	0.0418765	1.36695	0.516118	0.0588473	0.0200617	1.41181	0.978521	GEMIN7
ENSG00000041357	-0.0468084	1.67506	-0.515945	0.0589467	0.0224347	1.6249	0.978521	PSMA4
ENSG00000181450	0.0704639	0.220263	0.514859	0.0595744	0.0338694	0.29576	0.978521	ZNF678
ENSG00000095564	-0.051832	1.23113	-0.514762	0.0596308	0.0249201	1.1756	0.978521	BTAF1
ENSG00000167670	0.0596174	1.00519	0.514677	0.0596804	0.0286697	1.06906	0.978521	CHAF1A
ENSG00000125148	0.0654094	1.43009	0.514539	0.0597607	0.0314666	1.50017	0.978521	MT2A
ENSG00000111145	0.0536406	0.528288	0.514166	0.0599779	0.0258304	0.58576	0.978521	ELK3
ENSG00000145833	-0.06766	1.30478	-0.514	0.0600748	0.0325956	1.23229	0.978521	DDX46
ENSG00000116288	-0.0581463	1.18003	-0.513517	0.0603572	0.0280482	1.11773	0.978521	PARK7
ENSG00000121274	0.0493419	1.18862	0.513385	0.0604343	0.0238095	1.24148	0.978521	TENT4B
ENSG00000082805	0.0373021	1.02277	0.513332	0.0604655	0.0180023	1.06273	0.978521	ERC1
ENSG00000230733	0.0929761	0.238658	0.513146	0.060575	0.0448932	0.338275	0.978521	AC092171.2
ENSG00000150787	0.0831928	0.710868	0.513012	0.0606533	0.0401835	0.800003	0.978521	PTS
ENSG00000065802	0.0629114	0.917526	0.512452	0.0609834	0.0304323	0.984931	0.978521	ASB1
ENSG00000248932	0.0751211	0.107762	0.512452	0.0609835	0.0363386	0.188249	0.978521	AC097103.2
ENSG00000127603	0.0346589	1.08065	0.511796	0.0613714	0.0167948	1.11779	0.978521	MACF1
ENSG00000284976	0.0872032	0.414962	0.511301	0.0616654	0.0423118	0.508394	0.978521	BX255925.3
ENSG00000243927	0.0659461	1.039	0.510739	0.0620006	0.0320453	1.10966	0.978521	MRPS6
ENSG00000108061	0.0524632	1.34617	0.510361	0.0622264	0.0255191	1.40238	0.978521	SHOC2
ENSG00000254995	0.0513849	0.910852	0.509967	0.0624629	0.0250207	0.965907	0.978521	STX16-NPEPL1
ENSG00000166478	-0.0565293	1.02789	-0.509285	0.0628731	0.0275754	0.967327	0.978521	ZNF143
ENSG00000145293	0.0612009	1.24961	0.509137	0.0629624	0.029866	1.31518	0.978521	ENOPH1
ENSG00000125871	-0.0498024	1.37811	-0.508132	0.0635714	0.0243684	1.32475	0.978521	MGME1
ENSG00000170802	-0.0864096	0.858689	-0.50683	0.0643667	0.0424268	0.766107	0.978521	FOXN2
ENSG00000272752	0.0508684	1.02539	0.506693	0.0644505	0.0249852	1.0799	0.978521	STAG3L5P-PVRIG2P-PILRB
ENSG00000166037	0.0702488	0.75986	0.506364	0.0646527	0.0345345	0.835126	0.978521	CEP57
ENSG00000205592	0.0512546	0.108177	0.506288	0.0646995	0.025202	0.163093	0.978521	MUC19
ENSG00000213204	0.0651767	0.382579	0.506239	0.0647298	0.0320517	0.452411	0.978521	AL049697.1
ENSG00000091651	0.0346635	1.37809	0.505715	0.065053	0.0170701	1.41523	0.978521	ORC6
ENSG00000122565	0.03572	1.63092	0.505278	0.0653236	0.0176108	1.66919	0.978521	CBX3
ENSG00000164306	0.0840511	0.433835	0.504904	0.0655558	0.0414804	0.523889	0.978521	PRIMPOL
ENSG00000111674	0.0744694	0.0723781	0.504762	0.0656445	0.0367656	0.152167	0.978521	ENO2
ENSG00000166167	0.0712533	0.755897	0.504518	0.0657964	0.0352006	0.83224	0.978521	BTRC
ENSG00000124164	0.0263449	1.94446	0.504191	0.0660001	0.0130263	1.97269	0.978521	VAPB
ENSG00000113441	0.0838736	1.09667	0.503815	0.0662356	0.0415129	1.18653	0.978521	LNPEP
ENSG00000105520	-0.0627037	0.848665	-0.503368	0.0665155	0.0310718	0.781482	0.978521	PLPPR2
ENSG00000135503	0.0918368	0.868245	0.503071	0.0667022	0.0455442	0.966642	0.978521	ACVR1B
ENSG00000164081	0.0482662	1.01519	0.502734	0.0669145	0.0239579	1.0669	0.978521	TEX264
ENSG00000269897	0.0626305	0.510475	0.502037	0.0673555	0.0311457	0.577579	0.978521	COMMD3-BMI1
ENSG00000106144	0.0487045	1.24845	0.501493	0.0677008	0.0242555	1.30063	0.978521	CASP2
ENSG00000264538	0.055455	0.116255	0.501321	0.0678103	0.02763	0.175671	0.978521	SUZ12P1
ENSG00000186654	0.0261293	0.897989	0.501196	0.0678901	0.0130231	0.925984	0.978521	PRR5
ENSG00000197712	-0.106863	0.54405	-0.500689	0.0682132	0.0533333	0.429554	0.978521	FAM114A1
ENSG00000108055	0.0438892	1.55427	0.499389	0.0690484	0.0219804	1.60129	0.978521	SMC3
ENSG00000130312	0.0500026	1.0891	0.499346	0.0690762	0.025045	1.14268	0.978521	MRPL34
ENSG00000197299	0.0501222	0.901127	0.499004	0.0692972	0.0251278	0.95483	0.978521	BLM
ENSG00000283977	0.0658702	0.189102	0.498193	0.0698228	0.0330943	0.259677	0.978521	AC084337.2
ENSG00000274265	0.0756994	0.290863	0.498129	0.0698647	0.0380392	0.37197	0.978521	AC245297.3
ENSG00000138336	0.050493	0.0874912	0.498079	0.0698972	0.0253763	0.141591	0.978521	TET1
ENSG00000114648	0.0888469	0.784969	0.498075	0.0698996	0.0446522	0.880162	0.978521	KLHL18
ENSG00000229018	0.074778	0.172636	0.497875	0.0700296	0.0376016	0.252755	0.978521	PMS2P7
ENSG00000101052	0.0835155	0.61016	0.497552	0.0702403	0.0420315	0.699641	0.978521	IFT52
ENSG00000087087	-0.0444546	1.61853	-0.496549	0.0708978	0.022433	1.5709	0.978521	SRRT
ENSG00000104365	0.0509133	0.389619	0.496185	0.0711367	0.0257172	0.444169	0.978521	IKBKB
ENSG00000066855	0.0658327	1.00827	0.495795	0.0713945	0.0332881	1.0788	0.978521	MTFR1
ENSG00000144224	0.066729	1.13689	0.495785	0.071401	0.0337422	1.20839	0.978521	UBXN4
ENSG00000159023	-0.0534827	1.1	-0.494915	0.071977	0.027107	1.0427	0.978521	EPB41
ENSG00000112208	-0.0652711	0.826766	-0.494683	0.0721314	0.0331024	0.756832	0.978521	BAG2
ENSG00000089248	0.0677118	1.11943	0.494554	0.0722172	0.0343521	1.19198	0.978521	ERP29
ENSG00000152464	-0.0374183	1.38778	-0.494431	0.0722991	0.0189896	1.34769	0.978521	RPP38
ENSG00000100731	0.0585786	0.975974	0.494348	0.0723545	0.0297349	1.03874	0.978521	PCNX1
ENSG00000100526	0.0422094	1.60166	0.49379	0.0727274	0.0214578	1.64688	0.978521	CDKN3
ENSG00000075234	0.0360773	0.608062	0.49348	0.0729352	0.0183557	0.646716	0.978521	TTC38
ENSG00000143376	0.0904939	0.856718	0.493102	0.0731887	0.046089	0.953676	0.978521	SNX27
ENSG00000101639	0.059766	1.01764	0.492859	0.0733524	0.030459	1.08167	0.978521	CEP192
ENSG00000142230	-0.0425932	1.52739	-0.492715	0.0734493	0.0217154	1.48176	0.978521	SAE1
ENSG00000159228	-0.0293964	1.53231	-0.492666	0.0734823	0.0149892	1.50081	0.978521	CBR1
ENSG00000186312	0.0967309	0.342853	0.49266	0.0734864	0.0493239	0.446493	0.978521	CA5BP1
ENSG00000176340	-0.0493119	1.07249	-0.492546	0.0735635	0.0251522	1.01965	0.978521	COX8A
ENSG00000184363	-0.0601576	1.12533	-0.492388	0.0736703	0.0306973	1.06087	0.978521	PKP3
ENSG00000178295	-0.0662294	1.09341	-0.49235	0.0736959	0.033799	1.02245	0.978521	GEN1
ENSG00000206418	0.0549839	0.795241	0.491968	0.0739538	0.0280888	0.854153	0.978521	RAB12
ENSG00000105879	-0.0271124	2.11317	-0.491497	0.0742734	0.013868	2.08412	0.978521	CBLL1
ENSG00000142186	-0.0557234	1.27522	-0.490605	0.0748813	0.0285709	1.21552	0.978521	SCYL1
ENSG00000272414	0.0399843	0.967083	0.490222	0.0751431	0.0205221	1.00992	0.978521	FAM47E-STBD1
ENSG00000175175	-0.0646987	0.429586	-0.490163	0.0751838	0.0332122	0.360266	0.978521	PPM1E
ENSG00000179889	0.0371581	1.35141	0.490149	0.075193	0.0190753	1.39122	0.978521	PDXDC1
ENSG00000162664	0.0656335	1.03179	0.489436	0.0756832	0.0337579	1.10211	0.978521	ZNF326
ENSG00000198546	0.065577	0.885993	0.48943	0.0756875	0.0337294	0.956254	0.978521	ZNF511
ENSG00000197302	0.056134	1.1738	0.489136	0.0758895	0.0288952	1.23395	0.978521	ZNF720
ENSG00000165637	-0.0468153	1.67289	-0.488424	0.0763816	0.0241445	1.62273	0.978521	VDAC2
ENSG00000132819	0.0499278	1.12461	0.488014	0.0766667	0.0257782	1.1781	0.978521	RBM38
ENSG00000115183	-0.0523151	0.773846	-0.487888	0.0767541	0.0270199	0.717794	0.978521	TANC1
ENSG00000113194	0.0306325	1.75465	0.487875	0.0767632	0.0158217	1.78747	0.978521	FAF2
ENSG00000106799	0.0417388	0.990554	0.487553	0.0769869	0.0215768	1.03527	0.978521	TGFBR1
ENSG00000130669	0.0404025	1.37534	0.48722	0.0772191	0.0209048	1.41863	0.978521	PAK4
ENSG00000110104	-0.0587566	1.40785	-0.486855	0.0774749	0.0304314	1.3449	0.978521	CCDC86
ENSG00000263276	-0.0589767	0.376797	-0.486322	0.0778481	0.0305892	0.313608	0.978521	AC020978.7
ENSG00000161981	0.0649589	0.969355	0.486252	0.0778973	0.0336983	1.03895	0.978521	SNRNP25
ENSG00000075292	0.0385293	1.28683	0.485687	0.0782951	0.020018	1.32811	0.978521	ZNF638
ENSG00000108384	0.0248785	1.97817	0.485073	0.0787292	0.0129471	2.00482	0.978521	RAD51C
ENSG00000125971	-0.0603877	1.21894	-0.484837	0.078896	0.0314466	1.15424	0.978521	DYNLRB1
ENSG00000167264	-0.0701777	0.898373	-0.48474	0.0789649	0.0365543	0.823183	0.978521	DUS2
ENSG00000135336	0.0360358	0.976421	0.4844	0.0792061	0.0187876	1.01503	0.978521	ORC3
ENSG00000144362	0.0600399	0.358827	0.484271	0.0792982	0.0313133	0.423156	0.978521	PHOSPHO2
ENSG00000115520	-0.0412342	1.56161	-0.484138	0.0793925	0.021513	1.51743	0.978521	COQ10B
ENSG00000106052	-0.0417644	1.32776	-0.484106	0.0794154	0.0217915	1.28301	0.978521	TAX1BP1
ENSG00000075461	0.0909899	0.384213	0.483735	0.0796802	0.0475236	0.481702	0.978521	CACNG4
ENSG00000197927	-0.0756097	0.468084	-0.483368	0.0799423	0.0395297	0.387074	0.978521	C2orf27A
ENSG00000135750	-0.0528508	1.20114	-0.482605	0.0804893	0.027688	1.14451	0.978521	KCNK1
ENSG00000012232	0.0805067	0.58849	0.482539	0.0805374	0.0421843	0.674747	0.978521	EXTL3
ENSG00000164574	0.0855291	0.727223	0.482076	0.0808704	0.044872	0.818862	0.978521	GALNT10
ENSG00000197006	-0.0397851	1.17382	-0.481759	0.0810996	0.0208908	1.1312	0.978521	METTL9
ENSG00000149925	-0.0402693	1.6988	-0.481322	0.0814158	0.02117	1.65566	0.978521	ALDOA
ENSG00000268362	0.0357206	0.736378	0.480511	0.0820049	0.0188199	0.77465	0.978521	AC092279.1
ENSG00000165025	-0.0528814	1.17953	-0.480243	0.0822006	0.0278816	1.12287	0.978521	SYK
ENSG00000105699	-0.0398969	1.45173	-0.480237	0.082205	0.0210359	1.40898	0.978521	LSR
ENSG00000131196	0.0448379	0.645224	0.480134	0.0822798	0.0236476	0.693264	0.978521	NFATC1
ENSG00000110717	-0.0752142	1.03046	-0.47949	0.0827516	0.0397375	0.949871	0.978521	NDUFS8
ENSG00000182831	0.0333307	1.56292	0.479451	0.08278	0.0176113	1.59863	0.978521	C16orf72
ENSG00000076248	0.0445205	1.43778	0.479432	0.0827942	0.023525	1.48548	0.978521	UNG
ENSG00000245532	0.0397288	1.58107	0.47938	0.082832	0.0209959	1.62363	0.978521	NEAT1
ENSG00000130545	-0.0985922	0.553175	-0.478957	0.0831432	0.0521639	0.447541	0.978521	CRB3
ENSG00000279207	0.0862223	0.184656	0.478445	0.0835203	0.0456825	0.277037	0.978521	AC015813.6
ENSG00000196663	0.0351996	0.788959	0.478403	0.0835513	0.0186516	0.826673	0.978521	TECPR2
ENSG00000153767	0.0406413	1.25864	0.478131	0.0837518	0.021551	1.30219	0.978521	GTF2E1
ENSG00000064961	0.0611002	0.935787	0.47772	0.084056	0.0324359	1.00125	0.978521	HMG20B
ENSG00000186073	-0.0744219	0.791192	-0.477707	0.0840656	0.0395093	0.711454	0.978521	C15orf41
ENSG00000172273	-0.0527464	0.980582	-0.477448	0.0842579	0.0280218	0.924068	0.978521	HINFP
ENSG00000235459	0.0991133	0.104127	0.477283	0.0843802	0.0526781	0.21032	0.978521	RPS26P31
ENSG00000130255	-0.0479325	1.36961	-0.476914	0.0846552	0.0255014	1.31825	0.978521	RPL36
ENSG00000154217	-0.0799978	0.895322	-0.476508	0.0849583	0.0426079	0.80961	0.978521	PITPNC1
ENSG00000198625	-0.0316184	1.69042	-0.476118	0.0852499	0.0168583	1.65654	0.978521	MDM4
ENSG00000246705	0.0685399	1.02952	0.476066	0.0852882	0.0365491	1.10296	0.978521	H2AFJ
ENSG00000004866	0.0827531	0.544112	0.475842	0.0854563	0.0441552	0.632776	0.978521	ST7
ENSG00000169764	-0.036324	1.34623	-0.475804	0.0854847	0.0193837	1.30731	0.978521	UGP2
ENSG00000114023	0.0635914	0.739208	0.475625	0.0856194	0.033951	0.807341	0.978521	FAM162A
ENSG00000113396	-0.0654622	0.533911	-0.475606	0.0856338	0.0349516	0.463773	0.978521	SLC27A6
ENSG00000187118	0.070114	0.583764	0.475427	0.0857682	0.0374535	0.658886	0.978521	CMC1
ENSG00000001629	0.0399431	1.43277	0.475302	0.0858617	0.021344	1.47556	0.978521	ANKIB1
ENSG00000167114	0.0643597	0.573267	0.474654	0.0863503	0.0344519	0.642223	0.978521	SLC27A4
ENSG00000214654	0.0658379	0.715154	0.474195	0.0866979	0.0352873	0.785695	0.978521	B3GNT10
ENSG00000006534	0.0640849	0.12324	0.473438	0.0872727	0.0344186	0.191903	0.978521	ALDH3B1
ENSG00000073008	0.0771664	0.311282	0.473421	0.0872853	0.0414462	0.393961	0.978521	PVR
ENSG00000164105	0.0797961	0.473602	0.472983	0.0876192	0.0429098	0.559098	0.978521	SAP30
ENSG00000171130	-0.0761972	0.856462	-0.472807	0.0877536	0.0409941	0.774822	0.978521	ATP6V0E2
ENSG00000143375	0.0701306	0.638374	0.472567	0.0879374	0.0377551	0.713514	0.978521	CGN
ENSG00000196083	-0.0784102	0.519999	-0.472395	0.0880686	0.0422321	0.435988	0.978521	IL1RAP
ENSG00000001461	0.0819003	0.391242	0.472142	0.0882631	0.0441424	0.478992	0.978521	NIPAL3
ENSG00000197013	0.0713094	0.811135	0.471455	0.088791	0.0385062	0.887538	0.978521	ZNF429
ENSG00000151576	0.0643401	1.08497	0.471339	0.0888801	0.0347538	1.15391	0.978521	QTRT2
ENSG00000111605	-0.0411354	1.65161	-0.470493	0.0895343	0.022271	1.60753	0.978521	CPSF6
ENSG00000154114	0.0789735	0.323576	0.470289	0.0896918	0.0427806	0.40819	0.978521	TBCEL
ENSG00000134574	-0.0542283	1.09245	-0.46961	0.09022	0.0294304	1.03435	0.978521	DDB2
ENSG00000025800	0.0394806	1.21685	0.469269	0.0904861	0.0214466	1.25916	0.978521	KPNA6
ENSG00000018699	-0.0664317	0.958889	-0.468678	0.090948	0.0361453	0.887713	0.978521	TTC27
ENSG00000284634	0.0730081	0.474338	0.468565	0.0910364	0.0397358	0.552561	0.978521	AC092821.3
ENSG00000114315	-0.038801	1.54884	-0.468398	0.0911677	0.0211277	1.50727	0.978521	HES1
ENSG00000260280	0.0639523	0.742837	0.467821	0.0916213	0.034878	0.811357	0.978521	SLX1B-SULT1A4
ENSG00000105976	0.0568393	0.659852	0.467723	0.0916977	0.031007	0.720751	0.978521	MET
ENSG00000143093	0.0473754	0.966369	0.467375	0.0919727	0.0258689	1.01713	0.978521	STRIP1
ENSG00000106400	-0.0474872	1.25914	-0.467258	0.0920648	0.0259383	1.20826	0.978521	ZNHIT1
ENSG00000111790	0.0377545	1.30531	0.467219	0.0920955	0.0206243	1.34576	0.978521	FGFR1OP2
ENSG00000124562	-0.049037	1.45913	-0.466616	0.0925729	0.0268319	1.40659	0.978521	SNRPC
ENSG00000139644	0.0316215	1.64545	0.466539	0.0926345	0.0173062	1.67933	0.978521	TMBIM6
ENSG00000160014	0.043048	1.05502	0.466377	0.0927631	0.0235703	1.10114	0.978521	CALM3
ENSG00000039319	0.0734039	0.996357	0.466376	0.0927636	0.0401914	1.075	0.978521	ZFYVE16
ENSG00000183474	0.0525473	1.10261	0.465786	0.0932328	0.0288181	1.15891	0.978521	GTF2H2C
ENSG00000073331	-0.0579961	0.520503	-0.465603	0.093379	0.0318224	0.458364	0.978521	ALPK1
ENSG00000116497	0.0831407	0.67804	0.465428	0.0935185	0.0456411	0.767119	0.978521	S100PBP
ENSG00000204946	-0.0447703	0.841966	-0.465231	0.093676	0.0245905	0.793998	0.978521	ZNF783
ENSG00000168778	0.0508545	0.341125	0.464938	0.0939103	0.0279547	0.395612	0.978521	TCTN2
ENSG00000167107	0.0663034	0.409315	0.464828	0.0939984	0.036458	0.480355	0.978521	ACSF2
ENSG00000058056	0.0522691	1.08096	0.464818	0.0940067	0.0287418	1.13696	0.978521	USP13
ENSG00000134815	0.0504483	0.741643	0.464574	0.0942022	0.0277591	0.795695	0.978521	DHX34
ENSG00000120008	0.0673822	0.736211	0.464481	0.0942772	0.0370865	0.808406	0.978521	WDR11
ENSG00000125991	0.0626112	0.820817	0.464332	0.0943962	0.0344746	0.8879	0.978521	ERGIC3
ENSG00000063601	-0.0598448	1.03434	-0.464285	0.0944345	0.0329557	0.970222	0.978521	MTMR1
ENSG00000164151	0.0546068	1.15822	0.464055	0.0946197	0.0300902	1.21673	0.978521	ICE1
ENSG00000136824	0.0795081	1.1048	0.463857	0.094779	0.0438355	1.18999	0.978521	SMC2
ENSG00000211584	0.0656559	0.721688	0.463658	0.0949392	0.0362181	0.792034	0.978521	SLC48A1
ENSG00000078142	0.0850126	0.46762	0.463623	0.0949675	0.0469004	0.558705	0.978521	PIK3C3
ENSG00000111961	-0.0662635	1.07945	-0.463127	0.0953683	0.0366067	1.00846	0.978521	SASH1
ENSG00000148343	-0.0418886	0.794448	-0.46312	0.0953745	0.0231414	0.749568	0.978521	MIGA2
ENSG00000146828	0.0619724	0.940341	0.463105	0.0953866	0.0342382	1.00674	0.978521	SLC12A9
ENSG00000213465	-0.0399264	1.43904	-0.463043	0.0954365	0.0220621	1.39627	0.978521	ARL2
ENSG00000162972	-0.0709212	1.0379	-0.46284	0.0956015	0.0392108	0.961911	0.978521	MAIP1
ENSG00000130244	0.0935098	0.368751	0.462648	0.0957568	0.0517267	0.46894	0.978521	FAM98C
ENSG00000272047	0.0902484	0.640144	0.462583	0.09581	0.0499316	0.736839	0.978521	GTF2H5
ENSG00000100577	-0.0297478	1.71425	-0.462266	0.0960674	0.0164729	1.68238	0.978521	GSTZ1
ENSG00000150722	0.0551119	0.181129	0.462029	0.0962607	0.0305382	0.240177	0.978521	PPP1R1C
ENSG00000153574	0.0590308	0.930955	0.461414	0.0967623	0.0327651	0.994203	0.978521	RPIA
ENSG00000141556	0.0684521	0.864209	0.460824	0.0972458	0.0380562	0.937551	0.978521	TBCD
ENSG00000110080	0.0403552	1.52752	0.460804	0.097262	0.0224368	1.57076	0.978521	ST3GAL4
ENSG00000067066	-0.087811	0.716559	-0.460435	0.0975658	0.0488712	0.622476	0.978521	SP100
ENSG00000167165	0.0555688	0.0605507	0.459444	0.0983825	0.0310114	0.120089	0.978521	UGT1A6
ENSG00000178764	-0.0473525	1.29944	-0.4594	0.098419	0.0264293	1.2487	0.978521	ZHX2
ENSG00000079616	0.0449452	1.29777	0.459291	0.0985096	0.0250933	1.34592	0.978521	KIF22
ENSG00000142459	0.0542257	0.0404876	0.45843	0.0992245	0.0303467	0.0985865	0.978521	EVI5L
ENSG00000144802	-0.0416942	1.19046	-0.458337	0.0993019	0.0233396	1.14579	0.978521	NFKBIZ
ENSG00000122483	0.0682875	0.409234	0.45816	0.0994487	0.0382447	0.482399	0.978521	CCDC18
ENSG00000204220	-0.0651566	0.35099	-0.457504	0.0999969	0.0365575	0.28118	0.978521	PFDN6
ENSG00000071054	0.0557343	1.04502	0.457183	0.100265	0.0312986	1.10473	0.978521	MAP4K4
ENSG00000144136	0.0406781	1.36994	0.456641	0.10072	0.0228778	1.41353	0.978521	SLC20A1
ENSG00000197714	0.0998609	0.602635	0.455216	0.101924	0.056385	0.709629	0.978521	ZNF460
ENSG00000123358	-0.0849393	2.2249	-0.455147	0.101982	0.0479688	2.1339	0.978521	NR4A1
ENSG00000160336	0.0499007	0.972224	0.45497	0.102133	0.0281949	1.02569	0.978521	ZNF761
ENSG00000166900	-0.0328937	1.34562	-0.454928	0.102168	0.0185877	1.31037	0.978521	STX3
ENSG00000058668	0.051493	0.172428	0.454706	0.102357	0.0291159	0.227599	0.978521	ATP2B4
ENSG00000143153	0.0568845	1.21213	0.454315	0.102689	0.0321993	1.27308	0.978521	ATP1B1
ENSG00000180035	0.0341687	1.45728	0.454116	0.102859	0.0193518	1.49389	0.978521	ZNF48
ENSG00000130340	-0.0531348	0.931319	-0.454095	0.102877	0.0300951	0.874388	0.978521	SNX9
ENSG00000148444	0.0790671	0.764903	0.453858	0.103079	0.0448124	0.849618	0.978521	COMMD3
ENSG00000104047	-0.0321127	1.30622	-0.453656	0.103252	0.0182106	1.27181	0.978521	DTWD1
ENSG00000196422	0.0324773	0.807387	0.453052	0.103769	0.0184482	0.842184	0.978521	PPP1R26
ENSG00000186812	0.096315	0.608317	0.452579	0.104176	0.0547823	0.711512	0.978521	ZNF397
ENSG00000147526	0.0392622	1.42549	0.452561	0.104192	0.0223327	1.46755	0.978521	TACC1
ENSG00000256594	0.0870745	0.64186	0.452549	0.104202	0.0495305	0.735154	0.978521	AC010186.2
ENSG00000183726	-0.0552901	1.16254	-0.45254	0.10421	0.0314514	1.1033	0.978521	TMEM50A
ENSG00000168701	-0.0550603	1.19244	-0.452459	0.104279	0.0313277	1.13344	0.978521	TMEM208
ENSG00000165671	0.0338359	1.80503	0.452409	0.104323	0.0192544	1.84128	0.978521	NSD1
ENSG00000129255	0.0641187	0.735585	0.452406	0.104325	0.0364871	0.804284	0.978521	MPDU1
ENSG00000155792	0.0620531	0.232543	0.452209	0.104495	0.035331	0.299028	0.978521	DEPTOR
ENSG00000214357	0.0595667	0.242514	0.452202	0.104501	0.033916	0.306335	0.978521	NEURL1B
ENSG00000090581	-0.0770184	0.674431	-0.452166	0.104532	0.043857	0.591912	0.978521	GNPTG
ENSG00000149257	0.0486482	1.10286	0.451905	0.104757	0.0277221	1.15498	0.978521	SERPINH1
ENSG00000198727	-0.0251997	4.02568	-0.451706	0.104929	0.0143679	3.99868	0.978521	MT-CYB
ENSG00000128872	0.0586644	0.112816	0.451372	0.105218	0.0334794	0.175671	0.978521	TMOD2
ENSG00000181896	0.0371179	0.814568	0.451274	0.105303	0.0211887	0.854337	0.978521	ZNF101
ENSG00000196865	0.0690333	1.19652	0.451216	0.105354	0.039414	1.27048	0.978521	NHLRC2
ENSG00000117859	-0.0344526	1.02691	-0.451068	0.105482	0.0196785	0.989992	0.978521	OSBPL9
ENSG00000197496	0.0526051	1.18137	0.450558	0.105926	0.0300895	1.23773	0.978521	SLC2A10
ENSG00000139641	-0.0606886	1.08548	-0.449424	0.106916	0.0348231	1.02046	0.978521	ESYT1
ENSG00000102241	-0.0400443	1.28344	-0.449382	0.106953	0.0229801	1.24054	0.978521	HTATSF1
ENSG00000106245	-0.0339474	1.55746	-0.448973	0.107312	0.0195035	1.52109	0.978521	BUD31
ENSG00000176720	0.0484937	1.14549	0.448892	0.107382	0.0278669	1.19744	0.978521	BOK
ENSG00000284024	0.0446173	1.14692	0.448875	0.107397	0.0256406	1.19472	0.978521	HSPA14
ENSG00000168118	-0.0550034	1.22927	-0.44875	0.107507	0.0316203	1.17034	0.978521	RAB4A
ENSG00000047578	0.0551973	0.863646	0.448692	0.107558	0.0317369	0.922786	0.978521	KIAA0556
ENSG00000184110	0.0585152	1.38807	0.448537	0.107695	0.0336592	1.45076	0.978521	EIF3C
ENSG00000146476	0.0419232	1.45216	0.448339	0.107869	0.0241284	1.49707	0.978521	ARMT1
ENSG00000163482	-0.048246	0.703087	-0.447855	0.108297	0.027805	0.651395	0.978521	STK36
ENSG00000166974	0.0615308	0.174251	0.447761	0.10838	0.0354706	0.240177	0.978521	MAPRE2
ENSG00000171109	-0.053659	0.977841	-0.447575	0.108544	0.0309488	0.920349	0.978521	MFN1
ENSG00000176022	0.0347024	0.491868	0.447294	0.108793	0.020031	0.52905	0.978521	B3GALT6
ENSG00000119013	0.0823991	0.782835	0.446371	0.109613	0.0476853	0.87112	0.978521	NDUFB3
ENSG00000054118	0.0365978	1.39107	0.446134	0.109825	0.0211936	1.43029	0.978521	THRAP3
ENSG00000164329	0.0372729	0.998007	0.445549	0.110348	0.02162	1.03794	0.978521	TENT2
ENSG00000043143	0.061395	1.30455	0.445203	0.110658	0.0356464	1.37033	0.978521	JADE2
ENSG00000198356	0.04736	1.25444	0.445135	0.110719	0.0275028	1.30518	0.978521	ASNA1
ENSG00000177728	0.0412816	0.631376	0.445015	0.110827	0.0239811	0.675606	0.978521	TMEM94
ENSG00000133678	0.062657	0.6389	0.444911	0.11092	0.0364089	0.706033	0.978521	TMEM254
ENSG00000171456	-0.0400203	1.30314	-0.444857	0.110968	0.0232586	1.26026	0.978521	ASXL1
ENSG00000167257	-0.0586825	0.797731	-0.44475	0.111065	0.0341148	0.734857	0.978521	RNF214
ENSG00000151498	0.0855219	0.424222	0.444531	0.111262	0.0497483	0.515852	0.978521	ACAD8
ENSG00000155636	0.0901282	0.463653	0.443886	0.111843	0.0525226	0.560219	0.978521	RBM45
ENSG00000184445	0.0587151	0.89596	0.443812	0.11191	0.0342236	0.958869	0.978521	KNTC1
ENSG00000188092	0.0544101	1.04204	0.443229	0.112439	0.0317663	1.10034	0.978521	GPR89B
ENSG00000197008	0.0375719	1.0368	0.442961	0.112681	0.0219521	1.07706	0.978521	ZNF138
ENSG00000144741	-0.0721316	0.929042	-0.442775	0.112851	0.0421664	0.851758	0.978521	SLC25A26
ENSG00000176783	0.0471028	0.927699	0.442146	0.113423	0.0275838	0.978167	0.978521	RUFY1
ENSG00000138085	0.0551329	1.12051	0.442087	0.113477	0.0322917	1.17958	0.978521	ATRAID
ENSG00000204104	0.069799	0.532195	0.441941	0.113611	0.0408985	0.60698	0.978521	TRAF3IP1
ENSG00000022976	0.0344593	0.723711	0.44184	0.113703	0.0201971	0.760632	0.978521	ZNF839
ENSG00000163444	-0.0586062	1.20711	-0.441739	0.113795	0.0343597	1.14432	0.978521	TMEM183A
ENSG00000129484	-0.0343484	1.44508	-0.441593	0.113929	0.0201461	1.40828	0.978521	PARP2
ENSG00000118900	0.0501517	0.970182	0.441508	0.114006	0.0294221	1.02392	0.978521	UBN1
ENSG00000147471	-0.0640736	1.07915	-0.441496	0.114017	0.0375908	1.0105	0.978521	PLPBP
ENSG00000119820	0.0404303	1.11251	0.44134	0.114161	0.0237301	1.15583	0.978521	YIPF4
ENSG00000214106	0.0573504	0.114224	0.441262	0.114232	0.0336686	0.175671	0.978521	PAXIP1-AS2
ENSG00000226084	-0.0494712	0.943023	-0.441074	0.114405	0.0290583	0.890018	0.978521	AC113935.1
ENSG00000119048	-0.0266554	1.37303	-0.440895	0.114569	0.0156647	1.34447	0.978521	UBE2B
ENSG00000076067	0.0581866	0.0861701	0.440488	0.114943	0.034234	0.148513	0.978521	RBMS2
ENSG00000253438	-0.0572137	0.58958	-0.440355	0.115065	0.0336742	0.528279	0.978521	PCAT1
ENSG00000210164	0.0586661	0.215055	0.440247	0.115165	0.0345395	0.277911	0.978521	MT-TG
ENSG00000102879	0.0757824	0.465887	0.440243	0.115169	0.0446173	0.547082	0.978521	CORO1A
ENSG00000133114	0.0928018	0.543486	0.440004	0.115389	0.0546744	0.642916	0.978521	GPALPP1
ENSG00000143190	0.0528619	0.910978	0.439818	0.115561	0.03116	0.967616	0.978521	POU2F1
ENSG00000075785	-0.029129	1.73207	-0.439138	0.11619	0.0172034	1.70086	0.978521	RAB7A
ENSG00000225339	0.0579966	0.0883758	0.438931	0.116382	0.0342723	0.150515	0.978521	AL354740.1
ENSG00000157734	-0.0455958	0.267528	-0.438886	0.116424	0.0269476	0.218675	0.978521	SNX22
ENSG00000204323	0.0461849	1.19466	0.438874	0.116435	0.0272968	1.24414	0.978521	SMIM5
ENSG00000150995	0.0660372	0.256698	0.438805	0.116499	0.0390377	0.327452	0.978521	ITPR1
ENSG00000099804	-0.0419969	1.0413	-0.438564	0.116724	0.0248432	0.996302	0.978521	CDC34
ENSG00000124574	0.0754183	0.391506	0.438457	0.116823	0.0446271	0.472311	0.978521	ABCC10
ENSG00000285864	0.0455418	0.234387	0.438432	0.116846	0.0269502	0.283182	0.978521	AP000593.4
ENSG00000165731	-0.0421998	0.969282	-0.43837	0.116904	0.024977	0.924068	0.978521	RET
ENSG00000162300	-0.0615535	0.999234	-0.438076	0.117179	0.0364622	0.933284	0.978521	ZFPL1
ENSG00000050327	-0.0372113	1.20295	-0.437417	0.117794	0.0220838	1.16308	0.978521	ARHGEF5
ENSG00000285396	-0.046334	0.659542	-0.436552	0.118606	0.0275652	0.609898	0.978521	AC012476.1
ENSG00000182220	-0.0434195	1.15124	-0.436545	0.118612	0.0258318	1.10471	0.978521	ATP6AP2
ENSG00000075790	-0.0272861	1.37439	-0.436413	0.118737	0.0162395	1.34516	0.978521	BCAP29
ENSG00000116691	0.0745792	0.335592	0.43637	0.118777	0.0443917	0.415498	0.978521	MIIP
ENSG00000101752	0.0424373	0.8863	0.436107	0.119025	0.0252788	0.931768	0.978521	MIB1
ENSG00000169964	0.0453034	0.170136	0.436072	0.119058	0.0269887	0.218675	0.978521	TMEM42
ENSG00000242294	0.051883	0.243439	0.435787	0.119326	0.0309333	0.299028	0.978521	STAG3L5P
ENSG00000088970	-0.0451808	1.00725	-0.435382	0.119709	0.0269683	0.958841	0.978521	KIZ
ENSG00000163872	0.0613262	1.04264	0.435375	0.119716	0.0366061	1.10835	0.978521	YEATS2
ENSG00000107882	0.0476299	0.59446	0.43518	0.119901	0.0284465	0.645492	0.978521	SUFU
ENSG00000182704	-0.0215334	2.03936	-0.434942	0.120127	0.0128693	2.01629	0.978521	TSKU
ENSG00000161671	0.0534795	0.890355	0.434847	0.120216	0.0319702	0.947654	0.978521	EMC10
ENSG00000131778	-0.0548005	0.998307	-0.434651	0.120403	0.0327782	0.939592	0.978521	CHD1L
ENSG00000160785	-0.0358797	1.483	-0.434569	0.120481	0.0214659	1.44456	0.978521	SLC25A44
ENSG00000112531	0.043985	1.13509	0.434318	0.120719	0.0263339	1.18222	0.978521	QKI
ENSG00000160551	0.0456139	1.43808	0.434136	0.120893	0.0273233	1.48695	0.978521	TAOK1
ENSG00000065526	0.0377275	1.56246	0.433692	0.121316	0.0226277	1.60288	0.978521	SPEN
ENSG00000119139	0.0505033	0.781189	0.433626	0.121379	0.0302959	0.8353	0.978521	TJP2
ENSG00000163006	0.0598231	0.584133	0.432849	0.122123	0.0359659	0.648229	0.978521	CCDC138
ENSG00000117408	0.0786951	0.390768	0.432097	0.122846	0.0474132	0.475084	0.978521	IPO13
ENSG00000140995	0.0655669	0.678356	0.431878	0.123058	0.0395282	0.748606	0.978521	DEF8
ENSG00000065060	0.0645914	0.672421	0.43145	0.12347	0.0389875	0.741626	0.978521	UHRF1BP1
ENSG00000213160	0.069271	0.649732	0.430901	0.124002	0.0418777	0.723951	0.978521	KLHL23
ENSG00000120675	-0.0644662	1.11672	-0.43083	0.124071	0.0389808	1.04765	0.978521	DNAJC15
ENSG00000132024	0.0803582	0.697716	0.430827	0.124074	0.0485907	0.783814	0.978521	CC2D1A
ENSG00000269958	0.0499168	0.202541	0.430457	0.124432	0.0302153	0.256024	0.978521	AL049840.4
ENSG00000177873	0.0630777	0.476892	0.430207	0.124676	0.0382091	0.544476	0.978521	ZNF619
ENSG00000171206	0.0719252	0.848091	0.429698	0.125171	0.0436317	0.925154	0.978521	TRIM8
ENSG00000105793	0.0442013	1.36781	0.429286	0.125574	0.0268452	1.41517	0.978521	GTPBP10
ENSG00000132196	0.0534716	0.983582	0.429079	0.125776	0.0324946	1.04087	0.978521	HSD17B7
ENSG00000116786	0.0671485	0.611631	0.428901	0.12595	0.0408267	0.683576	0.978521	PLEKHM2
ENSG00000275740	0.0377839	0.810865	0.428672	0.126175	0.0229879	0.851348	0.978521	AC091959.3
ENSG00000109756	0.0450789	0.697469	0.428578	0.126267	0.0274336	0.745768	0.978521	RAPGEF2
ENSG00000136938	0.0236077	1.85186	0.428575	0.12627	0.014367	1.87715	0.978521	ANP32B
ENSG00000143258	-0.054083	0.806414	-0.428559	0.126286	0.032915	0.748468	0.978521	USP21
ENSG00000179134	0.0494583	0.862545	0.428226	0.126614	0.0301291	0.915537	0.978521	SAMD4B
ENSG00000163293	-0.0276876	1.19482	-0.428223	0.126616	0.0168669	1.16516	0.978521	NIPAL1
ENSG00000205730	0.0462643	1.10288	0.428189	0.12665	0.0281864	1.15245	0.978521	ITPRIPL2
ENSG00000140564	0.0489315	0.891391	0.42814	0.126698	0.0298155	0.943817	0.978521	FURIN
ENSG00000254685	0.0519116	0.257988	0.428064	0.126773	0.0316383	0.313608	0.978521	FPGT
ENSG00000241484	-0.0459162	0.758162	-0.427901	0.126933	0.0279973	0.708966	0.978521	ARHGAP8
ENSG00000122958	-0.0473572	1.22708	-0.427444	0.127383	0.0289137	1.17634	0.978521	VPS26A
ENSG00000240036	0.0955192	0.207262	0.427029	0.127793	0.0583882	0.309604	0.978521	AC104563.1
ENSG00000198211	0.0408183	1.15653	0.426739	0.12808	0.0249718	1.20026	0.978521	AC092143.1
ENSG00000166685	0.0756269	0.533163	0.426734	0.128086	0.0462677	0.614192	0.978521	COG1
ENSG00000136108	-0.0266138	1.71332	-0.426317	0.128499	0.0163015	1.6848	0.978521	CKAP2
ENSG00000154305	0.0636178	0.677037	0.42573	0.129083	0.0390328	0.745199	0.978521	MIA3
ENSG00000171703	0.0808738	0.178683	0.425601	0.129212	0.0496387	0.265333	0.978521	TCEA2
ENSG00000136280	-0.0475601	1.27417	-0.425127	0.129685	0.0292312	1.22321	0.978521	CCM2
ENSG00000210082	-0.045225	4.31192	-0.424906	0.129905	0.0278136	4.26347	0.978521	MT-RNR2
ENSG00000197601	-0.0547836	1.13681	-0.424611	0.130201	0.0337207	1.07811	0.978521	FAR1
ENSG00000111875	0.0514927	1.33862	0.424327	0.130485	0.031721	1.39379	0.978521	ASF1A
ENSG00000168906	-0.020363	2.08352	-0.424126	0.130687	0.0125515	2.0617	0.978521	MAT2A
ENSG00000156026	-0.0447502	1.2196	-0.423952	0.130862	0.0275972	1.17165	0.978521	MCU
ENSG00000204406	0.0690791	0.696911	0.423793	0.131022	0.0426202	0.770924	0.978521	MBD5
ENSG00000156599	-0.0650357	1.18894	-0.423536	0.131281	0.0401551	1.11926	0.978521	ZDHHC5
ENSG00000205336	0.068573	1.06917	0.423374	0.131444	0.0423589	1.14265	0.978521	ADGRG1
ENSG00000142197	0.0450042	1.29422	0.42312	0.131701	0.0278204	1.34244	0.978521	DOP1B
ENSG00000122026	0.0414708	1.63711	0.422761	0.132063	0.0256626	1.68154	0.978521	RPL21
ENSG00000173193	0.0302941	0.812987	0.422598	0.132228	0.0187551	0.845445	0.978521	PARP14
ENSG00000121039	0.0813506	0.256523	0.422551	0.132275	0.050371	0.343684	0.978521	RDH10
ENSG00000181026	-0.0248767	1.85769	-0.42248	0.132348	0.0154065	1.83104	0.978521	AEN
ENSG00000101773	-0.0473267	1.34051	-0.42247	0.132358	0.0293109	1.2898	0.978521	RBBP8
ENSG00000143554	0.0692436	0.445165	0.422327	0.132503	0.0429024	0.519355	0.978521	SLC27A3
ENSG00000139793	0.0742682	0.736548	0.42228	0.13255	0.0460217	0.816121	0.978521	MBNL2
ENSG00000172262	0.0276299	1.53317	0.422186	0.132645	0.017126	1.56277	0.978521	ZNF131
ENSG00000038274	-0.0407377	1.41063	-0.421729	0.133109	0.025284	1.36698	0.978521	MAT2B
ENSG00000162073	0.0537694	0.934104	0.421679	0.133161	0.033377	0.991714	0.978521	PAQR4
ENSG00000175470	-0.0470769	1.09429	-0.421594	0.133247	0.0292299	1.04385	0.978521	PPP2R2D
ENSG00000184517	-0.0267422	1.72444	-0.421464	0.133379	0.0166104	1.69578	0.978521	ZFP1
ENSG00000180233	0.0769462	0.320092	0.421428	0.133416	0.0477985	0.402535	0.978521	ZNRF2
ENSG00000108175	0.0335547	1.7347	0.421316	0.13353	0.0208507	1.77065	0.978521	ZMIZ1
ENSG00000135912	0.0836039	0.910671	0.421035	0.133816	0.0519931	1.00025	0.978521	TTLL4
ENSG00000139437	-0.057436	0.565047	-0.420805	0.134052	0.0357432	0.503508	0.978521	TCHP
ENSG00000136868	0.041637	1.29859	0.420711	0.134147	0.0259182	1.3432	0.978521	SLC31A1
ENSG00000165568	0.0594493	0.224268	0.420599	0.134262	0.037018	0.287964	0.978521	AKR1E2
ENSG00000154727	0.0388025	0.833423	0.420589	0.134273	0.0241624	0.874997	0.978521	GABPA
ENSG00000165704	0.0596319	1.15035	0.420582	0.134279	0.0371335	1.21424	0.978521	HPRT1
ENSG00000169876	0.0635018	0.0216247	0.420296	0.134572	0.039576	0.0896623	0.978521	MUC17
ENSG00000066027	-0.0548607	1.05468	-0.42016	0.134711	0.0342042	0.995902	0.978521	PPP2R5A
ENSG00000148835	0.053778	0.711608	0.420137	0.134735	0.0335314	0.769227	0.978521	TAF5
ENSG00000120437	-0.0486256	1.32188	-0.420015	0.13486	0.0303294	1.26978	0.978521	ACAT2
ENSG00000164338	0.0437006	1.31824	0.419948	0.134929	0.0272628	1.36507	0.978521	UTP15
ENSG00000166710	-0.0369602	1.55641	-0.41986	0.135019	0.0230637	1.51681	0.978521	B2M
ENSG00000166266	0.0910114	0.787845	0.419708	0.135175	0.0568173	0.885357	0.978521	CUL5
ENSG00000165476	-0.0358241	1.20166	-0.419416	0.135476	0.0223835	1.16328	0.978521	REEP3
ENSG00000140450	0.0325642	1.5177	0.419347	0.135546	0.0203507	1.5526	0.978521	ARRDC4
ENSG00000103064	0.0356249	0.914177	0.418409	0.136514	0.022324	0.952346	0.978521	SLC7A6
ENSG00000155463	0.0458479	1.24706	0.418406	0.136518	0.0287304	1.29618	0.978521	OXA1L
ENSG00000144306	0.0704821	0.420196	0.418078	0.136857	0.0442092	0.495712	0.978521	SCRN3
ENSG00000285043	-0.035799	1.57138	-0.41807	0.136866	0.0224551	1.53302	0.978521	AC093512.2
ENSG00000175224	0.0358708	1.20348	0.417827	0.137117	0.022516	1.24191	0.978521	ATG13
ENSG00000109572	0.0431452	0.888488	0.417592	0.137361	0.0271006	0.934715	0.978521	CLCN3
ENSG00000219928	0.0525662	0.0276856	0.417403	0.137557	0.0330362	0.0840065	0.978521	AL161787.1
ENSG00000114742	-0.0426262	0.779639	-0.417386	0.137574	0.0267906	0.733968	0.978521	WDR48
ENSG00000232388	-0.0513277	1.1933	-0.417373	0.137589	0.0322608	1.13831	0.978521	SMIM26
ENSG00000104312	0.048128	1.23884	0.417343	0.13762	0.0302523	1.2904	0.978521	RIPK2
ENSG00000117411	0.0784642	0.297699	0.417279	0.137687	0.0493302	0.381768	0.978521	B4GALT2
ENSG00000203780	0.0509785	0.256986	0.417184	0.137785	0.0320588	0.311606	0.978521	FANK1
ENSG00000115539	-0.0721162	1.06725	-0.417153	0.137817	0.0453558	0.989984	0.978521	PDCL3
ENSG00000116871	0.089155	0.58448	0.417111	0.137861	0.0560788	0.680003	0.978521	MAP7D1
ENSG00000187193	0.0641556	0.957034	0.416654	0.138337	0.0404076	1.02577	0.978521	MT1X
ENSG00000155876	0.036194	1.22101	0.416264	0.138744	0.0228222	1.25979	0.978521	RRAGA
ENSG00000186350	0.0409649	1.24804	0.416048	0.138971	0.0258467	1.29193	0.978521	RXRA
ENSG00000285399	0.0617968	0.329402	0.416009	0.139012	0.0389951	0.395612	0.978521	AC104162.2
ENSG00000121749	0.0382041	0.916128	0.415899	0.139127	0.0241152	0.957061	0.978521	TBC1D15
ENSG00000121716	0.0461954	1.04906	0.415655	0.139382	0.0291802	1.09856	0.978521	PILRB
ENSG00000153015	0.0770004	0.822382	0.415535	0.139508	0.0486558	0.904882	0.978521	CWC27
ENSG00000156931	-0.036802	1.08014	-0.415384	0.139667	0.023265	1.04071	0.978521	VPS8
ENSG00000115419	0.0425959	0.868967	0.41489	0.140186	0.0269665	0.914605	0.978521	GLS
ENSG00000166225	-0.0284538	1.72354	-0.414713	0.140373	0.0180228	1.69305	0.978521	FRS2
ENSG00000173218	0.0219673	1.88844	0.414692	0.140395	0.013915	1.91198	0.978521	VANGL1
ENSG00000210049	-0.0629658	0.810806	-0.414654	0.140434	0.0398896	0.743343	0.978521	MT-TF
ENSG00000188266	0.0679867	0.437449	0.414592	0.140499	0.0430781	0.510292	0.978521	HYKK
ENSG00000278828	0.0981391	0.645381	0.41457	0.140523	0.0621876	0.75053	0.978521	HIST1H3H
ENSG00000173598	-0.0407291	1.32074	-0.414341	0.140764	0.0258259	1.2771	0.978521	NUDT4
ENSG00000139192	0.0741065	0.5122	0.414158	0.140958	0.0470152	0.5916	0.978521	TAPBPL
ENSG00000122484	-0.0291419	0.850885	-0.414097	0.141022	0.0184917	0.819662	0.978521	RPAP2
ENSG00000079739	0.0515794	0.197492	0.414049	0.141073	0.0327338	0.252755	0.978521	PGM1
ENSG00000104213	-0.0427359	0.896272	-0.413918	0.141211	0.0271318	0.850484	0.978521	PDGFRL
ENSG00000130204	-0.0454519	1.35565	-0.413914	0.141216	0.0288564	1.30695	0.978521	TOMM40
ENSG00000196704	0.0620438	1.09094	0.413835	0.1413	0.0393995	1.15741	0.978521	AMZ2
ENSG00000135040	0.0378293	1.08563	0.413596	0.141552	0.0240393	1.12616	0.978521	NAA35
ENSG00000152117	0.0642808	0.903027	0.413253	0.141916	0.0408893	0.971899	0.978521	AC073869.1
ENSG00000167964	0.0547473	0.371805	0.41318	0.141994	0.0348325	0.430463	0.978521	RAB26
ENSG00000119397	0.0603777	0.692104	0.412916	0.142274	0.0384443	0.756794	0.978521	CNTRL
ENSG00000101745	0.0406877	1.29726	0.412709	0.142494	0.0259227	1.34085	0.978521	ANKRD12
ENSG00000087338	0.0864105	0.542326	0.412639	0.142569	0.0550647	0.634908	0.978521	GMCL1
ENSG00000125304	0.0578718	0.930618	0.412328	0.142901	0.0369122	0.992624	0.978521	TM9SF2
ENSG00000125637	0.0834463	0.608766	0.412089	0.143155	0.0532614	0.698173	0.978521	PSD4
ENSG00000103253	0.0541227	0.271851	0.412081	0.143164	0.0345458	0.32984	0.978521	HAGHL
ENSG00000164951	0.0365016	0.917224	0.411971	0.143282	0.023306	0.956333	0.978521	PDP1
ENSG00000162772	-0.0336783	1.36875	-0.411889	0.143369	0.0215084	1.33267	0.978521	ATF3
ENSG00000243716	0.0483751	0.675913	0.411857	0.143403	0.0308973	0.727743	0.978521	NPIPB5
ENSG00000140829	0.0572574	0.98631	0.411609	0.143668	0.0365971	1.04766	0.978521	DHX38
ENSG00000138642	0.0686049	0.268038	0.411216	0.144089	0.0439005	0.341544	0.978521	HERC6
ENSG00000198015	-0.0451876	1.58853	-0.411147	0.144163	0.0289215	1.54012	0.978521	MRPL42
ENSG00000138134	0.047639	0.303954	0.410945	0.14438	0.0305086	0.354996	0.978521	STAMBPL1
ENSG00000101849	0.0435573	1.1402	0.410664	0.144681	0.0279175	1.18686	0.978521	TBL1X
ENSG00000048140	-0.0650637	1.17706	-0.410283	0.145091	0.0417483	1.10734	0.978521	TSPAN17
ENSG00000227627	0.0460941	0.212293	0.409417	0.146027	0.0296517	0.261679	0.978521	AL080276.2
ENSG00000168228	-0.0502001	0.384754	-0.409042	0.146432	0.0323285	0.330968	0.978521	ZCCHC4
ENSG00000127328	0.0409099	1.13289	0.408873	0.146616	0.0263588	1.17672	0.978521	RAB3IP
ENSG00000198198	0.0533662	0.342473	0.408697	0.146806	0.0344023	0.399651	0.978521	SZT2
ENSG00000180376	0.0781807	0.572284	0.408638	0.146871	0.0504076	0.656049	0.978521	CCDC66
ENSG00000102543	0.0499291	0.258111	0.408596	0.146917	0.0321962	0.311606	0.978521	CDADC1
ENSG00000148356	0.0633434	0.63686	0.408412	0.147116	0.0408683	0.704728	0.978521	LRSAM1
ENSG00000139083	0.0460688	0.582857	0.408387	0.147143	0.0297251	0.632217	0.978521	ETV6
ENSG00000108010	0.0398995	1.09408	0.408184	0.147364	0.0257599	1.13683	0.978521	GLRX3
ENSG00000186501	-0.0539432	0.924636	-0.408025	0.147537	0.034843	0.86684	0.978521	TMEM222
ENSG00000258947	0.0404929	1.21263	0.407656	0.14794	0.0261836	1.25601	0.978521	TUBB3
ENSG00000125821	-0.051545	1.3627	-0.407531	0.148076	0.0333424	1.30747	0.978521	DTD1
ENSG00000153179	-0.0433565	1.25842	-0.407431	0.148185	0.0280539	1.21197	0.978521	RASSF3
ENSG00000262633	-0.0630392	0.664235	-0.407224	0.148412	0.0408144	0.596693	0.978521	AC005670.2
ENSG00000047644	0.0495848	0.992151	0.407091	0.148556	0.0321159	1.04528	0.978521	WWC3
ENSG00000160688	0.0383076	1.44991	0.406734	0.148948	0.0248379	1.49095	0.978521	FLAD1
ENSG00000178904	0.0551739	0.736396	0.406536	0.149165	0.0357946	0.795511	0.978521	DPY19L3
ENSG00000254087	0.0492836	0.260804	0.406393	0.149322	0.0319866	0.313608	0.978521	LYN
ENSG00000248663	0.050416	0.307515	0.406318	0.149404	0.0327288	0.361532	0.978521	LINC00992
ENSG00000095787	-0.0301975	1.91027	-0.405898	0.149866	0.0196278	1.87792	0.978521	WAC
ENSG00000250802	0.0745509	0.507501	0.405759	0.150019	0.0484764	0.587377	0.978521	ZBED3-AS1
ENSG00000131037	0.0770378	0.184059	0.405458	0.15035	0.050138	0.2666	0.978521	EPS8L1
ENSG00000149313	0.0796484	0.852396	0.405399	0.150415	0.0518461	0.937734	0.978521	AASDHPPT
ENSG00000005022	-0.024173	2.20469	-0.405339	0.150481	0.0157379	2.17879	0.978521	SLC25A5
ENSG00000134265	-0.0352953	1.20828	-0.40507	0.150778	0.0229973	1.17046	0.978521	NAPG
ENSG00000069849	0.0332233	1.25539	0.405003	0.150853	0.0216516	1.29098	0.978521	ATP1B3
ENSG00000136807	0.0431603	1.23029	0.404946	0.150916	0.0281323	1.27654	0.978521	CDK9
ENSG00000158092	-0.0440614	1.33722	-0.404866	0.151005	0.0287264	1.29001	0.978521	NCK1
ENSG00000138758	0.0631617	1.0218	0.404851	0.151021	0.0411809	1.08947	0.978521	SEPT11
ENSG00000235954	-0.0437294	0.244026	-0.404608	0.15129	0.0285317	0.197173	0.978521	TTC28-AS1
ENSG00000149100	0.0261213	1.605	0.404514	0.151394	0.0170478	1.63298	0.978521	EIF3M
ENSG00000175606	-0.0345652	1.42825	-0.404494	0.151417	0.0225601	1.39122	0.978521	TMEM70
ENSG00000132964	0.0508568	0.955275	0.404302	0.151629	0.0332121	1.00976	0.978521	CDK8
ENSG00000054654	0.0439874	1.19058	0.404244	0.151694	0.0287309	1.23771	0.978521	SYNE2
ENSG00000111912	-0.0366219	1.32351	-0.40417	0.151776	0.0239253	1.28427	0.978521	NCOA7
ENSG00000268471	0.0606635	0.242467	0.403873	0.152105	0.0396666	0.307464	0.978521	MIR4453HG
ENSG00000173486	0.0226786	1.97688	0.403492	0.152529	0.0148458	2.00118	0.978521	FKBP2
ENSG00000131652	0.0606418	0.635962	0.403373	0.152662	0.0397112	0.700936	0.978521	THOC6
ENSG00000155621	0.0465072	0.537651	0.403227	0.152824	0.0304683	0.58748	0.978521	C9orf85
ENSG00000103266	-0.0728179	0.842562	-0.403111	0.152954	0.0477217	0.764543	0.978521	STUB1
ENSG00000265303	0.0408647	0.0978072	0.403102	0.152964	0.0267816	0.141591	0.978521	AC099850.2
ENSG00000197713	-0.0608465	1.13467	-0.403093	0.152974	0.0398782	1.06948	0.978521	RPE
ENSG00000105993	0.0302244	1.56752	0.403084	0.152984	0.0198093	1.59991	0.978521	DNAJB6
ENSG00000173214	0.0613976	0.47733	0.402939	0.153146	0.0402579	0.543113	0.978521	MFSD4B
ENSG00000132170	0.0426354	0.5041	0.402662	0.153455	0.0279786	0.549781	0.978521	PPARG
ENSG00000152242	-0.0337544	1.2466	-0.402592	0.153533	0.0221552	1.21044	0.978521	C18orf25
ENSG00000104356	-0.0348639	1.2382	-0.402483	0.153655	0.0228908	1.20084	0.978521	POP1
ENSG00000170430	0.0700347	0.775652	0.40245	0.153692	0.0459877	0.85069	0.978521	MGMT
ENSG00000124104	0.061973	0.710573	0.401885	0.154325	0.0407623	0.776973	0.978521	SNX21
ENSG00000037749	0.0618269	0.735677	0.401765	0.15446	0.0406807	0.80192	0.978521	MFAP3
ENSG00000121057	0.053419	1.29234	0.401497	0.154761	0.0351765	1.34957	0.978521	AKAP1
ENSG00000185596	0.0423681	0.875267	0.401426	0.15484	0.0279053	0.920661	0.978521	WASH3P
ENSG00000188677	0.0579188	0.382217	0.40135	0.154926	0.0381563	0.444272	0.978521	PARVB
ENSG00000274070	0.0387599	0.057058	0.401149	0.155152	0.0255498	0.0985865	0.978521	CASTOR2
ENSG00000279738	-0.0351687	1.23416	-0.400875	0.155461	0.0232015	1.19647	0.978521	AL022311.1
ENSG00000060749	0.0359095	1.23261	0.4008	0.155546	0.0236954	1.27108	0.978521	QSER1
ENSG00000160703	0.0514545	0.520935	0.400589	0.155784	0.0339744	0.576065	0.978521	NLRX1
ENSG00000132359	0.0506979	1.06065	0.400464	0.155925	0.0334873	1.11497	0.978521	RAP1GAP2
ENSG00000113356	0.0506458	0.50244	0.400239	0.15618	0.0334753	0.556703	0.978521	POLR3G
ENSG00000152127	0.0600816	0.803775	0.39993	0.156529	0.0397486	0.868149	0.978521	MGAT5
ENSG00000014216	0.0623379	0.790563	0.399859	0.156609	0.0412499	0.857353	0.978521	CAPN1
ENSG00000105223	0.0885754	0.471282	0.399602	0.156901	0.0586566	0.566184	0.978521	PLD3
ENSG00000205542	0.0522373	1.41862	0.399349	0.157188	0.0346188	1.47459	0.978521	TMSB4X
ENSG00000066455	0.0380911	1.35225	0.399032	0.157548	0.0252676	1.39306	0.978521	GOLGA5
ENSG00000111142	-0.0340919	1.58636	-0.398667	0.157963	0.0226394	1.54983	0.978521	METAP2
ENSG00000180769	-0.0677198	0.328581	-0.398262	0.158425	0.045025	0.256024	0.978521	WDFY3-AS2
ENSG00000188368	-0.0676897	0.248196	-0.397991	0.158735	0.0450414	0.175671	0.978521	PRR19
ENSG00000032219	0.0804126	1.03127	0.39789	0.15885	0.0535235	1.11742	0.978521	ARID4A
ENSG00000163535	0.0375636	1.23172	0.397789	0.158966	0.0250103	1.27197	0.978521	SGO2
ENSG00000197077	0.0317502	1.10066	0.397736	0.159026	0.021143	1.13467	0.978521	KIAA1671
ENSG00000011009	-0.0592149	0.854181	-0.397617	0.159163	0.0394463	0.790736	0.978521	LYPLA2
ENSG00000249590	-0.0333621	0.840618	-0.397403	0.159408	0.0222385	0.804873	0.978521	AC004832.3
ENSG00000243989	0.0496738	0.227958	0.397364	0.159453	0.0331155	0.28118	0.978521	ACY1
ENSG00000113734	0.0322473	1.25448	0.397334	0.159487	0.0214999	1.28903	0.978521	BNIP1
ENSG00000241506	-0.0520895	0.972215	-0.397262	0.15957	0.0347365	0.916405	0.978521	PSMC1P1
ENSG00000139410	0.0422333	0.67392	0.397229	0.159607	0.0281666	0.71917	0.978521	SDSL
ENSG00000029364	0.0580673	1.02243	0.397202	0.159639	0.0387298	1.08464	0.978521	SLC39A9
ENSG00000064999	0.0537229	0.821496	0.397128	0.159724	0.0358401	0.879057	0.978521	ANKS1A
ENSG00000188157	0.0709271	0.889324	0.396692	0.160224	0.0473792	0.965317	0.978521	AGRN
ENSG00000107341	-0.0359314	1.27814	-0.396653	0.160269	0.024005	1.23964	0.978521	UBE2R2
ENSG00000115368	0.05754	1.08524	0.396427	0.160529	0.0384671	1.14689	0.978521	WDR75
ENSG00000171724	0.0353503	0.0911375	0.395695	0.161373	0.0236845	0.129013	0.978521	VAT1L
ENSG00000197024	-0.0276025	1.60792	-0.395692	0.161377	0.0184938	1.57834	0.978521	ZNF398
ENSG00000198001	0.0877708	0.430585	0.395683	0.161387	0.0588082	0.524625	0.978521	IRAK4
ENSG00000139531	0.0985321	0.698451	0.395466	0.161638	0.0660613	0.804022	0.978521	SUOX
ENSG00000116266	0.0325739	1.01208	0.395449	0.161658	0.0218405	1.04698	0.978521	STXBP3
ENSG00000075420	0.0365371	1.5254	0.395382	0.161735	0.0245027	1.56454	0.978521	FNDC3B
ENSG00000086666	-0.034663	1.38006	-0.395379	0.161739	0.0232461	1.34292	0.978521	ZFAND6
ENSG00000249684	0.0463989	0.0525271	0.395203	0.161942	0.031133	0.10224	0.978521	AC106795.2
ENSG00000100744	-0.0315412	1.57746	-0.395201	0.161945	0.0211638	1.54366	0.978521	GSKIP
ENSG00000223572	-0.0721995	0.264732	-0.394887	0.162308	0.0484907	0.187375	0.978521	CKMT1A
ENSG00000102221	-0.0513959	1.05886	-0.394464	0.1628	0.0345624	1.00379	0.978521	JADE3
ENSG00000197724	-0.0257858	1.16847	-0.394336	0.162948	0.0173469	1.14084	0.978521	PHF2
ENSG00000106479	0.0539678	0.0351081	0.394066	0.163263	0.0363354	0.0929307	0.978521	ZNF862
ENSG00000125484	0.0245884	1.77695	0.394016	0.163321	0.0165573	1.8033	0.978521	GTF3C4
ENSG00000159884	-0.0439387	0.201246	-0.393645	0.163753	0.0296205	0.154169	0.978521	CCDC107
ENSG00000148700	0.0593214	0.262627	0.39363	0.163771	0.0399922	0.326186	0.978521	ADD3
ENSG00000137714	-0.0540686	1.08594	-0.393561	0.163851	0.0364584	1.02801	0.978521	FDX1
ENSG00000234062	-0.0379875	0.139287	-0.393154	0.164326	0.0256463	0.0985865	0.978521	AL390879.1
ENSG00000186919	-0.0379875	0.139287	-0.393154	0.164326	0.0256463	0.0985865	0.978521	ZACN
ENSG00000109111	0.048455	1.12248	0.39291	0.164613	0.0327374	1.17439	0.978521	SUPT6H
ENSG00000204920	0.0402077	0.249026	0.392859	0.164672	0.0271694	0.292106	0.978521	ZNF155
ENSG00000182541	0.0302608	1.18434	0.392636	0.164933	0.0204618	1.21676	0.978521	LIMK2
ENSG00000124357	0.0675576	0.628691	0.392563	0.165018	0.0456911	0.701074	0.978521	NAGK
ENSG00000210117	-0.042834	0.157058	-0.392544	0.165041	0.0289716	0.111164	0.978521	MT-TW
ENSG00000042088	-0.053031	1.3687	-0.392488	0.165107	0.0358745	1.31188	0.978521	TDP1
ENSG00000163938	-0.0407853	1.68104	-0.391914	0.165781	0.0276383	1.63734	0.978521	GNL3
ENSG00000162174	0.0656833	0.52091	0.391893	0.165806	0.0445134	0.591285	0.978521	ASRGL1
ENSG00000163993	0.0884155	0.61084	0.391761	0.165961	0.0599427	0.705571	0.978521	S100P
ENSG00000163738	-0.0416217	0.795203	-0.391724	0.166005	0.0282213	0.750608	0.978521	MTHFD2L
ENSG00000071539	-0.0555798	1.06663	-0.391634	0.166111	0.0376957	1.00708	0.978521	TRIP13
ENSG00000102226	0.0333678	1.13197	0.391608	0.16614	0.0226327	1.16772	0.978521	USP11
ENSG00000101193	0.0531227	1.04555	0.391294	0.166511	0.0360662	1.10247	0.978521	GID8
ENSG00000011304	-0.0292246	1.82507	-0.391074	0.16677	0.0198544	1.79376	0.978521	PTBP1
ENSG00000236756	-0.0565482	0.307687	-0.391061	0.166786	0.0384188	0.247099	0.978521	DNAJC9-AS1
ENSG00000113845	0.0545502	0.934902	0.391021	0.166834	0.0370659	0.993349	0.978521	TIMMDC1
ENSG00000151715	0.0383753	0.727283	0.390636	0.167288	0.0261056	0.768399	0.978521	TMEM45B
ENSG00000197905	0.0359331	0.988617	0.390487	0.167464	0.0244553	1.02712	0.978521	TEAD4
ENSG00000165494	0.0431501	1.22602	0.390463	0.167493	0.0293692	1.27225	0.978521	PCF11
ENSG00000143353	0.0618243	0.736319	0.390439	0.167522	0.0420824	0.80256	0.978521	LYPLAL1
ENSG00000062822	0.0912892	0.360921	0.390406	0.16756	0.0621446	0.458731	0.978521	POLD1
ENSG00000165698	0.0596553	0.124332	0.389801	0.168277	0.0406844	0.188249	0.978521	SPACA9
ENSG00000165006	-0.028251	1.25716	-0.389711	0.168384	0.0192721	1.22689	0.978521	UBAP1
ENSG00000121989	0.0426641	0.606702	0.389682	0.168419	0.029107	0.652414	0.978521	ACVR2A
ENSG00000164414	0.057814	0.694277	0.389556	0.168569	0.0394579	0.756221	0.978521	SLC35A1
ENSG00000204764	0.0281627	0.848434	0.38952	0.168611	0.019223	0.878609	0.978521	RANBP17
ENSG00000132768	-0.0552198	1.07942	-0.389488	0.16865	0.0376951	1.02026	0.978521	DPH2
ENSG00000197355	0.0507222	0.0783214	0.388965	0.169272	0.0346797	0.132667	0.978521	UAP1L1
ENSG00000158055	0.0265612	1.94161	0.38896	0.169278	0.0181607	1.97007	0.978521	GRHL3
ENSG00000148187	0.0478293	1.20054	0.388818	0.169447	0.0327163	1.25179	0.978521	MRRF
ENSG00000136147	0.0549825	0.204036	0.388302	0.170064	0.0376682	0.262946	0.978521	PHF11
ENSG00000119508	-0.0949598	1.36189	-0.388071	0.17034	0.065102	1.26015	0.978521	NR4A3
ENSG00000180488	0.061593	0.347854	0.387885	0.170563	0.0422505	0.413846	0.978521	MIGA1
ENSG00000214182	0.0743872	0.846443	0.387792	0.170674	0.0510412	0.926143	0.978521	PTMAP5
ENSG00000260238	-0.0504423	0.285298	-0.387634	0.170863	0.0346278	0.231253	0.978521	PMF1-BGLAP
ENSG00000164808	0.0410503	1.08457	0.387198	0.171388	0.0282178	1.12855	0.978521	SPIDR
ENSG00000284491	0.0443737	0.675673	0.387155	0.171438	0.0305061	0.723216	0.978521	THSD8
ENSG00000170638	0.0549134	0.563887	0.386658	0.172037	0.0378091	0.622723	0.978521	TRABD
ENSG00000065882	-0.0464873	0.834672	-0.386536	0.172184	0.0320195	0.784864	0.978521	TBC1D1
ENSG00000213937	0.0388713	1.01802	0.386502	0.172224	0.0267765	1.05967	0.978521	CLDN9
ENSG00000165775	-0.0472274	1.02818	-0.386458	0.172278	0.0325369	0.977582	0.978521	FUNDC2
ENSG00000102172	0.0462698	1.07246	0.386432	0.172309	0.0318797	1.12203	0.978521	SMS
ENSG00000104889	0.0448162	0.861965	0.386309	0.172457	0.0308898	0.909982	0.978521	RNASEH2A
ENSG00000136643	-0.0575093	0.811092	-0.386248	0.172532	0.039646	0.749475	0.978521	RPS6KC1
ENSG00000103769	0.0333467	1.50058	0.385932	0.172912	0.0230107	1.53631	0.978521	RAB11A
ENSG00000186010	-0.0408904	0.916983	-0.385798	0.173075	0.0282278	0.873172	0.978521	NDUFA13
ENSG00000168743	0.0749086	0.554999	0.385527	0.173402	0.0517541	0.635259	0.978521	NPNT
ENSG00000229043	0.0795784	0.637314	0.385334	0.173636	0.0550127	0.722576	0.978521	AC091729.3
ENSG00000081277	0.0408049	1.14282	0.385197	0.173803	0.0282204	1.18654	0.978521	PKP1
ENSG00000183762	0.0518123	0.200511	0.385087	0.173937	0.035845	0.256024	0.978521	KREMEN1
ENSG00000169756	0.0455956	1.14854	0.384987	0.174058	0.0315538	1.19739	0.978521	LIMS1
ENSG00000131558	0.0312027	1.18153	0.384606	0.174521	0.0216185	1.21497	0.978521	EXOC4
ENSG00000116128	-0.0397947	1.02527	-0.384542	0.174598	0.0275767	0.982637	0.978521	BCL9
ENSG00000140992	0.0302274	1.37663	0.384367	0.174811	0.020958	1.40902	0.978521	PDPK1
ENSG00000078177	0.0471075	0.741481	0.384273	0.174925	0.0326711	0.791953	0.978521	N4BP2
ENSG00000062038	-0.0441126	1.44922	-0.384057	0.175189	0.0306143	1.40196	0.978521	CDH3
ENSG00000223891	0.0510929	0.405376	0.383841	0.175451	0.0354819	0.460119	0.978521	OSER1-DT
ENSG00000134057	-0.0174894	2.17607	-0.383752	0.175561	0.012149	2.15733	0.978521	CCNB1
ENSG00000005486	0.0558185	1.19086	0.38347	0.175905	0.0388078	1.25066	0.978521	RHBDD2
ENSG00000204116	0.0430832	0.0828523	0.383257	0.176166	0.0299731	0.129013	0.978521	CHIC1
ENSG00000074621	0.0478973	0.316255	0.38321	0.176223	0.033327	0.367573	0.978521	SLC24A1
ENSG00000086300	0.049392	0.679467	0.382782	0.176747	0.034412	0.732387	0.978521	SNX10
ENSG00000181638	0.0601312	0.704124	0.382698	0.176849	0.0419049	0.76855	0.978521	ZFP41
ENSG00000172167	-0.0604571	0.590914	-0.382644	0.176916	0.042139	0.526139	0.978521	MTBP
ENSG00000123091	0.0473175	1.06353	0.382635	0.176928	0.0329816	1.11423	0.978521	RNF11
ENSG00000144935	0.0566357	0.229423	0.382597	0.176975	0.0394812	0.290104	0.978521	TRPC1
ENSG00000285830	-0.0462727	0.169667	-0.382584	0.17699	0.0322583	0.120089	0.978521	AL109628.2
ENSG00000162636	0.0531288	0.895163	0.382567	0.177011	0.0370399	0.952087	0.978521	FAM102B
ENSG00000102024	-0.0558781	0.990948	-0.382563	0.177015	0.0389571	0.931078	0.978521	PLS3
ENSG00000112294	0.0645532	0.458626	0.382477	0.177121	0.045017	0.527791	0.978521	ALDH5A1
ENSG00000125445	-0.027046	2.00963	-0.382181	0.177485	0.0188781	1.98065	0.978521	MRPS7
ENSG00000204227	-0.0782171	1.09308	-0.382117	0.177564	0.054606	1.00928	0.978521	RING1
ENSG00000175970	0.041473	1.15792	0.382115	0.177566	0.0289538	1.20236	0.978521	UNC119B
ENSG00000100897	0.0496488	0.80828	0.381873	0.177864	0.0346875	0.861475	0.978521	DCAF11
ENSG00000148019	0.0384912	0.871413	0.381872	0.177865	0.0268922	0.912653	0.978521	CEP78
ENSG00000104427	0.05788	0.613345	0.381829	0.177918	0.0404437	0.675359	0.978521	ZC2HC1A
ENSG00000285130	0.0351163	0.746691	0.381776	0.177983	0.0245415	0.784316	0.978521	AL358113.1
ENSG00000164898	0.0661278	0.546856	0.381586	0.178218	0.0462413	0.617707	0.978521	FMC1
ENSG00000197102	0.0348865	1.84636	0.381244	0.178639	0.0244208	1.88374	0.978521	DYNC1H1
ENSG00000172766	-0.0487995	1.06722	-0.381108	0.178807	0.0341742	1.01493	0.978521	NAA16
ENSG00000276023	-0.0283869	1.71026	-0.38067	0.179349	0.019906	1.67984	0.978521	DUSP14
ENSG00000149657	0.0295825	0.846563	0.380461	0.179608	0.0207578	0.878258	0.978521	LSM14B
ENSG00000257949	-0.0502637	0.204369	-0.380407	0.179674	0.0352754	0.150515	0.978521	TEN1
ENSG00000204588	0.0467806	0.893562	0.380368	0.179722	0.0328349	0.943684	0.978521	LINC01123
ENSG00000117505	0.0422192	1.17278	0.380298	0.17981	0.0296397	1.21802	0.978521	DR1
ENSG00000115902	0.0588345	0.57792	0.380181	0.179954	0.0413192	0.640957	0.978521	SLC1A4
ENSG00000164024	-0.0431908	1.31279	-0.380059	0.180105	0.0303441	1.26652	0.978521	METAP1
ENSG00000011295	0.0480801	1.1167	0.379921	0.180276	0.0337934	1.16821	0.978521	TTC19
ENSG00000100097	0.0373372	0.839566	0.379714	0.180534	0.0262594	0.879571	0.978521	LGALS1
ENSG00000284057	0.0391101	0.648813	0.379591	0.180687	0.0275167	0.690717	0.978521	AP001273.2
ENSG00000014824	0.0600443	0.755644	0.379432	0.180884	0.042266	0.819977	0.978521	SLC30A9
ENSG00000054282	0.0506997	0.579466	0.379411	0.180911	0.0356906	0.633788	0.978521	SDCCAG8
ENSG00000073350	0.0343003	0.94049	0.379252	0.181108	0.0241579	0.977241	0.978521	LLGL2
ENSG00000115234	-0.0643828	1.04781	-0.378744	0.181743	0.0454162	0.978828	0.978521	SNX17
ENSG00000166192	0.0584819	0.512663	0.378564	0.181966	0.0412764	0.575322	0.978521	SENP8
ENSG00000126088	0.0849347	0.592086	0.378516	0.182027	0.0599557	0.683087	0.978521	UROD
ENSG00000255073	0.0492745	0.187383	0.378456	0.182102	0.0347895	0.240177	0.978521	ZFP91-CNTF
ENSG00000134602	0.0529131	0.92327	0.377524	0.183269	0.0374662	0.979963	0.978521	STK26
ENSG00000006327	-0.0235679	2.41525	-0.377409	0.183413	0.0166937	2.39	0.978521	TNFRSF12A
ENSG00000163536	-0.0448142	0.236264	-0.377269	0.183589	0.0317565	0.188249	0.978521	SERPINI1
ENSG00000162769	0.0485969	0.732371	0.376775	0.184211	0.0344898	0.784439	0.978521	FLVCR1
ENSG00000275719	-0.0558713	0.405548	-0.376384	0.184703	0.0397005	0.345686	0.978521	AC008622.2
ENSG00000104549	0.0293217	1.87561	0.376239	0.184886	0.0208445	1.90702	0.978521	SQLE
ENSG00000186480	0.0276989	1.83318	0.375861	0.185364	0.0197139	1.86286	0.978521	INSIG1
ENSG00000155100	-0.043767	1.03289	-0.375602	0.185691	0.0311749	0.985998	0.978521	OTUD6B
ENSG00000037757	0.0470763	0.986992	0.375366	0.18599	0.0335567	1.03743	0.978521	MRI1
ENSG00000127445	-0.0763616	0.835635	-0.375351	0.186009	0.0544342	0.753819	0.978521	PIN1
ENSG00000158560	-0.0507654	0.298223	-0.375224	0.18617	0.0362022	0.243831	0.978521	DYNC1I1
ENSG00000180573	0.0558075	0.958615	0.375202	0.186197	0.0398006	1.01841	0.978521	HIST1H2AC
ENSG00000158158	0.0363045	1.00874	0.375133	0.186286	0.0258971	1.04764	0.978521	CNNM4
ENSG00000184669	0.0645417	0.303692	0.374756	0.186764	0.0460935	0.372844	0.978521	OR7E14P
ENSG00000175063	-0.0158201	2.22507	-0.374742	0.186782	0.0112987	2.20812	0.978521	UBE2C
ENSG00000053372	-0.0358762	1.39313	-0.374722	0.186807	0.0256242	1.35469	0.978521	MRTO4
ENSG00000048342	0.043094	0.258512	0.374696	0.18684	0.0307819	0.304684	0.978521	CC2D2A
ENSG00000232119	0.0528077	1.19308	0.374573	0.186997	0.0377349	1.24966	0.978521	MCTS1
ENSG00000117724	0.0466919	1.43397	0.374567	0.187003	0.0333653	1.48399	0.978521	CENPF
ENSG00000004487	0.0620592	0.523025	0.374144	0.187542	0.0444049	0.589517	0.978521	KDM1A
ENSG00000096433	-0.040607	0.789973	-0.374095	0.187605	0.0290597	0.746466	0.978521	ITPR3
ENSG00000152422	0.0413206	0.832249	0.373642	0.188182	0.0296121	0.876521	0.978521	XRCC4
ENSG00000130475	0.0710039	0.557966	0.373596	0.188241	0.0508917	0.634042	0.978521	FCHO1
ENSG00000126214	-0.0360634	1.12269	-0.373476	0.188394	0.0258578	1.08405	0.978521	KLC1
ENSG00000103066	-0.0516555	0.885223	-0.373321	0.188592	0.0370555	0.829878	0.978521	PLA2G15
ENSG00000112851	0.0392913	1.13897	0.3728	0.189259	0.0282317	1.18107	0.978521	ERBIN
ENSG00000180867	0.0491414	0.574854	0.372751	0.189322	0.0353146	0.627505	0.978521	PDIA3P1
ENSG00000119636	0.0408954	0.221517	0.372714	0.189369	0.0293921	0.265333	0.978521	BBOF1
ENSG00000178982	0.0398196	0.990302	0.372058	0.190211	0.0286775	1.03297	0.978521	EIF3K
ENSG00000112679	0.0524504	0.45505	0.371975	0.190317	0.0377838	0.511247	0.978521	DUSP22
ENSG00000196642	0.0663128	0.772962	0.371794	0.190551	0.0477969	0.844012	0.978521	RABL6
ENSG00000006576	-0.030863	1.21888	-0.371645	0.190742	0.0222557	1.18582	0.978521	PHTF2
ENSG00000159399	-0.0351533	1.54413	-0.37152	0.190903	0.0253594	1.50647	0.978521	HK2
ENSG00000140553	0.0476281	0.656574	0.371293	0.191196	0.0343831	0.707604	0.978521	UNC45A
ENSG00000176087	0.0343527	1.25151	0.370942	0.191649	0.0248268	1.28832	0.978521	SLC35A4
ENSG00000168958	0.0554944	1.1021	0.370939	0.191653	0.0401062	1.16156	0.978521	MFF
ENSG00000130939	0.048057	1.0346	0.370655	0.19202	0.034762	1.08609	0.978521	UBE4B
ENSG00000167635	-0.0207994	1.89707	-0.370487	0.192237	0.0150531	1.87478	0.978521	ZNF146
ENSG00000090273	-0.0481867	1.26612	-0.370157	0.192664	0.0349102	1.21449	0.978521	NUDC
ENSG00000006634	0.0277029	1.79585	0.370065	0.192783	0.0200759	1.82554	0.978521	DBF4
ENSG00000151693	0.0301053	0.850714	0.36999	0.19288	0.021822	0.88297	0.978521	ASAP2
ENSG00000144579	0.0507264	1.213	0.369797	0.193131	0.0367916	1.26735	0.978521	CTDSP1
ENSG00000062194	0.0205187	1.69163	0.369775	0.19316	0.0148831	1.71361	0.978521	GPBP1
ENSG00000132561	-0.0427162	0.532556	-0.369663	0.193305	0.0309948	0.486788	0.978521	MATN2
ENSG00000053770	-0.0480661	1.18809	-0.369599	0.193388	0.0348837	1.1366	0.978521	AP5M1
ENSG00000112033	0.0484556	0.612683	0.369295	0.193783	0.0351999	0.664599	0.978521	PPARD
ENSG00000143476	0.0389486	1.18433	0.369197	0.193911	0.0283024	1.22606	0.978521	DTL
ENSG00000059728	-0.0394465	0.847092	-0.369067	0.194079	0.0286759	0.804828	0.978521	MXD1
ENSG00000145916	-0.0407719	1.30732	-0.368818	0.194404	0.0296626	1.26364	0.978521	RMND5B
ENSG00000165490	0.0442576	1.09376	0.368359	0.195003	0.0322449	1.14118	0.978521	DDIAS
ENSG00000134001	-0.0203396	1.9055	-0.368213	0.195193	0.0148257	1.88371	0.978521	EIF2S1
ENSG00000163840	0.0602325	0.597539	0.368111	0.195327	0.043918	0.662074	0.978521	DTX3L
ENSG00000068120	0.0476353	0.83621	0.368071	0.195379	0.0347372	0.887248	0.978521	COASY
ENSG00000283496	0.0515038	0.348088	0.368065	0.195387	0.037559	0.40327	0.978521	ZNF511-PRAP1
ENSG00000112624	0.0602618	0.87104	0.367872	0.195639	0.0439723	0.935606	0.978521	BICRAL
ENSG00000119686	0.0579706	0.599962	0.367808	0.195723	0.042309	0.662074	0.978521	FLVCR2
ENSG00000126858	0.0497292	0.859068	0.367773	0.195768	0.0362981	0.912349	0.978521	RHOT1
ENSG00000013392	0.0370074	0.723826	0.367461	0.196177	0.0270388	0.763476	0.978521	RWDD2A
ENSG00000178252	-0.0473691	1.26299	-0.367354	0.196317	0.0346211	1.21224	0.978521	WDR6
ENSG00000100614	0.0398701	1.34555	0.36734	0.196336	0.0291415	1.38827	0.978521	PPM1A
ENSG00000261553	-0.0402847	0.822346	-0.367239	0.196468	0.0294538	0.779183	0.978521	AL137782.1
ENSG00000182872	0.0458762	1.11633	0.367166	0.196564	0.0335497	1.16549	0.978521	RBM10
ENSG00000158526	0.0546888	1.20478	0.367109	0.19664	0.0400018	1.26337	0.978521	TSR2
ENSG00000137822	0.057561	0.514531	0.367076	0.196682	0.0421069	0.576203	0.978521	TUBGCP4
ENSG00000210077	-0.0412951	1.41844	-0.366999	0.196784	0.0302155	1.3742	0.978521	MT-TV
ENSG00000197943	0.0512887	0.374602	0.366805	0.197039	0.0375507	0.429554	0.978521	PLCG2
ENSG00000013364	0.0564244	0.622006	0.366607	0.197299	0.0413366	0.682461	0.978521	MVP
ENSG00000228502	0.0832309	0.3934	0.366254	0.197764	0.0610429	0.482576	0.978521	EEF1A1P11
ENSG00000097033	-0.0523594	1.07558	-0.366245	0.197775	0.0384023	1.01948	0.978521	SH3GLB1
ENSG00000203761	0.054127	0.488134	0.365703	0.19849	0.0397667	0.546127	0.978521	MSTO2P
ENSG00000117877	0.0852505	1.13974	0.365624	0.198594	0.0626484	1.23108	0.978521	CD3EAP
ENSG00000152749	0.0662983	0.727836	0.365233	0.199111	0.0487812	0.79887	0.978521	GPR180
ENSG00000246263	0.0671742	0.239145	0.365166	0.1992	0.0494361	0.311117	0.978521	UBR5-AS1
ENSG00000146223	0.0244988	1.96156	0.365165	0.199202	0.0180297	1.9878	0.978521	RPL7L1
ENSG00000119650	0.0447564	0.842939	0.365033	0.199377	0.0329518	0.890893	0.978521	IFT43
ENSG00000133030	0.0266892	1.1181	0.365005	0.199414	0.0196517	1.1467	0.978521	MPRIP
ENSG00000234797	-0.0520987	1.16799	-0.364879	0.19958	0.0383763	1.11217	0.978521	RPS3AP6
ENSG00000168803	0.0590588	0.400007	0.364796	0.199691	0.0435146	0.463284	0.978521	ADAL
ENSG00000164190	0.0401645	1.27536	0.364677	0.199848	0.0296044	1.31839	0.978521	NIPBL
ENSG00000158156	-0.075679	0.498245	-0.36467	0.199857	0.0557826	0.417161	0.978521	XKR8
ENSG00000152556	-0.0695556	0.703041	-0.364448	0.200152	0.0513051	0.628517	0.978521	PFKM
ENSG00000143363	0.0546365	1.13576	0.364446	0.200154	0.0403007	1.1943	0.978521	PRUNE1
ENSG00000272602	-0.0245531	1.36256	-0.364323	0.200318	0.0181179	1.33626	0.978521	ZNF595
ENSG00000176101	-0.0494499	1.2312	-0.364301	0.200347	0.0364918	1.17822	0.978521	SSNA1
ENSG00000198618	0.0461823	1.08008	0.36421	0.200468	0.0340903	1.12957	0.978521	PPIAP22
ENSG00000126522	-0.0746621	0.606272	-0.363888	0.200895	0.0551693	0.526277	0.978521	ASL
ENSG00000138764	-0.0525458	0.478581	-0.363723	0.201116	0.0388475	0.422282	0.978521	CCNG2
ENSG00000213598	0.0245603	0.740366	0.36364	0.201227	0.0181624	0.76668	0.978521	AL049873.1
ENSG00000134330	0.0382349	1.0451	0.363475	0.201446	0.0282896	1.08607	0.978521	IAH1
ENSG00000132670	-0.0500246	1.00625	-0.363273	0.201715	0.0370363	0.952654	0.978521	PTPRA
ENSG00000275700	0.0250303	1.4238	0.363007	0.202071	0.0185471	1.45062	0.978521	AATF
ENSG00000140443	0.0320824	1.68404	0.362912	0.202198	0.0237798	1.71841	0.978521	IGF1R
ENSG00000136950	-0.0272282	1.78208	-0.362806	0.202339	0.0201886	1.75291	0.978521	ARPC5L
ENSG00000197283	-0.0363389	1.38571	-0.362649	0.20255	0.0269573	1.34677	0.978521	SYNGAP1
ENSG00000198763	-0.0319461	3.52041	-0.362595	0.202621	0.0237026	3.48618	0.978521	MT-ND2
ENSG00000185651	-0.036543	1.62968	-0.362497	0.202753	0.0271218	1.59053	0.978521	UBE2L3
ENSG00000132341	0.0221483	2.10669	0.362343	0.202959	0.0164462	2.13042	0.978521	RAN
ENSG00000165359	0.0530463	0.360665	0.362148	0.20322	0.039414	0.4175	0.978521	INTS6L
ENSG00000167460	-0.0302161	2.05961	-0.362107	0.203275	0.0224538	2.02724	0.978521	TPM4
ENSG00000009780	0.0572365	0.397177	0.361968	0.203461	0.0425517	0.458502	0.978521	FAM76A
ENSG00000103671	0.0707508	0.826928	0.361953	0.203482	0.0526013	0.902732	0.978521	TRIP4
ENSG00000155959	0.0367491	1.49808	0.361879	0.20358	0.0273283	1.53745	0.978521	VBP1
ENSG00000225210	-0.0341555	1.13652	-0.361788	0.203702	0.0254069	1.09993	0.978521	DUXAP9
ENSG00000114738	-0.0449869	0.91659	-0.361782	0.20371	0.0334647	0.86839	0.978521	MAPKAPK3
ENSG00000187866	0.0353315	0.72403	0.361746	0.203759	0.0262853	0.761885	0.978521	FAM122A
ENSG00000172590	-0.0275687	1.68748	-0.361701	0.20382	0.020513	1.65795	0.978521	MRPL52
ENSG00000115271	0.0540197	0.848291	0.361587	0.203972	0.0402088	0.90617	0.978521	GCA
ENSG00000176124	-0.0347005	0.724409	-0.361142	0.20457	0.0258655	0.68723	0.978521	DLEU1
ENSG00000166263	0.0669988	0.482152	0.361004	0.204757	0.0499623	0.553936	0.978521	STXBP4
ENSG00000136536	-0.0198182	1.9227	-0.360765	0.205079	0.0147901	1.90146	0.978521	MARCH7
ENSG00000203667	0.037607	0.847901	0.360677	0.205198	0.0280736	0.888195	0.978521	COX20
ENSG00000173535	0.0466318	0.055546	0.360608	0.205291	0.0348183	0.105509	0.978521	TNFRSF10C
ENSG00000102908	0.0294368	1.30426	0.360513	0.205419	0.021986	1.3358	0.978521	NFAT5
ENSG00000205629	0.0340638	1.19363	0.360454	0.205498	0.0254466	1.23013	0.978521	LCMT1
ENSG00000171792	-0.0332518	1.45532	-0.36045	0.205504	0.0248404	1.41969	0.978521	RHNO1
ENSG00000005483	0.0256475	1.72658	0.360439	0.205518	0.0191603	1.75406	0.978521	KMT2E
ENSG00000169018	0.0235408	1.63979	0.360056	0.206037	0.017608	1.66502	0.978521	FEM1B
ENSG00000119900	0.060059	0.722991	0.359973	0.206148	0.0449347	0.78734	0.978521	OGFRL1
ENSG00000196396	-0.0320777	1.37477	-0.359761	0.206435	0.024016	1.34041	0.978521	PTPN1
ENSG00000107077	0.0533841	0.744604	0.359649	0.206586	0.039982	0.801801	0.978521	KDM4C
ENSG00000162139	0.0456406	0.846124	0.35961	0.206639	0.0341867	0.895024	0.978521	NEU3
ENSG00000115286	-0.068413	0.627374	-0.359593	0.206663	0.0512471	0.554075	0.978521	NDUFS7
ENSG00000112062	0.0408322	0.995981	0.359558	0.20671	0.0305901	1.03973	0.978521	MAPK14
ENSG00000011523	0.0543198	0.696956	0.359454	0.206851	0.0407082	0.755156	0.978521	CEP68
ENSG00000119979	0.0496922	1.04402	0.359318	0.207035	0.0372564	1.09726	0.978521	FAM45A
ENSG00000185627	0.0522199	0.900662	0.359172	0.207233	0.0391697	0.956612	0.978521	PSMD13
ENSG00000213553	0.0358631	1.54494	0.359156	0.207254	0.026902	1.58336	0.978521	RPLP0P6
ENSG00000165688	-0.0452115	1.23463	-0.359069	0.207373	0.0339239	1.18619	0.978521	PMPCA
ENSG00000029993	0.0377555	1.47191	0.358956	0.207527	0.0283397	1.51236	0.978521	HMGB3
ENSG00000198919	0.0544361	0.587344	0.358796	0.207743	0.0408812	0.645668	0.978521	DZIP3
ENSG00000117597	-0.023821	1.15759	-0.358502	0.208144	0.0179063	1.13207	0.978521	UTP25
ENSG00000187210	-0.0407234	1.33016	-0.358467	0.208192	0.0306153	1.28653	0.978521	GCNT1
ENSG00000087884	0.0525585	0.135205	0.358431	0.20824	0.0395173	0.191517	0.978521	AAMDC
ENSG00000119383	-0.0335294	1.63141	-0.358415	0.208262	0.0252111	1.59549	0.978521	PTPA
ENSG00000142396	-0.0508074	0.658926	-0.35837	0.208323	0.0382082	0.604489	0.978521	ERVK3-1
ENSG00000137804	0.0389948	1.10946	0.35831	0.208405	0.0293305	1.15124	0.978521	NUSAP1
ENSG00000211460	0.0434952	1.1204	0.358298	0.208421	0.0327168	1.16701	0.978521	TSN
ENSG00000104946	0.0869946	0.402119	0.358163	0.208605	0.0654649	0.495327	0.978521	TBC1D17
ENSG00000131844	0.0322196	1.3095	0.358044	0.208768	0.0242551	1.34402	0.978521	MCCC2
ENSG00000112379	0.0607313	1.24931	0.357553	0.209438	0.0457909	1.31438	0.978521	ARFGEF3
ENSG00000187240	0.0582958	0.446319	0.357355	0.209709	0.0439825	0.508779	0.978521	DYNC2H1
ENSG00000054523	-0.0423115	1.09175	-0.357295	0.20979	0.0319289	1.04641	0.978521	KIF1B
ENSG00000247498	-0.028339	0.905675	-0.356993	0.210204	0.0214058	0.875312	0.978521	GPRC5D-AS1
ENSG00000254858	0.0372013	1.09094	0.356937	0.21028	0.0281049	1.1308	0.978521	MPV17L2
ENSG00000170632	-0.028512	1.47856	-0.3569	0.210331	0.0215429	1.44801	0.978521	ARMC10
ENSG00000138439	0.0521696	0.466239	0.356893	0.210341	0.0394188	0.522135	0.978521	FAM117B
ENSG00000255292	-0.0357781	0.351942	-0.356873	0.210368	0.0270353	0.313608	0.978521	AP002884.3
ENSG00000197358	-0.0529618	0.194193	-0.35662	0.210715	0.0400525	0.137449	0.978521	BNIP3P1
ENSG00000110063	-0.0470753	0.700888	-0.356604	0.210736	0.0356026	0.65045	0.978521	DCPS
ENSG00000285000	0.0555527	0.668792	0.356574	0.210778	0.0420181	0.728313	0.978521	AC008581.2
ENSG00000152219	0.0302564	1.0473	0.356308	0.211143	0.0229044	1.07971	0.978521	ARL14EP
ENSG00000221838	-0.0673961	0.519751	-0.356272	0.211192	0.0510255	0.447541	0.978521	AP4M1
ENSG00000168734	-0.0617077	0.309946	-0.356271	0.211194	0.046719	0.243831	0.978521	PKIG
ENSG00000283475	0.0614422	0.292433	0.356225	0.211256	0.0465248	0.358264	0.978521	MIR1244-4
ENSG00000137720	0.0768235	0.376053	0.355783	0.211864	0.0582544	0.458364	0.978521	C11orf1
ENSG00000283907	0.0845309	0.282275	0.35577	0.211882	0.0641016	0.372844	0.978521	AD000090.1
ENSG00000166734	0.0529185	0.78957	0.355674	0.212014	0.0401416	0.846269	0.978521	CASC4
ENSG00000186687	0.0656719	0.810628	0.355629	0.212076	0.0498231	0.880991	0.978521	LYRM7
ENSG00000160991	0.0487331	1.07392	0.3556	0.212116	0.0369756	1.12614	0.978521	ORAI2
ENSG00000224032	0.0693178	0.927547	0.35537	0.212433	0.0526329	1.00182	0.978521	EPB41L4A-AS1
ENSG00000136521	-0.0360687	1.26442	-0.355316	0.212507	0.0273917	1.22577	0.978521	NDUFB5
ENSG00000231767	0.0350775	1.25082	0.35498	0.212971	0.0266678	1.2884	0.978521	AL136454.1
ENSG00000090989	0.0667325	0.794644	0.354812	0.213203	0.0507611	0.866143	0.978521	EXOC1
ENSG00000263843	0.0616707	0.453222	0.354571	0.213537	0.0469474	0.519297	0.978521	AC022211.2
ENSG00000259956	-0.027093	1.19645	-0.354306	0.213903	0.0206424	1.16742	0.978521	RBM15B
ENSG00000172456	0.0521448	0.294598	0.354005	0.21432	0.0397682	0.350468	0.978521	FGGY
ENSG00000137815	0.0352329	0.958457	0.353905	0.214459	0.0268791	0.996206	0.978521	RTF1
ENSG00000138621	0.0430196	1.04188	0.353881	0.214491	0.032822	1.08797	0.978521	PPCDC
ENSG00000164332	0.0508655	0.945652	0.353232	0.215392	0.0388895	1.00015	0.978521	UBLCP1
ENSG00000144366	0.0381229	0.156327	0.352733	0.216087	0.0291942	0.197173	0.978521	GULP1
ENSG00000167644	0.0739891	0.267678	0.352365	0.216601	0.056728	0.346952	0.978521	C19orf33
ENSG00000198466	0.0337153	0.65139	0.352282	0.216715	0.0258566	0.687513	0.978521	ZNF587
ENSG00000009335	0.0342304	1.50218	0.352215	0.21681	0.0262574	1.53886	0.978521	UBE3C
ENSG00000173960	0.0459651	1.06906	0.352074	0.217007	0.035275	1.11831	0.978521	UBXN2A
ENSG00000100664	-0.0157864	2.33145	-0.35176	0.217445	0.0121272	2.31453	0.978521	EIF5
ENSG00000169682	-0.0692222	0.434433	-0.351565	0.217718	0.0532109	0.360266	0.978521	SPNS1
ENSG00000198689	0.0559764	0.580982	0.351101	0.218368	0.0430938	0.640957	0.978521	SLC9A6
ENSG00000121481	-0.0393805	0.968938	-0.351099	0.218371	0.0303175	0.926745	0.978521	RNF2
ENSG00000005882	0.0501236	0.444149	0.35106	0.218425	0.0385931	0.497853	0.978521	PDK2
ENSG00000052126	0.0473301	0.867548	0.351059	0.218426	0.0364423	0.918259	0.978521	PLEKHA5
ENSG00000117625	-0.0315136	1.11715	-0.351045	0.218446	0.0242654	1.08338	0.978521	RCOR3
ENSG00000100387	0.0412622	1.14377	0.351029	0.218469	0.0317734	1.18798	0.978521	RBX1
ENSG00000183955	0.0749068	1.00429	0.351004	0.218504	0.0576856	1.08454	0.978521	KMT5A
ENSG00000182504	0.0361253	0.813864	0.350992	0.218521	0.0278212	0.852569	0.978521	CEP97
ENSG00000198794	0.0430743	0.544632	0.350758	0.218849	0.033198	0.590783	0.978521	SCAMP5
ENSG00000143033	-0.0297251	1.27043	-0.35054	0.219155	0.0229258	1.23858	0.978521	MTF2
ENSG00000141179	-0.0382537	1.02263	-0.350448	0.219285	0.0295125	0.981645	0.978521	PCTP
ENSG00000008086	0.0635423	0.240826	0.350375	0.219388	0.049034	0.308907	0.978521	CDKL5
ENSG00000161526	-0.0476759	1.35448	-0.350346	0.219429	0.0367939	1.3034	0.978521	SAP30BP
ENSG00000164258	-0.0353521	1.09768	-0.350226	0.219596	0.0272936	1.0598	0.978521	NDUFS4
ENSG00000130402	-0.0251259	1.74343	-0.35022	0.219605	0.0193988	1.71651	0.978521	ACTN4
ENSG00000138942	-0.0379273	1.06826	-0.350127	0.219736	0.0292912	1.02762	0.978521	RNF185
ENSG00000100083	0.0857096	0.613153	0.350063	0.219827	0.0662073	0.704985	0.978521	GGA1
ENSG00000162688	-0.0691377	0.709946	-0.349827	0.220159	0.0534471	0.63587	0.978521	AGL
ENSG00000187514	0.0152479	2.15942	0.349783	0.220221	0.0117891	2.17575	0.978521	PTMA
ENSG00000276853	0.0662818	0.0579966	0.349749	0.220269	0.0512525	0.129013	0.978521	AC026124.2
ENSG00000196235	-0.0437817	1.22507	-0.349594	0.220488	0.0338713	1.17816	0.978521	SUPT5H
ENSG00000115839	0.043543	1.09245	0.349446	0.220696	0.0337029	1.1391	0.978521	RAB3GAP1
ENSG00000114026	-0.0488991	0.274721	-0.349446	0.220697	0.0378486	0.222329	0.978521	OGG1
ENSG00000268043	0.0305211	1.18987	0.349347	0.220836	0.0236314	1.22257	0.978521	NBPF12
ENSG00000100749	-0.0341002	1.41448	-0.349215	0.221022	0.0264139	1.37794	0.978521	VRK1
ENSG00000176788	0.0430959	1.45901	0.349202	0.221042	0.0333834	1.50518	0.978521	BASP1
ENSG00000006530	0.0341154	1.00159	0.348855	0.221532	0.0264568	1.03814	0.978521	AGK
ENSG00000185591	0.0563648	1.5528	0.348805	0.221603	0.0437185	1.61319	0.978521	SP1
ENSG00000170846	0.0340436	0.703637	0.348569	0.221936	0.0264257	0.740113	0.978521	AC093323.1
ENSG00000160410	-0.0608089	0.564133	-0.348565	0.221942	0.0472023	0.498981	0.978521	SHKBP1
ENSG00000279605	-0.0400723	0.347618	-0.348423	0.222144	0.0311202	0.304684	0.978521	AC067930.6
ENSG00000165915	-0.0505453	0.516662	-0.348262	0.222372	0.0392743	0.462506	0.978521	SLC39A13
ENSG00000158669	0.0447219	1.07613	0.348082	0.222626	0.0347698	1.12405	0.978521	GPAT4
ENSG00000149782	-0.0587014	0.627895	-0.34799	0.222758	0.0456522	0.565001	0.978521	PLCB3
ENSG00000156958	0.0596298	0.617139	0.347838	0.222973	0.0463972	0.681028	0.978521	GALK2
ENSG00000196205	-0.0191177	2.0606	-0.347725	0.223134	0.0148808	2.04012	0.978521	EEF1A1P5
ENSG00000164252	0.0327393	1.26553	0.347668	0.223216	0.0254883	1.30061	0.978521	AGGF1
ENSG00000127838	-0.036783	1.17265	-0.347424	0.223563	0.0286593	1.13324	0.978521	PNKD
ENSG00000169604	-0.059691	0.560034	-0.347319	0.223712	0.0465238	0.49608	0.978521	ANTXR1
ENSG00000220323	0.0625942	0.635522	0.347139	0.223967	0.0488153	0.702587	0.978521	HIST2H2BD
ENSG00000186364	0.0564766	0.251481	0.34708	0.224052	0.044053	0.311991	0.978521	NUDT17
ENSG00000117266	0.0413124	0.204838	0.346816	0.224428	0.0322524	0.249102	0.978521	CDK18
ENSG00000148335	-0.0414279	1.44983	-0.346658	0.224654	0.0323594	1.40544	0.978521	NTMT1
ENSG00000157954	0.0822783	0.929583	0.346361	0.225077	0.0643302	1.01774	0.978521	WIPI2
ENSG00000137411	-0.0468453	0.748382	-0.346347	0.225098	0.0366282	0.698191	0.978521	VARS2
ENSG00000185246	0.0596802	0.896439	0.346274	0.225203	0.0466751	0.960382	0.978521	PRPF39
ENSG00000166847	0.0440623	1.23072	0.346269	0.225209	0.0344611	1.27793	0.978521	DCTN5
ENSG00000106683	-0.046563	0.798666	-0.346269	0.22521	0.0364169	0.748777	0.978521	LIMK1
ENSG00000163904	0.0379036	1.20427	0.346251	0.225235	0.0296461	1.24488	0.978521	SENP2
ENSG00000177465	-0.0275592	1.5639	-0.346171	0.225349	0.0215609	1.53437	0.978521	ACOT4
ENSG00000157657	-0.0309866	1.14692	-0.346072	0.225491	0.0242502	1.11372	0.978521	ZNF618
ENSG00000166681	0.0341311	1.28325	0.34604	0.225537	0.026714	1.31982	0.978521	BEX3
ENSG00000160310	0.0301766	1.29801	0.34595	0.225666	0.0236258	1.33034	0.978521	PRMT2
ENSG00000076944	0.0616191	0.510568	0.345842	0.22582	0.0482598	0.576589	0.978521	STXBP2
ENSG00000196950	0.0387069	0.694171	0.345838	0.225825	0.0303155	0.735643	0.978521	SLC39A10
ENSG00000096384	0.0206369	2.46615	0.345829	0.225839	0.0161634	2.48826	0.978521	HSP90AB1
ENSG00000166233	0.0373262	1.06096	0.345757	0.225941	0.0292419	1.10096	0.978521	ARIH1
ENSG00000095380	-0.033731	1.35502	-0.345662	0.226078	0.0264336	1.31888	0.978521	NANS
ENSG00000138375	0.059608	0.319554	0.345645	0.226102	0.0467149	0.38342	0.978521	SMARCAL1
ENSG00000154059	0.0619666	0.718797	0.345628	0.226127	0.0485661	0.785189	0.978521	IMPACT
ENSG00000067704	0.0353621	0.823965	0.345475	0.226346	0.0277288	0.861853	0.978521	IARS2
ENSG00000060656	0.0523307	0.265975	0.34502	0.226999	0.0410961	0.322044	0.978521	PTPRU
ENSG00000106351	0.0584951	0.574552	0.344728	0.227418	0.0459811	0.637225	0.978521	AGFG2
ENSG00000111726	-0.0281339	1.49101	-0.344636	0.227551	0.0221219	1.46087	0.978521	CMAS
ENSG00000136448	0.0310125	1.17005	0.344573	0.227641	0.0243904	1.20328	0.978521	NMT1
ENSG00000188372	-0.043074	1.10591	-0.344448	0.227821	0.0338904	1.05976	0.978521	ZP3
ENSG00000005469	0.0520697	0.84783	0.344299	0.228036	0.0409882	0.903619	0.978521	CROT
ENSG00000150540	0.039319	0.0293011	0.34428	0.228064	0.0309531	0.0714286	0.978521	HNMT
ENSG00000152939	0.0368079	1.49879	0.34423	0.228135	0.028981	1.53823	0.978521	MARVELD2
ENSG00000176845	0.0562712	0.659264	0.344189	0.228195	0.0443116	0.719555	0.978521	METRNL
ENSG00000139579	0.0486585	0.896394	0.344122	0.22829	0.0383253	0.948528	0.978521	NABP2
ENSG00000014123	0.0301954	1.12498	0.343756	0.228819	0.0238119	1.15733	0.978521	UFL1
ENSG00000137812	0.0407519	1.01536	0.343582	0.22907	0.0321551	1.05903	0.978521	KNL1
ENSG00000173465	0.0253513	0.994009	0.343155	0.229688	0.0200315	1.02117	0.978521	SSSCA1
ENSG00000163964	0.0395488	1.20435	0.343154	0.229689	0.0312499	1.24672	0.978521	PIGX
ENSG00000125652	-0.082548	0.55373	-0.342991	0.229925	0.0652612	0.465286	0.978521	ALKBH7
ENSG00000170145	0.0383356	0.720453	0.342703	0.230342	0.0303364	0.761527	0.978521	SIK2
ENSG00000136068	0.0354769	1.16769	0.342534	0.230588	0.02809	1.2057	0.978521	FLNB
ENSG00000178104	0.0266398	1.2451	0.342396	0.230787	0.0211025	1.27365	0.978521	PDE4DIP
ENSG00000188807	-0.0344837	1.03465	-0.34219	0.231086	0.0273346	0.9977	0.978521	TMEM201
ENSG00000109445	-0.0373656	1.32456	-0.342153	0.23114	0.0296227	1.28453	0.978521	ZNF330
ENSG00000088682	-0.0343991	1.32119	-0.341986	0.231383	0.027286	1.28434	0.978521	COQ9
ENSG00000162695	0.0379113	0.962551	0.341832	0.231607	0.0300873	1.00317	0.978521	SLC30A7
ENSG00000227063	-0.102858	0.680675	-0.341816	0.231631	0.0816351	0.57047	0.978521	RPL41P1
ENSG00000135632	0.0380473	0.92303	0.341791	0.231666	0.0301992	0.963795	0.978521	SMYD5
ENSG00000119685	0.0350307	0.712282	0.341632	0.231898	0.0278196	0.749815	0.978521	TTLL5
ENSG00000144554	0.0314405	0.966758	0.341584	0.231968	0.0249724	1.00044	0.978521	FANCD2
ENSG00000170417	-0.0559959	0.285593	-0.341458	0.232151	0.0444947	0.225597	0.978521	TMEM182
ENSG00000160783	-0.0621812	0.84147	-0.341202	0.232524	0.0494515	0.774847	0.978521	PMF1
ENSG00000115919	0.038215	1.31869	0.340724	0.233221	0.0304399	1.35963	0.978521	KYNU
ENSG00000244716	0.0673965	0.630176	0.340717	0.233232	0.0536856	0.702386	0.978521	BX679664.3
ENSG00000124541	-0.0380139	1.39798	-0.34066	0.233316	0.0302863	1.35725	0.978521	RRP36
ENSG00000175548	0.0429825	0.319519	0.3406	0.233403	0.0342516	0.365571	0.978521	ALG10B
ENSG00000148158	0.0343733	0.947316	0.340219	0.23396	0.0274259	0.984144	0.978521	SNX30
ENSG00000080986	-0.0362879	1.19413	-0.340117	0.234109	0.0289632	1.15525	0.978521	NDC80
ENSG00000178096	0.0372988	1.24315	0.339844	0.234508	0.0297971	1.28311	0.978521	BOLA1
ENSG00000116731	0.0314832	1.20209	0.339788	0.234591	0.0251559	1.23582	0.978521	PRDM2
ENSG00000102898	-0.0452316	0.958671	-0.339787	0.234592	0.0361413	0.910209	0.978521	NUTF2
ENSG00000198160	0.0351252	1.0284	0.33937	0.235204	0.028105	1.06603	0.978521	MIER1
ENSG00000087365	0.0238779	1.46519	0.339329	0.235264	0.0191082	1.49077	0.978521	SF3B2
ENSG00000254445	0.0313286	0.479252	0.339313	0.235288	0.0250719	0.512818	0.978521	HSPB2-C11orf52
ENSG00000117133	-0.0522178	0.991201	-0.339132	0.235555	0.0418147	0.935253	0.978521	RPF1
ENSG00000084733	-0.0290233	1.61985	-0.338922	0.235863	0.0232574	1.58875	0.978521	RAB10
ENSG00000142655	0.0473647	0.441311	0.338662	0.236245	0.0379878	0.492059	0.978521	PEX14
ENSG00000185278	0.0556741	0.648098	0.338598	0.23634	0.0446618	0.707749	0.978521	ZBTB37
ENSG00000103351	0.0542951	0.824916	0.338525	0.236447	0.0435662	0.883089	0.978521	CLUAP1
ENSG00000136153	-0.0309001	1.33536	-0.338522	0.236451	0.0247943	1.30225	0.978521	LMO7
ENSG00000119725	-0.0313169	1.29337	-0.338345	0.236712	0.0251437	1.25981	0.978521	ZNF410
ENSG00000146063	-0.0375428	1.24275	-0.337997	0.237225	0.0301773	1.20252	0.978521	TRIM41
ENSG00000143740	0.0362783	0.737629	0.33796	0.23728	0.0291645	0.776499	0.978521	SNAP47
ENSG00000166801	0.0522216	1.03003	0.337484	0.237984	0.0420483	1.08598	0.978521	FAM111A
ENSG00000175198	0.0656874	0.440794	0.336906	0.23884	0.0529934	0.511173	0.978521	PCCA
ENSG00000147649	0.0214607	1.49079	0.336628	0.239251	0.0173296	1.51379	0.978521	MTDH
ENSG00000163808	0.0478914	0.580721	0.33651	0.239426	0.0386876	0.632033	0.978521	KIF15
ENSG00000226752	0.0557564	0.667619	0.336335	0.239686	0.0450676	0.727358	0.978521	CUTALP
ENSG00000101363	-0.0242959	1.47161	-0.336205	0.239879	0.0196468	1.44558	0.978521	MANBAL
ENSG00000132434	0.041562	0.788311	0.336159	0.239947	0.0336142	0.832841	0.978521	LANCL2
ENSG00000151718	-0.0517921	0.634825	-0.335931	0.240287	0.04192	0.579334	0.978521	WWC2
ENSG00000136518	0.039603	1.32183	0.335831	0.240435	0.032065	1.36426	0.978521	ACTL6A
ENSG00000168528	-0.031931	0.557082	-0.335707	0.24062	0.0258641	0.52287	0.978521	SERINC2
ENSG00000166986	0.0360198	1.20335	0.335511	0.240913	0.0291952	1.24194	0.978521	MARS
ENSG00000141076	0.0196262	1.57775	0.335364	0.241132	0.0159155	1.59878	0.978521	UTP4
ENSG00000175556	0.0489504	0.302163	0.335254	0.241295	0.0397101	0.35461	0.978521	LONRF3
ENSG00000166411	-0.0259305	1.1745	-0.335181	0.241404	0.0210408	1.14672	0.978521	IDH3A
ENSG00000089916	0.0425838	1.19155	0.335055	0.241592	0.0345685	1.23718	0.978521	GPATCH2L
ENSG00000148362	-0.0391217	1.09147	-0.33497	0.24172	0.0317672	1.04955	0.978521	PAXX
ENSG00000179933	-0.0244693	1.80395	-0.334763	0.242028	0.0198831	1.77774	0.978521	C14orf119
ENSG00000226742	-0.0528979	0.644191	-0.334068	0.243067	0.0430841	0.587515	0.978521	HSBP1L1
ENSG00000213930	0.0429603	0.0651356	0.333812	0.243451	0.0350203	0.111164	0.978521	GALT
ENSG00000231434	0.045408	0.0410108	0.333746	0.243551	0.037024	0.0896623	0.978521	AL365440.1
ENSG00000205903	0.0714971	1.02597	0.333605	0.243763	0.0583237	1.10257	0.978521	ZNF316
ENSG00000135549	0.0383486	1.54603	0.33353	0.243875	0.0312908	1.58712	0.978521	PKIB
ENSG00000162368	-0.0473945	0.912976	-0.333453	0.24399	0.0386818	0.862196	0.978521	CMPK1
ENSG00000230409	-0.0462727	0.169667	-0.333216	0.244346	0.0377964	0.120089	0.978521	TCEA1P2
ENSG00000212802	-0.0236184	1.83998	-0.333162	0.244428	0.0192955	1.81468	0.978521	RPL15P3
ENSG00000143126	0.0377331	1.37953	0.333074	0.244559	0.0308359	1.41996	0.978521	CELSR2
ENSG00000065621	0.0484296	0.961845	0.33302	0.244641	0.0395845	1.01373	0.978521	GSTO2
ENSG00000198886	-0.02418	3.77627	-0.333001	0.24467	0.0197651	3.75036	0.978521	MT-ND4
ENSG00000136888	-0.0196121	1.97346	-0.332708	0.245111	0.0160471	1.95244	0.978521	ATP6V1G1
ENSG00000110921	0.0599208	0.77232	0.332675	0.245161	0.0490341	0.83652	0.978521	MVK
ENSG00000111843	0.0652966	0.655642	0.332674	0.245162	0.0534334	0.725603	0.978521	TMEM14C
ENSG00000185716	-0.0419618	0.668171	-0.332664	0.245177	0.0343392	0.623212	0.978521	MOSMO
ENSG00000025770	-0.0319519	1.33767	-0.332518	0.245397	0.0261605	1.30344	0.978521	NCAPH2
ENSG00000184076	-0.0249777	1.52647	-0.332469	0.245471	0.0204539	1.49971	0.978521	UQCR10
ENSG00000196547	0.0620315	0.752825	0.332445	0.245506	0.0508007	0.819287	0.978521	MAN2A2
ENSG00000131475	-0.039062	1.06727	-0.332348	0.245653	0.0320004	1.02542	0.978521	VPS25
ENSG00000198799	0.0270617	1.10978	0.332329	0.245681	0.0221709	1.13877	0.978521	LRIG2
ENSG00000133460	0.0433347	0.328066	0.332226	0.245838	0.0355153	0.374496	0.978521	SLC2A11
ENSG00000175643	-0.0259281	1.14545	-0.332144	0.24596	0.0212554	1.11767	0.978521	RMI2
ENSG00000215114	0.0411663	0.718301	0.33171	0.246616	0.0337971	0.762408	0.978521	UBXN2B
ENSG00000125520	0.0383996	0.750792	0.331501	0.246931	0.031548	0.791935	0.978521	SLC2A4RG
ENSG00000127586	-0.0645268	0.61653	-0.331454	0.247004	0.0530219	0.547394	0.978521	CHTF18
ENSG00000096696	0.0407258	1.55451	0.331437	0.247028	0.0334664	1.59814	0.978521	DSP
ENSG00000170889	0.037767	1.27821	0.331331	0.247189	0.0310462	1.31867	0.978521	RPS9
ENSG00000188811	0.0438962	0.379393	0.331305	0.247229	0.0360879	0.426424	0.978521	NHLRC3
ENSG00000198478	-0.0477299	0.419841	-0.331088	0.247557	0.0392685	0.368702	0.978521	SH3BGRL2
ENSG00000129219	-0.0576722	0.306889	-0.331041	0.247628	0.0474558	0.245097	0.978521	PLD2
ENSG00000176986	0.0600941	0.940652	0.330734	0.248094	0.0495003	1.00504	0.978521	SEC24C
ENSG00000138185	0.0539117	0.126833	0.330689	0.248162	0.0444145	0.184595	0.978521	ENTPD1
ENSG00000176148	0.0442253	0.844838	0.330629	0.248253	0.0364419	0.892222	0.978521	TCP11L1
ENSG00000101546	-0.0468983	0.64869	-0.330599	0.248299	0.0386485	0.598441	0.978521	RBFA
ENSG00000162341	0.0251525	0.729852	0.330572	0.248339	0.0207298	0.756801	0.978521	TPCN2
ENSG00000064270	0.0406048	0.597066	0.330382	0.248628	0.0334867	0.640572	0.978521	ATP2C2
ENSG00000115325	0.0402933	0.379496	0.330051	0.249131	0.0332672	0.422667	0.978521	DOK1
ENSG00000167637	0.0527959	0.286105	0.329745	0.249597	0.043635	0.342672	0.978521	ZNF283
ENSG00000122126	0.0593194	0.664119	0.329518	0.249942	0.0490645	0.727676	0.978521	OCRL
ENSG00000185414	-0.0320342	1.17753	-0.329405	0.250115	0.0265065	1.14321	0.978521	MRPL30
ENSG00000133103	0.0341293	0.81813	0.329247	0.250356	0.0282552	0.854697	0.978521	COG6
ENSG00000100644	0.0216024	1.64911	0.329188	0.250446	0.017888	1.67226	0.978521	HIF1A
ENSG00000133019	-0.0516608	0.385191	-0.329182	0.250455	0.0427789	0.32984	0.978521	CHRM3
ENSG00000110987	0.03083	1.15557	0.329151	0.250502	0.0255321	1.1886	0.978521	BCL7A
ENSG00000106211	0.0244315	1.59861	0.329103	0.250575	0.0202365	1.62479	0.978521	HSPB1
ENSG00000149346	0.0429402	0.727616	0.329081	0.250609	0.0355698	0.773624	0.978521	SLX4IP
ENSG00000172366	0.0597602	0.733834	0.329066	0.250632	0.0495053	0.797863	0.978521	MCRIP2
ENSG00000104142	0.0609553	0.759175	0.329032	0.250683	0.0505011	0.824484	0.978521	VPS18
ENSG00000126878	-0.0429552	1.16547	-0.329013	0.250712	0.0355905	1.11945	0.978521	AIF1L
ENSG00000163002	-0.0284072	1.28425	-0.328776	0.251074	0.0235558	1.25381	0.978521	NUP35
ENSG00000101557	0.0455389	1.39216	0.328741	0.251129	0.0377662	1.44095	0.978521	USP14
ENSG00000171634	0.0324276	1.48003	0.32866	0.251252	0.0269001	1.51478	0.978521	BPTF
ENSG00000167395	-0.0218588	1.19137	-0.328326	0.251763	0.0181536	1.16795	0.978521	ZNF646
ENSG00000078140	-0.0294246	1.43691	-0.328317	0.251777	0.0244377	1.40539	0.978521	UBE2K
ENSG00000103275	-0.0203235	1.56734	-0.328279	0.251835	0.0168812	1.54557	0.978521	UBE2I
ENSG00000105568	-0.041859	1.21496	-0.328174	0.251995	0.0347816	1.17011	0.978521	PPP2R1A
ENSG00000280217	0.039636	0.226134	0.328097	0.252114	0.0329432	0.268602	0.978521	AC126564.1
ENSG00000211445	0.0545889	0.509919	0.327707	0.252711	0.0454317	0.568407	0.978521	GPX3
ENSG00000176463	0.0316085	0.0647203	0.327134	0.25359	0.0263577	0.0985865	0.978521	SLCO3A1
ENSG00000125885	-0.0436602	0.892103	-0.327006	0.253788	0.0364235	0.845324	0.978521	MCM8
ENSG00000099991	0.0665501	0.76322	0.326999	0.253799	0.0555207	0.834524	0.978521	CABIN1
ENSG00000127914	0.0317575	1.57832	0.326851	0.254026	0.0265077	1.61234	0.978521	AKAP9
ENSG00000129351	0.0216194	1.65381	0.326786	0.254127	0.0180496	1.67697	0.978521	ILF3
ENSG00000070081	0.0435506	1.11604	0.326703	0.254255	0.0363698	1.1627	0.978521	NUCB2
ENSG00000143198	0.0415422	0.399763	0.326692	0.254271	0.0346939	0.444272	0.978521	MGST3
ENSG00000085365	0.0436583	1.15608	0.326657	0.254325	0.0364655	1.20285	0.978521	SCAMP1
ENSG00000145012	0.0310655	1.48038	0.326537	0.254509	0.025958	1.51367	0.978521	LPP
ENSG00000169826	-0.0357956	0.874184	-0.326468	0.254616	0.0299175	0.835831	0.978521	CSGALNACT2
ENSG00000133612	0.033771	1.19853	0.325963	0.255395	0.0282744	1.23472	0.978521	AGAP3
ENSG00000234171	0.0675129	0.365481	0.325907	0.255481	0.0565352	0.437816	0.978521	RNASEH1-AS1
ENSG00000224271	0.0359027	0.0690436	0.325877	0.255528	0.0300679	0.107511	0.978521	AL117329.1
ENSG00000178105	-0.0301933	0.955741	-0.32587	0.255538	0.025287	0.923391	0.978521	DDX10
ENSG00000182512	0.0310748	1.28636	0.325804	0.25564	0.0260312	1.31966	0.978521	GLRX5
ENSG00000285329	0.0281698	0.0773288	0.325661	0.255861	0.0236093	0.107511	0.978521	AC025283.3
ENSG00000131773	0.0281698	0.0773288	0.325661	0.255861	0.0236093	0.107511	0.978521	KHDRBS3
ENSG00000127334	0.0379135	1.60312	0.325306	0.256411	0.0318144	1.64374	0.978521	DYRK2
ENSG00000135837	0.0283395	1.3282	0.325228	0.256531	0.0237869	1.35856	0.978521	CEP350
ENSG00000167535	0.0585065	0.600983	0.325193	0.256585	0.0491135	0.663668	0.978521	CACNB3
ENSG00000166128	0.0554248	0.478597	0.325082	0.256758	0.0465445	0.537981	0.978521	RAB8B
ENSG00000181789	0.0564084	1.23718	0.325038	0.256825	0.0473776	1.29761	0.978521	COPG1
ENSG00000109458	-0.0334929	1.02354	-0.324892	0.257052	0.028145	0.987651	0.978521	GAB1
ENSG00000241553	-0.0436223	1.15014	-0.32486	0.257102	0.036661	1.10341	0.978521	ARPC4
ENSG00000046604	-0.0477217	1.19348	-0.324776	0.257232	0.0401178	1.14235	0.978521	DSG2
ENSG00000024048	-0.0291088	1.22676	-0.324673	0.257391	0.0244793	1.19557	0.978521	UBR2
ENSG00000157456	0.0253805	1.26465	0.324575	0.257543	0.0213511	1.29184	0.978521	CCNB2
ENSG00000184205	0.0346126	0.427073	0.324554	0.257576	0.0291197	0.464158	0.978521	TSPYL2
ENSG00000176407	0.0437466	1.37627	0.324408	0.257802	0.0368226	1.42314	0.978521	KCMF1
ENSG00000137494	0.0559719	0.551689	0.324376	0.257852	0.0471183	0.611659	0.978521	ANKRD42
ENSG00000123364	-0.0218885	1.28448	-0.324193	0.258136	0.0184378	1.26102	0.978521	HOXC13
ENSG00000152492	0.0466348	0.838972	0.324145	0.25821	0.0392894	0.888937	0.978521	CCDC50
ENSG00000230076	-0.0459067	1.06179	-0.323811	0.25873	0.0387205	1.0126	0.978521	RPL10P6
ENSG00000185340	0.0437968	0.448787	0.32359	0.259075	0.0369691	0.495712	0.978521	GAS2L1
ENSG00000126432	0.0481631	0.541822	0.323394	0.259379	0.0406822	0.593425	0.978521	PRDX5
ENSG00000172175	0.0564567	0.30343	0.3233	0.259525	0.047703	0.36392	0.978521	MALT1
ENSG00000183049	0.0422693	0.830702	0.323052	0.259913	0.035746	0.87599	0.978521	CAMK1D
ENSG00000035403	-0.0266222	1.56284	-0.323045	0.259924	0.0225143	1.53431	0.978521	VCL
ENSG00000255857	0.0383521	0.147157	0.322868	0.2602	0.032454	0.188249	0.978521	PXN-AS1
ENSG00000101972	0.0316843	1.40827	0.32286	0.260212	0.0268124	1.44221	0.978521	STAG2
ENSG00000077721	0.0411374	1.04578	0.322638	0.26056	0.0348388	1.08986	0.978521	UBE2A
ENSG00000182372	0.0276861	1.17933	0.322575	0.260657	0.0234521	1.20899	0.978521	CLN8
ENSG00000138018	0.0293558	1.24911	0.32253	0.260727	0.0248703	1.28057	0.978521	SELENOI
ENSG00000131143	-0.0223043	2.72472	-0.322366	0.260985	0.018907	2.70082	0.978521	COX4I1
ENSG00000166965	0.035662	0.797002	0.322277	0.261123	0.0302393	0.835211	0.978521	RCCD1
ENSG00000183624	0.0449026	1.22712	0.322257	0.261154	0.0380775	1.27523	0.978521	HMCES
ENSG00000136603	0.0198026	1.84405	0.322211	0.261226	0.0167953	1.86526	0.978521	SKIL
ENSG00000156858	-0.0400048	1.08792	-0.321936	0.261658	0.0339619	1.04506	0.978521	PRR14
ENSG00000258864	0.0307712	0.793721	0.321816	0.261845	0.026134	0.82669	0.978521	AC008575.1
ENSG00000018189	0.0506779	0.54057	0.321593	0.262194	0.043074	0.594868	0.978521	RUFY3
ENSG00000170037	0.041942	0.447259	0.321581	0.262214	0.0356504	0.492197	0.978521	CNTROB
ENSG00000154839	-0.0372008	1.04808	-0.321443	0.26243	0.0316356	1.00823	0.978521	SKA1
ENSG00000138036	0.0527299	0.367926	0.321411	0.26248	0.0448464	0.424422	0.978521	DYNC2LI1
ENSG00000008226	-0.0379875	0.139287	-0.32115	0.26289	0.0323374	0.0985865	0.978521	DLEC1
ENSG00000118217	-0.0418908	1.44058	-0.321057	0.263036	0.0356716	1.39569	0.978521	ATF6
ENSG00000064666	-0.0319815	1.32299	-0.32104	0.263064	0.0272352	1.28872	0.978521	CNN2
ENSG00000136874	0.0450091	0.924711	0.320943	0.263215	0.0383421	0.972935	0.978521	STX17
ENSG00000135441	-0.0508985	0.609971	-0.320872	0.263328	0.04337	0.555437	0.978521	BLOC1S1
ENSG00000164022	-0.0232569	1.47278	-0.320845	0.263369	0.0198188	1.44786	0.978521	AIMP1
ENSG00000106028	0.0269931	1.55455	0.32077	0.263487	0.0230086	1.58347	0.978521	SSBP1
ENSG00000260121	0.0354658	0.137672	0.320616	0.26373	0.0302468	0.175671	0.978521	AC138028.4
ENSG00000188735	0.0417678	0.827706	0.320469	0.263961	0.0356396	0.872457	0.978521	TMEM120B
ENSG00000172977	0.0609064	0.911803	0.320435	0.264014	0.0519764	0.97706	0.978521	KAT5
ENSG00000198755	0.0176605	1.74018	0.320386	0.264092	0.0150737	1.75911	0.978521	RPL10A
ENSG00000198131	0.0512166	0.627084	0.320337	0.264169	0.0437222	0.681959	0.978521	ZNF544
ENSG00000056736	0.0399045	0.21	0.32033	0.264181	0.0340663	0.252755	0.978521	IL17RB
ENSG00000126070	0.0534762	0.575618	0.320328	0.264184	0.0456526	0.632914	0.978521	AGO3
ENSG00000123374	0.0429782	0.88075	0.320267	0.264279	0.0366983	0.926798	0.978521	CDK2
ENSG00000112742	0.0243684	1.27254	0.320182	0.264413	0.0208139	1.29865	0.978521	TTK
ENSG00000109180	0.0395862	1.00852	0.319813	0.264996	0.0338554	1.05093	0.978521	OCIAD1
ENSG00000100228	0.0424759	0.877012	0.319739	0.265112	0.0363361	0.922522	0.978521	RAB36
ENSG00000115421	0.0656589	0.713493	0.31967	0.26522	0.0561815	0.783842	0.978521	PAPOLG
ENSG00000124486	-0.0319119	1.48374	-0.319387	0.265668	0.0273326	1.44954	0.978521	USP9X
ENSG00000118246	0.0447628	1.00717	0.319263	0.265864	0.038356	1.05513	0.978521	FASTKD2
ENSG00000214944	0.0430855	0.389185	0.31891	0.266423	0.0369643	0.435348	0.978521	ARHGEF28
ENSG00000204138	0.0323278	1.09773	0.318852	0.266515	0.0277405	1.13237	0.978521	PHACTR4
ENSG00000227462	0.0555338	0.495346	0.318816	0.266571	0.0476597	0.554846	0.978521	PSME2P6
ENSG00000213753	0.0583605	0.603906	0.318498	0.267076	0.0501413	0.666435	0.978521	CENPBD1P1
ENSG00000250312	0.0279603	0.765264	0.318392	0.267244	0.0240314	0.795221	0.978521	ZNF718
ENSG00000154743	0.0301628	1.1072	0.318387	0.267252	0.0259248	1.13952	0.978521	TSEN2
ENSG00000138660	0.0237366	1.25439	0.318322	0.267355	0.0204062	1.27982	0.978521	AP1AR
ENSG00000130348	-0.0248884	1.20092	-0.317798	0.268187	0.0214356	1.17425	0.978521	QRSL1
ENSG00000228748	0.0329162	0.326265	0.317617	0.268475	0.0283677	0.361532	0.978521	AL450306.1
ENSG00000237296	-0.0239425	1.03166	-0.317577	0.268539	0.0206369	1.00601	0.978521	SMG1P1
ENSG00000177479	0.0385527	1.13333	0.31748	0.268692	0.0332412	1.17463	0.978521	ARIH2
ENSG00000123595	0.0263072	1.10478	0.317476	0.268699	0.0226831	1.13297	0.978521	RAB9A
ENSG00000244187	-0.074564	0.93053	-0.317467	0.268714	0.0642942	0.85064	0.978521	TMEM141
ENSG00000117691	-0.0542493	0.666268	-0.317456	0.268732	0.0467794	0.608143	0.978521	NENF
ENSG00000165898	0.0325026	1.24795	0.317046	0.269384	0.0280673	1.28277	0.978521	ISCA2
ENSG00000165097	0.0439575	0.735153	0.317024	0.269419	0.037962	0.78225	0.978521	KDM1B
ENSG00000100726	-0.0443404	1.09628	-0.316934	0.269563	0.0383049	1.04878	0.978521	TELO2
ENSG00000168724	0.0541761	0.754211	0.316832	0.269725	0.0468184	0.812256	0.978521	DNAJC21
ENSG00000101333	-0.0460976	0.692025	-0.316767	0.26983	0.0398463	0.642634	0.978521	PLCB4
ENSG00000261732	-0.0393108	0.597987	-0.316566	0.27015	0.0340038	0.555868	0.978521	AL031708.1
ENSG00000123975	-0.0303827	2.17144	-0.316378	0.27045	0.0262983	2.13888	0.978521	CKS2
ENSG00000157014	0.0429559	0.923282	0.316373	0.270458	0.0371819	0.969306	0.978521	TATDN2
ENSG00000159873	0.0302006	1.3281	0.316272	0.270619	0.0261504	1.36046	0.978521	CCDC117
ENSG00000141753	0.0540923	0.432975	0.316234	0.270681	0.0468443	0.490931	0.978521	IGFBP4
ENSG00000164011	0.0702584	0.0757191	0.316223	0.270698	0.0608467	0.150996	0.978521	ZNF691
ENSG00000095627	-0.0516237	0.6388	-0.315879	0.271247	0.0447623	0.583489	0.978521	TDRD1
ENSG00000092098	0.0696175	0.819376	0.315795	0.271382	0.0603823	0.893967	0.978521	RNF31
ENSG00000149218	0.0554427	0.848763	0.315751	0.271453	0.0480954	0.908166	0.978521	ENDOD1
ENSG00000108848	0.0314482	1.51638	0.315748	0.271458	0.0272809	1.55007	0.978521	LUC7L3
ENSG00000169894	0.0718	1.11488	0.315529	0.271809	0.0623337	1.1918	0.978521	MUC3A
ENSG00000072415	0.0303874	1.24651	0.315403	0.27201	0.0263927	1.27907	0.978521	MPP5
ENSG00000075975	-0.0217096	1.47854	-0.315368	0.272067	0.018858	1.45528	0.978521	MKRN2
ENSG00000156110	0.0360041	1.46764	0.315233	0.272282	0.0312897	1.50621	0.978521	ADK
ENSG00000112739	0.0404548	1.22431	0.315189	0.272354	0.0351632	1.26766	0.978521	PRPF4B
ENSG00000162227	0.0377713	0.351875	0.315164	0.272393	0.0328335	0.392344	0.978521	TAF6L
ENSG00000148459	0.0396564	1.08576	0.315128	0.272451	0.0344765	1.12825	0.978521	PDSS1
ENSG00000196961	0.0281939	0.888228	0.315043	0.272587	0.0245186	0.918436	0.978521	AP2A1
ENSG00000163635	0.0318966	1.15982	0.315001	0.272655	0.0277427	1.194	0.978521	ATXN7
ENSG00000173786	0.0660718	0.782505	0.314833	0.272924	0.0575014	0.853296	0.978521	CNP
ENSG00000162066	0.0480668	0.462935	0.314808	0.272965	0.0418356	0.514435	0.978521	AMDHD2
ENSG00000121897	0.0548729	0.476023	0.314733	0.273086	0.0477721	0.534816	0.978521	LIAS
ENSG00000136731	0.0363979	1.0551	0.314687	0.273159	0.0316929	1.0941	0.978521	UGGT1
ENSG00000129473	-0.0340749	0.90441	-0.314524	0.273422	0.0296873	0.867901	0.978521	BCL2L2
ENSG00000118513	0.054681	0.682609	0.314241	0.273877	0.0476877	0.741195	0.978521	MYB
ENSG00000259153	0.0735112	0.751939	0.314145	0.274031	0.0641313	0.830701	0.978521	AC004816.1
ENSG00000258653	-0.0271698	1.21879	-0.313557	0.27498	0.0237524	1.18968	0.978521	AC005520.1
ENSG00000196230	0.0143343	2.44855	0.313495	0.275079	0.0125341	2.46391	0.978521	TUBB
ENSG00000119509	0.0636082	0.650401	0.313421	0.275199	0.0556342	0.718553	0.978521	INVS
ENSG00000150776	0.0269751	0.932089	0.313124	0.275678	0.0236183	0.960991	0.978521	NKAPD1
ENSG00000189223	0.0456815	0.723646	0.312935	0.275985	0.0400237	0.772591	0.978521	PAX8-AS1
ENSG00000228409	-0.0749349	0.274761	-0.312907	0.276028	0.0656602	0.194474	0.978521	CCT6P1
ENSG00000138190	0.0459139	0.865774	0.312889	0.276058	0.0402338	0.914967	0.978521	EXOC6
ENSG00000171503	0.0415419	0.687334	0.312854	0.276115	0.0364072	0.731843	0.978521	ETFDH
ENSG00000059122	0.0510891	0.747413	0.312708	0.27635	0.0447974	0.802151	0.978521	FLYWCH1
ENSG00000148840	0.0254112	1.65008	0.312622	0.27649	0.0222886	1.67731	0.978521	PPRC1
ENSG00000135378	0.0415237	1.00951	0.312613	0.276505	0.0364223	1.054	0.978521	PRRG4
ENSG00000160145	-0.0348918	0.191553	-0.312594	0.276535	0.0306072	0.154169	0.978521	KALRN
ENSG00000161813	0.026194	1.4084	0.312485	0.276712	0.0229863	1.43647	0.978521	LARP4
ENSG00000134830	0.0628856	0.656511	0.312369	0.276899	0.0552075	0.723888	0.978521	C5AR2
ENSG00000226259	0.0601536	0.775875	0.312229	0.277127	0.0528353	0.840325	0.978521	GTF2H2B
ENSG00000118200	0.0352209	1.18702	0.312149	0.277257	0.0309447	1.22476	0.978521	CAMSAP2
ENSG00000123297	0.0243097	1.16161	0.312115	0.277312	0.0213608	1.18766	0.978521	TSFM
ENSG00000140157	0.0342335	1.06293	0.311891	0.277674	0.0301047	1.09961	0.978521	NIPA2
ENSG00000138071	-0.0286458	1.59003	-0.311858	0.277729	0.025194	1.55934	0.978521	ACTR2
ENSG00000237289	0.0523498	0.296519	0.311787	0.277844	0.0460532	0.352608	0.978521	CKMT1B
ENSG00000135164	-0.0363614	1.20673	-0.311755	0.277896	0.0319915	1.16777	0.978521	DMTF1
ENSG00000168036	0.0324269	1.06826	0.311692	0.277998	0.0285362	1.103	0.978521	CTNNB1
ENSG00000181035	-0.0331409	0.121517	-0.311673	0.27803	0.0291666	0.0860086	0.978521	SLC25A42
ENSG00000116774	-0.0331409	0.121517	-0.311673	0.27803	0.0291666	0.0860086	0.978521	OLFML3
ENSG00000145623	0.0442609	0.387926	0.311535	0.278253	0.0389721	0.435348	0.978521	OSMR
ENSG00000142676	-0.0208953	1.83458	-0.311483	0.278337	0.0184019	1.81219	0.978521	RPL11
ENSG00000138443	0.0478289	1.1114	0.311298	0.278639	0.0421493	1.16265	0.978521	ABI2
ENSG00000078403	0.0268668	1.19074	0.31104	0.279058	0.0236981	1.21952	0.978521	MLLT10
ENSG00000106610	0.0718327	0.611587	0.311032	0.27907	0.0633625	0.688551	0.978521	STAG3L4
ENSG00000141564	-0.027266	0.96824	-0.310851	0.279366	0.0240665	0.939026	0.978521	RPTOR
ENSG00000282246	-0.0449489	0.445774	-0.310705	0.279604	0.039695	0.397615	0.978521	AL157392.5
ENSG00000139687	0.0360988	0.901212	0.3107	0.279612	0.0318798	0.939889	0.978521	RB1
ENSG00000102078	0.0685748	0.669034	0.310579	0.279808	0.0605864	0.742507	0.978521	SLC25A14
ENSG00000246067	0.0543793	0.748564	0.31052	0.279906	0.0480548	0.806828	0.978521	RAB30-AS1
ENSG00000038358	-0.0414615	0.96935	-0.310221	0.280393	0.0366784	0.924927	0.978521	EDC4
ENSG00000120647	0.0410615	0.339811	0.310077	0.280628	0.0363432	0.383805	0.978521	CCDC77
ENSG00000162889	-0.0359799	1.26897	-0.310015	0.280729	0.0318526	1.23042	0.978521	MAPKAPK2
ENSG00000215421	0.0461848	0.453639	0.309731	0.281194	0.0409283	0.503123	0.978521	ZNF407
ENSG00000139197	-0.0319288	0.860242	-0.309672	0.28129	0.0283008	0.826033	0.978521	PEX5
ENSG00000104853	-0.0252177	1.64029	-0.309551	0.281487	0.0223619	1.61327	0.978521	CLPTM1
ENSG00000136636	-0.0245032	1.41672	-0.30947	0.28162	0.0217346	1.39047	0.978521	KCTD3
ENSG00000137200	0.0549795	0.696972	0.309258	0.281967	0.0488044	0.755878	0.978521	CMTR1
ENSG00000198888	-0.0261305	3.73256	-0.309172	0.282107	0.0232028	3.70456	0.978521	MT-ND1
ENSG00000122873	-0.0542337	1.12373	-0.309112	0.282207	0.0481676	1.06562	0.978521	CISD1
ENSG00000143578	0.0511785	0.88285	0.309093	0.282237	0.0454572	0.937685	0.978521	CREB3L4
ENSG00000171159	0.0651083	0.514672	0.309074	0.282269	0.0578337	0.584431	0.978521	C9orf16
ENSG00000143575	-0.0200518	1.79197	-0.308805	0.28271	0.0178286	1.77049	0.978521	HAX1
ENSG00000116747	0.0340225	1.48236	0.308571	0.283094	0.0302756	1.51881	0.978521	TROVE2
ENSG00000141429	0.0337824	0.727884	0.308536	0.283151	0.0300657	0.76408	0.978521	GALNT1
ENSG00000152977	-0.040204	0.697739	-0.308249	0.283622	0.0358176	0.654663	0.978521	ZIC1
ENSG00000101247	0.0369145	0.800523	0.308244	0.28363	0.0328876	0.840074	0.978521	NDUFAF5
ENSG00000125968	-0.0200558	1.99382	-0.308149	0.283787	0.017874	1.97233	0.978521	ID1
ENSG00000102401	0.0481823	0.591904	0.308147	0.28379	0.0429412	0.643528	0.978521	ARMCX3
ENSG00000204177	0.0441879	0.0386644	0.307738	0.284463	0.0394391	0.0860086	0.978521	BMS1P1
ENSG00000146066	0.0324817	1.14825	0.307664	0.284585	0.0289986	1.18306	0.978521	HIGD2A
ENSG00000166575	0.0448678	0.472796	0.307651	0.284606	0.0400585	0.520868	0.978521	TMEM135
ENSG00000066084	0.0293363	1.32731	0.30755	0.284773	0.0262013	1.35874	0.978521	DIP2B
ENSG00000131711	0.034798	0.113231	0.307537	0.284794	0.0310808	0.150515	0.978521	MAP1B
ENSG00000168763	0.0537685	0.467016	0.307465	0.284913	0.0480372	0.524625	0.978521	CNNM3
ENSG00000133789	0.0424943	0.909597	0.307429	0.284972	0.0379696	0.955126	0.978521	SWAP70
ENSG00000109066	0.0497582	0.587163	0.307174	0.285392	0.0445008	0.640476	0.978521	TMEM104
ENSG00000122378	-0.0268246	1.45874	-0.307051	0.285595	0.024001	1.42999	0.978521	PRXL2A
ENSG00000197798	-0.0469533	0.726611	-0.307018	0.285649	0.0420159	0.676303	0.978521	FAM118B
ENSG00000160191	0.0415783	0.33687	0.306761	0.286074	0.0372405	0.381418	0.978521	PDE9A
ENSG00000241370	-0.0485531	0.847147	-0.306628	0.286294	0.0435084	0.795126	0.978521	RPP21
ENSG00000153936	0.0366957	0.73337	0.306489	0.286523	0.0328994	0.772687	0.978521	HS2ST1
ENSG00000112081	-0.0231074	2.26627	-0.306474	0.286547	0.020718	2.24151	0.978521	SRSF3
ENSG00000032742	0.0414803	0.536542	0.306206	0.286991	0.0372271	0.580985	0.978521	IFT88
ENSG00000224086	-0.0422264	0.342268	-0.306066	0.287223	0.0379158	0.297026	0.978521	AC245452.1
ENSG00000155008	0.0410115	0.811244	0.306048	0.287252	0.0368272	0.855185	0.978521	APOOL
ENSG00000115317	-0.0555818	0.621214	-0.305925	0.287456	0.0499332	0.561662	0.978521	HTRA2
ENSG00000123983	0.0210945	1.61553	0.305602	0.287992	0.0189728	1.63813	0.978521	ACSL3
ENSG00000196943	0.0387863	0.944087	0.305428	0.28828	0.0349071	0.985644	0.978521	NOP9
ENSG00000253352	-0.0301409	1.69525	-0.305299	0.288494	0.027139	1.66296	0.978521	TUG1
ENSG00000135476	0.0314251	1.21146	0.305294	0.288503	0.0282958	1.24513	0.978521	ESPL1
ENSG00000136997	-0.0177773	2.04272	-0.304902	0.289153	0.0160297	2.02367	0.978521	MYC
ENSG00000240758	0.0342456	0.135325	0.30464	0.28959	0.0309085	0.172017	0.978521	AC010655.2
ENSG00000213096	0.031997	1.05474	0.304582	0.289685	0.028885	1.08902	0.978521	ZNF254
ENSG00000118689	0.0388459	1.30041	0.304479	0.289857	0.0350809	1.34203	0.978521	FOXO3
ENSG00000100811	0.0230157	1.67371	0.30447	0.289872	0.0207857	1.69837	0.978521	YY1
ENSG00000132780	0.0226284	1.12879	0.30427	0.290205	0.0204507	1.15304	0.978521	NASP
ENSG00000069956	-0.0189303	1.91291	-0.304158	0.290391	0.0171154	1.89263	0.978521	MAPK6
ENSG00000102312	0.0421139	0.121625	0.304065	0.290546	0.0380892	0.166747	0.978521	PORCN
ENSG00000177054	-0.0440069	0.841498	-0.303867	0.290877	0.0398299	0.794347	0.978521	ZDHHC13
ENSG00000160199	-0.0204774	1.17336	-0.303851	0.290904	0.0185348	1.15142	0.978521	PKNOX1
ENSG00000241962	-0.0336625	0.26732	-0.303799	0.290989	0.0304749	0.231253	0.978521	AC079447.1
ENSG00000128050	0.0212568	1.58348	0.303595	0.29133	0.0192581	1.60625	0.978521	PAICS
ENSG00000187840	-0.0409226	1.09316	-0.303545	0.291415	0.0370817	1.04932	0.978521	EIF4EBP1
ENSG00000185238	-0.0228922	1.16597	-0.303436	0.291596	0.0207518	1.14145	0.978521	PRMT3
ENSG00000078269	0.0313435	0.667078	0.303421	0.291621	0.0284144	0.70066	0.978521	SYNJ2
ENSG00000182979	-0.0542885	0.815254	-0.303317	0.291795	0.0492338	0.757088	0.978521	MTA1
ENSG00000126749	-0.0260348	1.24943	-0.303281	0.291855	0.0236138	1.22154	0.978521	EMG1
ENSG00000141349	0.0393772	0.799458	0.30327	0.291873	0.035717	0.841648	0.978521	G6PC3
ENSG00000170085	0.0296083	0.886967	0.302706	0.292817	0.0269112	0.91869	0.978521	SIMC1
ENSG00000072858	0.0418414	0.917353	0.302666	0.292884	0.0380355	0.962183	0.978521	SIDT1
ENSG00000273184	0.0253962	0.865412	0.302576	0.293034	0.0230937	0.892622	0.978521	AC010655.4
ENSG00000112893	0.0491017	0.860546	0.302533	0.293107	0.044657	0.913155	0.978521	MAN2A1
ENSG00000172007	0.0383343	1.04058	0.302063	0.293894	0.034924	1.08165	0.978521	RAB33B
ENSG00000182899	-0.0170247	2.12913	-0.302002	0.293996	0.0155136	2.11089	0.978521	RPL35A
ENSG00000100883	0.0290046	1.24845	0.301897	0.294174	0.0264403	1.27953	0.978521	SRP54
ENSG00000133119	0.0350641	1.33968	0.301202	0.295341	0.0320452	1.37725	0.978521	RFC3
ENSG00000157741	0.0423506	1.14378	0.301087	0.295534	0.0387205	1.18916	0.978521	UBN2
ENSG00000136243	0.024943	1.11206	0.301071	0.295562	0.0228064	1.13879	0.978521	NUPL2
ENSG00000119705	-0.0314443	1.10625	-0.3009	0.29585	0.0287687	1.07256	0.978521	SLIRP
ENSG00000119616	0.0488348	0.764013	0.300656	0.29626	0.0447193	0.816336	0.978521	FCF1
ENSG00000221988	0.0615821	0.399443	0.300653	0.296266	0.0563931	0.465424	0.978521	PPT2
ENSG00000139438	0.0478882	0.242834	0.300635	0.296297	0.043856	0.294143	0.978521	FAM222A
ENSG00000100335	-0.031791	1.38663	-0.300376	0.296733	0.0291417	1.35257	0.978521	MIEF1
ENSG00000130193	-0.0217917	1.7546	-0.300362	0.296756	0.0199767	1.73125	0.978521	THEM6
ENSG00000204370	-0.0315468	1.61386	-0.300358	0.296762	0.0289197	1.58006	0.978521	SDHD
ENSG00000141198	0.035179	1.04029	0.300261	0.296927	0.032261	1.07798	0.978521	TOM1L1
ENSG00000078061	-0.0394709	1.11667	-0.299955	0.297444	0.0362375	1.07438	0.978521	ARAF
ENSG00000169193	0.0366012	0.217193	0.29979	0.297722	0.0336231	0.256409	0.978521	CCDC126
ENSG00000167642	-0.0270396	1.48043	-0.299704	0.297869	0.0248474	1.45146	0.978521	SPINT2
ENSG00000100321	-0.0454474	0.370737	-0.299637	0.29798	0.0417729	0.322044	0.978521	SYNGR1
ENSG00000134014	0.033892	0.96076	0.299607	0.298031	0.0311552	0.997073	0.978521	ELP3
ENSG00000115163	0.0257803	1.05055	0.299571	0.298092	0.0237017	1.07817	0.978521	CENPA
ENSG00000113719	0.0509632	1.03687	0.299413	0.29836	0.0468814	1.09147	0.978521	ERGIC1
ENSG00000028839	-0.0245121	1.59844	-0.29927	0.298602	0.0225606	1.57217	0.978521	TBPL1
ENSG00000138802	0.0238128	1.33481	0.299233	0.298665	0.0219201	1.36032	0.978521	SEC24B
ENSG00000198055	0.0378062	1.02902	0.299197	0.298725	0.0348057	1.06953	0.978521	GRK6
ENSG00000197037	-0.0178629	1.42381	-0.298803	0.299393	0.016469	1.40467	0.978521	ZSCAN25
ENSG00000258674	-0.0306488	0.533821	-0.298739	0.299501	0.0282638	0.500983	0.978521	AC011448.1
ENSG00000100106	0.0451932	0.671229	0.298703	0.299564	0.041682	0.71965	0.978521	TRIOBP
ENSG00000178966	0.0254334	1.33787	0.298588	0.299758	0.0234673	1.36512	0.978521	RMI1
ENSG00000118518	-0.0205106	1.31909	-0.29853	0.299857	0.0189292	1.29712	0.978521	RNF146
ENSG00000126883	0.0398718	1.11062	0.298421	0.300042	0.0368123	1.15334	0.978521	NUP214
ENSG00000228253	-0.0161872	2.26674	-0.298366	0.300135	0.0149481	2.2494	0.978521	MT-ATP8
ENSG00000109685	0.0422347	1.13204	0.298338	0.300182	0.0390057	1.17729	0.978521	NSD2
ENSG00000166845	-0.0449883	0.556492	-0.298309	0.300232	0.0415531	0.50829	0.978521	C18orf54
ENSG00000113593	-0.0396035	0.967374	-0.298176	0.300458	0.0365975	0.924942	0.978521	PPWD1
ENSG00000081014	0.0545965	0.924933	0.298134	0.30053	0.0504604	0.98343	0.978521	AP4E1
ENSG00000224597	0.0509483	0.441125	0.298089	0.300605	0.0470961	0.495712	0.978521	SVIL-AS1
ENSG00000132591	-0.0383497	1.06128	-0.298034	0.3007	0.0354574	1.02019	0.978521	ERAL1
ENSG00000151575	-0.0436355	0.240272	-0.297944	0.300853	0.040358	0.193519	0.978521	TEX9
ENSG00000182307	-0.0253524	1.69163	-0.297767	0.301153	0.0234634	1.66447	0.978521	C8orf33
ENSG00000130349	0.0612028	0.948565	0.297543	0.301535	0.0566894	1.01414	0.978521	C6orf203
ENSG00000226950	-0.02028	1.69842	-0.297416	0.301752	0.0187933	1.67669	0.978521	DANCR
ENSG00000261061	0.0640832	0.322032	0.297354	0.301856	0.0593987	0.390692	0.978521	AC092718.4
ENSG00000117143	0.0387462	1.06747	0.29729	0.301965	0.0359223	1.10898	0.978521	UAP1
ENSG00000125834	-0.0342673	1.11803	-0.29721	0.302102	0.0317792	1.08132	0.978521	STK35
ENSG00000121068	0.0208994	1.67016	0.297147	0.302209	0.0193865	1.69255	0.978521	TBX2
ENSG00000135968	0.0453437	0.884702	0.296978	0.302498	0.0420875	0.933284	0.978521	GCC2
ENSG00000173418	0.0224495	1.73267	0.296908	0.302617	0.0208427	1.75672	0.978521	NAA20
ENSG00000108107	0.0500897	1.26337	0.296857	0.302704	0.0465134	1.31704	0.978521	RPL28
ENSG00000175166	-0.0424453	1.38017	-0.296844	0.302727	0.0394167	1.33469	0.978521	PSMD2
ENSG00000139637	0.0307802	1.31133	0.296663	0.303036	0.0286031	1.34431	0.978521	C12orf10
ENSG00000130119	0.0642195	0.827323	0.296588	0.303164	0.0596937	0.89613	0.978521	GNL3L
ENSG00000085117	0.0296112	0.759395	0.296517	0.303285	0.0275316	0.791122	0.978521	CD82
ENSG00000107815	0.0249391	1.42462	0.296123	0.303958	0.0232215	1.45134	0.978521	TWNK
ENSG00000204574	-0.0223014	1.4018	-0.296109	0.303982	0.0207664	1.3779	0.978521	ABCF1
ENSG00000103222	0.0236081	0.96114	0.296103	0.303992	0.0219837	0.986434	0.978521	ABCC1
ENSG00000187049	-0.0243637	1.41375	-0.295869	0.304392	0.022707	1.38764	0.978521	TMEM216
ENSG00000142875	0.0299514	0.131002	0.295857	0.304414	0.027916	0.163093	0.978521	PRKACB
ENSG00000116221	-0.0421748	1.24325	-0.295845	0.304434	0.0393105	1.19806	0.978521	MRPL37
ENSG00000111321	-0.028974	1.58772	-0.29581	0.304495	0.0270098	1.55668	0.978521	LTBR
ENSG00000178053	0.0405311	1.06985	0.295637	0.304791	0.0378076	1.11327	0.978521	MLF1
ENSG00000135452	-0.0516504	0.684673	-0.295468	0.305081	0.0482099	0.629334	0.978521	TSPAN31
ENSG00000185127	-0.0291185	1.58518	-0.295366	0.305255	0.0271891	1.55398	0.978521	C6orf120
ENSG00000196208	0.0376784	1.37431	0.295274	0.305413	0.0351939	1.41468	0.978521	GREB1
ENSG00000108443	-0.015262	2.17602	-0.29527	0.305419	0.0142558	2.15967	0.978521	RPS6KB1
ENSG00000102119	-0.0332846	0.905523	-0.295266	0.305426	0.0310908	0.869861	0.978521	EMD
ENSG00000168280	0.0299223	0.109531	0.295164	0.305603	0.0279608	0.141591	0.978521	KIF5C
ENSG00000131626	0.0623805	0.927429	0.295001	0.305882	0.0583263	0.994265	0.978521	PPFIA1
ENSG00000183963	0.0667987	0.681521	0.294953	0.305965	0.0624685	0.753091	0.978521	SMTN
ENSG00000101751	-0.036559	0.854365	-0.294374	0.30696	0.0342627	0.815195	0.978521	POLI
ENSG00000082996	0.0281122	1.30362	0.294358	0.306988	0.0263481	1.33374	0.978521	RNF13
ENSG00000167965	-0.0242755	1.49949	-0.294353	0.306996	0.0227525	1.47348	0.978521	MLST8
ENSG00000135127	0.0479736	0.369753	0.294342	0.307014	0.0449656	0.421154	0.978521	BICDL1
ENSG00000085978	0.0261236	1.32911	0.294295	0.307095	0.0244899	1.3571	0.978521	ATG16L1
ENSG00000126461	0.0256161	0.79031	0.294116	0.307404	0.0240302	0.817756	0.978521	SCAF1
ENSG00000168092	0.019392	1.54644	0.29403	0.307552	0.0181972	1.56722	0.978521	PAFAH1B2
ENSG00000273154	0.028399	0.068159	0.293918	0.307744	0.0266604	0.0985865	0.978521	AL121845.3
ENSG00000157916	-0.0413482	0.862279	-0.293894	0.307786	0.0388204	0.817977	0.978521	RER1
ENSG00000130803	-0.0307977	1.23687	-0.293893	0.307788	0.028915	1.20387	0.978521	ZNF317
ENSG00000166896	0.0370947	0.665719	0.293851	0.307859	0.0348324	0.705463	0.978521	ATP23
ENSG00000182240	0.0311795	0.744228	0.293802	0.307944	0.0292833	0.777635	0.978521	BACE2
ENSG00000148308	-0.0233703	1.48185	-0.293757	0.308022	0.0219527	1.45681	0.978521	GTF3C5
ENSG00000103495	0.0404257	1.16146	0.293632	0.308238	0.0379914	1.20478	0.978521	MAZ
ENSG00000168159	0.0688052	0.756151	0.293529	0.308415	0.0646866	0.829871	0.978521	RNF187
ENSG00000130313	0.0667556	0.454615	0.293431	0.308584	0.0627826	0.526139	0.978521	PGLS
ENSG00000101888	-0.0462962	0.974311	-0.293364	0.308701	0.0435519	0.924708	0.978521	NXT2
ENSG00000157600	0.0563221	0.663357	0.293344	0.308735	0.0529874	0.723702	0.978521	TMEM164
ENSG00000142657	0.019993	1.46622	0.293207	0.308971	0.0188189	1.48764	0.978521	PGD
ENSG00000113161	0.0209564	1.62511	0.293091	0.309171	0.0197343	1.64756	0.978521	HMGCR
ENSG00000120708	0.0456072	0.112226	0.293027	0.309283	0.0429577	0.161091	0.978521	TGFBI
ENSG00000133739	0.0586095	0.46198	0.293012	0.309308	0.0552077	0.524776	0.978521	LRRCC1
ENSG00000006704	0.0352221	0.827611	0.293003	0.309324	0.0331789	0.865349	0.978521	GTF2IRD1
ENSG00000072135	0.051997	0.658188	0.292905	0.309493	0.0489986	0.713899	0.978521	PTPN18
ENSG00000178719	-0.0254277	1.43775	-0.292886	0.309525	0.023963	1.41051	0.978521	GRINA
ENSG00000185236	-0.0572755	0.715644	-0.292833	0.309618	0.0539872	0.654278	0.978521	RAB11B
ENSG00000269858	-0.0355873	0.898497	-0.292788	0.309695	0.0335497	0.860367	0.978521	EGLN2
ENSG00000158828	0.0346567	0.925634	0.292663	0.309911	0.0326877	0.962766	0.978521	PINK1
ENSG00000174442	0.0406565	0.776086	0.292587	0.310043	0.0383575	0.819647	0.978521	ZWILCH
ENSG00000074582	-0.0476002	0.825589	-0.292481	0.310227	0.0449265	0.774588	0.978521	BCS1L
ENSG00000137274	-0.0498554	0.723148	-0.292467	0.31025	0.0470573	0.669732	0.978521	BPHL
ENSG00000269609	0.0471293	0.77496	0.292333	0.310483	0.0445066	0.825456	0.978521	RPARP-AS1
ENSG00000137161	-0.0664324	1.02806	-0.292255	0.310618	0.0627539	0.956881	0.978521	CNPY3
ENSG00000115540	0.0253307	1.52991	0.292111	0.310867	0.0239409	1.55705	0.978521	MOB4
ENSG00000104765	-0.0255278	0.759806	-0.292025	0.311016	0.024135	0.732455	0.978521	BNIP3L
ENSG00000118690	0.0291607	0.0888451	0.292006	0.31105	0.0275717	0.120089	0.978521	ARMC2
ENSG00000272888	0.0282194	0.980368	0.291826	0.311361	0.0266996	1.0106	0.978521	LINC01578
ENSG00000106829	-0.046886	0.25219	-0.291782	0.311438	0.0443683	0.201955	0.978521	TLE4
ENSG00000105640	0.0212242	1.44992	0.291773	0.311452	0.0200851	1.47266	0.978521	RPL18A
ENSG00000145022	-0.0358366	0.996819	-0.29096	0.312865	0.0340168	0.958422	0.978521	TCTA
ENSG00000130147	0.0270196	1.64779	0.290771	0.313195	0.0256658	1.67674	0.978521	SH3BP4
ENSG00000224470	0.0251915	1.60226	0.290762	0.313211	0.0239301	1.62925	0.978521	ATXN1L
ENSG00000123080	0.0346452	0.48048	0.290737	0.313253	0.0329135	0.5176	0.978521	CDKN2C
ENSG00000127993	0.0245523	1.33147	0.290693	0.313331	0.023329	1.35777	0.978521	RBM48
ENSG00000023516	0.0330247	1.21971	0.290666	0.313377	0.0313824	1.25509	0.978521	AKAP11
ENSG00000143842	0.0572343	1.02044	0.29054	0.313597	0.0544139	1.08177	0.978521	SOX13
ENSG00000111358	0.0463395	0.947344	0.290402	0.313836	0.0440788	0.996994	0.978521	GTF2H3
ENSG00000102780	0.031762	0.923559	0.290371	0.31389	0.030216	0.957589	0.978521	DGKH
ENSG00000197912	-0.045555	1.16345	-0.290333	0.313958	0.0433439	1.11464	0.978521	SPG7
ENSG00000178691	0.0614747	0.878962	0.29026	0.314084	0.0585069	0.944827	0.978521	SUZ12
ENSG00000010704	-0.0412573	0.511004	-0.290197	0.314195	0.0392749	0.4668	0.978521	HFE
ENSG00000104671	-0.0331037	1.33362	-0.290179	0.314226	0.0315152	1.29815	0.978521	DCTN6
ENSG00000144476	0.061096	1.16431	0.289841	0.314815	0.0582382	1.22977	0.978521	ACKR3
ENSG00000154079	0.030076	0.250957	0.289543	0.315336	0.0287014	0.283182	0.978521	SDHAF4
ENSG00000158864	0.0411621	0.971784	0.289523	0.31537	0.0392837	1.01589	0.978521	NDUFS2
ENSG00000067141	0.037502	0.869869	0.289443	0.315511	0.0358016	0.91005	0.978521	NEO1
ENSG00000182150	0.0287701	1.04562	0.289312	0.31574	0.0274791	1.07644	0.978521	ERCC6L2
ENSG00000152767	0.0395864	0.730278	0.289117	0.316081	0.0378379	0.772692	0.978521	FARP1
ENSG00000138604	-0.0415583	0.702596	-0.288944	0.316384	0.0397487	0.65807	0.978521	GLCE
ENSG00000233045	-0.0533286	0.275813	-0.288912	0.316439	0.0510126	0.218675	0.978521	AC097523.1
ENSG00000126453	0.0543869	0.526856	0.288758	0.316709	0.0520552	0.585128	0.978521	BCL2L12
ENSG00000270647	0.0496621	0.887184	0.288717	0.316781	0.0475404	0.940393	0.978521	TAF15
ENSG00000157224	0.036788	1.06216	0.288614	0.316961	0.0352299	1.10158	0.978521	CLDN12
ENSG00000147459	0.0310037	1.03355	0.288554	0.317066	0.0296973	1.06676	0.978521	DOCK5
ENSG00000092531	0.0495759	0.35142	0.288399	0.317338	0.0475148	0.404537	0.978521	SNAP23
ENSG00000160867	0.0465292	0.561421	0.288395	0.317346	0.0445956	0.611273	0.978521	FGFR4
ENSG00000171365	0.0394581	0.511158	0.287852	0.318298	0.037896	0.553435	0.978521	CLCN5
ENSG00000166441	0.0303451	1.44718	0.287826	0.318345	0.0291468	1.47969	0.978521	RPL27A
ENSG00000095906	-0.0273356	1.70347	-0.287805	0.31838	0.0262581	1.67418	0.978521	NUBP2
ENSG00000167283	0.0222323	1.50367	0.287789	0.318409	0.0213573	1.52749	0.978521	ATP5MG
ENSG00000175595	0.0300583	1.03083	0.287697	0.318571	0.0288854	1.06303	0.978521	ERCC4
ENSG00000109062	0.0289766	1.59317	0.287656	0.318643	0.0278502	1.62422	0.978521	SLC9A3R1
ENSG00000197312	0.0353103	1.37429	0.287652	0.31865	0.0339382	1.41212	0.978521	DDI2
ENSG00000112511	-0.061131	0.475201	-0.287588	0.318762	0.0587697	0.409704	0.978521	PHF1
ENSG00000065361	0.0470496	1.01555	0.287468	0.318974	0.0452529	1.06596	0.978521	ERBB3
ENSG00000196387	-0.0252145	1.37105	-0.287461	0.318986	0.0242523	1.34403	0.978521	ZNF140
ENSG00000143761	0.0218215	1.65674	0.287449	0.319007	0.0209897	1.68012	0.978521	ARF1
ENSG00000023734	0.0235446	1.39262	0.28735	0.31918	0.0226556	1.41785	0.978521	STRAP
ENSG00000259768	0.0406804	0.44647	0.287347	0.319186	0.0391448	0.490057	0.978521	AC004943.2
ENSG00000124688	0.0356295	1.53274	0.28732	0.319233	0.034288	1.57092	0.978521	MAD2L1BP
ENSG00000186283	0.0306339	1.5556	0.287077	0.319661	0.0295078	1.58842	0.978521	TOR3A
ENSG00000067992	0.0457375	0.729723	0.287035	0.319735	0.0440632	0.778728	0.978521	PDK3
ENSG00000143924	0.0347054	0.979009	0.286834	0.32009	0.0334605	1.01619	0.978521	EML4
ENSG00000107185	-0.0393827	0.750369	-0.286825	0.320105	0.0379713	0.708173	0.978521	RGP1
ENSG00000102967	0.0285353	1.0426	0.286785	0.320176	0.0275168	1.07317	0.978521	DHODH
ENSG00000029153	0.0401047	0.17936	0.286599	0.320504	0.0387007	0.222329	0.978521	ARNTL2
ENSG00000105607	0.0575095	0.416501	0.286544	0.320601	0.0555077	0.478118	0.978521	GCDH
ENSG00000163517	-0.0330464	0.321857	-0.286519	0.320644	0.0318991	0.28645	0.978521	HDAC11
ENSG00000076201	-0.0307728	1.06245	-0.286423	0.320815	0.0297154	1.02948	0.978521	PTPN23
ENSG00000166226	-0.0178759	1.79319	-0.286278	0.321069	0.0172711	1.77404	0.978521	CCT2
ENSG00000197258	-0.0467063	0.758925	-0.286271	0.321083	0.0451275	0.708883	0.978521	EIF4BP6
ENSG00000225470	-0.0399596	0.731953	-0.286207	0.321196	0.0386182	0.689139	0.978521	JPX
ENSG00000187630	0.0461448	0.53442	0.286125	0.321341	0.0446097	0.583861	0.978521	DHRS4L2
ENSG00000172795	0.0409632	1.1064	0.286085	0.321412	0.0396066	1.15029	0.978521	DCP2
ENSG00000148688	0.0252697	0.779058	0.286035	0.321499	0.0244374	0.806133	0.978521	RPP30
ENSG00000109084	-0.0228472	1.6829	-0.285765	0.321977	0.0221174	1.65842	0.978521	TMEM97
ENSG00000270181	-0.0446896	0.356219	-0.285436	0.322559	0.0433165	0.308338	0.978521	BIVM-ERCC5
ENSG00000183579	0.0193366	0.76183	0.285378	0.322661	0.0187466	0.782548	0.978521	ZNRF3
ENSG00000143641	-0.0316531	0.941972	-0.285257	0.322876	0.0307016	0.908058	0.978521	GALNT2
ENSG00000083444	0.0502485	0.571369	0.284858	0.323582	0.0488121	0.625206	0.978521	PLOD1
ENSG00000116754	0.0394055	1.39627	0.284721	0.323825	0.0382992	1.43849	0.978521	SRSF11
ENSG00000180354	-0.0385091	0.285091	-0.284634	0.32398	0.0374404	0.243831	0.978521	MTURN
ENSG00000128791	-0.0371557	1.04279	-0.284559	0.324113	0.0361349	1.00298	0.978521	TWSG1
ENSG00000198498	-0.0179061	1.461	-0.283773	0.325509	0.0174666	1.44181	0.978521	TMA16
ENSG00000163597	-0.0220281	2.1367	-0.283698	0.325643	0.0214936	2.1131	0.978521	SNHG16
ENSG00000225921	0.0343419	1.15779	0.283505	0.325986	0.0335335	1.19459	0.978521	NOL7
ENSG00000116138	-0.0331729	0.723727	-0.283377	0.326214	0.0324079	0.688184	0.978521	DNAJC16
ENSG00000139826	-0.0287804	1.23621	-0.283376	0.326217	0.0281168	1.20537	0.978521	ABHD13
ENSG00000156928	0.049576	0.94829	0.283342	0.326277	0.0484392	1.00141	0.978521	MALSU1
ENSG00000106460	-0.039547	0.99209	-0.283323	0.326311	0.038643	0.949718	0.978521	TMEM106B
ENSG00000107902	0.0431342	0.565444	0.283272	0.326401	0.0421564	0.611659	0.978521	LHPP
ENSG00000053900	0.0358047	0.989918	0.283172	0.326579	0.0350065	1.02828	0.978521	ANAPC4
ENSG00000011260	-0.0266403	1.25769	-0.283061	0.326778	0.0260575	1.22914	0.978521	UTP18
ENSG00000171863	-0.0241699	1.82666	-0.282967	0.326945	0.0236497	1.80077	0.978521	RPS7
ENSG00000134882	0.0275908	1.0702	0.282897	0.32707	0.0270043	1.09976	0.978521	UBAC2
ENSG00000081181	-0.0367582	0.215055	-0.282823	0.327203	0.035987	0.175671	0.978521	ARG2
ENSG00000132792	-0.036427	1.02095	-0.28274	0.327349	0.0356741	0.981924	0.978521	CTNNBL1
ENSG00000074266	0.0241944	1.34668	0.282671	0.327473	0.0237006	1.3726	0.978521	EED
ENSG00000123836	0.0452453	0.440066	0.282662	0.32749	0.0443234	0.488543	0.978521	PFKFB2
ENSG00000137842	-0.039616	0.69794	-0.282661	0.327492	0.038809	0.655494	0.978521	TMEM62
ENSG00000160305	0.0531462	0.568264	0.282455	0.327859	0.0521048	0.625206	0.978521	DIP2A
ENSG00000280148	-0.0245916	0.700264	-0.282389	0.327976	0.0241158	0.673916	0.978521	AL049844.3
ENSG00000132967	0.0413859	1.55116	0.282354	0.32804	0.0405908	1.5955	0.978521	HMGB1P5
ENSG00000121644	0.0573707	0.787109	0.282345	0.328056	0.0562704	0.848578	0.978521	DESI2
ENSG00000112406	-0.0288767	0.940964	-0.282219	0.32828	0.0283366	0.910025	0.978521	HECA
ENSG00000134247	0.0246729	1.18939	0.282204	0.328307	0.0242128	1.21582	0.978521	PTGFRN
ENSG00000101224	0.0488219	1.22912	0.281764	0.329094	0.0479927	1.28143	0.978521	CDC25B
ENSG00000120800	0.0367456	0.982794	0.281725	0.329164	0.036127	1.02216	0.978521	UTP20
ENSG00000170242	-0.0378975	1.03902	-0.281723	0.329168	0.0372599	0.99842	0.978521	USP47
ENSG00000255794	0.0387098	0.293147	0.281579	0.329425	0.0380795	0.334622	0.978521	RMST
ENSG00000109654	0.0307039	0.0782674	0.28138	0.329782	0.0302273	0.111164	0.978521	TRIM2
ENSG00000155313	0.035184	0.913217	0.281372	0.329796	0.0346388	0.950914	0.978521	USP25
ENSG00000136169	0.032704	0.248142	0.281334	0.329865	0.032202	0.283182	0.978521	SETDB2
ENSG00000090060	0.028576	1.60981	0.281254	0.330009	0.0281461	1.64042	0.978521	PAPOLA
ENSG00000269343	0.0255245	0.988231	0.281155	0.330185	0.02515	1.01558	0.978521	ZNF587B
ENSG00000119661	0.0327667	0.881716	0.280999	0.330466	0.0323055	0.916824	0.978521	DNAL1
ENSG00000182173	0.0376028	0.982753	0.280863	0.33071	0.037093	1.02304	0.978521	TSEN54
ENSG00000271122	0.0603895	0.740956	0.280862	0.330711	0.0595709	0.805659	0.978521	AC018647.2
ENSG00000148985	-0.0513393	0.684355	-0.280851	0.330731	0.0506456	0.629349	0.978521	PGAP2
ENSG00000184992	0.042758	1.24957	0.280758	0.330899	0.0421955	1.29539	0.978521	BRI3BP
ENSG00000108100	0.03665	0.981165	0.280754	0.330905	0.0361683	1.02043	0.978521	CCNY
ENSG00000168028	-0.0232312	2.13314	-0.28066	0.331074	0.0229342	2.10825	0.978521	RPSA
ENSG00000158373	0.0516759	0.689928	0.280639	0.331113	0.0510195	0.745295	0.978521	HIST1H2BD
ENSG00000165832	0.0296238	1.05886	0.28058	0.331218	0.0292541	1.0906	0.978521	TRUB1
ENSG00000273420	-0.0396746	0.586984	-0.280548	0.331276	0.0391845	0.544476	0.978521	AC008738.7
ENSG00000135387	-0.024759	1.68385	-0.280498	0.331365	0.0244579	1.65732	0.978521	CAPRIN1
ENSG00000089022	0.0413575	1.12467	0.280447	0.331456	0.0408625	1.16898	0.978521	MAPKAPK5
ENSG00000069424	-0.0450326	0.421093	-0.28038	0.331577	0.0445051	0.372844	0.978521	KCNAB2
ENSG00000142039	-0.0265938	1.01828	-0.280378	0.331581	0.0262826	0.989788	0.978521	CCDC97
ENSG00000123213	0.0216521	1.32066	0.280374	0.331588	0.021399	1.34386	0.978521	NLN
ENSG00000110395	0.0396578	1.3229	0.280337	0.331654	0.0391998	1.36539	0.978521	CBL
ENSG00000152942	0.0351354	1.17471	0.280288	0.331743	0.0347363	1.21235	0.978521	RAD17
ENSG00000169499	0.0426414	0.294343	0.280264	0.331785	0.0421609	0.34003	0.978521	PLEKHA2
ENSG00000101294	0.020245	1.54312	0.280232	0.331844	0.0200194	1.56481	0.978521	HM13
ENSG00000143157	-0.0227009	1.34311	-0.280093	0.332093	0.0224599	1.31879	0.978521	POGK
ENSG00000115685	-0.0378136	0.9763	-0.279966	0.332322	0.0374307	0.935785	0.978521	PPP1R7
ENSG00000271383	0.0233285	1.39121	0.279943	0.332364	0.0230943	1.4162	0.978521	NBPF19
ENSG00000029725	0.0284544	1.14728	0.279878	0.33248	0.0281758	1.17777	0.978521	RABEP1
ENSG00000010278	0.027207	1.61582	0.27953	0.333107	0.026977	1.64497	0.978521	CD9
ENSG00000083642	0.0325437	1.24386	0.279401	0.33334	0.0322849	1.27873	0.978521	PDS5B
ENSG00000162627	-0.0536438	0.56816	-0.27937	0.333397	0.0532236	0.510685	0.978521	SNX7
ENSG00000148843	0.0601819	1.13901	0.279307	0.33351	0.059725	1.20349	0.978521	PDCD11
ENSG00000138780	0.0393111	0.720762	0.279227	0.333653	0.0390247	0.762881	0.978521	GSTCD
ENSG00000197756	-0.0316866	1.57238	-0.278792	0.33444	0.0315091	1.53843	0.978521	RPL37A
ENSG00000109534	-0.0322558	1.33628	-0.278693	0.334618	0.0320874	1.30172	0.978521	GAR1
ENSG00000164294	0.0298406	0.728907	0.278551	0.334875	0.0297013	0.760879	0.978521	GPX8
ENSG00000104866	0.0525937	0.780022	0.278455	0.335048	0.0523676	0.836372	0.978521	PPP1R37
ENSG00000146416	0.0444757	0.915638	0.278344	0.335248	0.0443036	0.963291	0.978521	AIG1
ENSG00000213949	-0.0347357	0.361401	-0.278323	0.335287	0.0346042	0.324184	0.978521	ITGA1
ENSG00000111490	0.0221507	1.58622	0.278304	0.335321	0.0220684	1.60995	0.978521	TBC1D30
ENSG00000140463	0.0309425	1.09819	0.278176	0.335553	0.030843	1.13134	0.978521	BBS4
ENSG00000197982	0.0520452	0.377584	0.278175	0.335554	0.0518779	0.433346	0.978521	C1orf122
ENSG00000231991	-0.0366226	0.95408	-0.278071	0.335743	0.0365198	0.914842	0.978521	ANXA2P2
ENSG00000151148	0.0380246	0.913842	0.277936	0.335988	0.0379379	0.954583	0.978521	UBE3B
ENSG00000135900	-0.0203234	1.33921	-0.277914	0.336027	0.0202787	1.31744	0.978521	MRPL44
ENSG00000099785	-0.0388731	0.202741	-0.277887	0.336077	0.0387918	0.161091	0.978521	MARCH2
ENSG00000269335	-0.0428306	0.498213	-0.277804	0.336227	0.0427548	0.452323	0.978521	IKBKG
ENSG00000198938	-0.0217124	3.6193	-0.277741	0.33634	0.0216793	3.59604	0.978521	MT-CO3
ENSG00000181029	-0.0389649	0.544245	-0.277678	0.336454	0.038915	0.502496	0.978521	TRAPPC5
ENSG00000138698	0.0313811	1.04327	0.277657	0.336492	0.0313435	1.07689	0.978521	RAP1GDS1
ENSG00000181915	0.0211653	1.47099	0.277629	0.336544	0.0211423	1.49367	0.978521	ADO
ENSG00000103202	0.043347	0.668964	0.277531	0.336722	0.0433165	0.715407	0.978521	NME4
ENSG00000125962	-0.030605	0.958917	-0.277468	0.336836	0.030591	0.926125	0.978521	ARMCX5
ENSG00000185480	-0.0293572	0.967161	-0.277388	0.33698	0.0293528	0.935707	0.978521	PARPBP
ENSG00000116199	0.0440024	1.12803	0.277373	0.337007	0.0439984	1.17517	0.978521	FAM20B
ENSG00000109929	0.0402011	1.30319	0.277337	0.337073	0.0402032	1.34626	0.978521	SC5D
ENSG00000136235	0.0537879	0.26568	0.277008	0.33767	0.0538598	0.32331	0.978521	GPNMB
ENSG00000237765	0.0648254	0.565941	0.276917	0.337835	0.0649352	0.635397	0.978521	FAM200B
ENSG00000164182	0.0292921	0.754432	0.276802	0.338043	0.0293548	0.785816	0.978521	NDUFAF2
ENSG00000144118	0.0365973	1.03284	0.276776	0.338091	0.0366795	1.07205	0.978521	RALB
ENSG00000173890	-0.0326173	1.10269	-0.276599	0.338414	0.0327132	1.06774	0.978521	GPR160
ENSG00000158019	0.0462863	0.818239	0.276216	0.33911	0.0464922	0.867831	0.978521	BABAM2
ENSG00000114353	0.0551336	0.569446	0.276137	0.339254	0.0553959	0.628517	0.978521	GNAI2
ENSG00000103226	-0.0351534	0.939238	-0.276121	0.339284	0.0353229	0.901573	0.978521	NOMO3
ENSG00000104660	-0.0343723	1.11484	-0.276118	0.339288	0.0345384	1.07801	0.978521	LEPROTL1
ENSG00000109321	-0.0323759	2.7123	-0.276006	0.339492	0.0325467	2.67761	0.978521	AREG
ENSG00000210174	0.0382328	0.141629	0.275642	0.340155	0.0384893	0.182593	0.978521	MT-TR
ENSG00000260401	0.0496979	0.661918	0.27562	0.340197	0.0500358	0.715165	0.978521	AP002761.4
ENSG00000196189	-0.0463533	0.516217	-0.275543	0.340336	0.0466825	0.466552	0.978521	SEMA4A
ENSG00000185608	0.0329848	0.922634	0.27551	0.340396	0.0332234	0.957974	0.978521	MRPL40
ENSG00000160221	0.0447058	0.590044	0.275204	0.340954	0.0450833	0.637943	0.978521	GATD3A
ENSG00000120262	0.0425294	0.944471	0.275141	0.341069	0.0428991	0.990038	0.978521	CCDC170
ENSG00000064490	0.0365868	0.612205	0.274995	0.341336	0.0369261	0.651405	0.978521	RFXANK
ENSG00000148143	0.0382181	0.977089	0.274862	0.34158	0.0385928	1.01804	0.978521	ZNF462
ENSG00000079156	0.0520647	0.56908	0.274375	0.342471	0.0526761	0.624863	0.978521	OSBPL6
ENSG00000119906	0.057561	0.852127	0.274138	0.342904	0.0582913	0.9138	0.978521	SLF2
ENSG00000089685	-0.023139	1.64449	-0.274072	0.343025	0.0234386	1.6197	0.978521	BIRC5
ENSG00000253797	0.0380133	0.627532	0.274066	0.343037	0.0385066	0.66826	0.978521	UTP14C
ENSG00000186166	0.0344857	0.301815	0.273967	0.343217	0.0349467	0.338764	0.978521	CCDC84
ENSG00000149503	-0.0294131	1.45539	-0.27392	0.343305	0.029812	1.42388	0.978521	INCENP
ENSG00000159685	0.0494591	0.691117	0.273891	0.343357	0.0501354	0.744109	0.978521	CHCHD6
ENSG00000104723	0.047432	0.897752	0.27372	0.343671	0.0481132	0.948572	0.978521	TUSC3
ENSG00000079805	0.0197227	1.38548	0.273697	0.343713	0.0200078	1.40661	0.978521	DNM2
ENSG00000196313	-0.0243577	1.52307	-0.273661	0.34378	0.0247133	1.49698	0.978521	POM121
ENSG00000050130	0.026914	1.58996	0.273559	0.343965	0.0273178	1.61879	0.978521	JKAMP
ENSG00000204387	0.0377225	1.20458	0.273436	0.344191	0.0383071	1.245	0.978521	C6orf48
ENSG00000129103	-0.0352608	0.695849	-0.273401	0.344256	0.0358123	0.65807	0.978521	SUMF2
ENSG00000251503	0.0397911	0.438499	0.273319	0.344406	0.0404265	0.481132	0.978521	CENPS-CORT
ENSG00000165501	-0.0187989	1.61624	-0.273182	0.344658	0.0191094	1.5961	0.978521	LRR1
ENSG00000112855	0.0586671	0.965419	0.27303	0.344937	0.0596721	1.02828	0.978521	HARS2
ENSG00000285565	0.0370365	0.788161	0.273005	0.344983	0.0376747	0.827843	0.978521	AL671762.1
ENSG00000174840	0.057881	0.959997	0.272893	0.345188	0.0589044	1.02201	0.978521	PDE12
ENSG00000047634	0.0567907	0.856959	0.272776	0.345403	0.0578215	0.917806	0.978521	SCML1
ENSG00000273192	-0.0354442	0.213647	-0.272712	0.345521	0.0360967	0.175671	0.978521	AL671710.1
ENSG00000185875	0.0499205	0.703986	0.2727	0.345543	0.0508419	0.757473	0.978521	THNSL1
ENSG00000070614	0.0446757	1.01474	0.272617	0.345697	0.0455154	1.06261	0.978521	NDST1
ENSG00000101452	0.0339307	0.472074	0.272215	0.346437	0.0346236	0.508429	0.978521	DHX35
ENSG00000115806	-0.0156339	1.85124	-0.271864	0.347084	0.0159754	1.83449	0.978521	GORASP2
ENSG00000123575	0.0301262	1.138	0.271855	0.347101	0.0307854	1.17028	0.978521	FAM199X
ENSG00000116667	0.0455237	0.962771	0.27179	0.347219	0.0465317	1.01155	0.978521	C1orf21
ENSG00000123643	0.0450423	0.409857	0.271784	0.347231	0.0460408	0.458117	0.978521	SLC36A1
ENSG00000133313	-0.0361064	1.04724	-0.271777	0.347245	0.036908	1.00855	0.978521	CNDP2
ENSG00000168234	-0.0386509	0.914707	-0.271634	0.347508	0.0395312	0.873296	0.978521	TTC39C
ENSG00000146677	-0.0421227	0.641185	-0.271613	0.347546	0.0430857	0.596054	0.978521	AC004453.1
ENSG00000183520	0.0327903	1.0887	0.271503	0.347751	0.0335547	1.12383	0.978521	UTP11
ENSG00000233927	-0.0276181	1.24531	-0.271371	0.347993	0.0282767	1.21572	0.978521	RPS28
ENSG00000084073	0.0490734	0.686922	0.271344	0.348044	0.0502491	0.739501	0.978521	ZMPSTE24
ENSG00000167118	0.0406396	1.08585	0.271335	0.348059	0.0416147	1.12939	0.978521	URM1
ENSG00000128309	0.0483052	0.527186	0.271204	0.348301	0.0494899	0.578941	0.978521	MPST
ENSG00000101290	-0.0357668	0.864355	-0.271176	0.348354	0.0366482	0.826033	0.978521	CDS2
ENSG00000257411	-0.0275854	0.850364	-0.270912	0.348842	0.0282949	0.820808	0.978521	AC034102.2
ENSG00000073578	-0.0203586	2.07748	-0.270732	0.349175	0.0208972	2.05567	0.978521	SDHA
ENSG00000170515	-0.0205647	1.87103	-0.270544	0.349523	0.0211246	1.84899	0.978521	PA2G4
ENSG00000170502	-0.0354957	0.632723	-0.270512	0.349581	0.0364667	0.594691	0.978521	NUDT9
ENSG00000152061	-0.0346414	0.538622	-0.27046	0.349678	0.0355964	0.501506	0.978521	RABGAP1L
ENSG00000215193	0.0229755	1.2857	0.270402	0.349786	0.0236144	1.31032	0.978521	PEX26
ENSG00000105982	0.0466481	0.292437	0.270389	0.349809	0.0479478	0.342418	0.978521	RNF32
ENSG00000188846	0.0216438	1.5098	0.270152	0.350248	0.0222679	1.53299	0.978521	RPL14
ENSG00000010626	0.0287221	0.0552349	0.270116	0.350315	0.0295545	0.0860086	0.978521	LRRC23
ENSG00000151687	0.0287221	0.0552349	0.270116	0.350315	0.0295545	0.0860086	0.978521	ANKAR
ENSG00000152683	0.046862	0.941723	0.270001	0.350529	0.0482424	0.991933	0.978521	SLC30A6
ENSG00000145779	-0.0406329	0.786074	-0.269932	0.350657	0.0418413	0.742539	0.978521	TNFAIP8
ENSG00000100129	-0.0246203	1.649	-0.269806	0.35089	0.0253652	1.62263	0.978521	EIF3L
ENSG00000187446	-0.039464	0.969226	-0.269774	0.350949	0.0406632	0.926944	0.978521	CHP1
ENSG00000110330	0.031649	0.735801	0.269763	0.350969	0.0326122	0.76971	0.978521	BIRC2
ENSG00000177156	0.0348606	1.0123	0.269676	0.351131	0.035934	1.04965	0.978521	TALDO1
ENSG00000148057	0.0393164	0.488796	0.269509	0.351441	0.0405542	0.530921	0.978521	IDNK
ENSG00000119689	0.0373193	0.829349	0.269477	0.3515	0.038499	0.869334	0.978521	DLST
ENSG00000219200	0.0202006	1.41282	0.269367	0.351704	0.0208483	1.43446	0.978521	RNASEK
ENSG00000163382	-0.0240022	1.8107	-0.269198	0.352019	0.0247887	1.78498	0.978521	NAXE
ENSG00000105254	-0.0377187	0.95558	-0.268747	0.352859	0.0390251	0.915167	0.978521	TBCB
ENSG00000167461	0.0442677	1.1714	0.268335	0.353624	0.0458766	1.21883	0.978521	RAB8A
ENSG00000161057	-0.0199886	1.87909	-0.268183	0.353908	0.0207278	1.85767	0.978521	PSMC2
ENSG00000019995	0.0265506	1.07558	0.26814	0.353988	0.0275372	1.10402	0.978521	ZRANB1
ENSG00000176476	-0.0255478	0.861615	-0.268067	0.354125	0.0265049	0.834242	0.978521	SGF29
ENSG00000105323	0.0172361	1.5591	0.268031	0.354192	0.0178845	1.57757	0.978521	HNRNPUL1
ENSG00000071082	0.0207731	1.79623	0.268015	0.354221	0.0215558	1.81848	0.978521	RPL31
ENSG00000203760	-0.0493843	0.817707	-0.267736	0.354741	0.0513026	0.764795	0.978521	CENPW
ENSG00000112078	0.0301312	1.28978	0.267658	0.354888	0.0313115	1.32207	0.978521	KCTD20
ENSG00000164171	0.0286586	1.069	0.267548	0.355092	0.0297943	1.0997	0.978521	ITGA2
ENSG00000038210	-0.0277149	0.582256	-0.267382	0.355403	0.0288325	0.552561	0.978521	PI4K2B
ENSG00000137393	0.0388828	0.439472	0.26708	0.355966	0.0405	0.481132	0.978521	RNF144B
ENSG00000196557	0.0297247	0.740831	0.266989	0.356138	0.0309724	0.772679	0.978521	CACNA1H
ENSG00000184254	-0.058793	0.77085	-0.266983	0.356149	0.0612624	0.707858	0.978521	ALDH1A3
ENSG00000021574	0.0469488	0.730186	0.266893	0.356318	0.0489386	0.780488	0.978521	SPAST
ENSG00000137693	0.0297151	1.01199	0.266615	0.356837	0.0310092	1.04383	0.978521	YAP1
ENSG00000198744	-0.0131389	2.05651	-0.266591	0.356882	0.0137124	2.04244	0.978521	MTCO3P12
ENSG00000130826	0.0297895	1.59906	0.266574	0.356915	0.031092	1.63098	0.978521	DKC1
ENSG00000126243	0.0434279	0.120217	0.266464	0.357121	0.0453469	0.166747	0.978521	LRFN3
ENSG00000196367	0.0230444	1.39479	0.266443	0.357159	0.0240647	1.41948	0.978521	TRRAP
ENSG00000197548	0.0542643	0.809831	0.266338	0.357357	0.056691	0.867972	0.978521	ATG7
ENSG00000138180	0.0244883	1.13373	0.266242	0.357536	0.0255933	1.15997	0.978521	CEP55
ENSG00000145495	-0.0331345	1.20689	-0.266125	0.357755	0.034646	1.17139	0.978521	MARCH6
ENSG00000284879	0.0384712	0.20588	0.266049	0.357899	0.0402386	0.247099	0.978521	AC133644.3
ENSG00000137166	0.0528707	0.892195	0.265981	0.358026	0.0553148	0.948842	0.978521	FOXP4
ENSG00000198393	-0.023882	1.13592	-0.265863	0.358247	0.0249979	1.11033	0.978521	ZNF26
ENSG00000173409	0.0451483	0.671847	0.265515	0.358899	0.0473245	0.72022	0.978521	ARV1
ENSG00000198382	0.0325804	1.09118	0.265202	0.359488	0.0341943	1.12609	0.978521	UVRAG
ENSG00000152332	0.0264392	1.2146	0.265099	0.359682	0.0277605	1.24293	0.978521	UHMK1
ENSG00000157796	0.0355603	0.338012	0.265079	0.359719	0.0373403	0.376112	0.978521	WDR19
ENSG00000205808	0.0293747	0.94135	0.264814	0.360217	0.0308783	0.972823	0.978521	PLPP6
ENSG00000167182	-0.0283748	1.29286	-0.264749	0.360341	0.0298351	1.26246	0.978521	SP2
ENSG00000196507	-0.058847	0.754846	-0.26469	0.360452	0.0618905	0.691795	0.978521	TCEAL3
ENSG00000147416	-0.0242081	0.931855	-0.264662	0.360505	0.025463	0.905917	0.978521	ATP6V1B2
ENSG00000263266	-0.035707	0.981022	-0.26464	0.360545	0.0375613	0.942765	0.978521	RPS7P1
ENSG00000165632	0.0232294	1.36317	0.264366	0.361062	0.024463	1.38806	0.978521	TAF3
ENSG00000204856	0.0215939	0.728002	0.264095	0.361573	0.0227657	0.751139	0.978521	FAM216A
ENSG00000033011	-0.0272828	0.824692	-0.264053	0.361651	0.0287682	0.795461	0.978521	ALG1
ENSG00000169230	0.0199736	1.5028	0.263762	0.3622	0.021086	1.5242	0.978521	PRELID1
ENSG00000177917	-0.02659	1.06265	-0.263736	0.362249	0.0280739	1.03416	0.978521	ARL6IP6
ENSG00000248167	-0.0350992	0.761056	-0.263634	0.362442	0.0370734	0.72345	0.978521	TRIM39-RPP21
ENSG00000149084	0.0343053	0.917986	0.263593	0.36252	0.0362409	0.954741	0.978521	HSD17B12
ENSG00000140983	-0.0423742	0.97537	-0.263457	0.362776	0.04479	0.929969	0.978521	RHOT2
ENSG00000101868	0.0275823	0.971889	0.263339	0.362999	0.0291687	1.00144	0.978521	POLA1
ENSG00000177853	0.0325553	0.946538	0.263227	0.363212	0.0344435	0.981418	0.978521	ZNF518A
ENSG00000027847	-0.0263468	1.25523	-0.263197	0.363268	0.0278784	1.227	0.978521	B4GALT7
ENSG00000124275	-0.0218759	1.11445	-0.26314	0.363377	0.023153	1.09101	0.978521	MTRR
ENSG00000205269	0.0445926	0.367564	0.26299	0.363659	0.0472247	0.415341	0.978521	TMEM170B
ENSG00000112414	0.0242224	1.70512	0.262844	0.363935	0.0256675	1.73107	0.978521	ADGRG6
ENSG00000135469	0.0477211	0.226396	0.262715	0.36418	0.0505947	0.277526	0.978521	COQ10A
ENSG00000149923	-0.0264069	1.25549	-0.262681	0.364245	0.0280009	1.2272	0.978521	PPP4C
ENSG00000107771	0.0323742	1.01507	0.262655	0.364294	0.0343321	1.04976	0.978521	CCSER2
ENSG00000173821	0.0457764	0.851626	0.262596	0.364406	0.0485566	0.900673	0.978521	RNF213
ENSG00000166997	0.0465617	0.216712	0.262575	0.364445	0.0493939	0.2666	0.978521	CNPY4
ENSG00000139842	0.0295936	1.1142	0.262462	0.364659	0.0314081	1.14591	0.978521	CUL4A
ENSG00000137767	0.0429112	0.579456	0.262394	0.364787	0.0455549	0.625433	0.978521	SQOR
ENSG00000145216	-0.017729	1.23759	-0.262336	0.364898	0.0188258	1.2186	0.978521	FIP1L1
ENSG00000278619	-0.0331409	0.121517	-0.262312	0.364944	0.0351946	0.0860086	0.978521	MRM1
ENSG00000127720	0.0331409	0.179513	0.262312	0.364944	0.0351946	0.215021	0.978521	METTL25
ENSG00000178386	-0.042834	0.157058	-0.262312	0.364944	0.0454884	0.111164	0.978521	ZNF223
ENSG00000160401	0.034507	0.380143	0.262214	0.36513	0.03666	0.417115	0.978521	CFAP157
ENSG00000103544	-0.0282113	0.865353	-0.262011	0.365514	0.0299963	0.835126	0.978521	VPS35L
ENSG00000169241	0.0391639	0.903445	0.26194	0.365649	0.0416542	0.945406	0.978521	SLC50A1
ENSG00000101337	0.0225004	1.15019	0.261926	0.365675	0.0239325	1.17429	0.978521	TM9SF4
ENSG00000182768	0.0208599	1.28964	0.261923	0.365681	0.0221878	1.31199	0.978521	NGRN
ENSG00000164465	-0.0425127	0.396017	-0.261881	0.36576	0.0452268	0.350468	0.978521	DCBLD1
ENSG00000111788	-0.0406547	0.149067	-0.261873	0.365776	0.0432517	0.105509	0.978521	AC009533.1
ENSG00000205352	-0.0246655	1.49342	-0.261814	0.365887	0.0262474	1.46699	0.978521	PRR13
ENSG00000134255	0.0231071	0.869378	0.261781	0.36595	0.0245924	0.894136	0.978521	CEPT1
ENSG00000228065	-0.0373259	0.538973	-0.26177	0.365972	0.039727	0.498981	0.978521	LINC01515
ENSG00000104856	-0.0535179	0.196232	-0.261541	0.366407	0.0570141	0.138892	0.978521	RELB
ENSG00000099364	-0.0358082	0.131297	-0.261467	0.366548	0.0381591	0.0929307	0.978521	FBXL19
ENSG00000227008	-0.0358082	0.131297	-0.261467	0.366548	0.0381591	0.0929307	0.978521	AL009174.1
ENSG00000109501	0.0311046	0.975981	0.26142	0.366635	0.033153	1.00931	0.978521	WFS1
ENSG00000112320	-0.0319116	0.197284	-0.261392	0.36669	0.0340172	0.163093	0.978521	SOBP
ENSG00000120688	0.030141	1.09749	0.261376	0.36672	0.0321318	1.12978	0.978521	WBP4
ENSG00000134453	-0.0325139	1.41467	-0.261345	0.366779	0.0346658	1.37983	0.978521	RBM17
ENSG00000132623	0.0540463	0.701618	0.261189	0.367076	0.0576604	0.759525	0.978521	ANKEF1
ENSG00000145725	0.0486169	0.879535	0.261153	0.367144	0.0518755	0.931625	0.978521	PPIP5K2
ENSG00000175390	0.0237313	1.33186	0.261126	0.367194	0.0253247	1.35729	0.978521	EIF3F
ENSG00000015532	0.0328246	0.934744	0.261083	0.367277	0.0350349	0.969913	0.978521	XYLT2
ENSG00000088367	0.0527835	0.88567	0.261064	0.367312	0.0563419	0.942224	0.978521	EPB41L1
ENSG00000126803	-0.0384352	0.333286	-0.260805	0.367807	0.0410702	0.292106	0.978521	HSPA2
ENSG00000111676	0.0500688	0.887274	0.260763	0.367886	0.0535105	0.940919	0.978521	ATN1
ENSG00000106330	0.0452355	0.162551	0.260762	0.367887	0.0483451	0.211017	0.978521	MOSPD3
ENSG00000170004	0.0578163	0.784942	0.260711	0.367984	0.0618037	0.846888	0.978521	CHD3
ENSG00000120756	-0.0345966	0.972616	-0.26041	0.368559	0.0370286	0.935548	0.978521	PLS1
ENSG00000025434	0.0359733	0.389883	0.260318	0.368733	0.0385166	0.428426	0.978521	NR1H3
ENSG00000267022	-0.0297022	0.108908	-0.260284	0.368797	0.0318066	0.0770844	0.978521	AC067968.1
ENSG00000183508	0.019878	1.03563	0.260263	0.368838	0.0212882	1.05693	0.978521	TENT5C
ENSG00000152137	-0.0158711	2.00452	-0.259722	0.36987	0.017035	1.98751	0.978521	HSPB8
ENSG00000144893	-0.0368569	0.488544	-0.259656	0.369996	0.0395706	0.449054	0.978521	MED12L
ENSG00000106803	0.0215979	1.3014	0.259575	0.370152	0.0231959	1.32454	0.978521	SEC61B
ENSG00000177854	0.0443141	0.260858	0.259468	0.370355	0.0476138	0.308338	0.978521	TMEM187
ENSG00000146433	0.0422557	0.738907	0.259444	0.370402	0.0454067	0.784181	0.978521	TMEM181
ENSG00000180370	0.0267367	1.61048	0.259338	0.370604	0.028743	1.63913	0.978521	PAK2
ENSG00000123352	-0.031808	1.15384	-0.259319	0.370641	0.0341976	1.11976	0.978521	SPATS2
ENSG00000261067	-0.0445451	0.424225	-0.259247	0.370778	0.0479057	0.376498	0.978521	AC109460.3
ENSG00000094804	-0.0234536	1.50839	-0.259226	0.370819	0.0252252	1.48326	0.978521	CDC6
ENSG00000100441	0.025249	1.35853	0.259114	0.371031	0.0271688	1.38558	0.978521	KHNYN
ENSG00000115268	-0.0366596	1.34513	-0.259101	0.371057	0.0394492	1.30585	0.978521	RPS15
ENSG00000133318	-0.0320348	1.21878	-0.258977	0.371294	0.0344901	1.18446	0.978521	RTN3
ENSG00000182957	0.0239075	1.26636	0.258871	0.371498	0.0257512	1.29198	0.978521	SPATA13
ENSG00000213339	-0.0460884	0.605298	-0.258865	0.371508	0.049644	0.555918	0.978521	QTRT1
ENSG00000104679	0.0345032	0.642997	0.258852	0.371533	0.037167	0.679964	0.978521	R3HCC1
ENSG00000184887	-0.0391802	0.66056	-0.258849	0.371539	0.0422056	0.618581	0.978521	BTBD6
ENSG00000119514	0.0409413	0.451288	0.258538	0.372134	0.0441595	0.495153	0.978521	GALNT12
ENSG00000226396	0.0274858	0.731989	0.258425	0.37235	0.0296601	0.761438	0.978521	AL031727.1
ENSG00000256537	-0.0351902	1.2319	-0.258175	0.37283	0.0380135	1.1942	0.978521	SMIM10L1
ENSG00000179820	-0.0285156	1.71285	-0.257952	0.373257	0.0308319	1.6823	0.978521	MYADM
ENSG00000013503	-0.0251158	1.04056	-0.257952	0.373257	0.0271559	1.01365	0.978521	POLR3B
ENSG00000100647	0.0366099	1.16926	0.25794	0.373282	0.0395858	1.20848	0.978521	SUSD6
ENSG00000165732	-0.0137071	2.17708	-0.257782	0.373584	0.014831	2.16239	0.978521	DDX21
ENSG00000141646	0.0332642	0.919101	0.257755	0.373636	0.0359958	0.954741	0.978521	SMAD4
ENSG00000215218	0.0387359	0.605648	0.257659	0.37382	0.0419335	0.647151	0.978521	UBE2QL1
ENSG00000082512	0.0282588	0.909161	0.257645	0.373846	0.0305933	0.939439	0.978521	TRAF5
ENSG00000153201	0.022626	1.23636	0.25754	0.374048	0.0245059	1.2606	0.978521	RANBP2
ENSG00000229932	-0.0373105	0.237149	-0.257515	0.374098	0.0404147	0.197173	0.978521	YWHAZP3
ENSG00000131899	-0.0565476	0.511781	-0.257354	0.374406	0.0612932	0.451195	0.978521	LLGL1
ENSG00000174628	-0.0233894	0.707203	-0.257293	0.374523	0.0253587	0.682143	0.978521	IQCK
ENSG00000134283	0.0252666	0.684929	0.257114	0.374868	0.0274144	0.712	0.978521	PPHLN1
ENSG00000154146	-0.0438334	0.276215	-0.257067	0.374958	0.0475689	0.229251	0.978521	NRGN
ENSG00000228205	-0.0323695	0.118688	-0.257031	0.375027	0.0351333	0.0840065	0.978521	AC131235.1
ENSG00000140931	-0.0323695	0.118688	-0.257031	0.375027	0.0351333	0.0840065	0.978521	CMTM3
ENSG00000163050	0.0284749	0.80301	0.2568	0.375472	0.030936	0.833519	0.978521	COQ8A
ENSG00000140044	0.0461202	0.808505	0.256672	0.375719	0.050133	0.857919	0.978521	JDP2
ENSG00000164742	-0.0290452	0.258719	-0.256482	0.376084	0.0315974	0.227599	0.978521	ADCY1
ENSG00000077238	0.0315695	0.376265	0.256476	0.376095	0.0343443	0.410089	0.978521	IL4R
ENSG00000051108	0.0200279	1.69271	0.256456	0.376133	0.02179	1.71417	0.978521	HERPUD1
ENSG00000150403	0.050364	0.707819	0.256354	0.376329	0.0548186	0.761781	0.978521	TMCO3
ENSG00000151304	-0.0384454	0.912792	-0.256352	0.376334	0.0418461	0.871601	0.978521	SRFBP1
ENSG00000095794	0.0313703	0.906571	0.256274	0.376484	0.0341564	0.940182	0.978521	CREM
ENSG00000170837	0.055997	0.564962	0.256253	0.376525	0.0609756	0.624959	0.978521	GPR27
ENSG00000116191	-0.0237238	0.848664	-0.256142	0.376739	0.025845	0.823245	0.978521	RALGPS2
ENSG00000089220	-0.0166106	1.87302	-0.256099	0.376823	0.0180991	1.85523	0.978521	PEBP1
ENSG00000125459	0.0447865	0.777566	0.255931	0.377145	0.048834	0.825552	0.978521	MSTO1
ENSG00000213782	-0.030882	1.01839	-0.255871	0.377262	0.0336815	0.985306	0.978521	DDX47
ENSG00000128654	0.0349286	1.22746	0.255861	0.377281	0.0380965	1.26488	0.978521	MTX2
ENSG00000179387	0.048072	0.624755	0.255815	0.377371	0.052442	0.676261	0.978521	ELMOD2
ENSG00000270231	0.0248839	1.02376	0.255801	0.377398	0.0271476	1.05042	0.978521	NBPF8
ENSG00000052795	-0.0302546	0.131002	-0.255775	0.377446	0.0330103	0.0985865	0.978521	FNIP2
ENSG00000104805	0.0552055	0.690281	0.255686	0.377619	0.0602564	0.749429	0.978521	NUCB1
ENSG00000141002	0.0269254	1.15498	0.255416	0.378141	0.0294221	1.18383	0.978521	TCF25
ENSG00000084234	-0.0271877	1.07756	-0.25515	0.378655	0.0297419	1.04843	0.978521	APLP2
ENSG00000274615	0.033674	0.112434	0.254921	0.379097	0.0368729	0.148513	0.978521	AC233968.1
ENSG00000145819	-0.0396445	0.205569	-0.254762	0.379405	0.0434396	0.163093	0.978521	ARHGAP26
ENSG00000214013	-0.0308069	0.153096	-0.254713	0.3795	0.033763	0.120089	0.978521	GANC
ENSG00000204922	-0.038361	1.11468	-0.254675	0.379573	0.0420486	1.07358	0.978521	UQCC3
ENSG00000139977	0.0210574	1.47894	0.254641	0.379639	0.0230849	1.5015	0.978521	NAA30
ENSG00000263001	-0.0263222	1.39538	-0.254394	0.380117	0.0288866	1.36717	0.978521	GTF2I
ENSG00000178188	0.0475307	0.626901	0.254304	0.380291	0.052181	0.677827	0.978521	SH2B1
ENSG00000144369	0.0416221	0.215082	0.254281	0.380337	0.0456988	0.259677	0.978521	FAM171B
ENSG00000103429	0.017945	1.64244	0.254222	0.380451	0.0197075	1.66167	0.978521	BFAR
ENSG00000185100	-0.0345488	0.126679	-0.253931	0.381015	0.0379885	0.0896623	0.978521	ADSSL1
ENSG00000145808	-0.026606	1.0531	-0.253835	0.381202	0.0292668	1.02459	0.978521	ADAMTS19
ENSG00000173992	-0.0446049	0.279044	-0.253746	0.381373	0.049084	0.231253	0.978521	CCS
ENSG00000084764	0.0289514	0.046065	0.253704	0.381455	0.0318642	0.0770844	0.978521	MAPRE3
ENSG00000156384	-0.0340584	0.686803	-0.253435	0.381978	0.0375277	0.650312	0.978521	SFR1
ENSG00000133816	0.0267328	0.06102	0.253371	0.382103	0.0294639	0.0896623	0.978521	MICAL2
ENSG00000119777	-0.0257766	1.05687	-0.253257	0.382323	0.0284236	1.02925	0.978521	TMEM214
ENSG00000168297	-0.0322724	0.587227	-0.25289	0.383038	0.0356417	0.55265	0.978521	PXK
ENSG00000137496	0.0294869	0.732243	0.252673	0.38346	0.0325953	0.763836	0.978521	IL18BP
ENSG00000118579	0.0260258	1.06413	0.252417	0.383959	0.0288005	1.09202	0.978521	MED28
ENSG00000169239	0.0334632	0.189744	0.252371	0.384048	0.037038	0.225597	0.978521	CA5B
ENSG00000184575	0.0211727	1.55122	0.252349	0.38409	0.0234367	1.57391	0.978521	XPOT
ENSG00000124171	-0.0103479	2.54714	-0.252278	0.384228	0.0114578	2.53605	0.978521	PARD6B
ENSG00000060491	0.0203968	1.16043	0.252229	0.384323	0.0225892	1.18229	0.978521	OGFR
ENSG00000065150	-0.0303331	1.21565	-0.251929	0.384909	0.0336364	1.18315	0.978521	IPO5
ENSG00000006282	-0.0438126	0.883329	-0.251889	0.384986	0.048592	0.836387	0.978521	SPATA20
ENSG00000163624	0.0337616	1.30019	0.251821	0.38512	0.0374555	1.33636	0.978521	CDS1
ENSG00000167468	0.018166	1.88362	0.251813	0.385136	0.0201542	1.90308	0.978521	GPX4
ENSG00000204308	0.0490764	0.728128	0.251737	0.385284	0.0544651	0.78071	0.978521	RNF5
ENSG00000099194	0.0239492	1.8971	0.251718	0.38532	0.0265811	1.92276	0.978521	SCD
ENSG00000170142	0.0237109	1.35222	0.25166	0.385433	0.026323	1.37763	0.978521	UBE2E1
ENSG00000111669	-0.021975	1.80285	-0.251636	0.385481	0.0243983	1.77931	0.978521	TPI1
ENSG00000205572	0.0412802	0.663755	0.25155	0.385649	0.0458493	0.707984	0.978521	SERF1B
ENSG00000167792	0.0293869	0.81509	0.251504	0.385738	0.0326459	0.846576	0.978521	NDUFV1
ENSG00000119950	0.0298398	0.7462	0.251319	0.386099	0.0331751	0.778171	0.978521	MXI1
ENSG00000084093	0.0288075	1.51028	0.251184	0.386364	0.0320459	1.54115	0.978521	REST
ENSG00000097007	0.0297963	1.20623	0.251162	0.386406	0.0331488	1.23815	0.978521	ABL1
ENSG00000168661	0.0329869	0.55365	0.251123	0.386483	0.0367046	0.588994	0.978521	ZNF30
ENSG00000105819	-0.0213937	1.34359	-0.251019	0.386687	0.0238153	1.32067	0.978521	PMPCB
ENSG00000142507	-0.0190257	1.87534	-0.250748	0.387215	0.0212037	1.85495	0.978521	PSMB6
ENSG00000276223	0.0389983	0.121309	0.250609	0.387488	0.0434884	0.163093	0.978521	AL118522.1
ENSG00000170677	-0.0183617	1.42727	-0.250484	0.387732	0.0204867	1.40759	0.978521	SOCS6
ENSG00000181904	0.0216754	1.34875	0.250426	0.387847	0.0241899	1.37198	0.978521	C5orf24
ENSG00000126261	-0.0210608	1.57725	-0.250153	0.38838	0.0235312	1.55468	0.978521	UBA2
ENSG00000108349	0.0352359	1.14059	0.250145	0.388397	0.0393706	1.17835	0.978521	CASC3
ENSG00000152642	0.0325876	0.71219	0.250097	0.388491	0.036419	0.747105	0.978521	GPD1L
ENSG00000157303	0.0544129	0.442683	0.250092	0.3885	0.0608115	0.500983	0.978521	SUSD3
ENSG00000170248	0.0244624	1.14457	0.249835	0.389005	0.0273691	1.17077	0.978521	PDCD6IP
ENSG00000248049	-0.0295132	0.509588	-0.249717	0.389236	0.0330367	0.477967	0.978521	UBA6-AS1
ENSG00000170791	0.0458715	0.695747	0.249689	0.389291	0.051354	0.744895	0.978521	CHCHD7
ENSG00000203705	0.0367156	0.365584	0.249496	0.389669	0.0411377	0.404922	0.978521	TATDN3
ENSG00000164199	0.0310298	0.378598	0.24938	0.389898	0.0347843	0.411844	0.978521	ADGRV1
ENSG00000124198	0.0196846	0.928723	0.24935	0.389957	0.0220692	0.949814	0.978521	ARFGEF2
ENSG00000100938	-0.0301282	0.971256	-0.249258	0.390138	0.0337913	0.938976	0.978521	GMPR2
ENSG00000135269	0.027839	1.20966	0.249254	0.390144	0.0312243	1.23949	0.978521	TES
ENSG00000274997	0.0168587	1.50249	0.249093	0.390462	0.0189218	1.52055	0.978521	HIST1H2AH
ENSG00000134709	0.037404	0.660757	0.249086	0.390474	0.0419826	0.700833	0.978521	HOOK1
ENSG00000258890	0.0249463	1.04909	0.249078	0.390492	0.028001	1.07582	0.978521	CEP95
ENSG00000260772	0.0368412	0.383683	0.248616	0.3914	0.0414344	0.423156	0.978521	AC012321.1
ENSG00000243317	0.0318134	1.22382	0.248557	0.391516	0.0357887	1.2579	0.978521	STMP1
ENSG00000210176	-0.034121	0.28566	-0.248556	0.391517	0.0383848	0.249102	0.978521	MT-TH
ENSG00000261609	0.0141069	1.73795	0.248346	0.391932	0.0158841	1.75306	0.978521	GAN
ENSG00000170906	0.0470265	0.486818	0.248242	0.392135	0.0529742	0.537203	0.978521	NDUFA3
ENSG00000117602	0.0462948	0.4895	0.248131	0.392355	0.052175	0.539102	0.978521	RCAN3
ENSG00000180628	-0.0362597	1.06309	-0.248044	0.392525	0.0408805	1.02424	0.978521	PCGF5
ENSG00000198814	0.033814	0.318381	0.247967	0.392678	0.0381358	0.35461	0.978521	GK
ENSG00000149179	0.0345024	0.878492	0.247936	0.392739	0.0389173	0.915459	0.978521	C11orf49
ENSG00000188342	0.0292766	1.0902	0.247907	0.392795	0.0330268	1.12157	0.978521	GTF2F2
ENSG00000014138	0.0210361	0.958391	0.247892	0.392826	0.0237324	0.98093	0.978521	POLA2
[truncated: 3,016 more rows]

## Sheet: Alpelisib
GeneID	slope	intercept	r	p	se	lognormmean	adjpval	gene
ENSG00000140403	0.125868	0.655493	0.915384	4.40697e-06	0.01598	0.790351	0.0220701	DNAJA4
ENSG00000160932	-0.111634	1.49774	-0.883446	2.80311e-05	0.0170909	1.37813	0.0701899	LY6E
ENSG00000131462	-0.162084	1.51802	-0.859527	8.13933e-05	0.0278219	1.34436	0.120231	TUBG1
ENSG00000198954	-0.0847496	1.37954	-0.855375	9.60311e-05	0.0148159	1.28874	0.120231	KIF1BP
ENSG00000124207	-0.171523	1.34392	-0.847284	0.000130698	0.0310394	1.16014	0.130907	CSE1L
ENSG00000112763	-0.176147	1.04587	-0.839397	0.000173645	0.0329254	0.857143	0.144935	BTN2A1
ENSG00000130669	-0.133183	1.39113	-0.82852	0.000250953	0.0259843	1.24844	0.157897	PAK4
ENSG00000213859	-0.157856	0.946863	-0.828342	0.000252422	0.0308193	0.777731	0.157897	KCTD11
ENSG00000096384	-0.0812314	2.46241	-0.824718	0.00028376	0.0160803	2.37538	0.157897	HSP90AB1
ENSG00000147383	-0.169898	1.44526	-0.821128	0.000317822	0.0340901	1.26322	0.159165	NSDHL
ENSG00000179627	-0.130061	1.41617	-0.813745	0.000398281	0.026817	1.27681	0.16072	ZBTB42
ENSG00000103540	-0.0917839	1.47755	-0.813476	0.000401495	0.0189433	1.37921	0.16072	CCP110
ENSG00000124784	-0.109988	1.53374	-0.812186	0.000417204	0.022807	1.4159	0.16072	RIOK1
ENSG00000171631	-0.100061	1.41581	-0.808699	0.000462141	0.0210101	1.3086	0.165315	P2RY6
ENSG00000111276	0.0581785	1.74916	0.801395	0.000568936	0.012535	1.81149	0.165678	CDKN1B
ENSG00000205339	-0.0743847	1.73042	-0.800418	0.000584602	0.0160814	1.65072	0.165678	IPO7
ENSG00000082497	-0.165541	0.815087	-0.797836	0.000627688	0.03611	0.637721	0.165678	SERTAD4
ENSG00000075975	-0.135597	1.52427	-0.797185	0.000638945	0.0296447	1.37898	0.165678	MKRN2
ENSG00000078237	-0.0936435	1.29308	-0.796759	0.000646407	0.0205027	1.19275	0.165678	TIGAR
ENSG00000142937	-0.0595066	1.70399	-0.7959	0.000661654	0.0130671	1.64023	0.165678	RPS8
ENSG00000128590	0.0723478	1.739	0.793245	0.000710597	0.0160316	1.81651	0.166014	DNAJB9
ENSG00000130311	-0.0780643	0.982842	-0.790771	0.00075878	0.0174439	0.899202	0.166014	DDA1
ENSG00000182481	-0.040117	2.51453	-0.790588	0.000762443	0.00896987	2.47155	0.166014	KPNA2
ENSG00000163754	-0.113049	1.59254	-0.787898	0.00081798	0.0255066	1.47141	0.167005	GYG1
ENSG00000196262	-0.0826884	2.07329	-0.786857	0.000840306	0.0187214	1.9847	0.167005	PPIA
ENSG00000148291	-0.131723	1.36004	-0.784601	0.000890405	0.0300481	1.2189	0.167005	SURF2
ENSG00000245532	0.0836495	1.58105	0.782997	0.000927442	0.0191832	1.67067	0.167005	NEAT1
ENSG00000138764	0.187689	0.410075	0.78273	0.000933734	0.0430803	0.61117	0.167005	CCNG2
ENSG00000148303	-0.113571	2.02427	-0.777894	0.00105357	0.0264843	1.90259	0.170161	RPL7A
ENSG00000160352	-0.10385	1.40568	-0.774998	0.00113103	0.024446	1.29441	0.170161	ZNF714
ENSG00000142794	-0.0778026	0.824112	-0.77443	0.00114674	0.0183481	0.740752	0.170161	NBPF3
ENSG00000167553	-0.0571322	2.24401	-0.773958	0.00115991	0.013494	2.1828	0.170161	TUBA1C
ENSG00000063244	-0.105994	1.4046	-0.769634	0.00128644	0.0253839	1.29104	0.170161	U2AF2
ENSG00000112742	-0.0956761	1.25635	-0.76866	0.00131641	0.022984	1.15384	0.170161	TTK
ENSG00000152464	-0.0815812	1.40132	-0.767239	0.00136111	0.0196867	1.31391	0.170161	RPP38
ENSG00000146242	-0.0950627	1.64072	-0.766431	0.00138706	0.0229986	1.53887	0.170161	TPBG
ENSG00000161671	-0.141577	0.918524	-0.766228	0.00139363	0.0342739	0.766834	0.170161	EMC10
ENSG00000110092	-0.0709614	2.01328	-0.765697	0.00141096	0.0172076	1.93725	0.170161	CCND1
ENSG00000151131	-0.128869	1.41659	-0.76472	0.0014433	0.0313462	1.27852	0.170161	C12orf45
ENSG00000182899	-0.0470928	2.11777	-0.764083	0.00146472	0.0114779	2.06731	0.170161	RPL35A
ENSG00000141404	0.0924715	0.214531	0.76252	0.0015183	0.0226489	0.313608	0.170161	GNAL
ENSG00000177954	-0.118567	1.73935	-0.762426	0.00152157	0.029049	1.61231	0.170161	RPS27
ENSG00000130511	-0.143674	0.7593	-0.761822	0.00154275	0.0352669	0.605363	0.170161	SSBP4
ENSG00000171863	-0.0757878	1.82259	-0.760533	0.00158869	0.0186782	1.74139	0.170161	RPS7
ENSG00000106400	-0.112589	1.29366	-0.76047	0.00159096	0.0277535	1.17303	0.170161	ZNHIT1
ENSG00000062038	-0.108544	1.4512	-0.759793	0.00161552	0.0268129	1.3349	0.170161	CDH3
ENSG00000142541	-0.0541971	2.06369	-0.759702	0.00161886	0.0133917	2.00562	0.170161	RPL13A
ENSG00000197724	-0.0756373	1.16449	-0.756602	0.00173551	0.0188701	1.08345	0.170161	PHF2
ENSG00000143947	-0.0710468	2.03473	-0.755857	0.00176452	0.0177657	1.95861	0.170161	RPS27A
ENSG00000174574	-0.0878085	1.55661	-0.755207	0.00179011	0.022001	1.46253	0.170161	AKIRIN1
ENSG00000164118	0.0784979	0.559423	0.754607	0.00181403	0.0197046	0.643528	0.170161	CEP44
ENSG00000168439	-0.0849627	1.85823	-0.753635	0.0018533	0.0213912	1.7672	0.170161	STIP1
ENSG00000141552	-0.153577	0.979323	-0.753246	0.00186923	0.0387126	0.814776	0.170161	ANAPC11
ENSG00000111640	-0.0579488	2.69962	-0.751652	0.00193553	0.0146788	2.63753	0.170161	GAPDH
ENSG00000166439	-0.104772	0.969239	-0.751631	0.00193641	0.0265412	0.856983	0.170161	RNF169
ENSG00000176907	0.186317	-0.0370207	0.751502	0.00194184	0.0472169	0.162604	0.170161	TCIM
ENSG00000172732	-0.144926	0.92634	-0.751334	0.00194896	0.0367464	0.771063	0.170161	MUS81
ENSG00000205250	-0.137999	1.4366	-0.750555	0.00198224	0.0350735	1.28875	0.170161	E2F4
ENSG00000099624	-0.15154	1.08425	-0.749933	0.00200912	0.038588	0.921887	0.170161	ATP5F1D
ENSG00000166483	0.0592387	1.43226	0.749256	0.00203867	0.0151156	1.49573	0.170161	WEE1
ENSG00000099849	-0.0809102	1.28142	-0.74537	0.00221519	0.02089	1.19473	0.172936	RASSF7
ENSG00000160014	-0.105696	1.07006	-0.744882	0.00223819	0.0273295	0.956814	0.172936	CALM3
ENSG00000101363	-0.127147	1.50149	-0.743871	0.00228646	0.0329765	1.36526	0.172936	MANBAL
ENSG00000011376	-0.100862	0.971886	-0.743742	0.00229268	0.0261694	0.86382	0.172936	LARS2
ENSG00000131759	-0.0609528	1.9687	-0.742569	0.00234978	0.0158705	1.9034	0.172936	RARA
ENSG00000276168	-0.110615	1.94521	-0.741733	0.00239117	0.0288735	1.8267	0.172936	RN7SL1
ENSG00000177192	-0.174939	1.31925	-0.741446	0.00240552	0.0457031	1.13182	0.172936	PUS1
ENSG00000115274	0.114461	0.0619586	0.741084	0.0024237	0.0299356	0.184595	0.172936	INO80B
ENSG00000197136	-0.116987	0.957558	-0.74099	0.00242847	0.0306049	0.832215	0.172936	PCNX3
ENSG00000283029	-0.105407	1.95345	-0.740906	0.00243272	0.0275824	1.84051	0.172936	AL139099.4
ENSG00000180198	-0.0675405	1.71311	-0.740422	0.00245728	0.0176993	1.64074	0.172936	RCC1
ENSG00000173218	-0.0547521	1.88854	-0.739855	0.0024863	0.0143724	1.82988	0.172936	VANGL1
ENSG00000173598	-0.0957234	1.36273	-0.738955	0.00253289	0.0251948	1.26017	0.173763	NUDT4
ENSG00000213965	-0.0880102	1.57477	-0.738123	0.00257662	0.0232222	1.48047	0.174374	NUDT19
ENSG00000188846	-0.116395	1.54269	-0.737006	0.00263621	0.0308139	1.41798	0.176029	RPL14
ENSG00000127184	-0.0919098	1.61601	-0.735929	0.00269474	0.0244097	1.51754	0.177569	COX7C
ENSG00000119707	-0.0578745	1.73349	-0.733884	0.00280866	0.0154637	1.67148	0.180544	RBM25
ENSG00000100664	-0.0557003	2.3383	-0.733825	0.00281199	0.0148854	2.27862	0.180544	EIF5
ENSG00000170515	-0.0833975	1.88691	-0.732262	0.00290165	0.0223901	1.79756	0.18242	PA2G4
ENSG00000131323	-0.0819025	1.3378	-0.731166	0.00296589	0.0220598	1.25004	0.18242	TRAF3
ENSG00000172354	-0.0920439	1.43522	-0.730863	0.00298383	0.0248134	1.3366	0.18242	GNB2
ENSG00000178719	-0.101741	1.4236	-0.730811	0.00298691	0.0274317	1.31459	0.18242	GRINA
ENSG00000148154	-0.0654023	1.45588	-0.728609	0.00312007	0.0177482	1.38581	0.18576	UGCG
ENSG00000148834	-0.118138	1.08011	-0.728357	0.00313561	0.0320827	0.95353	0.18576	GSTO1
ENSG00000011426	-0.0846824	1.44015	-0.728028	0.00315599	0.0230193	1.34942	0.18576	ANLN
ENSG00000087077	-0.0914971	1.53186	-0.72711	0.00321338	0.0249385	1.43383	0.18576	TRIP6
ENSG00000254986	-0.151361	1.02529	-0.726471	0.0032538	0.0413321	0.863119	0.18576	DPP3
ENSG00000237296	-0.078265	1.04733	-0.726308	0.00326416	0.0213819	0.963479	0.18576	SMG1P1
ENSG00000084652	-0.150215	1.17956	-0.72464	0.00337184	0.0412382	1.01861	0.187826	TXLNA
ENSG00000146963	-0.0633751	1.39191	-0.723863	0.00342294	0.0174375	1.32401	0.187826	LUC7L2
ENSG00000060491	-0.0997214	1.18647	-0.722783	0.00349502	0.0275242	1.07962	0.187826	OGFR
ENSG00000244274	-0.0763011	1.19894	-0.722526	0.00351236	0.0210756	1.11719	0.187826	DBNDD2
ENSG00000273611	-0.102473	1.18931	-0.722377	0.00352241	0.028317	1.07952	0.187826	ZNHIT3
ENSG00000124226	-0.055312	1.81337	-0.722331	0.00352549	0.0152867	1.75411	0.187826	RNF114
ENSG00000177410	-0.0982868	1.45744	-0.721004	0.00361629	0.0272682	1.35213	0.188572	ZFAS1
ENSG00000128016	-0.0662858	1.55057	-0.720692	0.00363789	0.0184066	1.47955	0.188572	ZFP36
ENSG00000137145	-0.0847877	0.868945	-0.720483	0.00365245	0.0235585	0.778101	0.188572	DENND4C
ENSG00000243678	-0.0852314	1.47002	-0.719289	0.0037363	0.0237635	1.3787	0.190933	NME2
ENSG00000135336	-0.069615	0.971896	-0.717193	0.0038872	0.0195268	0.897309	0.196637	ORC3
ENSG00000169519	-0.115701	0.682575	-0.716022	0.00397357	0.032563	0.558609	0.197651	METTL15
ENSG00000259399	-0.0679297	1.11211	-0.715482	0.00401388	0.0191477	1.03933	0.197651	TGIF2-RAB5IF
ENSG00000265735	-0.108514	2.07189	-0.715326	0.00402565	0.0306013	1.95562	0.197651	RN7SL5P
ENSG00000185324	-0.0968836	1.15935	-0.714797	0.00406554	0.0273628	1.05555	0.197672	CDK10
ENSG00000241484	-0.0780267	0.803003	-0.713807	0.00414105	0.0220995	0.719403	0.199407	ARHGAP8
ENSG00000228253	-0.0573337	2.28489	-0.71134	0.00433405	0.0163532	2.22346	0.206714	MT-ATP8
ENSG00000104356	-0.0957342	1.21059	-0.710126	0.0044316	0.0274006	1.10801	0.209185	POP1
ENSG00000100711	-0.127418	1.45387	-0.709661	0.0044694	0.036517	1.31735	0.209185	ZFYVE21
ENSG00000049245	-0.149803	0.975313	-0.707982	0.00460805	0.0431376	0.81481	0.213677	VAMP3
ENSG00000198799	-0.0865903	1.16815	-0.707324	0.00466324	0.0249811	1.07538	0.21411	LRIG2
ENSG00000095139	-0.0643867	1.90569	-0.706522	0.00473127	0.0186176	1.8367	0.21411	ARCN1
ENSG00000055130	-0.0659669	1.50439	-0.70585	0.00478888	0.0191107	1.43372	0.21411	CUL1
ENSG00000165097	-0.114834	0.697099	-0.705461	0.00482248	0.0333042	0.574063	0.21411	KDM1B
ENSG00000170892	-0.125163	1.13691	-0.705361	0.00483116	0.0363101	1.00281	0.21411	TSEN34
ENSG00000143771	-0.0793728	1.28586	-0.703953	0.0049544	0.0231178	1.20082	0.215266	CNIH4
ENSG00000177426	0.0444582	1.79299	0.70369	0.0049777	0.0129583	1.84063	0.215266	TGIF1
ENSG00000245060	0.105935	0.438818	0.703595	0.00498619	0.0308853	0.55232	0.215266	LINC00847
ENSG00000225648	-0.129426	1.06742	-0.702487	0.00508537	0.0378518	0.928749	0.217671	SBDSP1
ENSG00000176973	-0.0999045	0.406454	-0.701597	0.00516616	0.0292911	0.299413	0.218191	FAM89B
ENSG00000130348	-0.086296	1.18137	-0.701269	0.00519619	0.0253245	1.08891	0.218191	QRSL1
ENSG00000127314	-0.0693879	1.5635	-0.700921	0.00522823	0.0203826	1.48916	0.218191	RAP1B
ENSG00000109184	-0.0877089	1.25383	-0.69957	0.00535401	0.0258621	1.15986	0.221594	DCUN1D4
ENSG00000228748	0.0730269	0.295867	0.698431	0.00546184	0.0216016	0.37411	0.22316	AL450306.1
ENSG00000109689	-0.0824296	0.878858	-0.697843	0.00551824	0.0244231	0.790541	0.22316	STIM2
ENSG00000168906	-0.0608884	2.09738	-0.697767	0.00552553	0.0180445	2.03214	0.22316	MAT2A
ENSG00000063587	-0.143289	0.807092	-0.695918	0.00570579	0.0426836	0.653568	0.227259	ZNF275
ENSG00000183955	-0.200851	1.00863	-0.695295	0.00576758	0.0599346	0.793433	0.227259	KMT5A
ENSG00000128050	-0.0610381	1.58854	-0.694887	0.00580828	0.0182346	1.52314	0.227259	PAICS
ENSG00000197147	-0.0785296	1.30424	-0.694885	0.00580854	0.0234602	1.22011	0.227259	LRRC8B
ENSG00000167967	-0.108814	0.929979	-0.694073	0.00589021	0.032581	0.813392	0.228668	E4F1
ENSG00000131469	-0.0589921	1.66183	-0.692899	0.00601004	0.0177211	1.59863	0.231525	RPL27
ENSG00000163472	-0.0975678	1.0598	-0.691342	0.00617179	0.0294359	0.955267	0.235942	TMEM79
ENSG00000095739	0.0676508	2.08741	0.690567	0.00625355	0.0204539	2.15989	0.237256	BAMBI
ENSG00000159840	-0.100178	1.50313	-0.690098	0.00630338	0.0303275	1.3958	0.237348	ZYX
ENSG00000144677	0.109222	0.205158	0.689018	0.00641945	0.0331644	0.322182	0.238705	CTDSPL
ENSG00000181467	-0.0756937	1.6511	-0.688877	0.00643474	0.0229928	1.57	0.238705	RAP2B
ENSG00000109084	-0.0750745	1.67248	-0.687721	0.00656109	0.0228777	1.59204	0.240091	TMEM97
ENSG00000066735	-0.0658088	1.15707	-0.687658	0.00656798	0.0200575	1.08656	0.240091	KIF26A
ENSG00000108298	-0.0602623	1.84994	-0.686249	0.00672469	0.0184386	1.78537	0.244038	RPL19
ENSG00000006327	-0.0656229	2.4172	-0.685466	0.00681296	0.0201221	2.34689	0.245463	TNFRSF12A
ENSG00000173402	-0.0722778	1.58152	-0.684997	0.00686623	0.0221913	1.50408	0.245615	DAG1
ENSG00000076826	0.0779767	-0.00646206	0.683319	0.00705969	0.0240516	0.0770844	0.249678	CAMSAP3
ENSG00000182979	-0.140347	0.882304	-0.682146	0.00719743	0.0434292	0.731932	0.249678	MTA1
ENSG00000168488	-0.0642341	1.4523	-0.682106	0.00720223	0.0198789	1.38347	0.249678	ATXN2L
ENSG00000178896	-0.0724581	1.55227	-0.682101	0.00720275	0.0224242	1.47464	0.249678	EXOSC4
ENSG00000162063	-0.0857158	1.755	-0.681879	0.00722909	0.0265434	1.66316	0.249678	CCNF
ENSG00000103512	-0.10226	1.05638	-0.681294	0.00729883	0.0317174	0.946811	0.25036	NOMO1
ENSG00000153944	-0.0623953	1.3745	-0.680052	0.00744849	0.0194187	1.30764	0.253755	MSI2
ENSG00000071082	-0.0661455	1.84021	-0.678474	0.00764208	0.0206748	1.76934	0.258592	RPL31
ENSG00000205808	0.100501	0.916301	0.676618	0.00787473	0.0315725	1.02398	0.264675	PLPP6
ENSG00000285901	-0.0745508	1.17103	-0.675756	0.00798476	0.0234754	1.09115	0.266585	AC008012.1
ENSG00000074621	0.0983898	0.286438	0.674721	0.0081183	0.0310695	0.391855	0.268873	SLC24A1
ENSG00000170142	-0.122256	1.39497	-0.674395	0.00816067	0.0386403	1.26398	0.268873	UBE2E1
ENSG00000013573	-0.083224	1.08843	-0.673292	0.00830548	0.0263828	0.999262	0.270446	DDX11
ENSG00000174796	-0.0984442	1.06777	-0.673209	0.00831642	0.0312147	0.96229	0.270446	THAP6
ENSG00000105698	-0.107556	0.990087	-0.672629	0.00839348	0.0341575	0.874849	0.271191	USF2
ENSG00000089356	-0.111783	0.834725	-0.671541	0.00853948	0.0356052	0.714957	0.272363	FXYD3
ENSG00000212907	-0.0467134	3.18718	-0.671385	0.00856051	0.0148854	3.13713	0.272363	MT-ND4L
ENSG00000118260	-0.0957494	1.28721	-0.671146	0.00859293	0.0305307	1.18462	0.272363	CREB1
ENSG00000116984	-0.0986889	1.14327	-0.670688	0.00865528	0.0315072	1.03754	0.272614	MTR
ENSG00000163319	-0.0703306	1.41805	-0.669471	0.00882254	0.0225277	1.3427	0.27496	MRPS18C
ENSG00000197381	0.109182	0.231485	0.669046	0.00888157	0.0350126	0.348466	0.27496	ADARB1
ENSG00000183044	-0.0569738	1.43654	-0.668953	0.00889446	0.0182749	1.37549	0.27496	ABAT
ENSG00000104885	-0.0544032	1.23467	-0.667501	0.00909864	0.017519	1.17638	0.279352	DOT1L
ENSG00000170340	-0.0653998	1.50398	-0.667153	0.00914811	0.02108	1.43391	0.279352	B3GNT2
ENSG00000262660	0.0667972	0.896162	0.666062	0.00930446	0.0215939	0.96773	0.280691	AC139530.2
ENSG00000120913	-0.117425	1.16248	-0.665498	0.00938625	0.0380186	1.03667	0.280691	PDLIM2
ENSG00000198874	-0.0804935	0.822606	-0.665302	0.00941466	0.026075	0.736363	0.280691	TYW1
ENSG00000084234	-0.0909457	1.05565	-0.665292	0.00941615	0.0294617	0.958203	0.280691	APLP2
ENSG00000186350	-0.0817285	1.28912	-0.664249	0.00956896	0.0265503	1.20155	0.283558	RXRA
ENSG00000078140	-0.0801123	1.42001	-0.663277	0.00971323	0.0260935	1.33417	0.285901	UBE2K
ENSG00000125971	-0.100248	1.19351	-0.662949	0.00976218	0.0326807	1.08611	0.285901	DYNLRB1
ENSG00000231434	0.107919	0.0511192	0.662166	0.00987996	0.0352557	0.166747	0.287668	AL365440.1
ENSG00000185515	-0.13499	0.987664	-0.661421	0.00999308	0.0441878	0.843032	0.289279	BRCC3
ENSG00000056736	0.0962711	0.166968	0.659809	0.0102412	0.0316502	0.270115	0.294757	IL17RB
ENSG00000134574	-0.110463	1.0408	-0.658025	0.0105213	0.0364901	0.922446	0.30109	DDB2
ENSG00000101109	-0.078921	1.29689	-0.655862	0.0108687	0.0262221	1.21233	0.307499	STK4
ENSG00000136938	-0.0586516	1.86048	-0.655463	0.0109338	0.0195083	1.79764	0.307499	ANP32B
ENSG00000091651	-0.0667637	1.37987	-0.654571	0.0110803	0.0222595	1.30834	0.307499	ORC6
ENSG00000274425	-0.0986513	0.361721	-0.653929	0.0111868	0.0329476	0.256024	0.307499	AC114271.1
ENSG00000253626	0.0362316	1.13295	0.653421	0.0112715	0.012117	1.17177	0.307499	EIF5AL1
ENSG00000198853	0.0607583	0.579966	0.653421	0.0112715	0.0203196	0.645064	0.307499	RUSC2
ENSG00000107862	-0.0847679	1.28823	-0.652587	0.0114117	0.0284124	1.19741	0.307499	GBF1
ENSG00000243147	-0.131971	0.683071	-0.652193	0.0114783	0.0442803	0.541673	0.307499	MRPL33
ENSG00000171320	-0.0889275	0.44989	-0.652127	0.0114894	0.0298432	0.35461	0.307499	ESCO2
ENSG00000171425	-0.059628	1.08408	-0.651917	0.0115252	0.0200218	1.0202	0.307499	ZNF581
ENSG00000121039	0.140327	0.180755	0.651791	0.0115466	0.0471346	0.331106	0.307499	RDH10
ENSG00000197728	-0.0783699	1.57263	-0.651626	0.0115748	0.0263353	1.48866	0.307499	RPS26
ENSG00000197756	-0.0795203	1.62726	-0.650998	0.0116823	0.0267667	1.54206	0.307499	RPL37A
ENSG00000144895	-0.101504	1.38896	-0.650906	0.0116982	0.0341749	1.28021	0.307499	EIF2A
ENSG00000181163	-0.042927	2.45616	-0.650613	0.0117487	0.0144642	2.41017	0.307499	NPM1
ENSG00000103642	-0.122203	0.787735	-0.65051	0.0117665	0.0411872	0.656803	0.307499	LACTB
ENSG00000108448	-0.0880813	1.57457	-0.650223	0.0118161	0.0297096	1.4802	0.307499	TRIM16L
ENSG00000065978	-0.0878283	1.52509	-0.649775	0.011894	0.0296597	1.43099	0.307499	YBX1
ENSG00000165233	-0.0898772	1.00617	-0.64963	0.0119194	0.0303634	0.909868	0.307499	CARD19
ENSG00000120675	-0.0792623	1.13487	-0.649322	0.0119733	0.0267993	1.04995	0.307499	DNAJC15
ENSG00000118412	-0.110226	1.31896	-0.648746	0.0120746	0.0373256	1.20087	0.308487	CASP8AP2
ENSG00000163811	-0.0554724	1.72943	-0.647918	0.0122212	0.0188259	1.66999	0.308487	WDR43
ENSG00000125450	-0.105253	1.16067	-0.647849	0.0122334	0.0357269	1.0479	0.308487	NUP85
ENSG00000184517	-0.0467512	1.72742	-0.647711	0.0122582	0.0158749	1.67733	0.308487	ZFP1
ENSG00000120437	-0.0899471	1.31156	-0.646974	0.0123901	0.0306025	1.21519	0.30988	ACAT2
ENSG00000164465	-0.10752	0.394239	-0.646657	0.0124472	0.036612	0.279039	0.30988	DCBLD1
ENSG00000145808	-0.0880498	1.10261	-0.64637	0.0124992	0.0300051	1.00827	0.30988	ADAMTS19
ENSG00000142534	-0.110095	1.03549	-0.645844	0.0125948	0.03757	0.917531	0.310712	RPS11
ENSG00000146909	-0.109364	1.13736	-0.645363	0.0126826	0.0373684	1.02019	0.311345	NOM1
ENSG00000065882	-0.111209	0.849308	-0.644045	0.0129257	0.0381317	0.730156	0.315765	TBC1D1
ENSG00000140961	-0.13891	1.35218	-0.642941	0.0131319	0.0477698	1.20335	0.317885	OSGIN1
ENSG00000285526	-0.103986	0.786065	-0.642565	0.0132029	0.0357954	0.674652	0.317885	AC020907.6
ENSG00000157077	0.101367	0.172572	0.641891	0.0133306	0.0349561	0.28118	0.317885	ZFYVE9
ENSG00000182512	-0.0826593	1.30471	-0.641802	0.0133475	0.0285116	1.21615	0.317885	GLRX5
ENSG00000155189	-0.11588	1.39634	-0.641597	0.0133866	0.039992	1.27219	0.317885	AGPAT5
ENSG00000115541	-0.0537444	1.63414	-0.641386	0.0134269	0.0185584	1.57656	0.317885	HSPE1
ENSG00000110330	0.0709084	0.730856	0.641158	0.0134706	0.0245001	0.80683	0.317885	BIRC2
ENSG00000160917	-0.0910462	1.18946	-0.640543	0.0135889	0.0315094	1.09191	0.317885	CPSF4
ENSG00000168003	-0.0448436	2.19705	-0.640359	0.0136245	0.0155271	2.149	0.317885	SLC3A2
ENSG00000231500	-0.0679675	2.05035	-0.640156	0.0136638	0.0235464	1.97753	0.317885	RPS18
ENSG00000166441	-0.108396	1.46475	-0.639914	0.0137107	0.0375763	1.34861	0.317885	RPL27A
ENSG00000136802	-0.0623461	1.28045	-0.639114	0.013867	0.0216586	1.21365	0.319979	LRRC8A
ENSG00000203879	-0.0692483	1.42408	-0.638551	0.0139777	0.0240922	1.34989	0.319979	GDI1
ENSG00000172927	-0.0822969	1.04469	-0.638275	0.0140321	0.0286528	0.956513	0.319979	MYEOV
ENSG00000160752	-0.0826123	1.32484	-0.638152	0.0140566	0.028772	1.23633	0.319979	FDPS
ENSG00000180185	-0.0645758	1.4556	-0.637371	0.014212	0.0225368	1.38641	0.322052	FAHD1
ENSG00000275719	-0.109449	0.441451	-0.636774	0.0143316	0.0382578	0.324184	0.322547	AC008622.2
ENSG00000138613	0.0738523	0.142816	0.63662	0.0143626	0.0258255	0.221944	0.322547	APH1B
ENSG00000241370	-0.0914331	0.842289	-0.636229	0.0144415	0.0320063	0.744325	0.322871	RPP21
ENSG00000011009	-0.119765	0.887501	-0.635136	0.0146637	0.0420449	0.759182	0.32447	LYPLA2
ENSG00000105677	-0.101758	1.16883	-0.63511	0.014669	0.035726	1.0598	0.32447	TMEM147
ENSG00000122406	-0.0678423	1.92517	-0.634923	0.0147074	0.0238303	1.85248	0.32447	RPL5
ENSG00000183579	0.0536808	0.761253	0.634356	0.0148241	0.0188842	0.818768	0.32561	ZNRF3
ENSG00000183665	-0.0734451	1.7525	-0.633836	0.0149316	0.0258724	1.67381	0.325926	TRMT12
ENSG00000173465	-0.125475	0.910771	-0.633382	0.0150261	0.0442541	0.776333	0.325926	SSSCA1
ENSG00000100395	-0.13008	0.920013	-0.633345	0.0150337	0.0458826	0.780641	0.325926	L3MBTL2
ENSG00000257379	-0.0461446	1.57114	-0.633026	0.0151003	0.01629	1.5217	0.325958	AC023509.1
ENSG00000156515	-0.0791775	1.40704	-0.632659	0.0151773	0.0279785	1.3222	0.326214	HK1
ENSG00000083838	0.0721392	-0.000207648	0.632165	0.0152813	0.0255246	0.0770844	0.326386	ZNF446
ENSG00000069956	-0.0522861	1.93909	-0.632003	0.0153156	0.018508	1.88307	0.326386	MAPK6
ENSG00000173559	-0.0754024	1.2567	-0.631328	0.0154588	0.026738	1.17591	0.326711	NABP1
ENSG00000235123	0.0691509	2.02027	0.630589	0.0156168	0.024569	2.09436	0.326711	DSCAM-AS1
ENSG00000103275	-0.0558003	1.52471	-0.630562	0.0156226	0.019827	1.46492	0.326711	UBE2I
ENSG00000153914	-0.0737546	1.58518	-0.630546	0.0156262	0.0262077	1.50616	0.326711	SREK1
ENSG00000100439	-0.0988439	1.20107	-0.6302	0.0157006	0.0351549	1.09516	0.326711	ABHD4
ENSG00000115762	-0.0654919	1.59785	-0.630099	0.0157223	0.023299	1.52768	0.326711	PLEKHB2
ENSG00000104852	-0.128845	1.00308	-0.628605	0.0160472	0.0460178	0.865027	0.327015	SNRNP70
ENSG00000136243	-0.0693265	1.12083	-0.62853	0.0160636	0.0247652	1.04656	0.327015	NUPL2
ENSG00000105372	-0.0602583	1.81631	-0.628481	0.0160744	0.0215286	1.75175	0.327015	RPS19
ENSG00000197070	-0.0850858	1.02163	-0.628254	0.0161242	0.0304169	0.930462	0.327015	ARRDC1
ENSG00000138326	-0.065911	1.63479	-0.627879	0.016207	0.0235855	1.56418	0.327015	RPS24
ENSG00000173692	-0.0730845	1.39498	-0.627796	0.0162253	0.0261581	1.31667	0.327015	PSMD1
ENSG00000143537	-0.0886219	0.925639	-0.627763	0.0162326	0.031722	0.830687	0.327015	ADAM15
ENSG00000148842	-0.0895345	0.468774	-0.627642	0.0162593	0.0320588	0.372844	0.327015	CNNM2
ENSG00000162734	-0.106502	1.57478	-0.627295	0.0163362	0.0381692	1.46067	0.327248	PEA15
ENSG00000134186	-0.0801029	1.68379	-0.626945	0.0164141	0.0287343	1.59796	0.327498	PRPF38B
ENSG00000116005	-0.0996148	0.956564	-0.625611	0.0167136	0.035859	0.849834	0.331279	PCYOX1
ENSG00000157259	-0.0625832	1.58814	-0.624942	0.0168653	0.0225681	1.52109	0.331279	GATAD1
ENSG00000096070	-0.117968	0.992635	-0.624802	0.0168973	0.042556	0.866241	0.331279	BRPF3
ENSG00000166851	-0.0592988	1.88797	-0.624656	0.0169305	0.0213998	1.82444	0.331279	PLK1
ENSG00000213762	-0.0505011	1.1308	-0.624639	0.0169344	0.0182257	1.07669	0.331279	ZNF134
ENSG00000011052	-0.052468	1.50836	-0.62413	0.0170509	0.0189609	1.45214	0.33226	NME1-NME2
ENSG00000175548	0.116631	0.311653	0.622933	0.0173275	0.0422805	0.436615	0.336341	ALG10B
ENSG00000140990	-0.0984761	1.24554	-0.622551	0.0174163	0.035735	1.14003	0.33676	NDUFB10
ENSG00000100104	-0.0785112	0.912076	-0.621902	0.0175682	0.0285387	0.827957	0.338391	SRRD
ENSG00000248275	-0.0827925	0.754267	-0.620937	0.0177959	0.0301711	0.665561	0.341463	TRIM52-AS1
ENSG00000280893	-0.0564829	1.20805	-0.620475	0.0179055	0.0206084	1.14754	0.342256	AC009133.6
ENSG00000064666	-0.102475	1.289	-0.620087	0.0179981	0.0374269	1.1792	0.34232	CNN2
ENSG00000177600	-0.109303	1.27223	-0.619889	0.0180456	0.0399417	1.15511	0.34232	RPLP2
ENSG00000101346	-0.104638	1.30659	-0.619084	0.0182392	0.0383177	1.19448	0.343462	POFUT1
ENSG00000225921	-0.0749019	1.13625	-0.618712	0.0183292	0.0274552	1.056	0.343462	NOL7
ENSG00000106723	-0.0402414	1.64617	-0.618343	0.0184189	0.0147647	1.60306	0.343462	SPIN1
ENSG00000254473	0.0674729	0.0388721	0.618342	0.0184192	0.0247561	0.111164	0.343462	AL354920.1
ENSG00000124222	0.0591482	1.54579	0.618218	0.0184493	0.0217088	1.60916	0.343462	STX16
ENSG00000109475	-0.0375905	1.87076	-0.61785	0.0185393	0.0138099	1.83048	0.343462	RPL34
ENSG00000213079	-0.054724	1.63453	-0.617659	0.0185859	0.0201144	1.57589	0.343462	SCAF8
ENSG00000141971	-0.0766713	0.540512	-0.615531	0.019113	0.0283388	0.458364	0.351904	MVB12A
ENSG00000171858	-0.0815169	1.16062	-0.614808	0.0192943	0.0301867	1.07328	0.353059	RPS21
ENSG00000130529	-0.0838073	0.800354	-0.61472	0.0193167	0.0310421	0.71056	0.353059	TRPM4
ENSG00000196757	-0.107569	0.943864	-0.613527	0.0196194	0.0399677	0.828612	0.356076	ZNF700
ENSG00000134014	0.100863	0.96498	0.613509	0.019624	0.0374778	1.07305	0.356076	ELP3
ENSG00000141076	-0.042811	1.58585	-0.61231	0.0199318	0.0159573	1.53999	0.360355	UTP4
ENSG00000168395	-0.0853315	1.07989	-0.61023	0.0204746	0.0319796	0.988466	0.365762	ING5
ENSG00000153201	-0.0988575	1.25864	-0.610165	0.0204918	0.037055	1.15272	0.365762	RANBP2
ENSG00000165806	0.0798289	1.21022	0.609975	0.020542	0.0299374	1.29575	0.365762	CASP7
ENSG00000178980	-0.120067	0.952194	-0.609742	0.0206037	0.0450549	0.82355	0.365762	SELENOW
ENSG00000163125	-0.0383742	1.82332	-0.609425	0.0206876	0.0144117	1.78221	0.365762	RPRD2
ENSG00000139921	-0.0696582	1.26996	-0.609367	0.0207031	0.0261646	1.19533	0.365762	TMX1
ENSG00000109046	-0.0535807	1.60214	-0.609057	0.0207857	0.020142	1.54474	0.365762	WSB1
ENSG00000145375	0.091415	0.501763	0.608947	0.0208151	0.0343745	0.599708	0.365762	SPATA5
ENSG00000033100	-0.0907203	1.04808	-0.607471	0.0212117	0.0342448	0.950883	0.367472	CHPF2
ENSG00000130558	-0.0534021	1.61413	-0.607397	0.0212317	0.020162	1.55692	0.367472	OLFM1
ENSG00000146063	-0.0631243	1.24349	-0.60709	0.0213152	0.0238517	1.17585	0.367472	TRIM41
ENSG00000099942	-0.0706936	1.8606	-0.607066	0.0213218	0.0267135	1.78486	0.367472	CRKL
ENSG00000130312	-0.0770066	1.08967	-0.606925	0.0213599	0.0291097	1.00716	0.367472	MRPL34
ENSG00000131242	0.0837883	0.88334	0.606883	0.0213715	0.0316768	0.973113	0.367472	RAB11FIP4
ENSG00000153363	-0.135246	0.876881	-0.606516	0.0214715	0.0511798	0.731974	0.367472	LINC00467
ENSG00000197024	-0.0753952	1.62962	-0.606103	0.0215846	0.0285617	1.54884	0.367472	ZNF398
ENSG00000111667	-0.0861258	1.06978	-0.606092	0.0215876	0.0326277	0.977503	0.367472	USP5
ENSG00000163083	-0.0608376	1.62847	-0.605879	0.0216462	0.0230604	1.56329	0.367472	INHBB
ENSG00000196586	-0.0608783	1.37488	-0.604088	0.0221428	0.0231838	1.30965	0.373108	MYO6
ENSG00000058063	-0.0582709	1.08408	-0.603681	0.0222568	0.0222144	1.02165	0.373108	ATP11B
ENSG00000112759	-0.0894259	1.02374	-0.603521	0.0223016	0.0341057	0.927923	0.373108	SLC29A1
ENSG00000153046	-0.0628524	1.30939	-0.603357	0.0223478	0.0239812	1.24205	0.373108	CDYL
ENSG00000162972	-0.0988868	1.05319	-0.603236	0.0223821	0.037742	0.947235	0.373108	MAIP1
ENSG00000012174	-0.0921154	1.08441	-0.602982	0.0224536	0.0351808	0.985712	0.373108	MBTPS2
ENSG00000169251	0.0609292	1.90594	0.602819	0.0224997	0.0232801	1.97122	0.373108	NMD3
ENSG00000128487	-0.0842177	1.14325	-0.602523	0.0225837	0.0322031	1.05302	0.373264	SPECC1
ENSG00000279423	0.0635018	0.0216247	0.601862	0.0227718	0.0243236	0.0896623	0.374096	AL445363.3
ENSG00000225630	-0.0465469	2.85001	-0.601822	0.0227834	0.0178311	2.80013	0.374096	MTND2P28
ENSG00000178802	-0.0932988	0.693134	-0.601204	0.0229605	0.0357983	0.593171	0.374798	MPI
ENSG00000233913	-0.0500076	2.18988	-0.60115	0.0229758	0.0191903	2.13631	0.374798	RPL10P9
ENSG00000141965	-0.0752843	1.32537	-0.600875	0.023055	0.0289109	1.2447	0.374869	FEM1A
ENSG00000114796	0.130405	0.250622	0.600357	0.023205	0.0501463	0.390342	0.376086	KLHL24
ENSG00000114529	0.110403	-0.0127801	0.600017	0.0233035	0.0424922	0.105509	0.376296	C3orf52
ENSG00000196465	-0.0745465	0.425557	-0.599794	0.0233682	0.0287083	0.345686	0.376296	MYL6B
ENSG00000145390	-0.0969789	0.86252	-0.598611	0.0237148	0.0374625	0.758614	0.380654	USP53
ENSG00000273899	-0.10029	0.710581	-0.597991	0.0238979	0.0388042	0.603127	0.381716	NOL12
ENSG00000099282	-0.0976255	1.47365	-0.597871	0.0239335	0.0377849	1.36905	0.381716	TSPAN15
ENSG00000097046	-0.0642946	0.979997	-0.597314	0.024099	0.0249207	0.91111	0.382894	CDC7
ENSG00000166024	-0.0976011	1.14903	-0.597109	0.0241602	0.0378505	1.04446	0.382894	R3HCC1L
ENSG00000167625	-0.0460991	1.4455	-0.596415	0.024368	0.0179099	1.39611	0.384968	ZNF526
ENSG00000143164	-0.0741933	0.332248	-0.59558	0.02462	0.0288875	0.252755	0.387623	DCAF6
ENSG00000113593	-0.113029	1.00669	-0.595346	0.0246908	0.044035	0.885592	0.387623	PPWD1
ENSG00000126267	-0.0701376	1.23202	-0.594197	0.0250415	0.0274068	1.15687	0.391113	COX6B1
ENSG00000162222	-0.0500233	1.16175	-0.594067	0.0250815	0.0195536	1.10816	0.391113	TTC9C
ENSG00000258388	0.0513684	0.0524731	0.593852	0.0251474	0.0200906	0.107511	0.391113	PPT2-EGFL8
ENSG00000165983	-0.0607127	1.03977	-0.592885	0.0254466	0.0238051	0.974723	0.39454	PTER
ENSG00000185651	-0.0711085	1.64887	-0.592384	0.0256023	0.0279176	1.57268	0.39535	UBE2L3
ENSG00000166478	-0.0533682	1.00866	-0.591989	0.0257257	0.0209741	0.95148	0.39535	ZNF143
ENSG00000119705	-0.052631	1.08324	-0.591496	0.0258804	0.0207109	1.02685	0.39535	SLIRP
ENSG00000162775	-0.0710368	1.29877	-0.591309	0.0259394	0.0279675	1.22266	0.39535	RBM15
ENSG00000196950	0.0827287	0.667459	0.591239	0.0259612	0.0325765	0.756097	0.39535	SLC39A10
ENSG00000088179	-0.0897619	0.89105	-0.591203	0.0259725	0.0353493	0.794876	0.39535	PTPN4
ENSG00000146457	-0.0513268	1.66792	-0.590339	0.026246	0.0202586	1.61293	0.395784	WTAP
ENSG00000137942	-0.0968657	1.13046	-0.59026	0.0262713	0.0382406	1.02668	0.395784	FNBP1L
ENSG00000213937	-0.0871895	1.035	-0.590196	0.0262916	0.0344264	0.941584	0.395784	CLDN9
ENSG00000257411	-0.0626565	0.834569	-0.590058	0.0263354	0.0247484	0.767437	0.395784	AC034102.2
ENSG00000110711	0.114964	0.777731	0.589607	0.0264795	0.0454626	0.900907	0.395784	AIP
ENSG00000124702	0.0910589	0.818278	0.58932	0.0265715	0.0360361	0.915841	0.395784	KLHDC3
ENSG00000164463	0.0695959	0.226463	0.588888	0.0267102	0.0275732	0.30103	0.395784	CREBRF
ENSG00000028839	0.0554551	1.58369	0.588884	0.0267115	0.021971	1.64311	0.395784	TBPL1
ENSG00000173933	-0.0617909	1.53914	-0.588515	0.0268306	0.0245047	1.47294	0.395784	RBM4
ENSG00000182872	-0.0990657	1.12509	-0.58841	0.0268644	0.0392977	1.01895	0.395784	RBM10
ENSG00000166848	-0.0520407	1.89929	-0.588392	0.0268703	0.0206446	1.84353	0.395784	TERF2IP
ENSG00000145833	-0.0700117	1.28213	-0.587432	0.0271819	0.0278431	1.20712	0.3992	DDX46
ENSG00000197496	0.0758502	1.1713	0.586624	0.0274464	0.0302284	1.25257	0.401905	SLC2A10
ENSG00000181744	-0.0907483	1.03832	-0.586091	0.027622	0.0362159	0.941085	0.402002	DIPK2A
ENSG00000123737	-0.111378	0.962555	-0.585984	0.0276572	0.0444611	0.843222	0.402002	EXOSC9
ENSG00000126653	-0.0593579	1.30262	-0.585696	0.0277525	0.0237129	1.23902	0.402002	NSRP1
ENSG00000119004	-0.114711	0.99029	-0.58545	0.0278341	0.0458552	0.867386	0.402002	CYP20A1
ENSG00000082512	-0.0683821	0.898706	-0.585389	0.0278543	0.0273398	0.825439	0.402002	TRAF5
ENSG00000127603	-0.0654936	1.08925	-0.584785	0.0280555	0.0262261	1.01907	0.402647	MACF1
ENSG00000152219	0.0560431	1.04486	0.584772	0.0280599	0.0224425	1.1049	0.402647	ARL14EP
ENSG00000054598	-0.138808	0.885127	-0.584052	0.0283012	0.0556901	0.736404	0.404499	FOXC1
ENSG00000138768	-0.100281	1.08223	-0.583906	0.0283505	0.0402481	0.974788	0.404499	USO1
ENSG00000113194	0.0409481	1.75233	0.583517	0.0284817	0.0164513	1.79621	0.405216	FAF2
ENSG00000103507	-0.132396	0.94974	-0.583239	0.0285755	0.0532297	0.807888	0.4054	BCKDK
ENSG00000185803	-0.0752978	1.31613	-0.582968	0.0286674	0.0302948	1.23546	0.405555	SLC52A2
ENSG00000107968	0.0423292	1.31524	0.58235	0.0288776	0.0170578	1.36059	0.407378	MAP3K8
ENSG00000182923	-0.0845081	0.853984	-0.581435	0.0291911	0.0341361	0.76344	0.409137	CEP63
ENSG00000101413	0.0579879	1.08261	0.581126	0.0292975	0.0234424	1.14474	0.409137	RPRD1B
ENSG00000108784	0.0552765	0.653483	0.581118	0.0293003	0.0223467	0.712708	0.409137	NAGLU
ENSG00000164934	-0.0574944	1.28399	-0.581035	0.0293291	0.0232483	1.22239	0.409137	DCAF13
ENSG00000156858	-0.0761959	1.11152	-0.579852	0.0297396	0.0309053	1.02988	0.412869	PRR14
ENSG00000103415	-0.0629508	1.55649	-0.579394	0.0298996	0.0255634	1.48904	0.412869	HMOX2
ENSG00000182809	-0.0761703	1.00947	-0.579269	0.0299434	0.0309418	0.92786	0.412869	CRIP2
ENSG00000173436	-0.0558636	1.17201	-0.57922	0.0299608	0.0226957	1.11216	0.412869	MINOS1
ENSG00000134058	-0.0680486	1.62445	-0.579083	0.0300088	0.027656	1.55154	0.412869	CDK7
ENSG00000169439	0.0642926	0.0637817	0.578548	0.030197	0.0261658	0.132667	0.413139	SDC2
ENSG00000060642	0.102983	0.419454	0.578339	0.0302708	0.0419346	0.529793	0.413139	PIGV
ENSG00000178467	-0.138654	0.782268	-0.578324	0.0302759	0.0564621	0.63371	0.413139	P4HTM
ENSG00000255112	0.0984626	1.18055	0.577293	0.0306423	0.0402032	1.28604	0.415352	CHMP1B
ENSG00000161960	-0.0402611	1.83302	-0.577196	0.0306769	0.0164431	1.78988	0.415352	EIF4A1
ENSG00000113141	-0.0627365	1.20011	-0.577168	0.030687	0.0256242	1.13289	0.415352	IK
ENSG00000274769	-0.0876238	0.580671	-0.576322	0.03099	0.0358679	0.486788	0.417861	AC016747.4
ENSG00000123595	0.0612695	1.09241	0.576143	0.0310542	0.0250917	1.15805	0.417861	RAB9A
ENSG00000113407	-0.0657177	1.36709	-0.575954	0.0311226	0.0269267	1.29668	0.417861	TARS
ENSG00000143742	-0.0569762	1.42342	-0.575483	0.0312929	0.0233736	1.36237	0.41851	SRP9
ENSG00000142676	-0.051213	1.83079	-0.575358	0.0313381	0.0210161	1.77592	0.41851	RPL11
ENSG00000112851	0.0770511	1.10304	0.574098	0.0317976	0.0317229	1.18559	0.42325	ERBIN
ENSG00000088305	-0.117829	0.713856	-0.573773	0.0319168	0.0485526	0.587611	0.42325	DNMT3B
ENSG00000100941	-0.0585207	1.80711	-0.573492	0.0320205	0.0241317	1.74441	0.42325	PNN
ENSG00000171428	0.0833553	0.600771	0.573463	0.0320311	0.0343751	0.69008	0.42325	NAT1
ENSG00000140650	-0.0508334	1.3236	-0.573061	0.0321795	0.0209852	1.26913	0.423507	PMM2
ENSG00000115183	-0.0887061	0.775488	-0.572932	0.032227	0.0366322	0.680446	0.423507	TANC1
ENSG00000211456	-0.0572056	0.919119	-0.572482	0.032394	0.0236514	0.857827	0.423507	SACM1L
ENSG00000140382	0.0581512	0.746134	0.572452	0.0324053	0.0240442	0.808439	0.423507	HMG20A
ENSG00000077044	-0.126762	0.8999	-0.572269	0.0324734	0.0524383	0.764083	0.423507	DGKD
ENSG00000100139	-0.0819871	0.701993	-0.571999	0.032574	0.0339397	0.614149	0.423716	MICALL1
ENSG00000112578	-0.0680568	1.74999	-0.571237	0.0328595	0.0282289	1.67707	0.426322	BYSL
ENSG00000122140	-0.0599845	1.76732	-0.570438	0.0331604	0.0249323	1.70305	0.429114	MRPS2
ENSG00000107937	-0.0507059	2.02996	-0.57011	0.0332846	0.0210937	1.97563	0.429611	GTPBP4
ENSG00000166900	-0.0665695	1.33849	-0.569191	0.0336346	0.0277592	1.26716	0.431969	STX3
ENSG00000165501	-0.0422899	1.64432	-0.569139	0.0336545	0.0176371	1.59901	0.431969	LRR1
ENSG00000172461	-0.0500922	1.24354	-0.568488	0.0339041	0.0209265	1.18987	0.431969	FUT9
ENSG00000100101	-0.0698785	0.488716	-0.568428	0.033927	0.0291969	0.413846	0.431969	Z83844.1
ENSG00000164258	-0.0434934	1.07592	-0.567584	0.0342532	0.0182125	1.02932	0.431969	NDUFS4
ENSG00000130935	-0.0491587	1.78308	-0.56745	0.034305	0.0205919	1.73041	0.431969	NOL11
ENSG00000198840	-0.0513962	2.8035	-0.567445	0.0343069	0.0215295	2.74844	0.431969	MT-ND3
ENSG00000213315	-0.0379669	1.4257	-0.56742	0.0343166	0.0159051	1.38502	0.431969	AL122020.1
ENSG00000149483	-0.0766804	1.54293	-0.567366	0.0343377	0.0321275	1.46077	0.431969	TMEM138
ENSG00000155542	-0.109138	0.702012	-0.566771	0.0345688	0.0457972	0.585078	0.431969	SETD9
ENSG00000149792	-0.0656175	1.68202	-0.566696	0.0345983	0.0275402	1.61172	0.431969	MRPL49
ENSG00000151338	-0.0751055	0.643084	-0.566664	0.0346106	0.031525	0.562613	0.431969	MIPOL1
ENSG00000235106	-0.0643983	0.763719	-0.566236	0.034778	0.0270609	0.694721	0.431969	BRD3OS
ENSG00000222011	0.0455859	0.972198	0.566104	0.0348297	0.0191622	1.02104	0.431969	FAM185A
ENSG00000204220	-0.0806223	0.367561	-0.566098	0.0348321	0.0338905	0.28118	0.431969	PFDN6
ENSG00000196205	-0.0342068	2.06777	-0.565627	0.0350174	0.0143968	2.03112	0.431969	EEF1A1P5
ENSG00000078747	-0.0766857	1.37237	-0.565341	0.0351301	0.0322992	1.29021	0.431969	ITCH
ENSG00000072756	-0.0542257	1.43169	-0.565077	0.0352344	0.022855	1.37359	0.431969	TRNT1
ENSG00000081277	-0.091407	1.15809	-0.565071	0.035237	0.0385267	1.06016	0.431969	PKP1
ENSG00000152061	-0.0717625	0.569471	-0.565004	0.0352635	0.0302522	0.492582	0.431969	RABGAP1L
ENSG00000127554	-0.0751303	1.12002	-0.564951	0.0352843	0.0316762	1.03952	0.431969	GFER
ENSG00000171612	-0.113954	1.20555	-0.564728	0.0353728	0.0480728	1.08346	0.431969	SLC25A33
ENSG00000134265	-0.071082	1.21722	-0.564026	0.0356521	0.0300416	1.14106	0.431969	NAPG
ENSG00000163872	-0.0958327	1.0785	-0.563779	0.0357505	0.040528	0.975817	0.431969	YEATS2
ENSG00000156976	-0.0354422	2.13763	-0.563478	0.035871	0.0150003	2.09965	0.431969	EIF4A2
ENSG00000264772	-0.0400278	1.79946	-0.563434	0.0358889	0.0169431	1.75658	0.431969	AC016876.2
ENSG00000125812	-0.0571314	1.21292	-0.563331	0.0359299	0.0241892	1.1517	0.431969	GZF1
ENSG00000182372	-0.0692268	1.16075	-0.563281	0.0359504	0.0293142	1.08657	0.431969	CLN8
ENSG00000078687	0.0744563	0.784748	0.563235	0.0359687	0.0315324	0.864523	0.431969	TNRC6C
ENSG00000011454	-0.0630654	1.24252	-0.562731	0.0361713	0.0267434	1.17495	0.433364	RABGAP1
ENSG00000139668	0.108275	0.683828	0.562324	0.0363358	0.0459634	0.799837	0.434295	WDFY2
ENSG00000170634	-0.0624141	0.496565	-0.561583	0.0366366	0.0265463	0.429693	0.436848	ACYP2
ENSG00000248643	-0.0548308	1.44964	-0.561163	0.036808	0.0233464	1.3909	0.437849	RBM14-RBM4
ENSG00000159579	-0.0525013	1.0412	-0.558348	0.0379713	0.0225189	0.984944	0.450392	RSPRY1
ENSG00000099901	-0.0550587	1.35332	-0.558038	0.0381012	0.0236349	1.29433	0.450392	RANBP1
ENSG00000184677	-0.0877408	0.805265	-0.557946	0.0381398	0.0376732	0.711257	0.450392	ZBTB40
ENSG00000124181	-0.0701052	1.43749	-0.55775	0.0382221	0.0301164	1.36237	0.450392	PLCG1
ENSG00000111785	-0.101385	0.988537	-0.557533	0.0383133	0.0435783	0.87991	0.450407	RIC8B
ENSG00000099194	-0.0811189	1.92483	-0.557274	0.0384226	0.034891	1.83792	0.450633	SCD
ENSG00000138381	-0.0448003	1.46144	-0.555494	0.0391786	0.019359	1.41344	0.457334	ASNSD1
ENSG00000008324	-0.0670624	1.32138	-0.555258	0.0392795	0.0289967	1.24953	0.457334	SS18L2
ENSG00000071205	0.0576286	1.03983	0.55478	0.0394846	0.0249487	1.10157	0.457334	ARHGAP10
ENSG00000168028	-0.0532772	2.13719	-0.554674	0.0395303	0.0230713	2.08011	0.457334	RPSA
ENSG00000260537	-0.0921072	0.678894	-0.55465	0.0395408	0.0398888	0.580207	0.457334	AC012184.2
ENSG00000112146	-0.101196	0.945521	-0.55444	0.0396311	0.0438487	0.837097	0.457334	FBXO9
ENSG00000107779	-0.0628072	1.13605	-0.554435	0.0396332	0.0272151	1.06876	0.457334	BMPR1A
ENSG00000172530	0.0689015	0.763094	0.553585	0.0400013	0.029922	0.836917	0.460521	BANP
ENSG00000105856	0.0796335	1.2416	0.553055	0.0402319	0.0346304	1.32693	0.462113	HBP1
ENSG00000275740	-0.0623404	0.752268	-0.55181	0.040778	0.0271982	0.685475	0.466944	AC091959.3
ENSG00000164951	-0.0557748	0.918323	-0.551487	0.0409202	0.0243542	0.858565	0.466944	PDP1
ENSG00000008083	0.0443205	1.1836	0.551445	0.0409387	0.0193548	1.23109	0.466944	JARID2
ENSG00000155324	0.0933605	0.954072	0.551249	0.0410255	0.0407914	1.0541	0.466944	GRAMD2B
ENSG00000156471	-0.0855565	1.20661	-0.55006	0.0415541	0.0374976	1.11494	0.471077	PTDSS1
ENSG00000272414	-0.0481948	0.988699	-0.549862	0.0416425	0.0211337	0.937062	0.471077	FAM47E-STBD1
ENSG00000168883	-0.0713798	1.24151	-0.549799	0.0416707	0.0313055	1.16503	0.471077	USP39
ENSG00000162981	0.107149	0.857762	0.549378	0.0418596	0.0470448	0.972565	0.471506	FAM84A
ENSG00000139496	-0.0492532	1.2371	-0.549295	0.041897	0.0216298	1.18433	0.471506	NUP58
ENSG00000174780	-0.0720378	1.44734	-0.548331	0.0423318	0.0317153	1.37015	0.475331	SRP72
ENSG00000213995	0.0594097	1.04771	0.548049	0.0424593	0.0261749	1.11137	0.475576	NAXD
ENSG00000044115	-0.0416779	1.62557	-0.547524	0.0426983	0.0183878	1.58092	0.475576	CTNNA1
ENSG00000087470	0.0767905	0.924558	0.547155	0.0428668	0.0339116	1.00683	0.475576	DNM1L
ENSG00000117523	-0.068378	1.49003	-0.547022	0.0429276	0.0302071	1.41677	0.475576	PRRC2C
ENSG00000103222	-0.0580147	0.969184	-0.546988	0.042943	0.0256311	0.907026	0.475576	ABCC1
ENSG00000170185	-0.0673307	1.46726	-0.54689	0.0429878	0.0297546	1.39512	0.475576	USP38
ENSG00000130193	-0.0503575	1.75859	-0.546824	0.0430183	0.0222577	1.70464	0.475576	THEM6
ENSG00000011260	-0.0586118	1.28139	-0.546323	0.0432483	0.0259399	1.2186	0.476482	UTP18
ENSG00000112357	-0.0737608	0.765385	-0.546231	0.0432906	0.0326523	0.686356	0.476482	PEX7
ENSG00000164002	0.062253	0.0047289	0.545092	0.043817	0.02764	0.0714286	0.481219	EXO5
ENSG00000188021	-0.0741414	1.15694	-0.544622	0.0440358	0.0329589	1.07751	0.482563	UBQLN2
ENSG00000109756	0.059278	0.679445	0.544133	0.0442639	0.0263851	0.742957	0.484004	RAPGEF2
ENSG00000213225	-0.0454163	0.880039	-0.543801	0.0444198	0.0202327	0.831379	0.48465	NOC2LP1
ENSG00000232112	-0.0656747	1.08342	-0.543188	0.0447077	0.0293045	1.01305	0.486298	TMA7
ENSG00000196313	-0.0424304	1.56744	-0.543067	0.044765	0.0189388	1.52198	0.486298	POM121
ENSG00000188229	-0.0444063	2.30364	-0.542517	0.0450249	0.0198492	2.25606	0.487019	TUBB4B
ENSG00000144674	-0.0718783	1.19816	-0.542515	0.045026	0.0321291	1.12115	0.487019	GOLGA4
ENSG00000181904	-0.0533945	1.33461	-0.541675	0.0454249	0.0239194	1.2774	0.490275	C5orf24
ENSG00000164346	-0.0634758	1.32381	-0.541246	0.0456298	0.0284674	1.2558	0.491373	NSA2
ENSG00000156650	0.0821685	1.00584	0.541052	0.0457228	0.0368694	1.09388	0.491373	KAT6B
ENSG00000109674	0.0418355	1.06681	0.540643	0.0459188	0.0187919	1.11163	0.492423	NEIL3
ENSG00000151693	0.0469164	0.852803	0.540351	0.0460595	0.0210902	0.90307	0.492876	ASAP2
ENSG00000117682	-0.0907396	0.819987	-0.539409	0.0465147	0.0408905	0.722766	0.494434	DHDDS
ENSG00000111321	-0.0573641	1.60119	-0.538548	0.0469339	0.0259086	1.53972	0.494434	LTBR
ENSG00000137411	-0.0905074	0.757568	-0.538385	0.0470138	0.0408953	0.660595	0.494434	VARS2
ENSG00000127838	-0.0732439	1.19463	-0.538185	0.0471113	0.0331121	1.11615	0.494434	PNKD
ENSG00000255073	-0.0545579	0.200046	-0.538177	0.0471155	0.0246651	0.141591	0.494434	ZFP91-CNTF
ENSG00000100567	-0.0557914	1.8099	-0.538169	0.0471193	0.0252233	1.75013	0.494434	PSMA3
ENSG00000139192	0.0987045	0.511313	0.538044	0.0471804	0.0446388	0.617068	0.494434	TAPBPL
ENSG00000100890	-0.0635037	0.850056	-0.537941	0.0472311	0.0287271	0.782017	0.494434	KIAA0391
ENSG00000283782	-0.0845674	0.743654	-0.537638	0.04738	0.0382861	0.653046	0.494434	AC116366.3
ENSG00000213588	-0.0444142	1.37284	-0.537607	0.0473951	0.0201092	1.32525	0.494434	ZBTB9
ENSG00000138018	-0.0667587	1.27447	-0.537525	0.0474355	0.0302325	1.20294	0.494434	SELENOI
ENSG00000015171	-0.0782003	1.25173	-0.537419	0.0474877	0.0354238	1.16794	0.494434	ZMYND11
ENSG00000138286	-0.0754743	0.804658	-0.537393	0.0475001	0.0341912	0.723793	0.494434	FAM149B1
ENSG00000130827	-0.0623209	0.288716	-0.537217	0.0475873	0.0282456	0.221944	0.494434	PLXNA3
ENSG00000116191	-0.0459066	0.808236	-0.536578	0.0479029	0.0208409	0.759051	0.494559	RALGPS2
ENSG00000145675	-0.0503608	1.3841	-0.536475	0.0479542	0.0228692	1.33015	0.494559	PIK3R1
ENSG00000250988	0.0591013	0.0441879	0.536444	0.0479697	0.0268406	0.107511	0.494559	SNHG21
ENSG00000162522	-0.0499764	1.40969	-0.536123	0.048129	0.0227156	1.35614	0.494559	KIAA1522
ENSG00000146223	-0.0411043	1.94856	-0.536075	0.0481529	0.0186854	1.90452	0.494559	RPL7L1
ENSG00000071462	-0.0590129	1.15914	-0.535997	0.0481919	0.0268318	1.09592	0.494559	BUD23
ENSG00000141562	-0.0911744	0.786183	-0.534979	0.0487004	0.0415655	0.688496	0.497827	NARF
ENSG00000205302	-0.0618582	1.2336	-0.534662	0.0488597	0.028224	1.16732	0.497827	SNX2
ENSG00000188352	-0.0625727	0.928336	-0.534616	0.0488825	0.0285534	0.861294	0.497827	FOCAD
ENSG00000165832	-0.0685507	1.04841	-0.534484	0.048949	0.0312921	0.974962	0.497827	TRUB1
ENSG00000094975	-0.0581344	1.11243	-0.534309	0.0490371	0.0265494	1.05014	0.497827	SUCO
ENSG00000204256	-0.0477179	1.82493	-0.533861	0.0492634	0.0218179	1.7738	0.497827	BRD2
ENSG00000124762	-0.0352914	2.13118	-0.53373	0.0493298	0.0161417	2.09337	0.497827	CDKN1A
ENSG00000104660	-0.0749733	1.09517	-0.533724	0.0493327	0.0342921	1.01485	0.497827	LEPROTL1
ENSG00000113356	-0.0664888	0.506586	-0.533548	0.049422	0.0304254	0.435348	0.497827	POLR3G
ENSG00000101084	-0.0661742	1.43361	-0.533386	0.0495044	0.0302943	1.36271	0.497827	RAB5IF
ENSG00000080345	-0.0406087	1.68611	-0.533179	0.0496095	0.0186006	1.6426	0.497885	RIF1
ENSG00000131174	-0.0764866	1.14337	-0.532571	0.0499191	0.0350901	1.06142	0.499989	COX7B
ENSG00000128272	-0.0532979	1.80041	-0.531532	0.050452	0.0245185	1.74331	0.503713	ATF4
ENSG00000198929	0.0613751	0.261693	0.531454	0.050492	0.02824	0.327452	0.503713	NOS1AP
ENSG00000065883	-0.0723094	1.25226	-0.530978	0.0507377	0.0333126	1.17478	0.505158	CDK13
ENSG00000138771	0.0948453	0.392579	0.530277	0.0511007	0.0437752	0.494199	0.505682	SHROOM3
ENSG00000169155	-0.0449935	1.38563	-0.529942	0.0512748	0.0207847	1.33742	0.505682	ZBTB43
ENSG00000159792	0.0563447	0.96267	0.529756	0.0513718	0.0260411	1.02304	0.505682	PSKH1
ENSG00000260238	-0.0725363	0.265966	-0.529508	0.0515012	0.0335462	0.188249	0.505682	PMF1-BGLAP
ENSG00000087157	-0.0548399	0.889008	-0.529435	0.0515393	0.025367	0.830251	0.505682	PGS1
ENSG00000155463	-0.0665399	1.23592	-0.529034	0.0517496	0.0308114	1.16463	0.505682	OXA1L
ENSG00000113522	-0.0721054	0.775878	-0.52897	0.0517827	0.0333941	0.698622	0.505682	RAD50
ENSG00000029364	0.0733126	1.06701	0.528887	0.0518265	0.0339606	1.14556	0.505682	SLC39A9
ENSG00000136383	0.06254	0.0315794	0.52872	0.0519145	0.0289831	0.0985865	0.505682	ALPK3
ENSG00000085415	-0.0607461	1.33411	-0.528713	0.0519181	0.0281523	1.26902	0.505682	SEH1L
ENSG00000122378	-0.0642174	1.46905	-0.528461	0.0520506	0.0297807	1.40025	0.505682	PRXL2A
ENSG00000090889	-0.0544892	1.06161	-0.52838	0.0520933	0.0252747	1.00323	0.505682	KIF4A
ENSG00000091157	0.110519	0.503411	0.527986	0.0523009	0.0513171	0.621824	0.505682	WDR7
ENSG00000140718	0.0898917	0.677392	0.527898	0.0523476	0.0417489	0.773704	0.505682	FTO
ENSG00000179041	-0.0455793	1.52513	-0.52789	0.0523516	0.021169	1.47629	0.505682	RRS1
ENSG00000163624	-0.0882914	1.30287	-0.527656	0.0524757	0.0410317	1.20827	0.505682	CDS1
ENSG00000011304	-0.0484225	1.81081	-0.527565	0.0525238	0.0225088	1.75893	0.505682	PTBP1
ENSG00000102241	-0.0780329	1.32916	-0.527406	0.0526079	0.036288	1.24556	0.505682	HTATSF1
ENSG00000085719	-0.0541272	1.15123	-0.526328	0.0531821	0.0252425	1.09323	0.510222	CPNE3
ENSG00000147854	0.0507039	0.53354	0.525604	0.0535703	0.023691	0.587865	0.512964	UHRF2
ENSG00000127586	-0.114669	0.60448	-0.525346	0.0537092	0.0536145	0.481621	0.513312	CHTF18
[truncated: 4,484 more rows]

## Sheet: Apitolisib
GeneID	slope	intercept	r	p	se	lognormmean	adjpval	gene
[truncated: 5,018 more rows]

[truncated: 36 more sheets: Avapritinib, Buparlisib, Capmatinib, Cobimetinib, Crizotinib, Dacomitinib, Debio1347, Docetaxel, Doxorubicin, Enzalutamide, Epirubicin, Erlotinib, Fluorouracil, Gefitinib, Irinotecan, Lapatinib, Larotrectinib, Methotrexate, Mitoxantrone, Niraparib …]
