# Supplementary material for: Deciphering direct transcriptional effects of epigenetic compounds through large-scale new RNA profiling
Source: Nat Commun. 2025 Jul 18;16:6629. doi: 10.1038/s41467-025-61769-z (PMC12274403; doi:10.1038/s41467-025-61769-z)
Supplement: Supplementary file 8 — Source Data [file 41467_2025_61769_MOESM8_ESM.xlsx]

## Sheet: Overview
This excel document contains the Data Sources for Deciphering direct transcriptional effects of epigenetic compounds through large-scale new RNA profiling
See 45 tabs with source data for each figure item

## Sheet: Fig1d,e
Figure 1d: Fraction new RNA per cell
Total molecules	New Molecules	Meta
https://ftp.ebi.ac.uk/biostudies/fire/E-MTAB-/091/E-MTAB-13091/Files/sample_2_nascseq2_total_molecules.txt	https://ftp.ebi.ac.uk/biostudies/fire/E-MTAB-/091/E-MTAB-13091/Files/sample_2_nascseq2_new_molecules.txt	https://ftp.ebi.ac.uk/biostudies/fire/E-MTAB-/091/E-MTAB-13091/Files/sample_2_nascseq2.meta.txt
Figure 1e: UMAPs based on total RNA molecules or new RNA moelcules
Total molecules	New Molecules	Meta
https://ftp.ebi.ac.uk/biostudies/fire/E-MTAB-/091/E-MTAB-13091/Files/sample_2_nascseq2_total_molecules.txt	https://ftp.ebi.ac.uk/biostudies/fire/E-MTAB-/091/E-MTAB-13091/Files/sample_2_nascseq2_new_molecules.txt	https://ftp.ebi.ac.uk/biostudies/fire/E-MTAB-/091/E-MTAB-13091/Files/sample_2_nascseq2.meta.txt

## Sheet: Fig1f_30min_newRNA
	baseMean	log2FoldChange	lfcSE	stat	pvalue	padj
ENSG00000000003	0	NA	NA	NA	NA	NA
ENSG00000000419	0.429307	0.513327	0.179134	2.8656	0.00416217	0.170705
ENSG00000000457	0.0925372	-0.0456303	0.558248	-0.0817384	0.934855	0.999937
ENSG00000000460	0.215299	0.125691	0.281581	0.446375	0.655326	0.999937
ENSG00000000938	0	NA	NA	NA	NA	NA
ENSG00000000971	0.124462	0.0579624	0.454659	0.127485	0.898556	0.999937
ENSG00000001036	0.108372	0.047996	0.50805	0.0944709	0.924735	0.999937
ENSG00000001084	0.294692	0.593822	0.246122	2.41271	0.0158345	0.478142
ENSG00000001167	0.105519	-0.0192229	0.585389	-0.0328379	0.973804	0.999937
ENSG00000001460	0.0709638	0.0274807	0.799371	0.0343779	0.972576	0.999937
ENSG00000001461	0.144246	0.361175	0.398148	0.907138	0.364334	0.999937
ENSG00000001497	0.14036	0.0177331	0.355696	0.0498546	0.960238	0.999937
ENSG00000001561	0	NA	NA	NA	NA	NA
ENSG00000001617	0.00143906	-0.012971	2.00393	-0.00647279	0.994835	0.999937
ENSG00000001626	0.00726987	-0.0291242	2.62842	-0.0110805	0.991159	0.999937
ENSG00000001629	0.28437	0.299994	0.249773	1.20106	0.229726	0.999937
ENSG00000001630	0.0505349	0.0923713	0.887989	0.104023	0.917151	0.999937
ENSG00000001631	0.0433069	0.0163496	1.09821	0.0148874	0.988122	0.999937
ENSG00000002016	0.0636063	-0.148932	0.794664	-0.187415	0.851335	0.999937
ENSG00000002079	0	NA	NA	NA	NA	NA
ENSG00000002330	0.0652115	-0.0567609	0.709042	-0.080053	0.936195	0.999937
ENSG00000002549	0.167854	0.0623274	0.345464	0.180416	0.856826	0.999937
ENSG00000002586	0.120059	0.0993559	0.408467	0.243241	0.807819	0.999937
ENSG00000002587	0	NA	NA	NA	NA	NA
ENSG00000002726	0.00144691	0.00376082	2.00681	0.00187403	0.998505	0.999937
ENSG00000002745	0	NA	NA	NA	NA	NA
ENSG00000002746	0.0187429	0.0222392	1.91303	0.0116251	0.990725	0.999937
ENSG00000002822	0.20649	0.14155	0.270835	0.522641	0.601224	0.999937
ENSG00000002834	0.2632	0.122126	0.216597	0.563839	0.572864	0.999937
ENSG00000002919	0.115541	0.174213	0.444798	0.391668	0.695304	0.999937
ENSG00000002933	0.00727404	-0.0123924	2.62871	-0.00471427	0.996239	0.999937
ENSG00000003056	0.161721	0.279261	0.344531	0.810554	0.417622	0.999937
ENSG00000003096	0.0101277	-0.0288331	2.60006	-0.0110894	0.991152	0.999937
ENSG00000003147	0.102677	-0.0529778	0.546182	-0.0969965	0.922729	0.999937
ENSG00000003249	0.010138	-0.0455649	2.60031	-0.0175228	0.98602	0.999937
ENSG00000003393	0.0923815	0.205349	0.574961	0.357153	0.720977	0.999937
ENSG00000003400	0.0636806	0.0685832	0.750492	0.0913843	0.927187	0.999937
ENSG00000003402	0.378848	0.468405	0.193111	2.42558	0.0152841	0.465598
ENSG00000003436	1.22241	0.312734	0.168659	1.85424	0.0637046	0.999937
ENSG00000003509	0.122587	0.333894	0.479625	0.696157	0.486331	0.999937
ENSG00000003756	0.180516	-0.0618528	0.314319	-0.196784	0.843997	0.999937
ENSG00000003987	0	NA	NA	NA	NA	NA
ENSG00000003989	0.00864035	0.0128513	2.55082	0.0050381	0.99598	0.999937
ENSG00000004059	0.0534467	0.00900249	0.941995	0.00955684	0.992375	0.999937
ENSG00000004139	0.00866494	0.0128503	2.70823	0.0047449	0.996214	0.999937
ENSG00000004142	0.143224	-0.0154399	0.379407	-0.0406947	0.967539	0.999937
ENSG00000004399	0.0115853	0.0131435	2.34555	0.00560359	0.995529	0.999937
ENSG00000004455	0.575632	0.0165642	0.164895	0.100453	0.919985	0.999937
ENSG00000004468	0.00288529	-0.00446154	2.37584	-0.00187787	0.998502	0.999937
ENSG00000004478	0.128597	0.167157	0.417178	0.400685	0.688652	0.999937
ENSG00000004487	0.112487	-0.0101293	0.456649	-0.0221819	0.982303	0.999937
ENSG00000004534	0.316122	0.102411	0.231095	0.443157	0.657652	0.999937
ENSG00000004660	0.0259944	0.0647981	1.51262	0.0428382	0.96583	0.999937
ENSG00000004700	0.0505164	0.0756393	0.928292	0.0814822	0.935058	0.999937
ENSG00000004766	0.171744	0.138058	0.398776	0.346204	0.72919	0.999937
ENSG00000004776	0.00725581	0.0043394	2.62744	0.00165157	0.998682	0.999937
ENSG00000004777	0	NA	NA	NA	NA	NA
ENSG00000004779	0.909078	0.503766	0.137265	3.67004	0.000242517	0.015415
ENSG00000004799	0.00288632	0.0122695	2.51319	0.00488203	0.996105	0.999937
ENSG00000004809	0	NA	NA	NA	NA	NA
ENSG00000004838	0.00432703	0.00404862	2.58844	0.00156412	0.998752	0.999937
ENSG00000004846	0.0144808	-0.00329617	2.12527	-0.00155094	0.998763	0.999937
ENSG00000004864	0.280394	-0.311159	0.229725	-1.35448	0.175582	0.999937
ENSG00000004866	0.274697	-0.0105657	0.232359	-0.0454713	0.963732	0.999937
ENSG00000004897	0.437736	0.544499	0.199348	2.7314	0.00630661	0.241824
ENSG00000004939	0.00288822	-0.00446154	2.37676	-0.00187715	0.998502	0.999937
ENSG00000004948	0.00578991	-0.00417217	2.65196	-0.00157324	0.998745	0.999937
ENSG00000004961	0.450986	0.0908446	0.186525	0.487036	0.626233	0.999937
ENSG00000004975	0.0231366	0.0477749	1.59088	0.0300304	0.976043	0.999937
ENSG00000005001	0	NA	NA	NA	NA	NA
ENSG00000005007	0.281694	0.0821876	0.216018	0.380466	0.703599	0.999937
ENSG00000005020	0.0362088	-0.0764038	1.2268	-0.0622788	0.950341	0.999937
ENSG00000005022	1.09034	-0.472369	0.124234	-3.80225	0.000143387	0.00964849
ENSG00000005059	0.0287856	-0.0855007	2.18967	-0.0390473	0.968853	0.999937
ENSG00000005073	0	NA	NA	NA	NA	NA
ENSG00000005075	2.23404	0.274031	0.0869322	3.15223	0.00162026	0.0784538
ENSG00000005100	0.135839	0.0925904	0.384186	0.241004	0.809552	0.999937
ENSG00000005102	0	NA	NA	NA	NA	NA
ENSG00000005108	0	NA	NA	NA	NA	NA
ENSG00000005156	0.0779821	0.0198423	0.709463	0.0279681	0.977688	0.999937
ENSG00000005175	0.247168	0.262747	0.257249	1.02137	0.307078	0.999937
ENSG00000005187	0.382993	0.259692	0.201937	1.28601	0.198441	0.999937
ENSG00000005189	0.106888	-0.111103	0.514767	-0.215832	0.829119	0.999937
ENSG00000005194	0.220011	0.0842973	0.254662	0.331016	0.740632	0.999937
ENSG00000005206	0.0144605	0.0134357	2.1253	0.00632179	0.994956	0.999937
ENSG00000005238	0.0375252	0.149623	1.22027	0.122615	0.902412	0.999937
ENSG00000005243	0	NA	NA	NA	NA	NA
ENSG00000005249	0.239607	0.0194063	0.275423	0.0704601	0.943827	0.999937
ENSG00000005302	0.0390765	0.00754694	1.1783	0.00640493	0.99489	0.999937
ENSG00000005339	0.245625	0.0869162	0.253177	0.343302	0.731371	0.999937
ENSG00000005379	0	NA	NA	NA	NA	NA
ENSG00000005381	0.00143822	-0.012971	2.00362	-0.00647379	0.994835	0.999937
ENSG00000005421	0	NA	NA	NA	NA	NA
ENSG00000005436	0.0895639	-0.146313	0.63321	-0.231066	0.817264	0.999937
ENSG00000005448	0.0289063	0.0316257	1.39164	0.0227255	0.981869	0.999937
ENSG00000005469	0.033207	-0.00976739	1.32091	-0.00739443	0.9941	0.999937
ENSG00000005471	0.00430448	0.00404865	2.5841	0.00156675	0.99875	0.999937
ENSG00000005483	0.50385	0.434163	0.190531	2.2787	0.0226849	0.62916
ENSG00000005486	0.0968335	0.0970278	0.526074	0.184438	0.85367	0.999937
ENSG00000005700	0.177606	0.0717119	0.328303	0.218432	0.827092	0.999937
ENSG00000005801	0.375832	0.367722	0.188752	1.94818	0.0513934	0.999937
ENSG00000005810	0.224248	-0.174612	0.29199	-0.598005	0.549837	0.999937
ENSG00000005812	0.107067	0.00602056	0.522374	0.0115254	0.990804	0.999937
ENSG00000005844	0.0216977	-0.0611304	2.17845	-0.0280614	0.977613	0.999937
ENSG00000005882	0.0116056	-0.0370536	2.62793	-0.0140999	0.98875	0.999937
ENSG00000005884	0.0144681	-0.0200319	2.80862	-0.0071323	0.994309	0.999937
ENSG00000005889	0.293468	0.0666196	0.232535	0.286492	0.774501	0.999937
ENSG00000005893	0.351084	0.474006	0.192288	2.46508	0.0136981	0.424237
ENSG00000005961	0.00291375	-0.0211934	2.38474	-0.00888709	0.992909	0.999937
ENSG00000005981	0.00145146	0.00376081	2.00847	0.00187247	0.998506	0.999937
ENSG00000006007	0.24734	0.513727	0.265231	1.93691	0.0527568	0.999937
ENSG00000006015	0.0693644	0.0189694	0.680468	0.027877	0.97776	0.999937
ENSG00000006016	0.0259929	0.0647971	1.76848	0.0366399	0.970772	0.999937
ENSG00000006025	0.0360915	0.0239877	1.22727	0.0195456	0.984406	0.999937
ENSG00000006042	0.0882674	-0.0042369	0.552298	-0.0076714	0.993879	0.999937
ENSG00000006047	0.00144073	0.00376083	2.00454	0.00187615	0.998503	0.999937
ENSG00000006062	0.122819	0.116379	0.422804	0.275255	0.783121	0.999937
ENSG00000006071	0.00289095	-0.0211934	2.37762	-0.00891371	0.992888	0.999937
ENSG00000006116	0.00288235	-0.0211934	2.37492	-0.00892381	0.99288	0.999937
ENSG00000006118	0.00143618	0.00376084	2.00287	0.00187772	0.998502	0.999937
ENSG00000006125	0.358136	0.499832	0.194556	2.56909	0.0101966	0.344986
ENSG00000006128	0	NA	NA	NA	NA	NA
ENSG00000006194	0.118385	0.241432	0.466997	0.516988	0.605164	0.999937
ENSG00000006210	0	NA	NA	NA	NA	NA
ENSG00000006282	0.00724864	-0.0123924	2.62694	-0.00471743	0.996236	0.999937
ENSG00000006283	0	NA	NA	NA	NA	NA
ENSG00000006327	0.151756	0.537588	0.36374	1.47794	0.139423	0.999937
ENSG00000006377	0	NA	NA	NA	NA	NA
ENSG00000006432	0.00144111	-0.012971	2.00468	-0.00647037	0.994837	0.999937
ENSG00000006451	0.504385	0.166449	0.191692	0.868315	0.385222	0.999937
ENSG00000006453	0.187953	0.0978283	0.330526	0.295977	0.767247	0.999937
ENSG00000006459	0.118474	0.241432	0.491802	0.490913	0.623488	0.999937
ENSG00000006468	0.0794081	0.229137	0.82246	0.278599	0.780552	0.999937
ENSG00000006530	0.177782	0.0549799	0.333235	0.164988	0.868953	0.999937
ENSG00000006534	0.00432092	0.00404863	2.58727	0.00156483	0.998751	0.999937
ENSG00000006555	0	NA	NA	NA	NA	NA
ENSG00000006576	0.510654	0.723566	0.211921	3.41432	0.000639413	0.0360054
ENSG00000006606	0.00288513	-0.00446154	2.3758	-0.00187791	0.998502	0.999937
ENSG00000006607	0.142972	0.15188	0.40739	0.372812	0.709288	0.999937
ENSG00000006611	0	NA	NA	NA	NA	NA
ENSG00000006625	0.382798	0.477207	0.195926	2.43565	0.0148649	0.455121
ENSG00000006634	0.566315	0.296479	0.169423	1.74993	0.08013	0.999937
ENSG00000006638	0.020219	0.0474826	1.90155	0.0249705	0.980079	0.999937
ENSG00000006652	0.362439	0.358047	0.198924	1.79992	0.0718731	0.999937
ENSG00000006695	0.259925	0.0549072	0.245685	0.223486	0.823157	0.999937
ENSG00000006704	0.189257	0.139804	0.332438	0.420541	0.674091	0.999937
ENSG00000006712	0.0867457	0.0374474	0.604726	0.0619246	0.950623	0.999937
ENSG00000006715	0.153041	0.395512	0.425392	0.929758	0.352496	0.999937
ENSG00000006740	0.00577389	0.0125597	2.65009	0.00473933	0.996219	0.999937
ENSG00000006744	0.187814	0.0643644	0.296654	0.216967	0.828234	0.999937
ENSG00000006747	0.00721325	0.00433941	2.62447	0.00165345	0.998681	0.999937
ENSG00000006756	0	NA	NA	NA	NA	NA
ENSG00000006757	0.120062	0.0324281	0.413246	0.0784716	0.937453	0.999937
ENSG00000006788	0.00144196	0.00376083	2.00499	0.00187573	0.998503	0.999937
ENSG00000006831	0.171948	0.355573	0.312956	1.13617	0.255883	0.999937
ENSG00000006837	0.388821	0.31047	0.205361	1.51182	0.130579	0.999937
ENSG00000007001	0.0172592	0.0639211	2.34457	0.0272635	0.97825	0.999937
ENSG00000007038	0.157477	0.0027471	0.324394	0.00846841	0.993243	0.999937
ENSG00000007047	0.0779996	0.0365744	0.661272	0.0553091	0.955892	0.999937
ENSG00000007062	0.00144631	-0.0129711	2.00659	-0.00646423	0.994842	0.999937
ENSG00000007080	2.48258	0.0188235	0.0816536	0.230528	0.817681	0.999937
ENSG00000007129	0	NA	NA	NA	NA	NA
ENSG00000007168	0.307906	0.0680746	0.210398	0.323551	0.746278	0.999937
ENSG00000007174	0.01588	-0.0115161	2.02091	-0.00569847	0.995453	0.999937
ENSG00000007202	0.174835	0.0881528	0.323609	0.272406	0.78531	0.999937
ENSG00000007237	0.00580611	-0.020904	2.65383	-0.0078769	0.993715	0.999937
ENSG00000007255	0.122954	0.183307	0.422563	0.433797	0.664436	0.999937
ENSG00000007264	0.0549433	0.0677101	0.793165	0.0853669	0.93197	0.999937
ENSG00000007306	0	NA	NA	NA	NA	NA
ENSG00000007312	0	NA	NA	NA	NA	NA
ENSG00000007314	0.00437908	-0.0294169	2.88998	-0.010179	0.991879	0.999937
ENSG00000007341	0.137258	-0.0327538	0.402777	-0.08132	0.935187	0.999937
ENSG00000007350	0.00723033	0.00433766	2.88998	0.00150093	0.998802	0.999937
ENSG00000007372	0.0708354	0.211532	0.702839	0.300968	0.763439	0.999937
ENSG00000007376	0.0476736	-0.0919711	0.914565	-0.100563	0.919898	0.999937
ENSG00000007384	0	NA	NA	NA	NA	NA
ENSG00000007392	0.248619	-0.0466485	0.231314	-0.201667	0.840177	0.999937
ENSG00000007402	0.00143473	0.00376084	2.00235	0.00187822	0.998501	0.999937
ENSG00000007516	0.0014629	-0.0129711	2.01266	-0.00644475	0.994858	0.999937
ENSG00000007520	0.0808767	0.287845	0.648522	0.443847	0.657153	0.999937
ENSG00000007541	0.039059	-0.0593806	1.11493	-0.0532595	0.957525	0.999937
ENSG00000007545	0.0736902	-0.0056921	0.725817	-0.00784234	0.993743	0.999937
ENSG00000007866	0.0259764	0.0815298	1.56954	0.0519449	0.958573	0.999937
ENSG00000007923	0.3768	0.141986	0.200779	0.707177	0.479457	0.999937
ENSG00000007933	0.00143677	-0.012971	2.00309	-0.0064755	0.994833	0.999937
ENSG00000007944	2.78307	1.21293	0.107374	11.2963	1.36835e-29	2.7546e-26
ENSG00000007952	0.00145431	0.00376081	2.00952	0.0018715	0.998507	0.999937
ENSG00000007968	0.111358	-0.0186409	0.506897	-0.0367745	0.970665	0.999937
ENSG00000008018	1.517	0.142071	0.106027	1.33996	0.180258	0.999937
ENSG00000008056	0	NA	NA	NA	NA	NA
ENSG00000008083	0.678666	0.566408	0.1748	3.24033	0.00119392	0.0609759
ENSG00000008086	0.00723495	-0.0123924	2.62599	-0.00471914	0.996235	0.999937
ENSG00000008118	0	NA	NA	NA	NA	NA
ENSG00000008128	0.0173186	0.0137268	2.11327	0.00649552	0.994817	0.999937
ENSG00000008130	0.119783	0.149552	0.455044	0.328654	0.742418	0.999937
ENSG00000008196	0.488938	-0.171356	0.1828	-0.937396	0.348555	0.999937
ENSG00000008197	0	NA	NA	NA	NA	NA
ENSG00000008226	0.00433152	-0.0126832	2.58931	-0.0048983	0.996092	0.999937
ENSG00000008256	0.0763937	0.145186	0.709335	0.20468	0.837822	0.999937
ENSG00000008277	0.00862406	-0.0373462	2.88021	-0.0129665	0.989655	0.999937
ENSG00000008282	0.355875	0.181634	0.194068	0.93593	0.349309	0.999937
ENSG00000008283	0.137427	0.134566	0.367538	0.366127	0.71427	0.999937
ENSG00000008294	0.128685	0.100229	0.432554	0.231714	0.81676	0.999937
ENSG00000008300	0	NA	NA	NA	NA	NA
ENSG00000008311	0.0172735	0.0973855	2.22309	0.0438064	0.965059	0.999937
ENSG00000008324	1.87682	0.658983	0.107488	6.13077	8.74554e-10	1.80569e-07
ENSG00000008382	0.0274584	0.00638212	1.44971	0.00440233	0.996487	0.999937
ENSG00000008394	0.495851	0.359795	0.173276	2.07643	0.0378542	0.936931
ENSG00000008405	0.0780184	0.270822	0.683715	0.396103	0.692029	0.999937
ENSG00000008441	0.0634918	0.0351193	0.737137	0.0476428	0.962001	0.999937
ENSG00000008513	0.0303058	0.140529	1.38268	0.101635	0.919046	0.999937
ENSG00000008516	0	NA	NA	NA	NA	NA
ENSG00000008517	0.00144557	0.00376082	2.00632	0.00187449	0.998504	0.999937
ENSG00000008710	0.0317511	-0.0182788	1.28842	-0.014187	0.988681	0.999937
ENSG00000008735	0.0028854	-0.00446154	2.37588	-0.00187785	0.998502	0.999937
ENSG00000008838	0.122822	-0.0174768	0.433298	-0.0403345	0.967826	0.999937
ENSG00000008853	0.013124	-0.02854	2.23482	-0.0127706	0.989811	0.999937
ENSG00000008869	0.103953	0.0893893	0.530503	0.168499	0.866191	0.999937
ENSG00000008952	0.80011	0.59338	0.148468	3.99669	6.42352e-05	0.00484916
ENSG00000008988	5.29121	-0.290995	0.0699878	-4.15779	3.21339e-05	0.00264139
ENSG00000009307	0.472734	-0.0826586	0.179801	-0.459722	0.645716	0.999937
ENSG00000009335	0.480447	0.248212	0.192742	1.28779	0.197819	0.999937
ENSG00000009413	0.414122	0.446641	0.217296	2.05545	0.0398355	0.972027
ENSG00000009694	0.0173442	-0.00300462	2.0134	-0.00149231	0.998809	0.999937
ENSG00000009709	0.00144401	-0.012971	2.00575	-0.00646695	0.99484	0.999937
ENSG00000009724	0.00144256	0.00376083	2.00521	0.00187553	0.998504	0.999937
ENSG00000009765	0	NA	NA	NA	NA	NA
ENSG00000009780	0.0303198	0.0736013	1.29647	0.0567704	0.954728	0.999937
ENSG00000009790	0.00143063	-0.012971	2.00084	-0.00648279	0.994828	0.999937
ENSG00000009830	0.0173419	0.0639224	2.1131	0.0302505	0.975867	0.999937
ENSG00000009844	0.195077	0.140386	0.294471	0.476739	0.633548	0.999937
ENSG00000009950	0.00721993	0.0210712	2.62494	0.00802733	0.993595	0.999937
ENSG00000009954	0.658763	0.247758	0.164292	1.50803	0.131546	0.999937
ENSG00000010017	0.640258	0.169732	0.172	0.986816	0.323733	0.999937
ENSG00000010030	0.00145949	-0.0129711	2.01141	-0.00644874	0.994855	0.999937
ENSG00000010072	0.167401	0.530822	0.345281	1.53736	0.124205	0.999937
ENSG00000010165	0.249941	0.246306	0.231119	1.06571	0.286553	0.999937
ENSG00000010219	0.132899	-0.108484	0.40278	-0.269338	0.787669	0.999937
ENSG00000010244	0.463808	0.44526	0.179985	2.47387	0.0133658	0.417694
ENSG00000010256	0.189525	0.0728759	0.277302	0.262803	0.792702	0.999937
ENSG00000010270	0.130217	0.0752764	0.412117	0.182658	0.855067	0.999937
ENSG00000010278	0.0216726	0.022531	1.73336	0.0129985	0.989629	0.999937
ENSG00000010292	0.160499	0.0866979	0.334463	0.259215	0.79547	0.999937
ENSG00000010295	0.00287874	0.0122703	2.3738	0.00516907	0.995876	0.999937
ENSG00000010310	0.038823	0.12467	1.28927	0.0966983	0.922966	0.999937
ENSG00000010318	0.0520582	0.000491101	0.903956	0.00054328	0.999567	0.999937
ENSG00000010322	0.0476158	0.00842047	0.957259	0.00879643	0.992982	0.999937
ENSG00000010327	0.00433314	-0.0126832	2.58962	-0.00489772	0.996092	0.999937
ENSG00000010361	0.0101183	-0.0288322	2.4545	-0.0117467	0.990628	0.999937
ENSG00000010379	0.00866048	0.0295821	2.70803	0.0109238	0.991284	0.999937
ENSG00000010404	0.0954922	0.188908	0.696811	0.271103	0.786311	0.999937
ENSG00000010438	0.0057483	-0.020905	2.81416	-0.00742852	0.994073	0.999937
ENSG00000010539	0.0837881	0.120816	0.597316	0.202265	0.83971	0.999937
ENSG00000010610	0.00145146	0.00376081	2.00847	0.00187247	0.998506	0.999937
ENSG00000010626	0.0707944	0.278458	1.34728	0.206682	0.836258	0.999937
ENSG00000010671	0.266175	-0.0114386	0.222294	-0.0514573	0.958961	0.999937
ENSG00000010704	0.0100838	0.0213624	2.59895	0.00821962	0.993442	0.999937
ENSG00000010803	0.262761	0.0217343	0.284855	0.0762994	0.939181	0.999937
ENSG00000010810	0.257227	0.17174	0.250797	0.684777	0.493485	0.999937
ENSG00000010818	0.0317601	0.0319166	1.42011	0.0224747	0.982069	0.999937
ENSG00000010932	0.00289032	-0.00446155	2.37742	-0.00187663	0.998503	0.999937
ENSG00000011007	0.924002	0.664441	0.138204	4.80768	1.52693e-06	0.000170769
ENSG00000011009	0.075151	-0.0306444	0.632009	-0.0484873	0.961328	0.999937
ENSG00000011021	0.096691	0.0802958	0.5482	0.146472	0.883549	0.999937
ENSG00000011028	0.0419453	0.0245702	1.04764	0.023453	0.981289	0.999937
ENSG00000011052	0.0246178	0.0395547	1.52242	0.0259815	0.979272	0.999937
ENSG00000011083	0.00576674	0.0292915	2.64925	0.0110565	0.991178	0.999937
ENSG00000011105	0.0505875	-0.225537	1.67781	-0.134424	0.893068	0.999937
ENSG00000011114	0.239734	0.270386	0.271355	0.996426	0.319043	0.999937
ENSG00000011132	0.0158987	0.00521578	2.02083	0.00258101	0.997941	0.999937
ENSG00000011143	0.0506089	-0.0414842	0.869008	-0.0477374	0.961926	0.999937
ENSG00000011198	0.457831	0.461379	0.193423	2.38534	0.0170635	0.505442
ENSG00000011201	0.0086631	-0.00388054	2.55176	-0.00152073	0.998787	0.999937
ENSG00000011243	0.11541	0.0738214	0.500096	0.147614	0.882647	0.999937
ENSG00000011258	0.194772	0.224045	0.360467	0.621542	0.534243	0.999937
ENSG00000011260	0.228495	-0.132345	0.250069	-0.529234	0.596643	0.999937
ENSG00000011275	0.285679	0.224846	0.227477	0.988431	0.322942	0.999937
ENSG00000011295	0.127162	0.0917174	0.437933	0.209432	0.834111	0.999937
ENSG00000011304	0.313647	-0.0819311	0.198041	-0.413708	0.679088	0.999937
ENSG00000011332	0.0173637	0.0137273	2.01327	0.00681838	0.99456	0.999937
ENSG00000011347	0	NA	NA	NA	NA	NA
ENSG00000011376	0.160319	0.00303807	0.345218	0.00880046	0.992978	0.999937
ENSG00000011405	0.142961	0.168612	0.435978	0.386743	0.698946	0.999937
ENSG00000011422	0.0753043	-0.0139125	0.663601	-0.0209651	0.983273	0.999937
ENSG00000011426	0.429104	0.479944	0.189036	2.5389	0.0111203	0.365984
ENSG00000011451	0.0521186	0.0172232	0.830626	0.0207352	0.983457	0.999937
ENSG00000011454	0.204879	0.367286	0.336704	1.09083	0.275349	0.999937
ENSG00000011465	0.00288102	0.0122695	2.51137	0.00488559	0.996102	0.999937
ENSG00000011478	0.0461029	0.100301	0.961483	0.104319	0.916916	0.999937
ENSG00000011485	0.313777	0.118852	0.201405	0.590117	0.555112	0.999937
ENSG00000011523	0.141435	0.109904	0.392782	0.27981	0.779623	0.999937
ENSG00000011566	0.489018	0.963737	0.246629	3.90765	9.31999e-05	0.00666103
ENSG00000011590	0.00288077	0.0122703	2.37443	0.00516768	0.995877	0.999937
ENSG00000011600	0.001463	-0.0129711	2.0127	-0.00644463	0.994858	0.999937
ENSG00000011638	0.0435039	0.116741	1.09757	0.106363	0.915294	0.999937
ENSG00000011677	0.0259894	-0.00212998	1.6305	-0.00130634	0.998958	0.999937
ENSG00000012048	0.263067	0.105394	0.24256	0.434507	0.663921	0.999937
ENSG00000012061	0.214183	0.117179	0.25525	0.459075	0.64618	0.999937
ENSG00000012124	0.00145846	0.0037608	2.01104	0.00187008	0.998508	0.999937
ENSG00000012174	0.0677857	0.177777	0.788803	0.225376	0.821687	0.999937
ENSG00000012211	0.0158778	-0.0115171	2.23167	-0.00516078	0.995882	0.999937
ENSG00000012223	0	NA	NA	NA	NA	NA
ENSG00000012232	0.0693385	0.102629	0.743277	0.138076	0.89018	0.999937
ENSG00000012504	0.00572527	-0.00417213	2.64437	-0.00157774	0.998741	0.999937
ENSG00000012660	0.635566	0.454116	0.17585	2.58241	0.00981132	0.336853
ENSG00000012779	0.043323	0.0163496	1.0983	0.0148863	0.988123	0.999937
ENSG00000012822	0.015906	0.0386795	2.0208	0.0191407	0.984729	0.999937
ENSG00000012963	0.174916	0.205277	0.336158	0.610654	0.541429	0.999937
ENSG00000012983	0.128563	0.0165691	0.422074	0.0392563	0.968686	0.999937
ENSG00000013016	0	NA	NA	NA	NA	NA
ENSG00000013275	0.177967	0.239031	0.332147	0.719655	0.471737	0.999937
ENSG00000013288	0.033272	0.0236968	1.20566	0.0196547	0.984319	0.999937
ENSG00000013293	0	NA	NA	NA	NA	NA
ENSG00000013297	0	NA	NA	NA	NA	NA
ENSG00000013306	0.0751693	-0.0306444	0.652773	-0.046945	0.962557	0.999937
ENSG00000013364	0.00866141	0.0128513	2.55169	0.00503638	0.995982	0.999937
ENSG00000013374	0.160464	0.136894	0.348468	0.392845	0.694434	0.999937
ENSG00000013375	0.132959	0.276351	0.417063	0.662612	0.507579	0.999937
ENSG00000013392	0.0505574	0.0756392	0.949364	0.0796736	0.936497	0.999937
ENSG00000013441	0.364084	0.634269	0.201643	3.14551	0.001658	0.0797853
ENSG00000013503	0.12856	-0.0838227	0.42189	-0.198684	0.84251	0.999937
ENSG00000013523	0.0317606	-0.0517425	1.24963	-0.0414062	0.966972	0.999937
ENSG00000013561	0.147477	-0.123761	0.359727	-0.344042	0.730815	0.999937
ENSG00000013563	0.027473	0.0231137	1.55775	0.0148378	0.988162	0.999937
ENSG00000013573	0.0866196	0.104375	0.604673	0.172614	0.862955	0.999937
ENSG00000013583	0.026014	0.0146022	1.56924	0.00930521	0.992576	0.999937
ENSG00000013588	0.0231391	0.0645052	1.96199	0.0328774	0.973772	0.999937
ENSG00000013619	0.00431759	-0.0126832	2.58663	-0.00490337	0.996088	0.999937
ENSG00000013725	0.0130452	0.0551151	2.88998	0.0190711	0.984784	0.999937
ENSG00000013810	0.246954	0.212551	0.240435	0.884027	0.376682	0.999937
ENSG00000014123	0.0750966	0.00281945	0.674833	0.00417799	0.996666	0.999937
ENSG00000014138	0.0736658	0.0946997	0.643702	0.147117	0.883039	0.999937
ENSG00000014164	0.982711	1.5422	0.355777	4.33473	1.45939e-05	0.00131058
ENSG00000014216	0.153273	-0.0729832	0.33389	-0.218585	0.826974	0.999937
ENSG00000014257	0.00577658	-0.00417216	2.6504	-0.00157416	0.998744	0.999937
ENSG00000014641	0.621949	0.505866	0.160619	3.14948	0.00163562	0.0790235
ENSG00000014824	0.27487	0.29061	0.223831	1.29834	0.194169	0.999937
ENSG00000014914	0	NA	NA	NA	NA	NA
ENSG00000014919	0.0288583	0.0483574	1.44004	0.0335806	0.973212	0.999937
ENSG00000015133	0.0721379	0.169848	0.714011	0.237879	0.811975	0.999937
ENSG00000015153	0.205179	0.0326464	0.280926	0.11621	0.907486	0.999937
ENSG00000015171	0.111155	-0.0855687	0.528107	-0.162029	0.871283	0.999937
ENSG00000015285	0.0158571	0.0219472	2.12146	0.0103453	0.991746	0.999937
ENSG00000015413	0.00287565	0.0122703	2.37283	0.00517118	0.995874	0.999937
ENSG00000015475	0.208104	-0.000526507	0.260741	-0.00201927	0.998389	0.999937
ENSG00000015479	0.0303035	0.00667319	1.43005	0.00466642	0.996277	0.999937
ENSG00000015520	0	NA	NA	NA	NA	NA
ENSG00000015532	0.0346081	0.0824038	1.27276	0.0647443	0.948378	0.999937
ENSG00000015568	0.054889	0.0175142	0.84236	0.0207918	0.983412	0.999937
ENSG00000015592	0.00143029	-0.012971	2.00072	-0.00648319	0.994827	0.999937
ENSG00000015676	0.156247	-0.0392283	0.348214	-0.112656	0.910304	0.999937
ENSG00000016391	0.036113	-0.0764037	1.15868	-0.0659402	0.947425	0.999937
ENSG00000016402	0	NA	NA	NA	NA	NA
ENSG00000016490	0.00870749	0.0295809	2.88434	0.0102557	0.991817	0.999937
ENSG00000016602	0.00287654	0.0122703	2.37311	0.00517057	0.995875	0.999937
ENSG00000016864	0.0477111	0.159008	0.979813	0.162284	0.871082	0.999937
ENSG00000017260	0.134257	0.151007	0.459084	0.32893	0.742208	0.999937
ENSG00000017427	0.0348075	-0.0347196	1.27148	-0.0273064	0.978215	0.999937
ENSG00000017483	0.0867518	0.0374475	0.577762	0.0648146	0.948322	0.999937
ENSG00000017797	0.173288	0.163301	0.322315	0.506651	0.6124	0.999937
ENSG00000018189	0.0778803	0.120234	0.672453	0.178799	0.858095	0.999937
ENSG00000018236	0.00289118	-0.00446155	2.37769	-0.00187642	0.998503	0.999937
ENSG00000018280	0.0419752	-0.00889366	1.04771	-0.0084887	0.993227	0.999937
ENSG00000018408	0.0100213	-0.0622985	2.88998	-0.0215567	0.982802	0.999937
ENSG00000018510	0.1763	0.0130045	0.340074	0.0382402	0.969496	0.999937
ENSG00000018607	0	NA	NA	NA	NA	NA
ENSG00000018610	0.105459	0.114633	0.464416	0.246832	0.805038	0.999937
ENSG00000018625	0.00289553	-0.00446156	2.37905	-0.00187535	0.998504	0.999937
ENSG00000018699	0.255402	0.0795687	0.260668	0.305249	0.760177	0.999937
ENSG00000018869	0.0144698	-0.0367599	2.12529	-0.0172964	0.9862	0.999937
ENSG00000019144	0.0579523	-0.0825865	0.81992	-0.100725	0.919769	0.999937
ENSG00000019169	0	NA	NA	NA	NA	NA
ENSG00000019186	0.00143882	0.00376084	2.00384	0.00187681	0.998503	0.999937
ENSG00000019485	0.0187943	-0.0279565	1.91265	-0.0146166	0.988338	0.999937
ENSG00000019505	0	NA	NA	NA	NA	NA
ENSG00000019549	0.0028763	0.0122695	2.50974	0.00488876	0.996099	0.999937
ENSG00000019582	0	NA	NA	NA	NA	NA
ENSG00000019991	0.00287923	0.0122703	2.37395	0.00516873	0.995876	0.999937
ENSG00000019995	0.0187714	-0.0112246	1.91282	-0.0058681	0.995318	0.999937
ENSG00000020129	0.149088	-0.11525	0.330374	-0.348846	0.727205	0.999937
ENSG00000020181	0.0115887	-0.0370536	2.62785	-0.0141004	0.98875	0.999937
ENSG00000020256	0.0663798	0.102338	0.747508	0.136906	0.891105	0.999937
ENSG00000020426	0.127155	0.0917174	0.443198	0.206944	0.836053	0.999937
ENSG00000020577	0.0273424	-0.01035	1.50279	-0.00688717	0.994505	0.999937
ENSG00000020633	0	NA	NA	NA	NA	NA
ENSG00000020922	0.1242	0.0244985	0.448986	0.0545641	0.956486	0.999937
ENSG00000021300	0	NA	NA	NA	NA	NA
ENSG00000021355	0.128692	0.100229	0.412155	0.243182	0.807864	0.999937
ENSG00000021461	0.00288283	0.0122703	2.37508	0.00516628	0.995878	0.999937
ENSG00000021488	0.00145409	-0.0129711	2.00944	-0.00645508	0.99485	0.999937
ENSG00000021574	0.102444	0.030682	0.538529	0.0569737	0.954566	0.999937
ENSG00000021645	0.0188037	-0.0112246	1.91258	-0.00586883	0.995317	0.999937
ENSG00000021762	0.0231638	-0.0358851	1.72116	-0.0208493	0.983366	0.999937
ENSG00000021776	0.118393	0.0908443	0.504784	0.179967	0.857179	0.999937
ENSG00000021826	0.0172876	0.0304586	2.11348	0.0144116	0.988502	0.999937
ENSG00000021852	0	NA	NA	NA	NA	NA
ENSG00000022267	0.00289607	0.0122703	2.37922	0.00515728	0.995885	0.999937
ENSG00000022277	0.151873	0.0021651	0.341574	0.00633861	0.994943	0.999937
ENSG00000022355	0	NA	NA	NA	NA	NA
ENSG00000022556	0.124184	0.108158	0.422409	0.256051	0.797911	0.999937
ENSG00000022567	0.0332314	0.00696477	1.24192	0.00560807	0.995525	0.999937
ENSG00000022840	0.325036	0.3208	0.197833	1.62157	0.104896	0.999937
ENSG00000022976	0.0187272	0.0222395	1.83032	0.0121506	0.990305	0.999937
ENSG00000023041	0.26716	0.298248	0.256879	1.16105	0.245623	0.999937
ENSG00000023171	0.00725281	0.0210712	2.62723	0.0080203	0.993601	0.999937
ENSG00000023191	0.158963	0.0279905	0.302019	0.0926782	0.926159	0.999937
ENSG00000023228	0.483985	0.550067	0.182197	3.01907	0.00253548	0.113216
ENSG00000023287	0.143001	0.235539	0.41164	0.572198	0.567188	0.999937
ENSG00000023318	0.297804	0.125618	0.220224	0.570409	0.5684	0.999937
ENSG00000023330	0.164786	0.296284	0.345243	0.85819	0.390788	0.999937
ENSG00000023445	0.00143966	-0.012971	2.00415	-0.00647208	0.994836	0.999937
ENSG00000023516	0.109851	0.0397755	0.507205	0.0784209	0.937493	0.999937
ENSG00000023572	0.31955	0.454074	0.235166	1.93086	0.0535002	0.999937
ENSG00000023608	0.0404421	0.11645	1.10952	0.104956	0.916411	0.999937
ENSG00000023697	0.0492153	0.000200005	0.952892	0.000209892	0.999833	0.999937
ENSG00000023734	0.28064	0.240996	0.222346	1.08388	0.278418	0.999937
ENSG00000023839	0.0116225	0.0298746	2.47967	0.0120478	0.990387	0.999937
ENSG00000023892	0.056366	-0.0241702	0.839669	-0.0287854	0.977036	0.999937
ENSG00000023902	0.0115895	0.0131435	2.3456	0.00560348	0.995529	0.999937
ENSG00000023909	0.37848	0.133766	0.207822	0.643657	0.519798	0.999937
ENSG00000024048	0.295974	0.435014	0.235993	1.84334	0.0652799	0.999937
ENSG00000024422	0.0303528	0.00667361	1.29628	0.00514828	0.995892	0.999937
ENSG00000024526	0.0982834	-0.0283164	0.555772	-0.0509496	0.959366	0.999937
ENSG00000024862	0.0635506	0.102047	0.76481	0.133428	0.893855	0.999937
ENSG00000025039	0.0159283	0.0554114	2.02071	0.0274218	0.978123	0.999937
ENSG00000025156	0.184843	0.0808053	0.351002	0.230214	0.817926	0.999937
ENSG00000025293	0.89876	0.427603	0.148989	2.87004	0.00410425	0.168903
ENSG00000025423	0.0158897	-0.028248	2.02087	-0.0139781	0.988847	0.999937
ENSG00000025434	0.0852906	-0.0714558	0.615067	-0.116176	0.907513	0.999937
ENSG00000025708	0.00575603	0.0292915	2.648	0.0110617	0.991174	0.999937
ENSG00000025770	0.0752604	0.00281951	0.632056	0.00446085	0.996441	0.999937
ENSG00000025772	0.128501	0.267548	0.417214	0.641274	0.521345	0.999937
ENSG00000025796	0.231003	0.336441	0.276958	1.21477	0.224453	0.999937
ENSG00000025800	0.689053	0.0150422	0.158776	0.0947385	0.924523	0.999937
ENSG00000026025	2.21312	0.264902	0.109208	2.42567	0.0152802	0.465598
ENSG00000026103	0	NA	NA	NA	NA	NA
ENSG00000026297	0.00724103	0.0210712	2.62641	0.00802281	0.993599	0.999937
ENSG00000026508	0.027489	0.00638031	1.91225	0.00333655	0.997338	0.999937
ENSG00000026559	0.0014445	0.00376083	2.00593	0.00187486	0.998504	0.999937
ENSG00000026652	0.186343	0.005657	0.334858	0.0168937	0.986521	0.999937
ENSG00000026751	0.0101626	0.0213633	2.45549	0.00870022	0.993058	0.999937
ENSG00000026950	0.0101009	-0.0455667	2.88998	-0.0157671	0.98742	0.999937
ENSG00000027001	0.0838658	-0.0465033	0.616022	-0.0754897	0.939825	0.999937
ENSG00000027075	0.0130287	0.0049237	2.23452	0.00220347	0.998242	0.999937
ENSG00000027644	0	NA	NA	NA	NA	NA
ENSG00000027697	0.142973	0.302467	0.392827	0.769975	0.441314	0.999937
ENSG00000027847	0.0159119	-0.0784436	2.02078	-0.0388185	0.969035	0.999937
ENSG00000027869	0.00576294	0.0292915	2.64881	0.0110584	0.991177	0.999937
ENSG00000028116	0.185143	-0.0363184	0.340532	-0.106652	0.915065	0.999937
ENSG00000028137	0.154545	0.136312	0.376081	0.362454	0.717013	0.999937
ENSG00000028203	0.167327	0.0623273	0.429579	0.145089	0.88464	0.999937
ENSG00000028277	0.0100849	0.00463146	2.45374	0.00188751	0.998494	0.999937
ENSG00000028310	0.0924095	0.0212975	0.542542	0.0392551	0.968687	0.999937
ENSG00000028528	0.385981	0.477498	0.198785	2.40208	0.0163022	0.488824
ENSG00000028839	1.39152	0.707006	0.117964	5.99342	2.05475e-09	3.93942e-07
ENSG00000029153	0.086917	-0.0462124	0.613792	-0.07529	0.939984	0.999937
ENSG00000029363	0.692177	0.256572	0.156693	1.63741	0.101544	0.999937
ENSG00000029364	0.0954464	0.188908	0.526264	0.358961	0.719625	0.999937
ENSG00000029534	0.422926	0.29723	0.203283	1.46215	0.1437	0.999937
ENSG00000029559	0	NA	NA	NA	NA	NA
ENSG00000029639	0.170426	-0.00430943	0.331978	-0.0129811	0.989643	0.999937
ENSG00000029725	0.203612	0.141259	0.317855	0.444412	0.656745	0.999937
ENSG00000029993	0.186286	0.306832	0.330365	0.928767	0.35301	0.999937
ENSG00000030066	0.521299	0.668391	0.172655	3.87125	0.000108278	0.00749477
ENSG00000030110	0.153297	0.278388	0.34866	0.798451	0.424609	0.999937
ENSG00000030304	0.00286705	0.0122703	2.37014	0.00517705	0.995869	0.999937
ENSG00000030419	0.132841	0.109031	0.483119	0.225682	0.821449	0.999937
ENSG00000030582	0.0535802	0.0424666	0.81136	0.0523401	0.958258	0.999937
ENSG00000031003	0.174776	0.255472	0.354135	0.721398	0.470665	0.999937
ENSG00000031081	0.0100936	-0.0121004	2.45394	-0.00493099	0.996066	0.999937
ENSG00000031691	0.387362	0.218298	0.214119	1.01952	0.307958	0.999937
ENSG00000031698	0.861058	0.613983	0.137937	4.45119	8.53946e-06	0.000802676
ENSG00000031823	0.154713	-0.0979357	0.344423	-0.284347	0.776144	0.999937
ENSG00000032219	0.122683	0.367358	0.449077	0.818028	0.413341	0.999937
ENSG00000032389	0.208014	0.0998652	0.27368	0.364898	0.715188	0.999937
ENSG00000032444	0.0418093	0.0245701	1.10429	0.0222496	0.982249	0.999937
ENSG00000032742	0.0648929	0.0436306	0.792879	0.0550281	0.956116	0.999937
ENSG00000033011	0.0361625	0.0407199	1.12696	0.0361325	0.971177	0.999937
ENSG00000033030	0.192116	0.240486	0.31756	0.757294	0.448874	0.999937
ENSG00000033050	0.137274	0.234958	0.384468	0.611124	0.541117	0.999937
ENSG00000033100	0.0303822	0.0234054	1.33776	0.017496	0.986041	0.999937
ENSG00000033122	0.0216699	0.00579907	1.73338	0.00334553	0.997331	0.999937
ENSG00000033170	0.161806	0.111941	0.384963	0.290785	0.771216	0.999937
ENSG00000033178	0.246963	-0.00496411	0.253911	-0.0195506	0.984402	0.999937
ENSG00000033327	0.25704	0.221936	0.277599	0.799484	0.42401	0.999937
ENSG00000033627	0.300399	0.56094	0.248404	2.25817	0.0239348	0.657038
ENSG00000033800	0.321681	0.487828	0.24107	2.02359	0.0430119	0.999937
ENSG00000033867	0.0649571	0.110558	0.858922	0.128718	0.897581	0.999937
ENSG00000034053	0.0968523	0.013368	0.5333	0.0250667	0.980002	0.999937
ENSG00000034152	0.028808	0.098553	1.49207	0.0660511	0.947337	0.999937
ENSG00000034239	0	NA	NA	NA	NA	NA
ENSG00000034510	0.976271	0.839522	0.164176	5.11355	3.16156e-07	4.08416e-05
ENSG00000034533	0.0577785	0.168393	0.820113	0.205329	0.837315	0.999937
ENSG00000034677	0.0969145	0.130492	0.556262	0.234587	0.814529	0.999937
ENSG00000034693	0.0764958	0.228846	0.685374	0.3339	0.738455	0.999937
ENSG00000034713	0.196343	0.617392	0.306868	2.01191	0.0442294	0.999937
ENSG00000034971	0.0116159	0.0298719	2.88998	0.0103364	0.991753	0.999937
ENSG00000035115	0.00723249	0.00433834	2.79047	0.0015547	0.99876	0.999937
ENSG00000035141	0.505922	-0.246991	0.176912	-1.39612	0.162677	0.999937
ENSG00000035403	0.255614	0.330548	0.246851	1.33906	0.180552	0.999937
ENSG00000035499	0.0836705	0.0538883	0.667967	0.080675	0.9357	0.999937
ENSG00000035664	0.00865504	0.0463139	2.70778	0.017104	0.986354	0.999937
ENSG00000035681	0.253933	-0.0627985	0.28199	-0.222698	0.823771	0.999937
ENSG00000035687	0.317685	0.261511	0.21329	1.22608	0.220168	0.999937
ENSG00000035720	0.0721833	0.00252828	0.782842	0.00322962	0.997423	0.999937
ENSG00000035862	0.00577936	-0.00417325	2.8182	-0.00148082	0.998818	0.999937
ENSG00000035928	0.214101	0.100447	0.266839	0.376434	0.706595	0.999937
ENSG00000036054	0.221037	0.310324	0.283319	1.09532	0.273378	0.999937
ENSG00000036257	0.445178	0.106995	0.191165	0.559698	0.575685	0.999937
ENSG00000036448	0	NA	NA	NA	NA	NA
ENSG00000036530	0.00287669	-0.00446152	2.37315	-0.00188	0.9985	0.999937
ENSG00000036549	0.305996	0.0595631	0.232122	0.256603	0.797486	0.999937
ENSG00000036565	0	NA	NA	NA	NA	NA
ENSG00000036672	0.0707469	0.0442128	0.667749	0.0662118	0.947209	0.999937
ENSG00000036828	0	NA	NA	NA	NA	NA
ENSG00000037042	0.00287355	-0.0211934	2.37218	-0.00893415	0.992872	0.999937
ENSG00000037241	0.381828	-0.183851	0.181955	-1.01042	0.312295	0.999937
ENSG00000037280	0.0043844	-0.0126843	2.76092	-0.00459422	0.996334	0.999937
ENSG00000037474	0.387562	0.101175	0.193612	0.522564	0.601278	0.999937
ENSG00000037637	0.239883	0.22019	0.274637	0.801749	0.422698	0.999937
ENSG00000037749	0.104215	-0.0611983	0.522985	-0.117017	0.906846	0.999937
ENSG00000037757	0.0635605	-0.0150767	0.828302	-0.018202	0.985478	0.999937
ENSG00000037897	0.119877	-0.201819	0.44946	-0.449026	0.653413	0.999937
ENSG00000037965	0	NA	NA	NA	NA	NA
ENSG00000038002	0.0333838	-0.043231	1.2411	-0.0348329	0.972213	0.999937
ENSG00000038210	0.0245757	-0.0273732	1.58027	-0.0173218	0.98618	0.999937
ENSG00000038219	0.0882126	0.163083	0.560495	0.290962	0.771081	0.999937
ENSG00000038274	0.443662	0.479803	0.176533	2.71793	0.00656915	0.249122
ENSG00000038295	0.00432466	0.00404863	2.58799	0.00156439	0.998752	0.999937
ENSG00000038358	0.0288866	-0.001838	1.3468	-0.00136472	0.998911	0.999937
ENSG00000038382	0.214956	0.175886	0.339198	0.518537	0.604084	0.999937
ENSG00000038427	0.00867732	-0.0373451	2.7088	-0.0137866	0.989	0.999937
ENSG00000038532	0.173218	0.263693	0.345824	0.762505	0.445759	0.999937
ENSG00000038945	0.0230761	-0.0191539	1.8751	-0.0102149	0.99185	0.999937
ENSG00000039068	0.0161738	-0.0784482	2.88998	-0.0271449	0.978344	0.999937
ENSG00000039123	0.339304	0.205131	0.221862	0.924589	0.35518	0.999937
ENSG00000039139	0.0115637	0.0466055	2.62752	0.0177375	0.985848	0.999937
ENSG00000039319	0.0881062	0.163083	0.622508	0.261977	0.793339	0.999937
ENSG00000039523	0.0144432	-0.020028	2.12532	-0.00942353	0.992481	0.999937
ENSG00000039537	0.00432394	-0.0126832	2.58785	-0.00490106	0.99609	0.999937
ENSG00000039560	0.187813	0.181488	0.33188	0.546848	0.584483	0.999937
ENSG00000039600	0	NA	NA	NA	NA	NA
ENSG00000039650	0.0403282	0.0662545	1.0809	0.0612954	0.951124	0.999937
ENSG00000040199	0.0721667	0.0694561	0.739995	0.0938603	0.92522	0.999937
ENSG00000040275	0.112707	0.123726	0.456544	0.271006	0.786386	0.999937
ENSG00000040341	0.189097	0.0226799	0.333271	0.0680527	0.945744	0.999937
ENSG00000040487	0.0750838	0.0530153	0.66369	0.0798797	0.936333	0.999937
ENSG00000040531	0.0245347	0.0562866	1.52302	0.0369574	0.970519	0.999937
ENSG00000040608	0	NA	NA	NA	NA	NA
ENSG00000040633	0.296069	0.184034	0.210637	0.873704	0.38228	0.999937
ENSG00000040731	0.00143677	-0.012971	2.00309	-0.0064755	0.994833	0.999937
ENSG00000040933	0.0835782	0.0538883	0.636513	0.0846618	0.93253	0.999937
ENSG00000041353	0.00583522	-0.0376358	2.65719	-0.0141638	0.988699	0.999937
ENSG00000041357	1.1494	0.252498	0.1171	2.15627	0.0310629	0.808323
ENSG00000041515	0.0173574	-0.00300461	2.01331	-0.00149237	0.998809	0.999937
ENSG00000041802	0.121303	0.208259	0.444363	0.468668	0.639307	0.999937
ENSG00000041880	0.00434486	-0.0126832	2.59186	-0.00489348	0.996096	0.999937
ENSG00000041982	0	NA	NA	NA	NA	NA
ENSG00000041988	0.242846	0.220481	0.261143	0.844293	0.398506	0.999937
ENSG00000042062	0.0592255	0.0597806	0.817726	0.0731058	0.941722	0.999937
ENSG00000042088	0.0925498	0.00456558	0.534903	0.00853534	0.99319	0.999937
ENSG00000042286	0.0753207	0.0195515	0.621919	0.0314373	0.974921	0.999937
ENSG00000042304	0.00143966	0.00376084	2.00415	0.00187652	0.998503	0.999937
ENSG00000042317	0.0275342	-0.0605455	1.44918	-0.0417793	0.966675	0.999937
ENSG00000042429	0.0608558	0.0682921	0.798988	0.0854732	0.931885	0.999937
ENSG00000042445	0.0390011	0.00754703	1.14599	0.00658561	0.994745	0.999937
ENSG00000042493	0.125892	-0.100846	0.427435	-0.235932	0.813486	0.999937
ENSG00000042753	1.05685	0.366321	0.119354	3.06921	0.00214629	0.0987578
ENSG00000042781	0.0173314	0.0137273	2.01348	0.00681768	0.99456	0.999937
ENSG00000042813	0.00143822	-0.012971	2.00362	-0.00647379	0.994835	0.999937
ENSG00000042832	0.00725784	0.0378019	2.79245	0.0135372	0.989199	0.999937
ENSG00000042980	0	NA	NA	NA	NA	NA
ENSG00000043039	0	NA	NA	NA	NA	NA
ENSG00000043093	0.134346	-0.0330448	0.42616	-0.0775408	0.938193	0.999937
ENSG00000043143	0.111251	0.031555	0.534993	0.058982	0.952966	0.999937
ENSG00000043355	0.160349	0.371141	0.341399	1.08712	0.276984	0.999937
ENSG00000043462	0.0273933	-0.0103512	1.83029	-0.0056555	0.995488	0.999937
ENSG00000043514	0.216749	0.167666	0.258229	0.649293	0.516149	0.999937
ENSG00000043591	0	NA	NA	NA	NA	NA
ENSG00000044090	0.040533	-0.000673272	1.08009	-0.000623349	0.999503	0.999937
ENSG00000044115	0.257123	0.188472	0.235215	0.801276	0.422972	0.999937
ENSG00000044446	0.0361078	0.0239878	1.19198	0.0201244	0.983944	0.999937
ENSG00000044459	0.0650092	0.110558	0.762904	0.144918	0.884776	0.999937
ENSG00000044524	0.00575652	-0.00417215	2.64806	-0.00157555	0.998743	0.999937
ENSG00000044574	0.899221	0.893887	0.144759	6.17499	6.61662e-10	1.41449e-07
ENSG00000046604	0.257144	-0.0123116	0.255144	-0.0482536	0.961514	0.999937
ENSG00000046647	0.0837652	-0.0130394	0.571188	-0.0228285	0.981787	0.999937
ENSG00000046651	0.118547	0.0741124	0.455463	0.162719	0.87074	0.999937
ENSG00000046653	0.00288708	-0.00446154	2.37641	-0.00187743	0.998502	0.999937
ENSG00000046774	0.0968179	-0.00336392	0.548887	-0.00612863	0.99511	0.999937
ENSG00000046889	0	NA	NA	NA	NA	NA
ENSG00000047056	0.205074	0.517873	0.291203	1.77839	0.0753397	0.999937
ENSG00000047188	0.0721423	0.119652	0.713851	0.167615	0.866886	0.999937
ENSG00000047230	0.0418589	0.0580336	1.23529	0.0469797	0.962529	0.999937
ENSG00000047249	0.257347	0.121544	0.240511	0.505357	0.613308	0.999937
ENSG00000047315	0.329368	0.245943	0.218369	1.12627	0.260052	0.999937
ENSG00000047346	0.0432315	0.0665456	1.01756	0.0653975	0.947857	0.999937
ENSG00000047365	0.00718653	0.00433836	2.78686	0.00155672	0.998758	0.999937
ENSG00000047410	0.414594	0.363285	0.187792	1.9345	0.0530515	0.999937
ENSG00000047457	0.00143737	0.00376084	2.00331	0.00187731	0.998502	0.999937
ENSG00000047578	0.0634899	-0.0652725	0.81061	-0.0805227	0.935822	0.999937
ENSG00000047579	0.306326	0.226883	0.277874	0.816496	0.414217	0.999937
ENSG00000047597	0.130177	0.142204	0.442432	0.321415	0.747896	0.999937
ENSG00000047617	0.00431301	-0.029416	2.74585	-0.0107129	0.991453	0.999937
ENSG00000047621	0.0837277	0.0706203	0.646105	0.109301	0.912963	0.999937
ENSG00000047634	0.00730052	-0.0291259	2.88998	-0.0100783	0.991959	0.999937
ENSG00000047644	0.0723775	0.220044	0.677409	0.324831	0.745309	0.999937
ENSG00000047648	0.36917	0.132893	0.249432	0.532781	0.594185	0.999937
ENSG00000047662	0.0101466	0.00463146	2.45513	0.00188644	0.998495	0.999937
ENSG00000047849	0.469174	0.53774	0.194395	2.76622	0.00567107	0.220961
ENSG00000047932	0.145753	0.101975	0.411271	0.24795	0.804173	0.999937
ENSG00000047936	0	NA	NA	NA	NA	NA
ENSG00000048028	0.0518971	0.100883	0.904663	0.111514	0.911209	0.999937
ENSG00000048052	0.140143	0.0846609	0.42572	0.198865	0.842368	0.999937
ENSG00000048140	0.0361308	0.0574518	1.1586	0.0495874	0.960451	0.999937
ENSG00000048162	3.2691	-0.0420587	0.0822826	-0.51115	0.609246	0.999937
ENSG00000048342	0.0361651	0.0072557	1.26433	0.00573879	0.995421	0.999937
ENSG00000048392	0.0869288	0.104375	0.604571	0.172643	0.862932	0.999937
ENSG00000048405	0.336591	0.20484	0.204759	1.0004	0.317119	0.999937
ENSG00000048462	0.00143618	0.00376084	2.00287	0.00187772	0.998502	0.999937
ENSG00000048471	0.105366	0.0477049	0.538013	0.0886687	0.929345	0.999937
ENSG00000048540	0.00146116	0.0037608	2.01202	0.00186916	0.998509	0.999937
ENSG00000048544	0.510775	0.150629	0.179265	0.840259	0.400763	0.999937
ENSG00000048545	0.00145956	-0.0129711	2.01144	-0.00644866	0.994855	0.999937
ENSG00000048649	0.591293	0.363763	0.171286	2.12372	0.0336935	0.856291
ENSG00000048707	0.22532	-0.0322445	0.293514	-0.109857	0.912523	0.999937
ENSG00000048740	1.65721	0.227915	0.121039	1.88299	0.0597017	0.999937
ENSG00000048828	0.176333	0.0130045	0.309744	0.0419848	0.966511	0.999937
ENSG00000048991	0.415794	0.254672	0.230833	1.10327	0.269909	0.999937
ENSG00000049089	0.0043541	-0.029415	2.59363	-0.0113413	0.990951	0.999937
ENSG00000049130	0.00144691	0.00376082	2.00681	0.00187403	0.998505	0.999937
ENSG00000049167	0.132694	0.0421035	0.447506	0.0940846	0.925042	0.999937
ENSG00000049192	0.0201327	0.0976778	1.9918	0.04904	0.960887	0.999937
ENSG00000049239	0.0101661	0.00463145	2.45557	0.0018861	0.998495	0.999937
ENSG00000049245	0.400449	0.395293	0.19023	2.07798	0.0377114	0.934354
ENSG00000049246	0.205426	0.384018	0.273839	1.40235	0.160811	0.999937
ENSG00000049247	0.00580747	-0.020904	2.65399	-0.00787644	0.993716	0.999937
ENSG00000049249	0.0043979	0.00404854	2.60168	0.00155613	0.998758	0.999937
ENSG00000049283	0	NA	NA	NA	NA	NA
ENSG00000049323	0.212221	0.242523	0.433119	0.559945	0.575517	0.999937
ENSG00000049449	0.0578425	-0.0323906	0.80384	-0.0402948	0.967858	0.999937
ENSG00000049540	0.00287644	-0.0211941	2.50979	-0.00844461	0.993262	0.999937
ENSG00000049541	0.830978	0.000400017	0.134678	0.00297018	0.99763	0.999937
ENSG00000049618	0.381173	0.0838608	0.21495	0.39014	0.696433	0.999937
ENSG00000049656	0.124212	0.0579625	0.408087	0.142035	0.887053	0.999937
ENSG00000049759	0.364994	0.358338	0.218039	1.64346	0.100288	0.999937
ENSG00000049768	0	NA	NA	NA	NA	NA
ENSG00000049769	0.00288523	-0.00446154	2.37583	-0.00187789	0.998502	0.999937
ENSG00000049860	0.0896158	0.104666	0.61276	0.170811	0.864372	0.999937
ENSG00000049883	0.0852853	0.0289359	0.614753	0.0470692	0.962458	0.999937
ENSG00000050030	0	NA	NA	NA	NA	NA
ENSG00000050130	0.112611	0.257582	0.493268	0.522195	0.601535	0.999937
ENSG00000050165	0	NA	NA	NA	NA	NA
ENSG00000050327	0.00144401	0.00376083	2.00575	0.00187503	0.998504	0.999937
ENSG00000050344	0.0606305	0.118488	0.799248	0.148249	0.882146	0.999937
ENSG00000050393	0.144546	0.193855	0.451577	0.429284	0.667716	0.999937
ENSG00000050405	0.147434	0.22761	0.470384	0.483881	0.62847	0.999937
ENSG00000050426	0.182148	0.0135865	0.354403	0.0383362	0.96942	0.999937
ENSG00000050438	0.0158731	0.0219472	2.12139	0.0103457	0.991745	0.999937
ENSG00000050555	0.0231743	-0.00242083	1.5906	-0.00152196	0.998786	0.999937
ENSG00000050628	0.363088	0.47517	0.215737	2.20255	0.0276266	0.735805
ENSG00000050730	0	NA	NA	NA	NA	NA
ENSG00000050748	0.054896	0.000782108	0.897508	0.000871422	0.999305	0.999937
ENSG00000050767	0.24935	0.413626	0.297303	1.39126	0.164146	0.999937
ENSG00000050820	0.0491755	-0.0834596	0.910836	-0.0916297	0.926992	0.999937
ENSG00000051009	0.0475878	0.159008	1.02894	0.154535	0.877188	0.999937
ENSG00000051108	0.313883	0.754667	0.218339	3.4564	0.000547432	0.0318658
ENSG00000051128	0.00143533	-0.012971	2.00256	-0.00647721	0.994832	0.999937
ENSG00000051180	0.0029178	-0.0044616	2.386	-0.0018699	0.998508	0.999937
ENSG00000051341	0.160246	0.18709	0.366991	0.509793	0.610197	0.999937
ENSG00000051382	0.202143	0.300067	0.293517	1.02232	0.306631	0.999937
ENSG00000051523	0.130238	0.00834861	0.398041	0.0209742	0.983266	0.999937
ENSG00000051596	0.248541	0.137403	0.246062	0.558409	0.576565	0.999937
ENSG00000051620	0.0202955	0.0307514	1.74371	0.0176356	0.98593	0.999937
ENSG00000051825	0.116981	0.0823329	0.473473	0.173892	0.861951	0.999937
ENSG00000052126	0.220927	-0.107975	0.302845	-0.356535	0.72144	0.999937
ENSG00000052344	0.00434094	0.00404861	2.59111	0.0015625	0.998753	0.999937
ENSG00000052723	0.381641	0.368304	0.209586	1.75729	0.0788676	0.999937
ENSG00000052749	0.229869	0.227537	0.243441	0.934672	0.349958	0.999937
ENSG00000052795	0.229756	0.143878	0.28165	0.510839	0.609464	0.999937
ENSG00000052802	0.216762	0.719821	0.298842	2.4087	0.0160094	0.482219
ENSG00000052841	0.392294	0.319272	0.218546	1.46089	0.144045	0.999937
ENSG00000052850	0.0115562	0.0298746	2.47888	0.0120517	0.990384	0.999937
ENSG00000053108	0.00287729	0.0122703	2.37334	0.00517006	0.995875	0.999937
ENSG00000053254	0.199216	0.0655283	0.342996	0.191047	0.848489	0.999937
ENSG00000053328	0	NA	NA	NA	NA	NA
ENSG00000053371	0.0693486	0.0524334	0.647388	0.0809921	0.935448	0.999937
ENSG00000053372	1.27362	0.0946547	0.119484	0.792198	0.428245	0.999937
ENSG00000053438	0	NA	NA	NA	NA	NA
ENSG00000053501	0.287606	0.132965	0.214249	0.620612	0.534855	0.999937
ENSG00000053524	0.0201623	-0.0027131	1.90204	-0.00142642	0.998862	0.999937
ENSG00000053702	0.00145957	0.0037608	2.01144	0.0018697	0.998508	0.999937
ENSG00000053747	0.020231	-0.00271451	2.19591	-0.00123617	0.999014	0.999937
ENSG00000053770	0.161742	0.0115495	0.348308	0.033159	0.973548	0.999937
ENSG00000053900	0.111175	-0.119033	0.513773	-0.231683	0.816784	0.999937
ENSG00000053918	0.00288489	-0.0211934	2.37572	-0.00892083	0.992882	0.999937
ENSG00000054116	0.245694	0.254236	0.242475	1.0485	0.294407	0.999937
ENSG00000054118	0.691286	0.178384	0.147327	1.2108	0.225972	0.999937
ENSG00000054148	0.479141	-0.0653446	0.168752	-0.387223	0.698591	0.999937
ENSG00000054267	0.679686	0.507814	0.189353	2.68185	0.00732169	0.270444
ENSG00000054277	0.0520363	0.050687	0.884718	0.0572917	0.954313	0.999937
ENSG00000054282	0.332327	0.380089	0.207753	1.82952	0.0673211	0.999937
ENSG00000054356	0.00723716	-0.0123924	2.62614	-0.00471886	0.996235	0.999937
ENSG00000054392	0.0216679	-0.027665	1.80778	-0.0153033	0.98779	0.999937
ENSG00000054523	0.127054	0.158645	0.490613	0.323361	0.746422	0.999937
ENSG00000054598	0.0549359	0.0509781	0.84241	0.0605145	0.951746	0.999937
ENSG00000054611	0.134169	-0.0163129	0.416638	-0.0391535	0.968768	0.999937
ENSG00000054654	0.00576852	-0.00417216	2.64946	-0.00157472	0.998744	0.999937
ENSG00000054690	0.00862533	-0.0206124	2.5502	-0.00808265	0.993551	0.999937
ENSG00000054793	0.0071907	0.0210712	2.62288	0.00803364	0.99359	0.999937
ENSG00000054803	0	NA	NA	NA	NA	NA
ENSG00000054938	0.00143822	-0.012971	2.00362	-0.00647379	0.994835	0.999937
ENSG00000054965	0.129638	0.292792	0.540066	0.542141	0.587721	0.999937
ENSG00000054967	0.028802	0.0985532	1.44044	0.0684188	0.945452	0.999937
ENSG00000054983	0.07526	0.103211	0.843747	0.122324	0.902642	0.999937
ENSG00000055044	1.0234	0.0533298	0.124374	0.428787	0.668078	0.999937
ENSG00000055070	0.352734	0.114415	0.193837	0.590264	0.555014	0.999937
ENSG00000055118	0.527566	0.210426	0.176172	1.19443	0.232308	0.999937
ENSG00000055130	0.517063	0.482657	0.187592	2.57291	0.0100848	0.34314
ENSG00000055147	0.0375856	-0.000964452	1.15214	-0.000837096	0.999332	0.999937
ENSG00000055163	0.00288376	-0.00446154	2.37537	-0.00187825	0.998501	0.999937
ENSG00000055208	0.361	0.198948	0.190609	1.04375	0.296602	0.999937
ENSG00000055211	0.0519635	0.0841509	0.866103	0.0971603	0.922599	0.999937
ENSG00000055332	0.12718	0.0415215	0.443547	0.0936124	0.925417	0.999937
ENSG00000055483	0.176232	0.213788	0.322544	0.662818	0.507447	0.999937
ENSG00000055609	0.559679	0.575364	0.209944	2.74056	0.00613341	0.236308
ENSG00000055732	0	NA	NA	NA	NA	NA
ENSG00000055917	0.556566	0.00804046	0.185554	0.0433322	0.965437	0.999937
ENSG00000055950	0.132844	0.209423	0.393558	0.532128	0.594638	0.999937
ENSG00000055955	0	NA	NA	NA	NA	NA
ENSG00000056050	0.171974	0.104594	0.347038	0.30139	0.763117	0.999937
ENSG00000056097	0.43513	0.131074	0.188346	0.69592	0.486479	0.999937
ENSG00000056277	0.124255	0.0244985	0.448363	0.0546399	0.956425	0.999937
ENSG00000056291	0.00575217	0.0125597	2.64755	0.00474389	0.996215	0.999937
ENSG00000056487	0.00431902	0.0207794	2.74713	0.00756404	0.993965	0.999937
ENSG00000056558	0.0274913	0.0231132	1.68286	0.0137345	0.989042	0.999937
ENSG00000056586	0.20079	0.124236	0.322313	0.38545	0.699904	0.999937
ENSG00000056736	0.0231911	-0.0358849	1.65322	-0.021706	0.982682	0.999937
ENSG00000056972	0.0332586	0.0404287	1.20573	0.0335306	0.973251	0.999937
ENSG00000056998	0.0347072	0.0489403	1.16503	0.0420079	0.966492	0.999937
ENSG00000057019	0.0504963	0.0923713	0.907667	0.101768	0.918941	0.999937
ENSG00000057149	0	NA	NA	NA	NA	NA
ENSG00000057252	0.112526	0.15719	0.462881	0.339591	0.734164	0.999937
ENSG00000057294	0.132889	0.343279	0.45359	0.756803	0.449168	0.999937
ENSG00000057468	0.0144334	0.0134317	2.80869	0.00478218	0.996184	0.999937
ENSG00000057608	0.666741	-0.0608549	0.157351	-0.386747	0.698944	0.999937
ENSG00000057657	0.0288651	0.0483574	1.43999	0.0335818	0.973211	0.999937
ENSG00000057663	0.367005	0.350117	0.207252	1.68933	0.0911567	0.999937
ENSG00000057704	0.00578789	0.0125596	2.65172	0.00473641	0.996221	0.999937
ENSG00000057757	0.416115	0.874473	0.175612	4.97959	6.37203e-07	7.73514e-05
ENSG00000057935	0.186573	0.122781	0.357429	0.343511	0.731214	0.999937
ENSG00000058056	0.0577154	0.017805	0.911712	0.0195292	0.984419	0.999937
ENSG00000058063	0.294159	0.292647	0.264828	1.10505	0.26914	0.999937
ENSG00000058085	0.00430025	-0.029416	2.74313	-0.0107235	0.991444	0.999937
ENSG00000058091	0.0173318	-0.0197361	1.92217	-0.0102676	0.991808	0.999937
ENSG00000058262	0.135837	0.0089306	0.388679	0.0229768	0.981669	0.999937
ENSG00000058272	0.403174	0.462512	0.205113	2.25491	0.0241388	0.661136
ENSG00000058335	0.0101386	0.00463058	2.60033	0.00178077	0.998579	0.999937
ENSG00000058404	0.00288018	0.0122703	2.37425	0.00516808	0.995876	0.999937
ENSG00000058453	0.147221	0.361465	0.518084	0.697697	0.485367	0.999937
ENSG00000058600	0.187863	0.148024	0.282617	0.523762	0.600444	0.999937
ENSG00000058668	0.0807224	0.237648	0.820167	0.289756	0.772003	0.999937
ENSG00000058673	0.00144087	0.00376083	2.00459	0.00187611	0.998503	0.999937
ENSG00000058729	0.345369	0.322837	0.210643	1.53262	0.125369	0.999937
ENSG00000058799	0.0793819	0.112014	0.694514	0.161283	0.87187	0.999937
ENSG00000058804	0.262503	0.222518	0.229346	0.970229	0.331932	0.999937
ENSG00000058866	0.00719489	0.0210702	2.78752	0.00755875	0.993969	0.999937
ENSG00000059122	0.0389487	0.0410109	1.14622	0.0357791	0.971458	0.999937
ENSG00000059145	0.078012	-0.0136215	0.695343	-0.0195897	0.984371	0.999937
ENSG00000059377	0.0477291	-0.0417753	0.914415	-0.0456852	0.963561	0.999937
ENSG00000059378	0.0549073	-0.0494136	0.842471	-0.0586532	0.953228	0.999937
ENSG00000059573	0.132716	0.0922993	0.442756	0.208465	0.834866	0.999937
ENSG00000059588	0.0879638	-0.0544329	0.653635	-0.0832771	0.933631	0.999937
ENSG00000059691	0.173422	0.146569	0.318458	0.460246	0.645339	0.999937
ENSG00000059728	0.378091	0.864137	0.210995	4.09554	4.21182e-05	0.00336904
ENSG00000059758	0.124306	0.00776654	0.485041	0.0160121	0.987225	0.999937
ENSG00000059769	0.180543	0.138931	0.319374	0.43501	0.663555	0.999937
ENSG00000059804	0.817241	1.83357	0.168835	10.8601	1.78554e-27	2.53726e-24
ENSG00000059915	0.00144776	-0.0129711	2.00712	-0.00646252	0.994844	0.999937
ENSG00000060069	0.0954305	0.0550524	0.526275	0.104608	0.916687	0.999937
ENSG00000060138	0.227176	-0.023733	0.261892	-0.0906212	0.927794	0.999937
ENSG00000060140	0	NA	NA	NA	NA	NA
ENSG00000060237	0.373889	0.44287	0.212056	2.08846	0.0367563	0.914441
ENSG00000060303	0.00144365	0.00376083	2.00561	0.00187515	0.998504	0.999937
ENSG00000060339	0.324893	0.0698205	0.220968	0.315976	0.752021	0.999937
ENSG00000060491	0.0578664	0.051269	0.872385	0.0587687	0.953136	0.999937
ENSG00000060558	0.00144193	0.00376083	2.00498	0.00187574	0.998503	0.999937
ENSG00000060566	0.0014445	0.00376083	2.00593	0.00187486	0.998504	0.999937
ENSG00000060642	0.021696	0.022531	1.73317	0.0129999	0.989628	0.999937
ENSG00000060656	0.00289334	0.0122703	2.37836	0.00515913	0.995884	0.999937
ENSG00000060688	0.838978	0.164856	0.131493	1.25372	0.209942	0.999937
ENSG00000060709	0.00146342	0.00376079	2.01285	0.00186839	0.998509	0.999937
ENSG00000060718	0.00721165	0.0210695	2.88998	0.00729053	0.994183	0.999937
ENSG00000060749	0.2079	0.216989	0.297167	0.730192	0.465273	0.999937
ENSG00000060762	0.513378	0.448278	0.161882	2.76917	0.00561998	0.219325
ENSG00000060971	0.0606076	0.0850241	0.769278	0.110525	0.911993	0.999937
ENSG00000060982	0.405554	0.295484	0.186297	1.58609	0.112719	0.999937
ENSG00000061273	0.111337	0.065019	0.456873	0.142313	0.886833	0.999937
ENSG00000061337	0	NA	NA	NA	NA	NA
ENSG00000061455	0	NA	NA	NA	NA	NA
ENSG00000061492	0	NA	NA	NA	NA	NA
ENSG00000061656	0.00143677	0.00376084	2.00309	0.00187752	0.998502	0.999937
ENSG00000061676	0.137215	0.151298	0.393581	0.384413	0.700672	0.999937
ENSG00000061794	0.617321	0.0796811	0.168407	0.473147	0.636109	0.999937
ENSG00000061918	0	NA	NA	NA	NA	NA
ENSG00000061936	0.307862	0.135002	0.208257	0.648249	0.516824	0.999937
ENSG00000061938	0.0230751	0.0477744	1.72207	0.0277424	0.977868	0.999937
ENSG00000061987	0.167461	0.229647	0.406028	0.565594	0.57167	0.999937
ENSG00000062038	0.0331571	0.0236966	1.28059	0.0185045	0.985236	0.999937
ENSG00000062096	0.00143677	-0.012971	2.00309	-0.0064755	0.994833	0.999937
ENSG00000062194	0.420392	0.0292273	0.19838	0.14733	0.882872	0.999937
ENSG00000062282	0.00578725	-0.00417217	2.65165	-0.00157343	0.998745	0.999937
ENSG00000062370	0	NA	NA	NA	NA	NA
ENSG00000062485	0.252975	0.129474	0.238424	0.543038	0.587103	0.999937
ENSG00000062524	0.00289542	-0.00446156	2.37901	-0.00187538	0.998504	0.999937
ENSG00000062582	0.0187598	-0.0614206	2.0035	-0.0306566	0.975543	0.999937
ENSG00000062598	0.023124	0.031043	1.59098	0.0195119	0.984433	0.999937
ENSG00000062650	0.138774	-0.0242423	0.384534	-0.0630435	0.949732	0.999937
ENSG00000062716	1.24302	0.436406	0.143921	3.03226	0.00242731	0.108788
ENSG00000062725	0.140253	0.33564	0.420611	0.797982	0.424881	0.999937
ENSG00000062822	0.101078	0.0389025	0.483931	0.0803886	0.935928	0.999937
ENSG00000063015	0	NA	NA	NA	NA	NA
ENSG00000063046	0.714509	-0.199944	0.151219	-1.32221	0.186097	0.999937
ENSG00000063127	0	NA	NA	NA	NA	NA
ENSG00000063169	0.0303644	0.0568689	1.42961	0.0397792	0.968269	0.999937
ENSG00000063176	0.0332298	-0.00976706	1.20587	-0.00809958	0.993538	0.999937
ENSG00000063177	4.64984	0.172482	0.0693015	2.48886	0.0128153	0.404149
ENSG00000063180	0.0578118	0.0512691	0.788363	0.0650324	0.948148	0.999937
ENSG00000063241	0.495783	-0.0295751	0.1754	-0.168615	0.866099	0.999937
ENSG00000063244	0.121304	0.0744034	0.444183	0.167506	0.866972	0.999937
ENSG00000063245	0.0737901	0.0946997	0.64341	0.147184	0.882987	0.999937
ENSG00000063322	0.16476	0.145696	0.334375	0.435728	0.663034	0.999937
ENSG00000063438	0.0288819	-0.0353025	1.54653	-0.0228269	0.981788	0.999937
ENSG00000063587	0.118508	0.191236	0.498575	0.383565	0.701301	0.999937
ENSG00000063601	0.102559	0.0976098	0.502622	0.194201	0.846018	0.999937
ENSG00000063660	0	NA	NA	NA	NA	NA
ENSG00000063761	0.0404025	-0.0508691	1.10954	-0.0458472	0.963432	0.999937
ENSG00000063854	0.0606232	0.0850241	0.741012	0.114741	0.908651	0.999937
ENSG00000063978	0.57726	0.717439	0.213971	3.35298	0.000799458	0.0434967
ENSG00000064012	0.147293	0.31127	0.392866	0.792305	0.428183	0.999937
ENSG00000064042	0.00578303	-0.00417217	2.65115	-0.00157372	0.998744	0.999937
ENSG00000064102	0.0925013	0.0547614	0.534936	0.10237	0.918463	0.999937
ENSG00000064115	0.0722824	0.136384	0.689298	0.197859	0.843155	0.999937
ENSG00000064195	0.0129823	0.0383867	2.3558	0.0162946	0.986999	0.999937
ENSG00000064199	0.0317621	-0.00154683	1.28835	-0.00120062	0.999042	0.999937
ENSG00000064201	0.0375702	-0.0344282	1.12106	-0.0307104	0.975501	0.999937
ENSG00000064205	0	NA	NA	NA	NA	NA
ENSG00000064218	0	NA	NA	NA	NA	NA
ENSG00000064225	0.00143677	0.00376084	2.00309	0.00187752	0.998502	0.999937
ENSG00000064270	0.0387289	0.174857	2.88998	0.0605046	0.951754	0.999937
ENSG00000064309	0.138407	0.561375	0.930777	0.603125	0.546426	0.999937
ENSG00000064313	0.226869	0.110123	0.258824	0.425473	0.670492	0.999937
ENSG00000064393	0.208179	-0.0339904	0.299824	-0.113368	0.909739	0.999937
ENSG00000064419	0.349656	0.147588	0.204822	0.720567	0.471176	0.999937
ENSG00000064489	0.0072286	-0.0123935	2.79017	-0.00444183	0.996456	0.999937
ENSG00000064490	0.130156	0.00834863	0.372083	0.0224375	0.982099	0.999937
ENSG00000064545	0.0808576	0.0201335	0.608472	0.0330886	0.973604	0.999937
ENSG00000064547	0.00286778	-0.0211941	2.5068	-0.00845465	0.993254	0.999937
ENSG00000064601	0.0404912	-0.0174051	1.02665	-0.0169533	0.986474	0.999937
ENSG00000064607	0.184852	-0.0865142	0.29639	-0.291893	0.770368	0.999937
ENSG00000064651	0.104127	-0.0277344	0.561279	-0.0494128	0.96059	0.999937
ENSG00000064652	0.0592563	-0.00714719	0.801462	-0.00891769	0.992885	0.999937
ENSG00000064655	0.010099	-0.0455667	2.88998	-0.0157671	0.98742	0.999937
ENSG00000064666	0.076693	0.0447949	0.620872	0.0721483	0.942484	0.999937
ENSG00000064687	0.0259357	0.0146022	1.56987	0.00930151	0.992579	0.999937
ENSG00000064692	0	NA	NA	NA	NA	NA
ENSG00000064703	0.257288	0.272132	0.243272	1.11863	0.263298	0.999937
ENSG00000064726	0.122894	0.0661829	0.444006	0.149059	0.881507	0.999937
ENSG00000064763	0.106738	0.106412	0.515024	0.206616	0.83631	0.999937
ENSG00000064787	0.00287211	0.0122703	2.37172	0.00517359	0.995872	0.999937
ENSG00000064835	0.00144281	0.00376083	2.0053	0.00187544	0.998504	0.999937
ENSG00000064886	0.0144283	0.0134351	2.23607	0.00600838	0.995206	0.999937
ENSG00000064932	0.0419173	0.041302	1.10355	0.0374264	0.970145	0.999937
ENSG00000064933	0.349381	0.130856	0.215419	0.607448	0.543554	0.999937
ENSG00000064961	0.0361018	0.0239876	1.26453	0.0189696	0.984865	0.999937
ENSG00000064989	0	NA	NA	NA	NA	NA
ENSG00000064995	0.32551	0.270604	0.194865	1.38867	0.164933	0.999937
ENSG00000064999	0.188993	0.19	0.344695	0.55121	0.58149	0.999937
ENSG00000065000	0.235535	0.228119	0.263858	0.864553	0.387284	0.999937
ENSG00000065029	0.0551373	0.0509781	0.841828	0.0605564	0.951712	0.999937
ENSG00000065054	0.0232559	-0.00242106	1.6527	-0.00146491	0.998831	0.999937
ENSG00000065057	0.0520705	0.050687	0.865854	0.0585399	0.953319	0.999937
ENSG00000065060	0.199373	-0.101791	0.305206	-0.333516	0.738745	0.999937
ENSG00000065135	0.309215	0.377761	0.206336	1.83081	0.0671292	0.999937
ENSG00000065150	0.247232	0.0619637	0.24632	0.251558	0.801383	0.999937
ENSG00000065154	0.520143	1.0791	0.175715	6.14119	8.19063e-10	1.73562e-07
ENSG00000065183	0.209347	0.0916447	0.286215	0.320195	0.74882	0.999937
ENSG00000065243	0.278328	0.132092	0.264208	0.499957	0.617105	0.999937
ENSG00000065268	0.091071	-0.0374098	0.528207	-0.0708241	0.943538	0.999937
ENSG00000065308	0.0867411	0.104375	0.577934	0.180601	0.856681	0.999937
ENSG00000065320	0.0331939	0.0069644	1.36441	0.00510432	0.995927	0.999937
ENSG00000065325	0.00290011	-0.0211934	2.38048	-0.00890299	0.992897	0.999937
ENSG00000065328	0.265674	0.00529332	0.242474	0.0218305	0.982583	0.999937
ENSG00000065357	0.0419413	-0.0256257	1.07484	-0.0238413	0.980979	0.999937
ENSG00000065361	0.0619279	0.294317	1.26098	0.233404	0.815448	0.999937
ENSG00000065371	0.00147281	0.00376078	2.01628	0.0018652	0.998512	0.999937
ENSG00000065413	0.0792712	0.178941	0.719251	0.248788	0.803525	0.999937
ENSG00000065427	1.03947	-0.0146584	0.122184	-0.11997	0.904507	0.999937
ENSG00000065457	0.0476333	0.125544	0.957208	0.131157	0.895651	0.999937
ENSG00000065485	0.0620897	0.0768035	0.812892	0.0944818	0.924726	0.999937
ENSG00000065491	0.235306	0.328511	0.258814	1.26929	0.204336	0.999937
ENSG00000065518	0.756505	0.00706103	0.142828	0.0494372	0.960571	0.999937
ENSG00000065526	0.271585	0.307051	0.244557	1.25554	0.209283	0.999937
ENSG00000065534	0.0764649	-0.155989	0.793364	-0.196617	0.844127	0.999937
ENSG00000065548	0.782337	0.0187636	0.144571	0.129788	0.896734	0.999937
ENSG00000065559	0.153001	0.194728	0.415387	0.468787	0.639222	0.999937
ENSG00000065600	0.0346174	0.0322083	1.19913	0.0268597	0.978572	0.999937
ENSG00000065609	0.0057924	-0.00417218	2.65224	-0.00157307	0.998745	0.999937
ENSG00000065613	0.137345	0.16803	0.406206	0.413656	0.679126	0.999937
ENSG00000065615	0.187796	0.214952	0.326913	0.657521	0.510846	0.999937
ENSG00000065618	0	NA	NA	NA	NA	NA
ENSG00000065621	0.0188251	0.0222388	2.00297	0.0111029	0.991141	0.999937
ENSG00000065665	0.0115493	0.0298746	2.47879	0.0120521	0.990384	0.999937
ENSG00000065675	0.066446	0.0354103	0.733317	0.0482878	0.961487	0.999937
ENSG00000065717	0.0419602	0.0747661	0.997044	0.0749878	0.940224	0.999937
ENSG00000065802	0.1735	0.146569	0.303245	0.483336	0.628858	0.999937
ENSG00000065809	0.0144399	0.0468981	2.35762	0.0198921	0.984129	0.999937
ENSG00000065833	0.0649688	0.0101668	0.777527	0.0130758	0.989567	0.999937
ENSG00000065882	0.122832	0.0996468	0.460117	0.216568	0.828545	0.999937
ENSG00000065883	0.27998	0.27446	0.252286	1.08789	0.276644	0.999937
ENSG00000065911	0.847259	0.737498	0.145405	5.07204	3.93571e-07	4.97774e-05
ENSG00000065923	0	NA	NA	NA	NA	NA
ENSG00000065970	0.0621294	0.210659	0.766857	0.274704	0.783543	0.999937
ENSG00000065978	2.32448	0.0831817	0.0857533	0.970012	0.332041	0.999937
ENSG00000065989	0.122553	0.266966	0.454858	0.586923	0.557256	0.999937
ENSG00000066027	0.0995698	0.114051	0.532146	0.214322	0.830296	0.999937
ENSG00000066032	0.0231021	0.0143108	1.65393	0.00865262	0.993096	0.999937
ENSG00000066044	0.263019	0.222518	0.23315	0.954396	0.339883	0.999937
ENSG00000066056	0.00145909	-0.0129711	2.01126	-0.00644922	0.994854	0.999937
ENSG00000066084	0.169213	-0.0462848	0.348971	-0.132632	0.894484	0.999937
ENSG00000066117	0.0897035	0.0210065	0.53622	0.0391753	0.968751	0.999937
ENSG00000066135	0.0576888	0.0680011	0.78859	0.0862313	0.931283	0.999937
ENSG00000066136	0.38894	0.0594903	0.185062	0.321462	0.747861	0.999937
ENSG00000066185	0	NA	NA	NA	NA	NA
ENSG00000066230	0	NA	NA	NA	NA	NA
ENSG00000066248	0.0172364	-0.0532034	2.62544	-0.0202645	0.983832	0.999937
ENSG00000066279	0.112616	0.15719	0.520114	0.302223	0.762482	0.999937
ENSG00000066294	0.0246249	-0.0441051	1.57989	-0.0279165	0.977729	0.999937
ENSG00000066322	0.080972	-0.0133304	0.608209	-0.0219175	0.982514	0.999937
ENSG00000066336	0.00577164	0.0292915	2.64983	0.0110541	0.99118	0.999937
ENSG00000066379	0.433301	0.373083	0.180947	2.06184	0.0392234	0.962926
ENSG00000066382	0.00578129	0.0292915	2.65095	0.0110494	0.991184	0.999937
ENSG00000066405	0.0014422	0.00376083	2.00508	0.00187565	0.998503	0.999937
ENSG00000066422	0.0910207	0.12991	0.56702	0.22911	0.818784	0.999937
ENSG00000066427	0.0651243	0.144022	0.734972	0.195956	0.844644	0.999937
ENSG00000066455	0.119809	0.266675	0.46121	0.578208	0.563124	0.999937
ENSG00000066468	0.00143533	0.00376084	2.00256	0.00187801	0.998502	0.999937
ENSG00000066557	0.0880288	0.0626908	0.643211	0.0974654	0.922357	0.999937
ENSG00000066583	0.130169	0.175668	0.412135	0.426239	0.669933	0.999937
ENSG00000066629	0.00144073	0.00376083	2.00454	0.00187615	0.998503	0.999937
ENSG00000066651	0.2784	-0.085423	0.267451	-0.319397	0.749426	0.999937
ENSG00000066654	0.557751	-0.148683	0.168296	-0.883461	0.376987	0.999937
ENSG00000066697	0.0782206	-0.0470853	0.610118	-0.0771741	0.938485	0.999937
ENSG00000066739	0.0605821	0.101756	0.926025	0.109884	0.912501	0.999937
ENSG00000066777	0.190642	0.198511	0.351039	0.565496	0.571737	0.999937
ENSG00000066813	0	NA	NA	NA	NA	NA
ENSG00000066827	0.0202078	0.0642148	1.81968	0.0352891	0.971849	0.999937
ENSG00000066855	0.13875	0.159809	0.412001	0.387886	0.698101	0.999937
ENSG00000066923	0.0751793	0.0697473	0.663951	0.105049	0.916337	0.999937
ENSG00000066926	0.177856	0.172104	0.332794	0.517148	0.605053	0.999937
ENSG00000066933	0.0967974	0.0970277	0.589844	0.164497	0.86934	0.999937
ENSG00000067057	0.164724	0.112232	0.349225	0.321375	0.747926	0.999937
ENSG00000067064	0.631616	1.44268	0.163807	8.80721	1.28304e-18	7.7486e-16
ENSG00000067066	0.122724	0.0829149	0.472999	0.175296	0.860847	0.999937
ENSG00000067082	0.433653	1.12595	0.187849	5.99393	2.04833e-09	3.93942e-07
ENSG00000067113	0.00433832	0.00404758	2.75123	0.00147119	0.998826	0.999937
ENSG00000067141	0.00867081	-0.054078	2.88261	-0.0187601	0.985033	0.999937
ENSG00000067167	0.0984081	0.0218795	0.517872	0.042249	0.9663	0.999937
ENSG00000067177	0.0288786	0.0316257	1.39183	0.0227224	0.981872	0.999937
ENSG00000067182	0.0418839	0.0914979	1.07522	0.0850972	0.932184	0.999937
ENSG00000067191	0.0115381	0.0466055	2.62717	0.0177398	0.985846	0.999937
ENSG00000067208	0.194843	0.207313	0.348605	0.594694	0.552048	0.999937
ENSG00000067221	0.0231362	-0.0358846	1.59089	-0.0225564	0.982004	0.999937
ENSG00000067225	1.35045	0.150594	0.112502	1.33859	0.180705	0.999937
ENSG00000067248	0.242751	0.136821	0.259235	0.527787	0.597647	0.999937
ENSG00000067334	1.08238	0.555774	0.132186	4.20449	2.61675e-05	0.00219489
ENSG00000067365	0.0838481	0.0371564	0.616252	0.0602942	0.951921	0.999937
ENSG00000067369	0.0707458	0.161336	0.679229	0.237529	0.812246	0.999937
ENSG00000067533	0.423271	0.21357	0.192683	1.1084	0.267688	0.999937
ENSG00000067560	0.3628	0.341315	0.194361	1.75608	0.079074	0.999937
ENSG00000067596	0.138923	0.126345	0.384289	0.328777	0.742324	0.999937
ENSG00000067601	0.0418369	0.0413014	1.31455	0.0314187	0.974936	0.999937
ENSG00000067606	0.0504994	0.0756382	1.31079	0.0577041	0.953984	0.999937
ENSG00000067646	0.00147733	0.00376077	2.01793	0.00186368	0.998513	0.999937
ENSG00000067704	0.261517	-0.00350915	0.239498	-0.0146521	0.98831	0.999937
ENSG00000067715	0.0505999	0.0589071	1.04539	0.0563491	0.955064	0.999937
ENSG00000067798	0.0101409	-0.0121004	2.45501	-0.00492886	0.996067	0.999937
ENSG00000067829	0.092658	0.0714934	0.506364	0.14119	0.88772	0.999937
ENSG00000067836	0.0100941	-0.0121004	2.45395	-0.00493097	0.996066	0.999937
ENSG00000067840	0.0043155	0.0207794	2.74638	0.00756611	0.993963	0.999937
ENSG00000067900	0.1717	0.255181	0.41311	0.617707	0.536768	0.999937
ENSG00000067955	0.267259	0.0807326	0.24828	0.325168	0.745054	0.999937
ENSG00000067992	0.0028727	-0.00446152	2.37191	-0.00188098	0.998499	0.999937
ENSG00000068001	0.0231329	0.031043	1.59091	0.0195127	0.984432	0.999937
ENSG00000068024	0.144389	0.0934633	0.426396	0.219194	0.826499	0.999937
ENSG00000068028	0.387036	0.552938	0.20329	2.71994	0.00652928	0.248
ENSG00000068078	0.0201808	0.0140188	1.90202	0.00737047	0.994119	0.999937
ENSG00000068079	0.030475	-0.0435223	1.33718	-0.0325478	0.974035	0.999937
ENSG00000068097	0.0432897	-0.033846	1.01735	-0.0332687	0.97346	0.999937
ENSG00000068120	0.0808829	0.120525	0.590037	0.204267	0.838145	0.999937
ENSG00000068137	0.024438	0.106481	1.78288	0.0597241	0.952375	0.999937
ENSG00000068305	0.209104	0.325892	0.311582	1.04593	0.295595	0.999937
ENSG00000068308	0.0868224	0.0541794	0.595614	0.0909639	0.927521	0.999937
ENSG00000068323	0.0548507	-0.0326816	0.825447	-0.0395927	0.968418	0.999937
ENSG00000068354	0.167421	0.480626	0.584546	0.822221	0.410951	0.999937
ENSG00000068366	0.0620486	0.0600715	0.829615	0.072409	0.942276	0.999937
ENSG00000068383	0.0303343	-0.0100587	1.42983	-0.00703492	0.994387	0.999937
ENSG00000068394	0.0506837	0.0421755	0.887618	0.0475154	0.962102	0.999937
ENSG00000068400	0.0548884	0.0677101	0.809019	0.0836941	0.9333	0.999937
ENSG00000068438	0.0650856	-0.140421	0.748599	-0.187578	0.851208	0.999937
ENSG00000068489	0.111399	0.115215	0.468592	0.245875	0.805779	0.999937
ENSG00000068615	0.0189051	-0.0446903	2.32853	-0.0191925	0.984688	0.999937
ENSG00000068650	0.105303	0.0811688	0.552921	0.1468	0.88329	0.999937
ENSG00000068654	0.245903	-0.0469395	0.229546	-0.204489	0.837972	0.999937
ENSG00000068697	0.466719	1.01026	0.192472	5.24884	1.53058e-07	2.11282e-05
ENSG00000068724	0.0591156	0.0765123	0.908382	0.0842293	0.932874	0.999937
ENSG00000068745	0.467077	0.26675	0.174706	1.52685	0.126798	0.999937
ENSG00000068781	0.00288632	0.0122695	2.51319	0.00488203	0.996105	0.999937
ENSG00000068784	0.171712	-0.0125299	0.364697	-0.0343571	0.972592	0.999937
ENSG00000068796	0.644348	0.369943	0.169321	2.18487	0.0288987	0.762125
ENSG00000068831	0.00723554	-0.0123924	2.62603	-0.00471907	0.996235	0.999937
ENSG00000068878	0.243869	0.228992	0.282082	0.811793	0.41691	0.999937
ENSG00000068885	0.033224	0.0738921	1.36407	0.0541702	0.9568	0.999937
ENSG00000068903	0.143128	0.0180241	0.359663	0.0501138	0.960032	0.999937
ENSG00000068912	0.114068	0.115506	0.486266	0.237536	0.812241	0.999937
ENSG00000068971	0.0173158	0.0304581	2.22276	0.0137028	0.989067	0.999937
ENSG00000068976	0.00289736	-0.00446156	2.37962	-0.0018749	0.998504	0.999937
ENSG00000068985	0.00431441	0.00404761	2.74615	0.00147392	0.998824	0.999937
ENSG00000069011	0.219693	-0.14995	0.25459	-0.588987	0.55587	0.999937
ENSG00000069018	0.0043075	-0.0126842	2.74468	-0.00462138	0.996313	0.999937
ENSG00000069020	0.446336	0.28219	0.209139	1.3493	0.177242	0.999937
ENSG00000069122	0.00144087	0.00376083	2.00459	0.00187611	0.998503	0.999937
ENSG00000069188	0.0100779	-0.028834	2.75994	-0.0104474	0.991664	0.999937
ENSG00000069206	0	NA	NA	NA	NA	NA
ENSG00000069248	0.225441	0.151807	0.257575	0.589371	0.555613	0.999937
ENSG00000069275	0.917179	-0.338982	0.132261	-2.56298	0.0103778	0.349556
ENSG00000069329	0.3872	0.251762	0.192011	1.31119	0.189794	0.999937
ENSG00000069345	0.225669	0.235467	0.244389	0.963491	0.335301	0.999937
ENSG00000069399	0.00727064	0.00433939	2.62847	0.00165092	0.998683	0.999937
ENSG00000069424	0.0361454	0.0909156	1.19179	0.0762847	0.939193	0.999937
ENSG00000069431	0.00143677	0.00376084	2.00309	0.00187752	0.998502	0.999937
ENSG00000069482	0.0520459	-0.0497047	0.884546	-0.0561923	0.955189	0.999937
ENSG00000069493	0.020199	0.0140184	1.99118	0.00704024	0.994383	0.999937
ENSG00000069509	0.187937	-0.153151	0.290388	-0.527402	0.597914	0.999937
ENSG00000069535	0	NA	NA	NA	NA	NA
ENSG00000069667	0.0316065	0.149033	2.67208	0.0557743	0.955522	0.999937
ENSG00000069696	0	NA	NA	NA	NA	NA
ENSG00000069702	0.138673	0.0426854	0.476084	0.0896594	0.928558	0.999937
ENSG00000069764	0.00430087	-0.0126842	2.74326	-0.00462376	0.996311	0.999937
ENSG00000069812	0	NA	NA	NA	NA	NA
ENSG00000069849	0.23109	0.302977	0.275729	1.09882	0.271846	0.999937
ENSG00000069869	0.143028	0.118416	0.446417	0.265258	0.790811	0.999937
ENSG00000069943	0.0779909	-0.0136215	0.695678	-0.0195802	0.984378	0.999937
ENSG00000069956	0.37754	0.225646	0.200178	1.12722	0.259648	0.999937
ENSG00000069966	0.00723397	0.0378012	2.88998	0.0130801	0.989564	0.999937
ENSG00000069974	0.735582	0.118988	0.157764	0.754215	0.45072	0.999937
ENSG00000069998	0.0433676	0.0330818	0.992648	0.0333268	0.973414	0.999937
ENSG00000070010	1.72344	0.43985	0.0986581	4.45833	8.2601e-06	0.00077945
ENSG00000070018	0.0765581	0.0615267	0.709132	0.0867634	0.93086	0.999937
ENSG00000070019	0	NA	NA	NA	NA	NA
ENSG00000070047	0.104025	0.0726574	0.508978	0.142752	0.886486	0.999937
ENSG00000070061	0.0881345	0.129619	0.613199	0.211381	0.83259	0.999937
ENSG00000070081	0.264643	0.0469777	0.22605	0.20782	0.835369	0.999937
ENSG00000070087	0.0158999	-0.0115166	2.12126	-0.00542911	0.995668	0.999937
ENSG00000070159	0.0173272	0.0973811	2.88998	0.0336962	0.973119	0.999937
ENSG00000070182	0.23693	0.169703	0.236977	0.716116	0.47392	0.999937
ENSG00000070190	0.0361732	0.00725591	1.1918	0.00608818	0.995142	0.999937
ENSG00000070193	0	NA	NA	NA	NA	NA
ENSG00000070214	0.0680002	0.0104578	0.77336	0.0135225	0.989211	0.999937
ENSG00000070269	0.0967095	0.197419	0.608719	0.324319	0.745696	0.999937
ENSG00000070366	0.0908985	0.146642	0.641008	0.228767	0.81905	0.999937
ENSG00000070367	0.141539	0.0262445	0.380239	0.0690212	0.944973	0.999937
ENSG00000070371	0.0966751	0.0970278	0.52595	0.184481	0.853636	0.999937
ENSG00000070388	0.00289528	-0.0211934	2.37897	-0.00890864	0.992892	0.999937
ENSG00000070404	0.0086562	-0.00388054	2.55148	-0.0015209	0.998786	0.999937
ENSG00000070413	0.399764	0.36183	0.184545	1.96066	0.049919	0.999937
ENSG00000070423	0.145906	0.0685109	0.371353	0.18449	0.853629	0.999937
ENSG00000070444	0.0475766	0.142276	1.05532	0.134818	0.892756	0.999937
ENSG00000070476	0.0606349	0.00136436	0.754779	0.00180763	0.998558	0.999937
ENSG00000070495	0.543215	1.31785	0.167142	7.88461	3.15528e-15	1.41152e-12
ENSG00000070501	0.134131	0.234666	0.412401	0.569025	0.569339	0.999937
ENSG00000070526	0.378665	0.267621	0.189489	1.41233	0.157853	0.999937
ENSG00000070540	0.0101078	-0.0288322	2.45426	-0.0117478	0.990627	0.999937
ENSG00000070601	0	NA	NA	NA	NA	NA
ENSG00000070610	0.0549348	0.000782216	0.842261	0.000928709	0.999259	0.999937
ENSG00000070614	0.0577661	0.134929	0.788447	0.171132	0.86412	0.999937
ENSG00000070669	0.00289482	-0.00446155	2.37883	-0.00187553	0.998504	0.999937
ENSG00000070718	0.0852279	0.0791318	0.605553	0.130677	0.896031	0.999937
ENSG00000070729	0.0101613	0.0213605	2.88998	0.00739123	0.994103	0.999937
ENSG00000070731	0.00287343	-0.00446152	2.37214	-0.0018808	0.998499	0.999937
ENSG00000070748	0.00144691	0.00376082	2.00681	0.00187403	0.998505	0.999937
ENSG00000070756	2.74177	0.261992	0.0796207	3.2905	0.00100011	0.0525208
ENSG00000070759	0.0201513	0.0642135	2.08915	0.0307366	0.97548	0.999937
ENSG00000070761	0.647389	1.10915	0.151879	7.30282	2.81792e-13	9.45451e-11
ENSG00000070770	0.326693	0.329311	0.208457	1.57976	0.114162	0.999937
ENSG00000070778	0.0130717	0.0383859	2.49099	0.0154099	0.987705	0.999937
ENSG00000070785	0.638186	0.0716283	0.172673	0.41482	0.678274	0.999937
ENSG00000070808	0	NA	NA	NA	NA	NA
ENSG00000070814	0.492673	0.280691	0.176512	1.59021	0.111788	0.999937
ENSG00000070831	0.0187821	0.0557033	1.82995	0.0304398	0.975716	0.999937
ENSG00000070882	0.159962	0.203822	0.402841	0.505961	0.612884	0.999937
ENSG00000070915	0.00574485	0.0292915	2.64668	0.0110672	0.99117	0.999937
ENSG00000070950	0.137228	0.184762	0.407546	0.453351	0.650296	0.999937
ENSG00000070961	0.254271	0.0710572	0.240439	0.295531	0.767588	0.999937
ENSG00000071051	0.0260767	0.0146024	1.51201	0.00965758	0.992294	0.999937
ENSG00000071054	0.261217	0.230738	0.246605	0.93566	0.349448	0.999937
ENSG00000071073	0.00864129	-0.00388151	2.70715	-0.0014338	0.998856	0.999937
ENSG00000071082	4.99666	-0.260999	0.0732665	-3.56232	0.000367596	0.0222557
ENSG00000071127	0.206892	0.158282	0.277825	0.569718	0.568869	0.999937
ENSG00000071189	0.112391	0.123726	0.493556	0.250683	0.802059	0.999937
ENSG00000071203	0	NA	NA	NA	NA	NA
ENSG00000071205	0.300766	-0.392782	0.888742	-0.441953	0.658523	0.999937
ENSG00000071242	0.0144544	0.0301676	2.12531	0.0141944	0.988675	0.999937
ENSG00000071243	0.336872	-0.129799	0.197927	-0.655793	0.511958	0.999937
ENSG00000071246	0	NA	NA	NA	NA	NA
ENSG00000071282	0.00143882	0.00376084	2.00384	0.00187681	0.998503	0.999937
ENSG00000071462	0.419331	0.0374478	0.17243	0.217176	0.828071	0.999937
ENSG00000071537	0.0924585	0.138421	0.558305	0.247931	0.804188	0.999937
ENSG00000071539	0.092408	-0.0121664	0.535167	-0.0227338	0.981863	0.999937
ENSG00000071553	0.0665759	0.11907	0.707454	0.168308	0.866341	0.999937
ENSG00000071564	0.186602	0.0391209	0.288257	0.135715	0.892046	0.999937
ENSG00000071575	0.610255	-0.0499813	0.17137	-0.291657	0.770549	0.999937
ENSG00000071626	0.209545	0.242232	0.286429	0.845697	0.397722	0.999937
ENSG00000071655	0.0722395	-0.0811313	0.655386	-0.123792	0.90148	0.999937
ENSG00000071794	0.12573	-0.0673817	0.460315	-0.146382	0.88362	0.999937
ENSG00000071859	0.082399	0.0788409	0.563492	0.139915	0.888727	0.999937
ENSG00000071889	0.0419084	-0.0256255	0.997219	-0.025697	0.979499	0.999937
ENSG00000071894	0.0910483	0.0964458	0.551092	0.175009	0.861073	0.999937
ENSG00000071909	0.193307	-0.0689093	0.364706	-0.188945	0.850136	0.999937
ENSG00000071967	0.082264	0.0788407	0.70434	0.111935	0.910875	0.999937
ENSG00000071991	0.00290308	0.0122703	2.38141	0.00515252	0.995889	0.999937
ENSG00000071994	0.481281	0.281597	0.190176	1.48072	0.138683	0.999937
ENSG00000072041	0.00289692	-0.0211934	2.37948	-0.00890673	0.992894	0.999937
ENSG00000072042	0.17905	0.414862	0.346955	1.19572	0.231804	0.999937
ENSG00000072062	0.15608	0.295411	0.348754	0.847045	0.39697	0.999937
ENSG00000072071	0.0880358	0.012495	0.560627	0.0222876	0.982219	0.999937
ENSG00000072080	0	NA	NA	NA	NA	NA
ENSG00000072110	0.141683	0.277224	0.376002	0.737295	0.460943	0.999937
ENSG00000072121	0.0562968	-0.00743854	0.979583	-0.00759358	0.993941	0.999937
ENSG00000072133	0	NA	NA	NA	NA	NA
ENSG00000072134	0.0489733	0.0169319	0.953739	0.0177532	0.985836	0.999937
ENSG00000072135	0.0317469	-0.00154683	1.28844	-0.00120054	0.999042	0.999937
ENSG00000072163	0.0014612	-0.0129711	2.01204	-0.00644673	0.994856	0.999937
ENSG00000072182	0.080744	0.237649	0.599169	0.396631	0.69164	0.999937
ENSG00000072195	0.0563839	-0.10783	0.856996	-0.125823	0.899872	0.999937
ENSG00000072201	0.0101287	0.0213624	2.60008	0.00821605	0.993445	0.999937
ENSG00000072210	0.00144073	0.00376083	2.00454	0.00187615	0.998503	0.999937
ENSG00000072274	1.21768	0.746608	0.132066	5.6533	1.574e-08	2.53488e-06
ENSG00000072310	0.0836453	0.0873522	0.64679	0.135055	0.892568	0.999937
ENSG00000072315	0.00287057	0.0122703	2.37124	0.00517464	0.995871	0.999937
ENSG00000072364	0.309338	-0.00707378	0.235982	-0.0299759	0.976086	0.999937
ENSG00000072401	0.046223	-9.11118e-05	1.00802	-9.03869e-05	0.999928	0.999937
ENSG00000072415	0.0926645	0.0212975	0.582952	0.0365338	0.970857	0.999937
ENSG00000072422	0.0187762	0.0389701	2.10205	0.0185391	0.985209	0.999937
ENSG00000072501	0.261786	-0.070437	0.230576	-0.305483	0.759999	0.999937
ENSG00000072506	0.140332	0.118125	0.371387	0.318064	0.750436	0.999937
ENSG00000072518	0.0924558	-0.0288984	0.592415	-0.0487807	0.961094	0.999937
ENSG00000072571	0.197946	0.0904808	0.318845	0.283777	0.776581	0.999937
ENSG00000072609	0.0751776	0.0530153	0.642211	0.0825513	0.934208	0.999937
ENSG00000072657	0.0057548	0.0125597	2.64785	0.00474334	0.996215	0.999937
ENSG00000072682	0.0463005	0.0668366	1.00811	0.0662989	0.94714	0.999937
ENSG00000072694	0.00720726	0.00433835	2.78849	0.00155581	0.998759	0.999937
ENSG00000072736	0.476371	0.496808	0.193889	2.56233	0.0103973	0.349556
ENSG00000072756	0.14306	0.185344	0.388482	0.477097	0.633293	0.999937
ENSG00000072778	0.0954969	-0.0118754	0.512089	-0.02319	0.981499	0.999937
ENSG00000072786	0.039067	-0.0259168	1.1149	-0.0232459	0.981454	0.999937
ENSG00000072803	0.271619	0.206659	0.247856	0.833787	0.404401	0.999937
ENSG00000072818	0	NA	NA	NA	NA	NA
ENSG00000072832	0	NA	NA	NA	NA	NA
ENSG00000072840	0.00144631	-0.0129711	2.00659	-0.00646423	0.994842	0.999937
ENSG00000072849	0.195119	0.023262	0.29533	0.0787658	0.937219	0.999937
ENSG00000072858	0.00436965	0.00404857	2.59659	0.00155919	0.998756	0.999937
ENSG00000072864	0.0549015	-0.0494137	0.897644	-0.0550482	0.9561	0.999937
ENSG00000072952	0.0043271	-0.0126832	2.58846	-0.00489991	0.99609	0.999937
ENSG00000072954	0.00287415	-0.00446152	2.37236	-0.00188062	0.998499	0.999937
ENSG00000072958	0.0852663	-0.0212599	0.570164	-0.0372873	0.970256	0.999937
ENSG00000073008	0.0724092	-0.0309355	0.689142	-0.0448898	0.964195	0.999937
ENSG00000073050	0.106862	0.0896804	0.469742	0.190914	0.848593	0.999937
ENSG00000073060	0.143029	0.135148	0.428717	0.315238	0.752581	0.999937
ENSG00000073111	0.222651	-0.0659994	0.241573	-0.273206	0.784695	0.999937
ENSG00000073146	0.0102135	-0.0288341	2.7637	-0.0104331	0.991676	0.999937
ENSG00000073150	0.00298888	-0.0211936	2.40767	-0.00880253	0.992977	0.999937
ENSG00000073169	0.0447506	-0.0755306	1.12269	-0.0672767	0.946361	0.999937
ENSG00000073282	0.0057491	-0.00417214	2.64718	-0.00157607	0.998742	0.999937
ENSG00000073331	0.00442234	-0.0294161	2.7688	-0.0106242	0.991523	0.999937
ENSG00000073350	0.0260263	-0.00212937	1.45949	-0.00145898	0.998836	0.999937
ENSG00000073417	0.216601	0.0505423	0.309127	0.1635	0.870125	0.999937
ENSG00000073464	0.0346308	0.0322081	1.27263	0.0253083	0.979809	0.999937
ENSG00000073536	0.267452	0.181124	0.221525	0.817624	0.413572	0.999937
ENSG00000073578	0.670659	0.44606	0.157404	2.83385	0.00459907	0.186097
ENSG00000073584	0.0851956	0.129328	0.596602	0.216774	0.828385	0.999937
ENSG00000073598	0	NA	NA	NA	NA	NA
ENSG00000073605	0.00576942	0.0292915	2.64957	0.0110552	0.991179	0.999937
ENSG00000073614	0.158835	0.212042	0.360042	0.588937	0.555904	0.999937
ENSG00000073670	0.00144557	0.00376082	2.00632	0.00187449	0.998504	0.999937
ENSG00000073711	0.06198	-0.00685632	0.864909	-0.00792721	0.993675	0.999937
ENSG00000073712	0.00437799	-0.0126833	2.59817	-0.00488161	0.996105	0.999937
ENSG00000073734	0.00579669	-0.020904	2.65274	-0.00788014	0.993713	0.999937
ENSG00000073737	0.0216642	-0.010937	2.56498	-0.00426395	0.996598	0.999937
ENSG00000073754	0	NA	NA	NA	NA	NA
ENSG00000073756	0	NA	NA	NA	NA	NA
ENSG00000073792	0.174577	0.288936	0.357745	0.807661	0.419286	0.999937
ENSG00000073803	0.0592213	0.14344	1.10361	0.129973	0.896587	0.999937
ENSG00000073849	0.206708	0.0913537	0.300029	0.304483	0.76076	0.999937
ENSG00000073861	0	NA	NA	NA	NA	NA
ENSG00000073905	0.0289215	-0.0185699	1.34658	-0.0137904	0.988997	0.999937
ENSG00000073910	0.0158746	0.038679	2.12138	0.018233	0.985453	0.999937
ENSG00000073921	0.461805	0.468248	0.20308	2.30574	0.0211254	0.598973
ENSG00000073969	0.189164	0.206731	0.345504	0.598348	0.549608	0.999937
ENSG00000074047	0.00865362	0.0128503	2.70772	0.00474581	0.996213	0.999937
ENSG00000074054	0.203656	-0.0929888	0.31101	-0.29899	0.764948	0.999937
ENSG00000074071	0.279008	0.115361	0.218492	0.527986	0.597509	0.999937
ENSG00000074181	0.00574642	-0.0376373	2.88998	-0.0130234	0.989609	0.999937
ENSG00000074201	0.539426	0.0991215	0.17002	0.582999	0.559894	0.999937
ENSG00000074211	0.00289184	-0.0211934	2.37789	-0.00891267	0.992889	0.999937
ENSG00000074219	0.0217585	-0.0109326	1.66403	-0.00656993	0.994758	0.999937
ENSG00000074266	0.235401	0.428903	0.275813	1.55505	0.119935	0.999937
ENSG00000074276	0.0388841	0.208328	1.6446	0.126674	0.899198	0.999937
ENSG00000074319	0.27763	0.0733851	0.218963	0.335148	0.737513	0.999937
ENSG00000074356	0.0996763	0.0973188	0.563418	0.172729	0.862864	0.999937
ENSG00000074370	0.0303661	0.0903329	1.38228	0.0653509	0.947895	0.999937
ENSG00000074410	0.011551	-0.0370528	2.47881	-0.0149478	0.988074	0.999937
ENSG00000074416	0.0115208	0.0131435	2.34485	0.00560527	0.995528	0.999937
ENSG00000074527	0.00289724	-0.00446156	2.37958	-0.00187493	0.998504	0.999937
ENSG00000074582	0.075125	0.0530154	0.603048	0.0879124	0.929946	0.999937
ENSG00000074590	0.0043564	-0.0294169	2.88998	-0.010179	0.991879	0.999937
ENSG00000074603	0.257226	0.0880801	0.238426	0.369423	0.711812	0.999937
ENSG00000074621	0.01594	0.00521529	2.12108	0.00245879	0.998038	0.999937
ENSG00000074657	0.00442049	-0.0294169	2.88998	-0.010179	0.991879	0.999937
ENSG00000074660	0.00143906	0.00376084	2.00393	0.00187673	0.998503	0.999937
ENSG00000074695	0.196478	0.115433	0.283122	0.407716	0.683482	0.999937
ENSG00000074696	0.680398	0.247752	0.16133	1.53568	0.124616	0.999937
ENSG00000074706	0.0071896	0.0210712	2.6228	0.00803388	0.99359	0.999937
ENSG00000074755	0.0791639	0.128746	0.707236	0.18204	0.855551	0.999937
ENSG00000074771	0.0100713	0.054824	2.88998	0.0189704	0.984865	0.999937
ENSG00000074800	12.7701	0.0824186	0.0546947	1.50689	0.13184	0.999937
ENSG00000074803	0.0375511	0.0659632	1.18519	0.055656	0.955616	0.999937
ENSG00000074842	0.16332	0.137185	0.335065	0.409427	0.682226	0.999937
ENSG00000074855	0.0231619	0.0310427	1.65345	0.0187745	0.985021	0.999937
ENSG00000074935	0.0781181	0.0533063	0.639782	0.0833196	0.933597	0.999937
ENSG00000074964	0.00860911	-0.0373463	2.88998	-0.0129227	0.989689	0.999937
ENSG00000074966	0.0650442	-0.0567611	0.859504	-0.0660394	0.947346	0.999937
ENSG00000075035	0.00144051	-0.012971	2.00446	-0.00647108	0.994837	0.999937
ENSG00000075043	0	NA	NA	NA	NA	NA
ENSG00000075073	0.00432362	-0.0126842	2.74811	-0.00461561	0.996317	0.999937
ENSG00000075089	0.0765022	0.161918	0.662441	0.244427	0.8069	0.999937
ENSG00000075131	0.519244	0.132802	0.196781	0.674874	0.499756	0.999937
ENSG00000075142	0.325274	0.304068	0.209337	1.45253	0.146354	0.999937
ENSG00000075151	0.487716	0.382036	0.225636	1.69315	0.0904263	0.999937
ENSG00000075188	0.222528	0.0176604	0.243735	0.0724575	0.942238	0.999937
ENSG00000075213	0.0404495	0.0327904	1.17213	0.027975	0.977682	0.999937
ENSG00000075218	0.0952797	0.20564	0.533863	0.385193	0.700095	0.999937
ENSG00000075223	0.0101422	-0.0288322	2.45503	-0.0117441	0.99063	0.999937
ENSG00000075234	0.0548771	0.0677101	0.809041	0.0836917	0.933302	0.999937
ENSG00000075239	0.316663	0.219535	0.194877	1.12653	0.25994	0.999937
ENSG00000075240	0.0447265	0.0917885	1.22275	0.075067	0.940161	0.999937
ENSG00000075275	0.0129668	0.0216549	2.35574	0.00919241	0.992666	0.999937
ENSG00000075290	0.00143737	0.00376084	2.00331	0.00187731	0.998502	0.999937
ENSG00000075292	0.38248	0.0254444	0.208199	0.122212	0.902731	0.999937
ENSG00000075303	0.130146	0.0250805	0.448202	0.055958	0.955375	0.999937
ENSG00000075336	0.316087	-0.0147123	0.230889	-0.0637201	0.949193	0.999937
ENSG00000075340	0.106827	-0.111103	0.488348	-0.227508	0.820029	0.999937
ENSG00000075391	0.0144412	-0.020028	2.12532	-0.00942352	0.992481	0.999937
ENSG00000075399	0.0433928	0.0498135	1.09844	0.0453494	0.963829	0.999937
ENSG00000075407	0.0721792	0.0025284	0.713802	0.00354215	0.997174	0.999937
ENSG00000075413	0.318752	0.587929	0.246279	2.38725	0.0169751	0.504389
ENSG00000075415	1.91852	0.0609721	0.0959276	0.635605	0.525034	0.999937
ENSG00000075420	0.36656	0.467241	0.230495	2.02712	0.0426502	0.999937
ENSG00000075426	0.007195	0.0210712	2.62318	0.00803271	0.993591	0.999937
ENSG00000075429	0	NA	NA	NA	NA	NA
ENSG00000075461	0.00432274	0.00404863	2.58762	0.00156462	0.998752	0.999937
ENSG00000075539	0.233653	0.219608	0.296847	0.739801	0.459421	0.999937
ENSG00000075568	0.0880703	0.0626908	0.604126	0.103771	0.917351	0.999937
ENSG00000075618	0.372679	0.734524	0.196687	3.73448	0.000188102	0.012215
ENSG00000075624	1.4444	-0.133726	0.11249	-1.18878	0.234528	0.999937
ENSG00000075643	0.0707159	-0.00598319	0.785314	-0.00761886	0.993921	0.999937
ENSG00000075651	0.121406	0.141331	0.433435	0.326072	0.74437	0.999937
ENSG00000075673	0.013014	0.00492304	2.35592	0.00208965	0.998333	0.999937
ENSG00000075702	0.0823515	0.0621088	0.63699	0.0975036	0.922326	0.999937
ENSG00000075711	0.272494	0.38249	0.279482	1.36856	0.171135	0.999937
ENSG00000075785	0.772037	0.414754	0.139045	2.98286	0.00285565	0.123627
ENSG00000075790	0.209401	0.242232	0.251123	0.964597	0.334747	0.999937
ENSG00000075826	0.00430893	0.00404865	2.58496	0.00156623	0.99875	0.999937
ENSG00000075856	0.384599	0.15108	0.188792	0.800243	0.42357	0.999937
ENSG00000075884	0.0143801	-0.0367604	2.23613	-0.0164393	0.986884	0.999937
ENSG00000075886	0.00574566	0.0125597	2.64678	0.00474527	0.996214	0.999937
ENSG00000075891	0	NA	NA	NA	NA	NA
ENSG00000075914	0.494421	0.0277839	0.178419	0.155723	0.876251	0.999937
ENSG00000075945	0.141533	0.143368	0.411343	0.348537	0.727437	0.999937
ENSG00000075975	0.124058	0.108158	0.422645	0.255908	0.798022	0.999937
ENSG00000076003	0.299204	0.0672016	0.203383	0.33042	0.741083	0.999937
ENSG00000076043	0.808606	0.226378	0.140827	1.60749	0.107946	0.999937
ENSG00000076053	0.237199	-0.0645444	0.251687	-0.256447	0.797606	0.999937
ENSG00000076067	0.034659	0.0154757	1.40094	0.0110467	0.991186	0.999937
ENSG00000076108	0.163376	0.187381	0.337737	0.554812	0.579023	0.999937
ENSG00000076201	0.0520385	0.067419	0.848026	0.0795011	0.936634	0.999937
ENSG00000076242	0.163351	0.0702569	0.357108	0.196738	0.844032	0.999937
ENSG00000076248	0.150485	0.0773134	0.35962	0.214986	0.829778	0.999937
ENSG00000076258	0.00289638	0.0122703	2.37931	0.00515707	0.995885	0.999937
ENSG00000076321	0.34801	-0.0617073	0.230473	-0.267742	0.788898	0.999937
ENSG00000076351	0.0332492	0.0404287	1.20577	0.0335293	0.973252	0.999937
ENSG00000076356	0.00290199	-0.00446157	2.38107	-0.00187377	0.998505	0.999937
ENSG00000076382	0.0983735	-0.0450482	0.484626	-0.0929546	0.92594	0.999937
ENSG00000076513	0.099694	0.164247	0.571426	0.287433	0.773781	0.999937
ENSG00000076554	0.0173629	0.0471905	2.1131	0.0223324	0.982183	0.999937
ENSG00000076555	0.00864767	-0.054076	2.55112	-0.0211969	0.983089	0.999937
ENSG00000076604	0.0505554	0.00871168	0.851095	0.0102359	0.991833	0.999937
ENSG00000076641	0.00435341	-0.029415	2.59349	-0.0113419	0.990951	0.999937
ENSG00000076650	0.0808392	-0.0467944	0.648195	-0.0721919	0.942449	0.999937
ENSG00000076662	0.119939	0.199748	0.438942	0.455067	0.649061	0.999937
ENSG00000076685	0.148627	0.0855339	0.392629	0.217849	0.827547	0.999937
ENSG00000076706	0.00720971	-0.0291242	2.62422	-0.0110982	0.991145	0.999937
ENSG00000076716	0.00288435	-0.0211934	2.37555	-0.00892145	0.992882	0.999937
ENSG00000076770	0.0158878	0.00521472	2.23162	0.00233675	0.998136	0.999937
ENSG00000076826	0	NA	NA	NA	NA	NA
ENSG00000076864	0.0550606	0.0175142	0.825013	0.021229	0.983063	0.999937
ENSG00000076924	0.0505755	-0.00802033	0.887888	-0.00903305	0.992793	0.999937
ENSG00000076928	0.0722941	0.0861883	0.634382	0.135862	0.891931	0.999937
ENSG00000076944	0.0650884	-0.00656507	0.721906	-0.00909408	0.992744	0.999937
ENSG00000076984	0.0781011	0.0365744	0.600919	0.0608642	0.951467	0.999937
ENSG00000077009	0.00288284	0.0122703	2.37508	0.00516627	0.995878	0.999937
ENSG00000077044	0.102523	0.131074	0.569944	0.229976	0.81811	0.999937
ENSG00000077063	0.0245417	0.0228228	1.52296	0.0149858	0.988044	0.999937
ENSG00000077080	0.00863728	0.0295809	2.88998	0.0102357	0.991833	0.999937
ENSG00000077092	0.00723825	0.0210712	2.62622	0.00802341	0.993598	0.999937
ENSG00000077097	0.196417	0.43334	0.307039	1.41135	0.158141	0.999937
ENSG00000077147	0.213813	0.133911	0.26392	0.507393	0.611879	0.999937
ENSG00000077150	0.00432377	-0.0126832	2.58782	-0.00490112	0.996089	0.999937
ENSG00000077152	0.815265	-0.0364995	0.138122	-0.264256	0.791582	0.999937
ENSG00000077157	0.222046	0.235176	0.30456	0.772183	0.440006	0.999937
ENSG00000077232	0.088042	0.163083	0.622882	0.261819	0.793461	0.999937
ENSG00000077235	0.0865183	0.121107	0.577946	0.209548	0.834021	0.999937
ENSG00000077238	0.00871485	-0.0206124	2.55387	-0.00807103	0.99356	0.999937
ENSG00000077254	0.213642	0.535478	0.347449	1.54117	0.123275	0.999937
ENSG00000077264	0.00288705	-0.00446154	2.37639	-0.00187744	0.998502	0.999937
ENSG00000077274	0	NA	NA	NA	NA	NA
ENSG00000077279	0.0014676	-0.0129711	2.01438	-0.00643926	0.994862	0.999937
ENSG00000077312	0.883264	-0.00624975	0.127643	-0.0489627	0.960949	0.999937
ENSG00000077327	0.0332447	0.124088	1.3645	0.0909402	0.92754	0.999937
ENSG00000077348	0.367188	0.11587	0.187461	0.618099	0.53651	0.999937
ENSG00000077380	0.193476	0.232266	0.315059	0.737213	0.460993	0.999937
ENSG00000077420	0.00575577	-0.00417323	2.81513	-0.00148243	0.998817	0.999937
ENSG00000077454	0.00430635	-0.0126832	2.58446	-0.00490747	0.996084	0.999937
ENSG00000077458	0.134506	0.117543	0.426348	0.275697	0.782781	0.999937
ENSG00000077463	0.065069	0.110558	0.762655	0.144965	0.884738	0.999937
ENSG00000077498	0.00577731	-0.0376368	2.81793	-0.0133562	0.989344	0.999937
ENSG00000077514	0.0851665	0.0623999	0.596304	0.104644	0.916658	0.999937
ENSG00000077522	0.0333303	-0.126891	1.40979	-0.0900074	0.928281	0.999937
ENSG00000077549	0.551844	0.181481	0.16621	1.09188	0.274887	0.999937
ENSG00000077585	0.0172634	0.0137255	2.34368	0.00585641	0.995327	0.999937
ENSG00000077616	0.00432305	0.0207794	2.74799	0.00756168	0.993967	0.999937
ENSG00000077684	0.762951	-0.041611	0.156243	-0.266322	0.789992	0.999937
ENSG00000077713	0.0462894	0.0835685	1.0331	0.0808909	0.935529	0.999937
ENSG00000077721	0.208264	0.0162054	0.285832	0.0566956	0.954788	0.999937
ENSG00000077782	0.0504699	0.109103	0.928843	0.117461	0.906494	0.999937
ENSG00000077800	0.00143966	-0.012971	2.00415	-0.00647208	0.994836	0.999937
ENSG00000077935	0.00861006	0.0128491	2.88998	0.00444608	0.996453	0.999937
ENSG00000077942	0.00288392	0.0122695	2.51236	0.00488364	0.996103	0.999937
ENSG00000077943	0.00721604	-0.0123924	2.62466	-0.00472152	0.996233	0.999937
ENSG00000078018	0.00432397	-0.0126832	2.58785	-0.00490105	0.99609	0.999937
ENSG00000078043	0.101002	-0.0280254	0.579209	-0.0483856	0.961409	0.999937
ENSG00000078053	0.0130416	-0.0118082	2.23456	-0.00528432	0.995784	0.999937
ENSG00000078061	0.0824157	0.0788409	0.571784	0.137886	0.890331	0.999937
ENSG00000078070	0.135726	0.276642	0.42149	0.656342	0.511604	0.999937
ENSG00000078081	0.00145956	-0.0129711	2.01144	-0.00644866	0.994855	0.999937
ENSG00000078098	0	NA	NA	NA	NA	NA
ENSG00000078114	0.0244187	-0.0273746	1.9476	-0.0140555	0.988786	0.999937
ENSG00000078124	0.161556	0.429848	0.38475	1.11721	0.263903	0.999937
ENSG00000078140	0.826801	0.247577	0.1464	1.6911	0.0908172	0.999937
ENSG00000078142	0.212374	0.443307	0.289345	1.53211	0.125496	0.999937
ENSG00000078177	0.104122	-0.111394	0.538839	-0.20673	0.836221	0.999937
ENSG00000078237	0.00143882	-0.012971	2.00384	-0.00647308	0.994835	0.999937
ENSG00000078246	0.0476789	0.0418843	0.979763	0.0427494	0.965901	0.999937
ENSG00000078269	0.14752	-0.0401013	0.417837	-0.0959737	0.923541	0.999937
ENSG00000078295	0.0201853	0.0474833	1.74452	0.0272185	0.978285	0.999937
ENSG00000078304	0.198093	0.123945	0.286394	0.432777	0.665177	0.999937
ENSG00000078319	0.245869	0.0199883	0.232398	0.0860091	0.931459	0.999937
ENSG00000078328	0.0651705	-0.0567611	0.859371	-0.0660496	0.947338	0.999937
ENSG00000078369	0.717312	0.0222319	0.146782	0.151462	0.879611	0.999937
ENSG00000078403	0.482741	0.305901	0.192021	1.59306	0.111147	0.999937
ENSG00000078487	0.0100893	0.0213633	2.45384	0.00870605	0.993054	0.999937
ENSG00000078579	0.0014629	-0.0129711	2.01266	-0.00644475	0.994858	0.999937
ENSG00000078589	0	NA	NA	NA	NA	NA
ENSG00000078596	0.298811	0.351645	0.242418	1.45057	0.146899	0.999937
ENSG00000078618	0.636927	-0.0393593	0.163015	-0.241446	0.809209	0.999937
ENSG00000078668	0.566572	0.369813	0.166024	2.22746	0.0259164	0.701078
ENSG00000078674	0.313391	0.3531	0.216141	1.63366	0.102331	0.999937
ENSG00000078687	0.121149	0.158063	0.478917	0.330043	0.741368	0.999937
ENSG00000078699	0.11685	0.199457	0.485695	0.410662	0.68132	0.999937
ENSG00000078725	0.00578415	-0.020904	2.65129	-0.00788447	0.993709	0.999937
ENSG00000078747	0.309005	0.210442	0.247118	0.851584	0.394445	0.999937
ENSG00000078795	0.0418685	0.0245699	1.16608	0.0210705	0.983189	0.999937
ENSG00000078804	0.0101279	-0.0288322	2.45472	-0.0117456	0.990629	0.999937
ENSG00000078808	0.0578524	0.00107333	0.773322	0.00138795	0.998893	0.999937
ENSG00000078814	0.00146554	-0.0129711	2.01362	-0.00644166	0.99486	0.999937
ENSG00000078900	0.0419539	0.0245698	1.19924	0.0204878	0.983654	0.999937
ENSG00000078902	0.0477306	0.00842052	0.935233	0.00900365	0.992816	0.999937
ENSG00000078967	0.0346688	0.0322083	1.19887	0.0268656	0.978567	0.999937
ENSG00000079101	0.00575218	-0.020904	2.64755	-0.0078956	0.9937	0.999937
ENSG00000079102	0.0014629	-0.0129711	2.01266	-0.00644475	0.994858	0.999937
ENSG00000079112	0.00143677	0.00376084	2.00309	0.00187752	0.998502	0.999937
ENSG00000079134	0.181982	0.0805143	0.319996	0.251611	0.801342	0.999937
ENSG00000079150	0.157454	0.170067	0.37578	0.45257	0.650858	0.999937
ENSG00000079156	0.0390664	-0.0426495	1.41982	-0.0300387	0.976036	0.999937
ENSG00000079215	0.00287716	0.0122703	2.3733	0.00517014	0.995875	0.999937
ENSG00000079246	1.1481	0.183462	0.11676	1.57128	0.116118	0.999937
ENSG00000079257	0	NA	NA	NA	NA	NA
ENSG00000079263	0	NA	NA	NA	NA	NA
ENSG00000079277	0.128716	0.0165691	0.412146	0.0402019	0.967932	0.999937
ENSG00000079308	0.00143618	0.00376084	2.00287	0.00187772	0.998502	0.999937
ENSG00000079313	0.0332368	-0.0432309	1.20584	-0.0358514	0.971401	0.999937
ENSG00000079332	0.309374	0.427957	0.214838	1.992	0.0463708	0.999937
ENSG00000079335	0.535692	0.284275	0.191714	1.48281	0.138126	0.999937
ENSG00000079385	0.00144111	-0.012971	2.00468	-0.00647037	0.994837	0.999937
ENSG00000079387	0.137188	-0.0327538	0.416221	-0.0786933	0.937277	0.999937
ENSG00000079393	0.0303815	0.00667361	1.29611	0.00514895	0.995892	0.999937
ENSG00000079432	0.0303182	-0.0100584	1.33816	-0.00751663	0.994003	0.999937
ENSG00000079459	0.977963	0.601343	0.135706	4.43122	9.37032e-06	0.000875071
ENSG00000079462	0.0997742	0.0805869	0.510405	0.157888	0.874545	0.999937
ENSG00000079482	0.0505609	-0.00802042	0.928172	-0.00864109	0.993105	0.999937
ENSG00000079557	0	NA	NA	NA	NA	NA
ENSG00000079616	0.324025	0.178433	0.189277	0.942706	0.345831	0.999937
ENSG00000079689	0.0520012	0.218003	1.73326	0.125777	0.899909	0.999937
ENSG00000079691	0.0418103	-0.00889405	1.19998	-0.00741181	0.994086	0.999937
ENSG00000079739	0.0028744	-0.00446152	2.37244	-0.00188056	0.9985	0.999937
ENSG00000079785	0.342583	0.18869	0.187095	1.00853	0.313202	0.999937
ENSG00000079805	0.308709	0.511617	0.23674	2.16109	0.0306885	0.800585
ENSG00000079819	0.634692	0.88351	0.189658	4.65845	3.18599e-06	0.000334334
ENSG00000079841	0.044847	0.108517	1.96685	0.0551732	0.956	0.999937
ENSG00000079931	0.00579598	0.0125596	2.65266	0.00473473	0.996222	0.999937
ENSG00000079950	0.155885	0.261947	0.379445	0.690342	0.489979	0.999937
ENSG00000079974	0.0130116	-0.0118082	2.23446	-0.00528456	0.995784	0.999937
ENSG00000079999	0.52203	-0.233001	0.176399	-1.32087	0.186543	0.999937
ENSG00000080007	0	NA	NA	NA	NA	NA
ENSG00000080031	0.00723236	0.037803	2.62581	0.0143967	0.988513	0.999937
ENSG00000080166	0.00143291	0.00376085	2.00168	0.00187885	0.998501	0.999937
ENSG00000080189	0.0867243	0.0876433	0.577947	0.151646	0.879466	0.999937
ENSG00000080200	0.0274864	-0.0270816	1.40081	-0.0193328	0.984576	0.999937
ENSG00000080224	0.0245515	-0.0106412	1.58046	-0.006733	0.994628	0.999937
ENSG00000080293	0.002879	-0.0211934	2.37388	-0.00892774	0.992877	0.999937
ENSG00000080298	0.0924416	0.0547613	0.640257	0.0855302	0.93184	0.999937
ENSG00000080345	0.462682	0.291073	0.181905	1.60014	0.109568	0.999937
ENSG00000080371	0.18775	0.28188	0.302538	0.931718	0.351482	0.999937
ENSG00000080493	0.0115025	-0.0537846	2.47822	-0.021703	0.982685	0.999937
ENSG00000080503	0.079537	0.0785497	0.66009	0.118998	0.905277	0.999937
ENSG00000080511	0	NA	NA	NA	NA	NA
ENSG00000080546	0.090836	-0.0541419	0.652021	-0.083037	0.933822	0.999937
ENSG00000080561	0	NA	NA	NA	NA	NA
ENSG00000080572	0.00144619	-0.0129711	2.00654	-0.00646438	0.994842	0.999937
ENSG00000080573	0.0129546	0.0718469	2.88998	0.0248607	0.980166	0.999937
ENSG00000080603	0.0173705	-0.00300419	1.92194	-0.0015631	0.998753	0.999937
ENSG00000080608	0.111255	-0.102301	0.506727	-0.201885	0.840007	0.999937
ENSG00000080618	0	NA	NA	NA	NA	NA
ENSG00000080644	0.00143737	0.00376084	2.00331	0.00187731	0.998502	0.999937
ENSG00000080709	0.00291673	-0.0211934	2.38567	-0.00888364	0.992912	0.999937
ENSG00000080802	0.371361	0.124672	0.207727	0.600174	0.54839	0.999937
ENSG00000080815	0.102713	0.131074	0.496344	0.264078	0.79172	0.999937
ENSG00000080819	0.122841	0.200039	0.454873	0.439768	0.660105	0.999937
ENSG00000080822	0.0737108	0.111432	0.665078	0.167547	0.86694	0.999937
ENSG00000080823	0.0188272	0.0389711	1.9124	0.0203781	0.983742	0.999937
ENSG00000080824	2.39882	0.635899	0.09403	6.76272	1.35423e-11	3.55589e-09
ENSG00000080839	0.242164	0.103357	0.295562	0.349697	0.726566	0.999937
ENSG00000080845	0.128653	0.0667649	0.42204	0.158196	0.874303	0.999937
ENSG00000080854	0.00143618	0.00376084	2.00287	0.00187772	0.998502	0.999937
ENSG00000080910	0	NA	NA	NA	NA	NA
ENSG00000080947	0.0130215	-0.0285407	2.35594	-0.0121143	0.990334	0.999937
ENSG00000080986	0.220706	0.44418	0.289041	1.53673	0.124358	0.999937
ENSG00000081014	0.140051	0.235248	0.407068	0.577909	0.563325	0.999937
ENSG00000081019	0.245434	0.455019	0.29526	1.54108	0.123298	0.999937
ENSG00000081026	0.124116	0.108158	0.5032	0.214941	0.829814	0.999937
ENSG00000081041	0.0274663	-0.0605466	1.75358	-0.0345274	0.972457	0.999937
ENSG00000081051	0.0289448	-0.00183847	1.49088	-0.00123314	0.999016	0.999937
ENSG00000081052	0.00435643	-0.0126832	2.59407	-0.00488932	0.996099	0.999937
ENSG00000081059	0.0188068	-0.0112246	1.91255	-0.0058689	0.995317	0.999937
ENSG00000081087	0.0881642	0.0626908	0.603833	0.103822	0.917311	0.999937
ENSG00000081138	0.00291105	-0.00446158	2.3839	-0.00187155	0.998507	0.999937
ENSG00000081148	0	NA	NA	NA	NA	NA
ENSG00000081154	0.287718	0.233357	0.222094	1.05072	0.293389	0.999937
ENSG00000081177	0.0303722	0.00667335	1.38224	0.00482794	0.996148	0.999937
ENSG00000081181	0.0521316	0.0841509	0.865711	0.0972043	0.922564	0.999937
ENSG00000081189	0.335367	0.731751	0.243954	2.99955	0.00270377	0.118539
ENSG00000081237	0.0650837	-0.0734931	0.877244	-0.0837773	0.933233	0.999937
ENSG00000081248	0	NA	NA	NA	NA	NA
ENSG00000081277	0	NA	NA	NA	NA	NA
ENSG00000081307	0.0446996	0.00812935	1.01297	0.00802525	0.993597	0.999937
ENSG00000081320	0.427022	1.31823	0.225487	5.84614	5.03107e-09	8.74356e-07
ENSG00000081377	0.0318067	-0.00154683	1.28809	-0.00120086	0.999042	0.999937
ENSG00000081386	0.0144426	0.0468981	2.35762	0.0198922	0.984129	0.999937
ENSG00000081479	0.0203265	-0.0529131	2.74578	-0.0192707	0.984625	0.999937
ENSG00000081665	0.00581706	-0.020904	2.6551	-0.00787315	0.993718	0.999937
ENSG00000081692	0.067912	0.0606538	0.670559	0.0904526	0.927928	0.999937
ENSG00000081721	0.297856	-0.108629	0.196871	-0.551779	0.5811	0.999937
ENSG00000081760	0.0504923	0.0421755	0.888096	0.0474898	0.962123	0.999937
ENSG00000081791	0.059239	0.0932445	0.801646	0.116316	0.907402	0.999937
ENSG00000081800	0	NA	NA	NA	NA	NA
ENSG00000081803	0.0144231	-0.00329617	2.12535	-0.00155088	0.998763	0.999937
ENSG00000081818	0	NA	NA	NA	NA	NA
ENSG00000081870	0.323663	0.630196	0.217267	2.90055	0.00372506	0.155955
ENSG00000081913	0.248129	0.221063	0.292215	0.756508	0.449345	0.999937
ENSG00000081923	0.0101099	-0.0288322	2.45431	-0.0117476	0.990627	0.999937
ENSG00000081985	0.0305323	0.00667283	1.53396	0.00435008	0.996529	0.999937
ENSG00000082014	0.0232219	-0.0358846	1.59025	-0.0225654	0.981997	0.999937
ENSG00000082068	0.284119	0.35019	0.267649	1.30839	0.190741	0.999937
ENSG00000082074	0.0115958	-0.0537864	2.79239	-0.0192618	0.984632	0.999937
ENSG00000082126	0	NA	NA	NA	NA	NA
ENSG00000082146	0.0246882	0.00609087	1.52191	0.00400213	0.996807	0.999937
ENSG00000082153	0.838346	0.599226	0.13901	4.31066	1.6277e-05	0.00143505
ENSG00000082175	0.00287182	-0.0211934	2.37163	-0.00893619	0.99287	0.999937
ENSG00000082196	0.0129674	0.0383859	2.49056	0.0154126	0.987703	0.999937
ENSG00000082212	0.126942	-0.0254063	0.453698	-0.0559984	0.955343	0.999937
ENSG00000082213	0.173396	0.0796413	0.358606	0.222086	0.824247	0.999937
ENSG00000082258	0.284205	0.26653	0.231342	1.1521	0.249279	0.999937
ENSG00000082269	0.174743	0.23874	0.361001	0.661329	0.508401	0.999937
ENSG00000082293	0.0130086	0.0049237	2.23445	0.00220354	0.998242	0.999937
ENSG00000082397	0.169111	0.171231	0.380192	0.45038	0.652437	0.999937
ENSG00000082438	0.0215982	0.0392618	1.97767	0.0198525	0.984161	0.999937
ENSG00000082458	0.0130423	-0.0118082	2.23457	-0.00528432	0.995784	0.999937
ENSG00000082482	0.00432238	0.0040476	2.74784	0.00147301	0.998825	0.999937
ENSG00000082497	0.00147259	-0.0129711	2.0162	-0.00643344	0.994867	0.999937
ENSG00000082512	0.0346383	0.0656717	1.35554	0.0484469	0.96136	0.999937
ENSG00000082515	0.702436	0.200362	0.158418	1.26477	0.205955	0.999937
ENSG00000082516	0.234355	0.169412	0.24687	0.68624	0.492562	0.999937
ENSG00000082556	0.00143533	0.00376084	2.00256	0.00187801	0.998502	0.999937
ENSG00000082641	0.169052	0.321818	0.318679	1.00985	0.312567	0.999937
ENSG00000082684	0.00289322	0.0122703	2.37833	0.00515921	0.995884	0.999937
ENSG00000082701	0.127048	0.108449	0.459231	0.236154	0.813313	0.999937
ENSG00000082781	0.0490709	0.0169321	0.891396	0.018995	0.984845	0.999937
ENSG00000082805	0.236652	0.186435	0.321168	0.58049	0.561584	0.999937
ENSG00000082898	0.826589	0.257767	0.145158	1.77577	0.0757706	0.999937
ENSG00000082996	0.0260192	-0.0523253	1.51244	-0.0345966	0.972401	0.999937
ENSG00000083067	0.0115159	-0.00358909	2.47838	-0.00144816	0.998845	0.999937
ENSG00000083093	0.128572	0.0667649	0.437965	0.152443	0.878837	0.999937
ENSG00000083097	0.0792791	0.128746	0.649501	0.198222	0.842871	0.999937
ENSG00000083099	0.456836	-0.631374	0.182508	-3.45942	0.000541335	0.0318658
ENSG00000083123	0.073532	0.0779676	0.738813	0.105531	0.915954	0.999937
ENSG00000083168	0.508765	0.42642	0.171569	2.48541	0.0129403	0.407028
ENSG00000083223	0.148954	0.102266	0.397052	0.257563	0.796744	0.999937
ENSG00000083290	0.00145068	0.00376082	2.00819	0.00187274	0.998506	0.999937
ENSG00000083307	0.00289139	0.0122703	2.37775	0.00516046	0.995883	0.999937
ENSG00000083312	0.451103	0.0908446	0.188238	0.482605	0.629376	0.999937
ENSG00000083444	0.12005	-0.00103587	0.433235	-0.00239102	0.998092	0.999937
ENSG00000083454	0.00867583	-0.0206124	2.55228	-0.00807605	0.993556	0.999937
ENSG00000083457	0.235691	0.161192	0.254209	0.63409	0.526022	0.999937
ENSG00000083520	0.182087	0.331494	0.329999	1.00453	0.315124	0.999937
ENSG00000083535	0.18485	-0.0697823	0.337349	-0.206855	0.836123	0.999937
ENSG00000083544	0.09529	0.0717843	0.599548	0.119731	0.904696	0.999937
ENSG00000083635	0.0982898	0.122271	0.540504	0.226217	0.821033	0.999937
ENSG00000083642	0.155885	0.0778954	0.363696	0.214177	0.830409	0.999937
ENSG00000083720	0.00288164	0.0122703	2.3747	0.00516709	0.995877	0.999937
ENSG00000083750	0.0332353	-0.0264993	1.32074	-0.020064	0.983992	0.999937
ENSG00000083782	0	NA	NA	NA	NA	NA
ENSG00000083799	0.0129611	0.0551178	2.49053	0.0221309	0.982344	0.999937
ENSG00000083807	0.325165	0.170212	0.18427	0.92371	0.355637	0.999937
ENSG00000083812	0.168979	0.455674	0.321864	1.41574	0.156853	0.999937
ENSG00000083814	0.0130191	-0.0118082	2.23449	-0.0052845	0.995784	0.999937
ENSG00000083817	0.0115722	-0.037052	2.34541	-0.0157977	0.987396	0.999937
ENSG00000083828	0.0519362	0.100883	0.946164	0.106623	0.915088	0.999937
ENSG00000083838	0.00580726	-0.00417219	2.65397	-0.00157206	0.998746	0.999937
ENSG00000083844	0.00431068	0.00404864	2.5853	0.00156603	0.99875	0.999937
ENSG00000083845	11.8869	0.13972	0.0560418	2.49315	0.0126616	0.401928
ENSG00000083857	0.00725819	-0.0458571	2.79248	-0.0164216	0.986898	0.999937
ENSG00000083896	0.214074	-0.0334085	0.29241	-0.114252	0.909038	0.999937
ENSG00000083937	0.146	0.035047	0.379468	0.0923583	0.926413	0.999937
ENSG00000084070	0.258086	0.414499	0.253698	1.63383	0.102296	0.999937
ENSG00000084072	0.5581	0.0455562	0.163413	0.27878	0.780414	0.999937
ENSG00000084073	0.380064	0.142277	0.20704	0.687196	0.491959	0.999937
ENSG00000084090	0.286161	0.00733026	0.21671	0.0338252	0.973017	0.999937
ENSG00000084092	0.200909	0.559267	0.304417	1.83717	0.0661844	0.999937
ENSG00000084093	0.242861	0.253945	0.252673	1.00503	0.314881	0.999937
ENSG00000084110	0.00574628	-0.0376368	2.81389	-0.0133754	0.989328	0.999937
ENSG00000084112	0.112624	0.0567984	0.506107	0.112226	0.910644	0.999937
ENSG00000084207	2.4291	0.201966	0.0939246	2.1503	0.0315316	0.814129
ENSG00000084234	0.432326	-0.170392	0.179564	-0.948921	0.342661	0.999937
ENSG00000084444	0.0100994	0.00463146	2.45407	0.00188725	0.998494	0.999937
ENSG00000084453	0.0217749	-0.0443976	1.97599	-0.0224686	0.982074	0.999937
ENSG00000084463	0.224057	0.210223	0.241834	0.869288	0.384689	0.999937
ENSG00000084623	0.591216	0.801948	0.160065	5.01014	5.43906e-07	6.70365e-05
ENSG00000084628	0.0172858	0.0137262	2.22313	0.00617425	0.995074	0.999937
ENSG00000084636	0	NA	NA	NA	NA	NA
ENSG00000084652	0.176216	-0.0204594	0.319326	-0.0640706	0.948914	0.999937
ENSG00000084674	0	NA	NA	NA	NA	NA
ENSG00000084676	0.403957	0.337168	0.231647	1.45552	0.145524	0.999937
ENSG00000084693	0.105485	0.148097	0.495179	0.299077	0.764881	0.999937
ENSG00000084710	0.0334622	-0.0432327	1.76593	-0.0244815	0.980469	0.999937
ENSG00000084731	0.0115623	-0.0203202	2.3453	-0.00866419	0.993087	0.999937
ENSG00000084733	0.505278	0.301131	0.195039	1.54395	0.122601	0.999937
ENSG00000084734	0.00582362	-0.00417329	2.8239	-0.00147784	0.998821	0.999937
ENSG00000084754	0.482853	0.273871	0.17436	1.57072	0.116247	0.999937
ENSG00000084764	0.0303927	-0.0435223	1.33769	-0.0325353	0.974045	0.999937
ENSG00000084774	0.138683	-0.0409743	0.393248	-0.104194	0.917015	0.999937
ENSG00000085063	0.258611	0.414499	0.220281	1.88168	0.0598793	0.999937
ENSG00000085117	0.00576093	-0.0376373	2.88998	-0.0130234	0.989609	0.999937
ENSG00000085185	0.114091	0.232629	0.462265	0.503238	0.614797	0.999937
ENSG00000085224	0.33805	0.347207	0.21122	1.64382	0.100214	0.999937
ENSG00000085231	0.523133	0.124998	0.184367	0.677986	0.497781	0.999937
ENSG00000085265	0	NA	NA	NA	NA	NA
ENSG00000085274	0.171939	0.138058	0.349476	0.395042	0.692812	0.999937
ENSG00000085276	0.143016	0.101684	0.401857	0.253035	0.800241	0.999937
ENSG00000085365	0.0852461	-0.00452797	0.615161	-0.00736063	0.994127	0.999937
ENSG00000085377	0.141573	-0.0741472	0.39797	-0.186314	0.852199	0.999937
ENSG00000085382	0.0419333	0.10823	1.10349	0.0980796	0.921869	0.999937
ENSG00000085415	0.151838	0.0858249	0.355915	0.241138	0.809448	0.999937
ENSG00000085433	0.038875	0.0242787	1.25029	0.0194184	0.984507	0.999937
ENSG00000085449	0.125379	0.133402	0.524264	0.254455	0.799144	0.999937
ENSG00000085465	0.00575314	-0.020905	2.81479	-0.00742686	0.994074	0.999937
ENSG00000085491	0.0606719	-0.0153676	0.783828	-0.0196059	0.984358	0.999937
ENSG00000085511	0.324822	-0.0473032	0.231879	-0.204	0.838354	0.999937
ENSG00000085514	0.0101007	0.0380951	2.4541	0.015523	0.987615	0.999937
ENSG00000085552	0	NA	NA	NA	NA	NA
ENSG00000085563	0.0506141	-0.275737	2.88998	-0.0954117	0.923988	0.999937
ENSG00000085644	0.00723317	-0.0291242	2.62586	-0.0110913	0.991151	0.999937
ENSG00000085662	0.00143593	0.00376084	2.00278	0.00187781	0.998502	0.999937
ENSG00000085719	0.0634966	0.102047	0.73713	0.138438	0.889894	0.999937
ENSG00000085721	0.194924	0.140386	0.312618	0.449065	0.653385	0.999937
ENSG00000085733	0.248604	-0.0131846	0.23809	-0.0553765	0.955838	0.999937
ENSG00000085741	0.00144051	0.00376083	2.00446	0.00187623	0.998503	0.999937
ENSG00000085760	0.119991	0.0156961	0.433628	0.0361971	0.971125	0.999937
ENSG00000085788	0.0693215	0.236485	0.680521	0.347505	0.728212	0.999937
ENSG00000085831	0.00579061	-0.020904	2.65204	-0.00788224	0.993711	0.999937
ENSG00000085832	0.427295	0.356208	0.200854	1.77347	0.0761511	0.999937
ENSG00000085840	0.476904	0.224891	0.187011	1.20255	0.229149	0.999937
ENSG00000085871	0.305096	0.218371	0.212899	1.0257	0.305031	0.999937
ENSG00000085872	0.18491	0.131001	0.282047	0.464467	0.642313	0.999937
ENSG00000085978	0.134266	0.000419107	0.407048	0.00102962	0.999178	0.999937
ENSG00000085982	0.0548988	0.0175141	0.8978	0.0195077	0.984436	0.999937
ENSG00000085998	0.0463026	0.0835687	0.939007	0.088997	0.929084	0.999937
ENSG00000085999	0.062183	-0.023588	0.725593	-0.0325086	0.974066	0.999937
ENSG00000086015	0.197585	0.157409	0.329525	0.477683	0.632876	0.999937
ENSG00000086061	1.27539	0.130551	0.119787	1.08986	0.275776	0.999937
ENSG00000086062	0.0750768	0.136675	0.710988	0.192232	0.84756	0.999937
ENSG00000086065	0.157514	0.404314	0.35934	1.12516	0.260523	0.999937
ENSG00000086102	0.424788	0.104958	0.196488	0.534169	0.593225	0.999937
ENSG00000086159	0	NA	NA	NA	NA	NA
ENSG00000086189	0.310974	-0.0487582	0.202353	-0.240956	0.80959	0.999937
ENSG00000086200	0.31482	-0.0901516	0.231145	-0.390022	0.696521	0.999937
ENSG00000086205	0	NA	NA	NA	NA	NA
ENSG00000086232	0.306268	0.226883	0.214476	1.05785	0.290125	0.999937
ENSG00000086288	0	NA	NA	NA	NA	NA
ENSG00000086289	0	NA	NA	NA	NA	NA
ENSG00000086300	0.0187972	-0.0279561	1.82984	-0.0152779	0.98781	0.999937
ENSG00000086475	0.183454	0.0722938	0.329684	0.219282	0.82643	0.999937
ENSG00000086504	0.168987	0.305086	0.338144	0.902239	0.36693	0.999937
ENSG00000086506	0.0230956	-0.0191532	1.72175	-0.0111243	0.991124	0.999937
ENSG00000086544	0.0648878	0.0436306	0.808964	0.0539339	0.956988	0.999937
ENSG00000086570	0.00143305	0.00376085	2.00173	0.0018788	0.998501	0.999937
ENSG00000086589	0.146025	-0.0318808	0.379659	-0.0839723	0.933078	0.999937
ENSG00000086598	0.387587	0.586402	0.188537	3.11028	0.00186912	0.087809
ENSG00000086619	0.0115555	-0.00358909	2.47887	-0.00144788	0.998845	0.999937
ENSG00000086666	0.381522	0.25118	0.191973	1.30842	0.190731	0.999937
ENSG00000086696	0.00144281	0.00376083	2.0053	0.00187544	0.998504	0.999937
ENSG00000086712	0.251442	-0.180213	0.239139	-0.753591	0.451095	0.999937
ENSG00000086717	0.0809576	-0.0635326	2.5757	-0.0246662	0.980321	0.999937
ENSG00000086730	0.0476464	0.0251519	1.17461	0.0214129	0.982916	0.999937
ENSG00000086758	0.223848	-0.107684	0.26686	-0.403522	0.686564	0.999937
ENSG00000086827	0.176278	-0.0371913	0.309435	-0.120191	0.904332	0.999937
ENSG00000086848	0.00868793	-0.0206124	2.55278	-0.00807448	0.993558	0.999937
ENSG00000086967	0.00435133	-0.0126832	2.5931	-0.00489115	0.996097	0.999937
ENSG00000086991	0	NA	NA	NA	NA	NA
ENSG00000087008	0.0477809	-0.0417754	0.956773	-0.0436628	0.965173	0.999937
ENSG00000087053	0.18355	0.0388299	0.326471	0.118938	0.905324	0.999937
ENSG00000087074	0.853944	1.16753	0.150275	7.76932	7.89091e-15	3.40394e-12
ENSG00000087076	0.00144861	-0.0129711	2.00743	-0.00646152	0.994844	0.999937
ENSG00000087077	0.117073	-0.0347908	0.413761	-0.0840841	0.93299	0.999937
ENSG00000087085	0.0100884	0.00463146	2.45382	0.00188745	0.998494	0.999937
ENSG00000087086	1.86572	0.652677	0.108542	6.01315	1.81956e-09	3.54477e-07
ENSG00000087087	0.252779	0.330257	0.213961	1.54354	0.1227	0.999937
ENSG00000087088	0.0504561	-0.0749481	0.907771	-0.0825628	0.934199	0.999937
ENSG00000087095	0.193499	0.165338	0.341675	0.483905	0.628453	0.999937
ENSG00000087111	0.141645	0.1601	0.379937	0.421386	0.673473	0.999937
ENSG00000087116	0.00430493	0.00404865	2.58419	0.0015667	0.99875	0.999937
ENSG00000087128	0	NA	NA	NA	NA	NA
ENSG00000087152	0.0463221	-0.016823	0.983705	-0.0171017	0.986356	0.999937
ENSG00000087157	0.0967778	0.147224	0.518752	0.283804	0.776561	0.999937
ENSG00000087191	0.375758	0.284062	0.193299	1.46955	0.141685	0.999937
ENSG00000087206	0.497075	0.350967	0.194042	1.80871	0.0704958	0.999937
ENSG00000087237	0.00288222	-0.00446153	2.37489	-0.00187863	0.998501	0.999937
ENSG00000087245	0.00144341	0.00376083	2.00552	0.00187523	0.998504	0.999937
ENSG00000087253	0.0721536	0.169848	0.782686	0.217006	0.828203	0.999937
ENSG00000087258	0.00146698	0.00376079	2.01415	0.00186718	0.99851	0.999937
ENSG00000087263	0.293205	0.0498876	0.233338	0.2138	0.830703	0.999937
ENSG00000087266	0.00144631	-0.0129711	2.00659	-0.00646423	0.994842	0.999937
ENSG00000087269	0.128488	0.0165691	0.417472	0.0396891	0.968341	0.999937
ENSG00000087274	0.225418	0.118343	0.275333	0.429818	0.667328	0.999937
ENSG00000087299	0.0911121	-0.00394592	0.558977	-0.00705918	0.994368	0.999937
ENSG00000087301	0.0780617	0.00311044	0.672253	0.0046269	0.996308	0.999937
ENSG00000087302	0.332369	0.413553	0.209581	1.97324	0.0484686	0.999937
ENSG00000087303	0	NA	NA	NA	NA	NA
ENSG00000087338	0.185021	0.532568	0.366556	1.4529	0.146253	0.999937
ENSG00000087365	0.60717	0.348345	0.164647	2.11572	0.034369	0.86665
ENSG00000087448	0.0549597	0.101174	0.859998	0.117644	0.906349	0.999937
ENSG00000087460	0.604072	0.156074	0.157303	0.992186	0.321107	0.999937
ENSG00000087470	0.261451	0.230738	0.24075	0.958414	0.337854	0.999937
ENSG00000087494	0	NA	NA	NA	NA	NA
ENSG00000087495	0.00288342	0.0122695	2.51219	0.00488398	0.996103	0.999937
ENSG00000087502	0.132867	0.125763	0.393355	0.31972	0.749181	0.999937
ENSG00000087510	0	NA	NA	NA	NA	NA
ENSG00000087586	0.264176	0.147369	0.236437	0.623293	0.533092	0.999937
ENSG00000087589	0.374324	0.292283	0.219434	1.33198	0.182866	0.999937
ENSG00000087842	0.105515	0.047705	0.508588	0.0937989	0.925269	0.999937
ENSG00000087884	0.0736503	0.128163	0.752345	0.170352	0.864733	0.999937
ENSG00000087903	0.0911555	0.230301	0.621515	0.370548	0.710974	0.999937
ENSG00000087995	0.222336	0.218444	0.264247	0.826667	0.408426	0.999937
ENSG00000088002	0.0057841	-0.00417217	2.65128	-0.00157364	0.998744	0.999937
ENSG00000088035	0.0520389	-0.016241	0.968107	-0.016776	0.986615	0.999937
ENSG00000088038	0.0433653	-0.0505779	1.01709	-0.0497279	0.960339	0.999937
ENSG00000088053	0.0144237	-0.020028	2.12535	-0.00942342	0.992481	0.999937
ENSG00000088179	0.195009	-0.010202	0.370664	-0.0275236	0.978042	0.999937
ENSG00000088205	0.265964	0.206077	0.219342	0.939521	0.347463	0.999937
ENSG00000088247	0.199494	0.0153325	0.256847	0.0596951	0.952398	0.999937
ENSG00000088256	0.109639	0.0732394	0.446209	0.164137	0.869623	0.999937
ENSG00000088280	0.015905	0.038679	2.12124	0.0182341	0.985452	0.999937
ENSG00000088298	0.169281	0.0708389	0.325807	0.217426	0.827876	0.999937
ENSG00000088305	0.13111	0.217643	0.453768	0.479636	0.631486	0.999937
ENSG00000088320	0.00146042	0.0037608	2.01175	0.00186942	0.998508	0.999937
ENSG00000088325	0.439299	0.439104	0.180234	2.4363	0.0148382	0.454881
ENSG00000088340	0.0101149	0.0380923	2.88998	0.0131808	0.989484	0.999937
ENSG00000088356	1.32583	1.07144	0.119921	8.93459	4.08697e-19	2.74247e-16
ENSG00000088367	0.0187296	0.0222383	2.10246	0.0105772	0.991561	0.999937
ENSG00000088386	0.00864987	-0.0540781	2.88998	-0.0187123	0.985071	0.999937
ENSG00000088387	0.437812	0.248489	0.198791	1.25	0.2113	0.999937
ENSG00000088448	0.159123	0.145114	0.376137	0.385801	0.699644	0.999937
ENSG00000088451	0.119898	0.116088	0.44945	0.258288	0.796184	0.999937
ENSG00000088538	0.037625	-0.0511602	1.15211	-0.0444059	0.964581	0.999937
ENSG00000088543	0.0101301	0.00463058	2.60012	0.00178091	0.998579	0.999937
ENSG00000088682	0.204038	0.0408669	0.264441	0.154541	0.877184	0.999937
ENSG00000088726	0.00144461	0.00376083	2.00597	0.00187482	0.998504	0.999937
ENSG00000088727	0.242779	0.688976	0.265542	2.5946	0.00947001	0.328217
ENSG00000088756	0.0129684	0.0551193	2.23431	0.0246695	0.980319	0.999937
ENSG00000088766	0.0852811	0.0791318	0.624587	0.126695	0.899182	0.999937
ENSG00000088782	0	NA	NA	NA	NA	NA
ENSG00000088808	0.00865433	-0.00388266	2.88177	-0.00134732	0.998925	0.999937
ENSG00000088812	0.129869	0.242596	0.470763	0.515325	0.606326	0.999937
ENSG00000088826	0.0115694	-0.037052	2.34538	-0.0157979	0.987396	0.999937
ENSG00000088832	0.0911449	0.04625	0.535713	0.0863335	0.931201	0.999937
ENSG00000088833	0.390662	0.201857	0.17858	1.13035	0.25833	0.999937
ENSG00000088836	0	NA	NA	NA	NA	NA
ENSG00000088854	0.0563007	0.0427574	0.914452	0.0467574	0.962707	0.999937
ENSG00000088876	0.0796331	0.0952817	0.628462	0.151611	0.879494	0.999937
ENSG00000088881	0.00286553	-0.0044615	2.36967	-0.00188276	0.998498	0.999937
ENSG00000088888	0.0896864	-0.0793852	0.536232	-0.148043	0.882309	0.999937
ENSG00000088899	0.00435774	0.00404859	2.59432	0.00156056	0.998755	0.999937
ENSG00000088926	0.00143677	-0.012971	2.00309	-0.0064755	0.994833	0.999937
ENSG00000088930	0.188951	0.123072	0.305976	0.402227	0.687517	0.999937
ENSG00000088970	0.0390326	0.0577431	1.05807	0.0545742	0.956478	0.999937
ENSG00000088986	3.12158	1.04982	0.0864233	12.1474	5.91874e-34	1.78724e-30
ENSG00000088992	0.243048	0.287409	0.250314	1.14819	0.25089	0.999937
ENSG00000089006	0.439147	-0.127835	0.187994	-0.679993	0.496509	0.999937
ENSG00000089009	11.5036	-0.121085	0.0530568	-2.28219	0.0224783	0.62846
ENSG00000089022	0.174556	0.272204	0.357552	0.761299	0.446479	0.999937
ENSG00000089041	0.00722129	0.0378012	2.88998	0.0130801	0.989564	0.999937
ENSG00000089048	0.274069	0.223682	0.251797	0.888341	0.374358	0.999937
ENSG00000089050	0.0231276	0.0645068	1.59095	0.0405461	0.967658	0.999937
ENSG00000089053	0.767914	0.225006	0.147455	1.52594	0.127026	0.999937
ENSG00000089057	0.0621156	0.110267	0.829133	0.132991	0.8942	0.999937
ENSG00000089060	0.194911	0.424828	0.670267	0.63382	0.526199	0.999937
ENSG00000089063	0.206503	0.158282	0.258651	0.61195	0.540571	0.999937
ENSG00000089091	0.0100992	0.00463146	2.45407	0.00188726	0.998494	0.999937
ENSG00000089094	0.105386	0.0477049	0.530558	0.0899146	0.928355	0.999937
ENSG00000089101	0.0100791	-0.0121004	2.45361	-0.00493166	0.996065	0.999937
ENSG00000089116	0	NA	NA	NA	NA	NA
ENSG00000089123	0.161589	0.0784774	0.368063	0.213217	0.831158	0.999937
ENSG00000089127	0	NA	NA	NA	NA	NA
ENSG00000089154	0.303273	0.076004	0.211356	0.359602	0.719145	0.999937
ENSG00000089157	18.3174	-0.0238041	0.0458122	-0.519603	0.60334	0.999937
ENSG00000089159	0.101177	0.0221706	0.496504	0.0446534	0.964384	0.999937
ENSG00000089163	0.0215538	0.0727263	1.80877	0.0402075	0.967928	0.999937
ENSG00000089169	0.00716678	0.0210713	2.62118	0.00803885	0.993586	0.999937
ENSG00000089177	0.0692627	0.0858971	0.717307	0.119749	0.904682	0.999937
ENSG00000089195	0.171828	0.15479	0.332477	0.465566	0.641526	0.999937
ENSG00000089199	0	NA	NA	NA	NA	NA
ENSG00000089220	0.374183	0.309015	0.185086	1.66958	0.0950032	0.999937
ENSG00000089225	0	NA	NA	NA	NA	NA
ENSG00000089234	0.274196	0.20695	0.253035	0.817871	0.413431	0.999937
ENSG00000089248	0.881695	0.513011	0.15157	3.38466	0.000712672	0.0395771
ENSG00000089250	0.014403	0.0301663	2.35782	0.0127942	0.989792	0.999937
ENSG00000089280	0.957134	0.167727	0.131448	1.276	0.201956	0.999937
ENSG00000089289	0.404709	0.203312	0.185509	1.09597	0.273091	0.999937
ENSG00000089327	0.59881	0.269141	0.15862	1.69677	0.0897408	0.999937
ENSG00000089335	0	NA	NA	NA	NA	NA
ENSG00000089351	0.0852161	0.0456679	0.605403	0.0754339	0.93987	0.999937
ENSG00000089356	0	NA	NA	NA	NA	NA
ENSG00000089472	0.152976	0.0943363	0.363895	0.259241	0.79545	0.999937
ENSG00000089486	0	NA	NA	NA	NA	NA
ENSG00000089505	0.00144256	0.00376083	2.00521	0.00187553	0.998504	0.999937
ENSG00000089558	0.0304167	0.0568691	1.38194	0.0411516	0.967175	0.999937
ENSG00000089597	0.151968	-0.0982266	0.327041	-0.300349	0.763911	0.999937
ENSG00000089639	0.0144626	-0.020028	2.1253	-0.00942364	0.992481	0.999937
ENSG00000089682	0.125641	0.03301	0.417448	0.0790758	0.936972	0.999937
ENSG00000089685	0.646191	0.402215	0.156801	2.56512	0.010314	0.347981
ENSG00000089692	0.0014629	-0.0129711	2.01266	-0.00644475	0.994858	0.999937
ENSG00000089693	0.221117	0.27686	0.24133	1.14723	0.251288	0.999937
ENSG00000089723	0	NA	NA	NA	NA	NA
ENSG00000089737	0.229712	0.495249	0.267209	1.85342	0.0638227	0.999937
ENSG00000089775	0.0188041	0.0222388	2.003	0.0111027	0.991141	0.999937
ENSG00000089818	0.142892	0.319199	0.411119	0.776416	0.437504	0.999937
ENSG00000089820	0.0246262	-0.0775687	1.52236	-0.050953	0.959363	0.999937
ENSG00000089847	0.00288524	-0.0211934	2.37583	-0.00892041	0.992883	0.999937
ENSG00000089876	0.0462413	0.0333729	0.961066	0.0347249	0.972299	0.999937
ENSG00000089902	0.148321	0.236121	0.452802	0.521467	0.602041	0.999937
ENSG00000089916	0.164617	0.379944	0.415291	0.914884	0.360253	0.999937
ENSG00000090006	0.0259875	0.0480662	1.51267	0.0317756	0.974651	0.999937
ENSG00000090013	1.10998	-0.0594709	0.127121	-0.467829	0.639907	0.999937
ENSG00000090020	0.0635009	-0.0150766	0.780121	-0.019326	0.984581	0.999937
ENSG00000090054	0.1964	0.132165	0.29777	0.443849	0.657151	0.999937
ENSG00000090060	0.22687	0.00973091	0.26945	0.036114	0.971191	0.999937
ENSG00000090061	0.137377	0.134566	0.393334	0.342116	0.732264	0.999937
ENSG00000090097	0	NA	NA	NA	NA	NA
ENSG00000090238	0.015909	0.00521529	2.12122	0.00245863	0.998038	0.999937
ENSG00000090263	0.478937	-0.61366	0.18204	-3.37101	0.000748932	0.0412117
ENSG00000090266	2.1177	-0.187363	0.0884529	-2.11822	0.0341562	0.863088
ENSG00000090273	5.61608	0.102283	0.0667021	1.53343	0.125171	0.999937
ENSG00000090316	0.260179	0.205495	0.231736	0.886763	0.375207	0.999937
ENSG00000090339	0.0520682	0.000491212	0.847959	0.000579287	0.999538	0.999937
ENSG00000090372	0.0664061	-0.0482494	0.720319	-0.0669834	0.946595	0.999937
ENSG00000090376	0.00144111	-0.012971	2.00468	-0.00647037	0.994837	0.999937
ENSG00000090382	0.0245291	0.00609066	1.58063	0.0038533	0.996926	0.999937
ENSG00000090402	0	NA	NA	NA	NA	NA
ENSG00000090432	0.223933	0.310615	0.26185	1.18624	0.235529	0.999937
ENSG00000090447	0.150396	-0.106738	0.379813	-0.281028	0.778689	0.999937
ENSG00000090470	0.151575	0.286608	0.388152	0.738392	0.460277	0.999937
ENSG00000090487	0.06359	0.0685831	0.750788	0.0913482	0.927216	0.999937
ENSG00000090520	0.0895918	0.0879343	0.567787	0.154872	0.876922	0.999937
ENSG00000090530	0.00289497	-0.00446156	2.37887	-0.00187549	0.998504	0.999937
ENSG00000090534	0.00144631	-0.0129711	2.00659	-0.00646423	0.994842	0.999937
ENSG00000090554	0	NA	NA	NA	NA	NA
ENSG00000090565	0.0562415	0.0260253	1.00499	0.0258962	0.97934	0.999937
ENSG00000090581	0.0260281	0.0146026	1.45947	0.0100054	0.992017	0.999937
ENSG00000090612	0.0492186	0.000200094	0.910722	0.000219709	0.999825	0.999937
ENSG00000090615	0.153089	0.0776044	0.355869	0.21807	0.827375	0.999937
ENSG00000090621	0.343977	-0.00358187	0.183358	-0.0195348	0.984414	0.999937
ENSG00000090659	0	NA	NA	NA	NA	NA
ENSG00000090661	0.0129487	-0.0118096	2.49048	-0.00474189	0.996217	0.999937
ENSG00000090674	0.0203528	0.0140195	1.74329	0.00804196	0.993584	0.999937
ENSG00000090686	0.264045	0.113906	0.247974	0.459345	0.645986	0.999937
ENSG00000090776	0.00288711	-0.00446154	2.37641	-0.00187743	0.998502	0.999937
ENSG00000090857	0.229851	-0.023442	0.261686	-0.0895807	0.92862	0.999937
ENSG00000090861	0.312296	-0.107175	0.197235	-0.543384	0.586865	0.999937
ENSG00000090863	0.184593	0.281589	0.327006	0.861111	0.389177	0.999937
ENSG00000090889	0.140143	0.185053	0.384518	0.481259	0.630332	0.999937
ENSG00000090905	0.432005	0.247907	0.2041	1.21463	0.224507	0.999937
ENSG00000090924	0.0101187	0.00463058	2.59983	0.00178111	0.998579	0.999937
ENSG00000090932	0.0231347	0.0477744	1.72141	0.027753	0.977859	0.999937
ENSG00000090971	0.0418738	-0.00889367	1.0479	-0.00848712	0.993228	0.999937
ENSG00000090975	0.0318727	0.0151851	1.28771	0.0117923	0.990591	0.999937
ENSG00000090989	0.132805	0.209423	0.453357	0.461939	0.644125	0.999937
ENSG00000091009	0.143028	0.00129207	0.421282	0.00306699	0.997553	0.999937
ENSG00000091010	0	NA	NA	NA	NA	NA
ENSG00000091039	0.453117	0.563172	0.239259	2.35381	0.0185819	0.540984
ENSG00000091073	0.0535186	0.126126	0.827935	0.152339	0.87892	0.999937
ENSG00000091106	0.00728607	-0.0123924	2.62954	-0.00471278	0.99624	0.999937
ENSG00000091127	0.391605	0.193637	0.202952	0.954101	0.340033	0.999937
ENSG00000091128	0.0144137	-0.0367604	2.23608	-0.0164396	0.986884	0.999937
ENSG00000091129	0.0304066	0.107063	1.87808	0.0570064	0.95454	0.999937
ENSG00000091136	0.0318101	-0.00154695	1.3292	-0.00116382	0.999071	0.999937
ENSG00000091137	0.00871997	-0.0373442	2.55408	-0.0146214	0.988334	0.999937
ENSG00000091138	0.00436341	-0.0294151	2.5954	-0.0113335	0.990957	0.999937
ENSG00000091140	0.27475	0.223682	0.229837	0.973218	0.330445	0.999937
ENSG00000091157	0.19049	0.181779	0.345372	0.526329	0.59866	0.999937
ENSG00000091164	0.608721	0.285947	0.161393	1.77175	0.0764367	0.999937
ENSG00000091181	0.00864823	-0.0206144	2.88146	-0.00715418	0.994292	0.999937
ENSG00000091262	0.00576894	-0.020904	2.64951	-0.00788975	0.993705	0.999937
ENSG00000091317	0.585379	0.820594	0.167128	4.90996	9.10945e-07	0.000106763
ENSG00000091409	0.00579302	0.0125596	2.65232	0.00473535	0.996222	0.999937
ENSG00000091428	0.0115045	-0.00358998	2.62658	-0.00136679	0.998909	0.999937
ENSG00000091436	0.245736	0.0367203	0.250772	0.146429	0.883583	0.999937
ENSG00000091482	0.00289475	0.0122703	2.3788	0.00515818	0.995884	0.999937
ENSG00000091483	0.852629	0.359653	0.139281	2.58222	0.0098168	0.336853
ENSG00000091490	0.0288319	-0.0185706	1.54694	-0.0120047	0.990422	0.999937
ENSG00000091513	0.00722625	-0.0123935	2.78999	-0.00444212	0.996456	0.999937
ENSG00000091527	0.416578	0.0538888	0.182966	0.294529	0.768354	0.999937
ENSG00000091536	0.00432093	-0.0126842	2.74754	-0.00461657	0.996317	0.999937
ENSG00000091542	0.184892	0.248125	0.301891	0.821904	0.411132	0.999937
ENSG00000091583	0.0188608	-0.11162	2.76928	-0.0403066	0.967849	0.999937
ENSG00000091592	0.190654	-0.0357364	0.331195	-0.107902	0.914074	0.999937
ENSG00000091622	0.0230955	0.0979679	2.16084	0.045338	0.963838	0.999937
ENSG00000091640	0.166312	-0.0967717	0.318271	-0.304054	0.761087	0.999937
ENSG00000091651	0.356721	0.223609	0.19772	1.13094	0.258082	0.999937
ENSG00000091656	0.0159266	0.00521578	2.02072	0.00258116	0.997941	0.999937
ENSG00000091664	0	NA	NA	NA	NA	NA
ENSG00000091704	0.00144752	0.00376082	2.00703	0.00187382	0.998505	0.999937
ENSG00000091732	0.345833	0.0216616	0.202551	0.106944	0.914834	0.999937
ENSG00000091831	0.0101174	-0.0455649	2.5998	-0.0175263	0.986017	0.999937
ENSG00000091844	0.00433281	0.00404862	2.58955	0.00156344	0.998753	0.999937
ENSG00000091879	0.0115151	0.0298746	2.47837	0.0120541	0.990382	0.999937
ENSG00000091947	0.0882699	-0.171556	0.560288	-0.306194	0.759457	0.999937
ENSG00000091986	0.00430897	0.0207805	2.58497	0.00803897	0.993586	0.999937
ENSG00000092010	0.0737857	0.01104	0.643415	0.0171584	0.98631	0.999937
ENSG00000092020	0.0608126	0.0180962	0.798915	0.022651	0.981929	0.999937
ENSG00000092036	0.043478	0.0163499	0.968972	0.0168735	0.986538	0.999937
ENSG00000092051	0.00142444	0.00376086	1.99857	0.00188178	0.998499	0.999937
ENSG00000092054	0	NA	NA	NA	NA	NA
ENSG00000092068	0.0362464	-0.00947622	1.26373	-0.00749862	0.994017	0.999937
ENSG00000092094	0.135853	0.109322	0.3719	0.293956	0.768791	0.999937
ENSG00000092098	0.00288625	-0.00446154	2.37615	-0.00187764	0.998502	0.999937
ENSG00000092108	0.224027	0.126564	0.278985	0.453657	0.650076	0.999937
ENSG00000092140	0.0910169	0.0629818	0.631232	0.099776	0.920522	0.999937
ENSG00000092148	0.206595	0.208477	0.28435	0.733171	0.463454	0.999937
ENSG00000092199	3.06517	-0.113683	0.0775569	-1.4658	0.142704	0.999937
ENSG00000092200	0.0347158	0.115865	1.82944	0.0633337	0.949501	0.999937
ENSG00000092201	0.348208	0.440252	0.185515	2.37314	0.0176377	0.518971
ENSG00000092203	0.25724	0.757358	0.246456	3.07299	0.00211925	0.0978865
ENSG00000092208	0.0663949	0.0354103	0.733752	0.0482592	0.96151	0.999937
ENSG00000092295	0.00431985	0.00404863	2.58706	0.00156495	0.998751	0.999937
ENSG00000092330	0.0781086	0.0198424	0.63995	0.0310063	0.975265	0.999937
ENSG00000092345	0.0144455	0.0636265	2.88998	0.0220163	0.982435	0.999937
ENSG00000092377	0	NA	NA	NA	NA	NA
ENSG00000092421	0.00289468	0.0122703	2.37878	0.00515822	0.995884	0.999937
ENSG00000092439	0.260033	0.121835	0.248487	0.490308	0.623916	0.999937
ENSG00000092445	0.0491132	-0.016532	0.975825	-0.0169416	0.986483	0.999937
ENSG00000092470	0.119992	0.13282	0.455365	0.291678	0.770533	0.999937
ENSG00000092529	0	NA	NA	NA	NA	NA
ENSG00000092531	0.118533	0.157772	0.455708	0.346213	0.729182	0.999937
ENSG00000092607	0	NA	NA	NA	NA	NA
ENSG00000092621	0.0664728	0.0186783	0.760885	0.0245481	0.980415	0.999937
ENSG00000092758	0.00578718	-0.020904	2.65164	-0.00788343	0.99371	0.999937
ENSG00000092820	0.299025	0.452037	0.226676	1.9942	0.0461307	0.999937
ENSG00000092841	1.32721	0.495597	0.112217	4.4164	1.00358e-05	0.000932438
ENSG00000092847	0.144468	-0.00692837	0.371622	-0.0186436	0.985125	0.999937
ENSG00000092850	0	NA	NA	NA	NA	NA
ENSG00000092853	0.688051	0.312502	0.165341	1.89005	0.0587509	0.999937
ENSG00000092871	0.043393	0.0163498	1.017	0.0160766	0.987173	0.999937
ENSG00000092929	0.0187515	0.00550687	2.00343	0.00274873	0.997807	0.999937
ENSG00000092931	0.148861	0.503833	0.392558	1.28346	0.19933	0.999937
ENSG00000092964	0.0144589	-0.02003	2.49317	-0.00803395	0.99359	0.999937
ENSG00000092969	0.00859995	-0.0206133	2.70524	-0.00761978	0.99392	0.999937
ENSG00000092978	0.22811	0.33615	0.277958	1.20935	0.226527	0.999937
ENSG00000093000	0.26756	0.14766	0.229985	0.642044	0.520845	0.999937
ENSG00000093009	0.824859	0.333705	0.149962	2.22526	0.0260641	0.703498
ENSG00000093010	1.40181	-0.017246	0.106502	-0.161931	0.87136	0.999937
ENSG00000093072	0.0260006	-0.0188645	2.23211	-0.00845144	0.993257	0.999937
ENSG00000093134	0	NA	NA	NA	NA	NA
ENSG00000093144	0.377013	0.0750583	0.201611	0.372292	0.709675	0.999937
ENSG00000093167	0.141465	0.193564	0.415724	0.465608	0.641496	0.999937
ENSG00000093183	0.182068	0.0637824	0.319676	0.199522	0.841855	0.999937
ENSG00000093217	0.0781011	0.0533064	0.61023	0.0873546	0.93039	0.999937
ENSG00000094631	0.0939571	0.029809	0.519749	0.0573527	0.954264	0.999937
ENSG00000094661	0.00145431	0.00376081	2.00952	0.0018715	0.998507	0.999937
ENSG00000094755	0.00144111	-0.012971	2.00468	-0.00647037	0.994837	0.999937
ENSG00000094804	0.403476	0.244997	0.192522	1.27256	0.203173	0.999937
ENSG00000094841	0.024494	-0.0775691	1.64287	-0.0472155	0.962342	0.999937
ENSG00000094880	0.390132	0.201857	0.203317	0.99282	0.320798	0.999937
ENSG00000094914	0.0592565	0.00958478	0.78618	0.0121916	0.990273	0.999937
ENSG00000094916	0.678036	0.237237	0.165948	1.42958	0.152836	0.999937
ENSG00000094963	0.00287644	-0.00446152	2.37308	-0.00188006	0.9985	0.999937
ENSG00000094975	0.112617	0.00660255	0.513598	0.0128555	0.989743	0.999937
ENSG00000095002	0.326484	0.329311	0.194304	1.69483	0.0901085	0.999937
ENSG00000095015	0.118599	0.0406485	0.438762	0.0926437	0.926187	0.999937
ENSG00000095059	0.0274715	0.0231134	1.61824	0.0142831	0.988604	0.999937
ENSG00000095066	0.0678988	0.0941175	0.758972	0.124007	0.90131	0.999937
ENSG00000095110	0.00289087	-0.0211934	2.37759	-0.00891381	0.992888	0.999937
ENSG00000095139	0.241527	0.295629	0.234743	1.25937	0.207895	0.999937
ENSG00000095203	0.00436083	0.00404858	2.59491	0.0015602	0.998755	0.999937
ENSG00000095209	0.196496	0.215825	0.309813	0.696629	0.486035	0.999937
ENSG00000095261	0.532983	0.363175	0.168929	2.14987	0.0315657	0.814129
ENSG00000095303	0.0419452	-0.00889373	1.07483	-0.00827455	0.993398	0.999937
ENSG00000095319	0.17491	-0.0457028	0.317148	-0.144106	0.885417	0.999937
ENSG00000095321	0.00864146	-0.0206124	2.55087	-0.00808053	0.993553	0.999937
ENSG00000095370	0	NA	NA	NA	NA	NA
ENSG00000095380	0.753252	0.250891	0.139508	1.7984	0.0721138	0.999937
ENSG00000095383	0.017358	0.047191	2.01331	0.0234395	0.9813	0.999937
ENSG00000095397	0.0115681	0.0131435	2.34537	0.00560403	0.995529	0.999937
ENSG00000095464	0.00440159	-0.0294161	2.76451	-0.0106406	0.99151	0.999937
ENSG00000095485	0.0678707	0.0271898	0.70615	0.0385043	0.969286	0.999937
ENSG00000095539	0	NA	NA	NA	NA	NA
ENSG00000095564	0.158995	0.0949183	0.37928	0.250259	0.802387	0.999937
ENSG00000095574	0.131473	0.050324	0.397952	0.126458	0.89937	0.999937
ENSG00000095585	0.00287873	-0.00446153	2.37379	-0.00187949	0.9985	0.999937
ENSG00000095587	0.0014871	-0.0129711	2.02149	-0.0064166	0.99488	0.999937
ENSG00000095596	0.00144631	-0.0129711	2.00659	-0.00646423	0.994842	0.999937
ENSG00000095627	0	NA	NA	NA	NA	NA
ENSG00000095637	0.130111	0.175668	0.476037	0.369022	0.712112	0.999937
ENSG00000095713	0.0102071	-0.0121023	2.76353	-0.00437928	0.996506	0.999937
ENSG00000095739	0.815258	0.920708	0.151296	6.08547	1.16151e-09	2.35787e-07
ENSG00000095777	0.0159324	-0.028248	2.02069	-0.0139793	0.988846	0.999937
ENSG00000095787	1.29306	-0.0907384	0.118162	-0.767914	0.442538	0.999937
ENSG00000095794	0.240217	0.153262	0.295944	0.517876	0.604545	0.999937
ENSG00000095906	0.121375	-0.0594522	0.418111	-0.142192	0.886928	0.999937
ENSG00000095932	0.00576095	-0.0376358	2.64858	-0.0142098	0.988663	0.999937
ENSG00000095951	0.293216	0.334331	0.261141	1.28027	0.200451	0.999937
ENSG00000096006	0	NA	NA	NA	NA	NA
ENSG00000096060	0.402758	0.111141	0.24366	0.456132	0.648295	0.999937
ENSG00000096063	0.518357	0.132315	0.18312	0.722555	0.469953	0.999937
ENSG00000096070	0.134507	-0.133437	0.412366	-0.323588	0.74625	0.999937
ENSG00000096080	0.174812	0.305668	0.316354	0.966221	0.333933	0.999937
ENSG00000096088	0.00143737	0.00376084	2.00331	0.00187731	0.998502	0.999937
ENSG00000096092	0.0954129	-0.0620713	0.581925	-0.106666	0.915054	0.999937
ENSG00000096093	0.0287807	0.0818209	1.5477	0.0528663	0.957838	0.999937
ENSG00000096384	3.9161	-0.121188	0.0846735	-1.43124	0.152363	0.999937
ENSG00000096395	0	NA	NA	NA	NA	NA
ENSG00000096401	0.280425	0.0736761	0.231016	0.318923	0.749785	0.999937
ENSG00000096433	0.150083	0.0605814	0.359935	0.168312	0.866338	0.999937
ENSG00000096654	0.121415	0.258455	0.466188	0.554401	0.579305	0.999937
ENSG00000096696	0.0216601	-0.128062	2.88998	-0.0443123	0.964655	0.999937
ENSG00000096717	0.169244	-0.2638	0.348964	-0.755953	0.449677	0.999937
ENSG00000096746	0.579842	-0.0476592	0.16827	-0.28323	0.777001	0.999937
ENSG00000096872	0.0317642	0.0151848	1.37333	0.011057	0.991178	0.999937
ENSG00000096968	0.0995649	0.147515	0.55535	0.265624	0.790528	0.999937
ENSG00000096996	0.00144376	0.00376083	2.00566	0.00187511	0.998504	0.999937
ENSG00000097007	0.553542	0.00791518	0.167882	0.0471472	0.962396	0.999937
[truncated: 31,507 more rows]

## Sheet: Fig1f_30min_totRNA
gene_id	baseMean	log2FoldChange	lfcSE	stat	pvalue	padj
ENSG00000000003	0.122218	0.0208231	0.47891	0.0434802	0.965319	NA
ENSG00000000419	14.1478	0.0199528	0.0436532	0.457075	0.647617	0.99767
ENSG00000000457	0.846534	0.114301	0.141948	0.805235	0.420684	0.970849
ENSG00000000460	3.72335	0.0341812	0.0755859	0.452216	0.651113	0.99767
ENSG00000000938	0.00484265	0.00859168	2.88998	0.00297293	0.997628	NA
ENSG00000000971	8.49773	0.108728	0.135409	0.802956	0.422	0.970849
ENSG00000001036	10.1988	0.0188365	0.0476088	0.395652	0.692362	0.99767
ENSG00000001084	3.79338	0.0796346	0.0780575	1.0202	0.307632	0.93902
ENSG00000001167	1.3593	-0.115895	0.122937	-0.942719	0.345825	0.957052
ENSG00000001460	0.826998	-0.00506445	0.157122	-0.0322325	0.974287	0.99767
ENSG00000001461	1.69912	0.15803	0.103721	1.52361	0.127606	0.788493
ENSG00000001497	8.789	-0.0288212	0.0523943	-0.550083	0.582262	0.988921
ENSG00000001561	0.00628418	-0.0330923	2.88998	-0.0114507	0.990864	NA
ENSG00000001617	0.00725635	-0.00784908	2.88998	-0.00271597	0.997833	NA
ENSG00000001626	0.312576	-0.0451097	0.26562	-0.169828	0.865145	0.99767
ENSG00000001629	2.05534	0.149069	0.0978237	1.52385	0.127545	0.788493
ENSG00000001630	1.8719	0.0205374	0.101543	0.202254	0.839718	0.99767
ENSG00000001631	1.04174	0.214597	0.126999	1.68976	0.0910741	0.720932
ENSG00000002016	0.302969	-0.169908	0.210862	-0.805776	0.420372	0.970849
ENSG00000002079	0.0122724	0.0009534	2.88163	0.000330854	0.999736	NA
ENSG00000002330	1.63618	-0.222902	0.108296	-2.05827	0.0395642	0.560574
ENSG00000002549	15.1302	-0.098741	0.0462617	-2.1344	0.0328098	0.525952
ENSG00000002586	7.5272	-0.0533005	0.0679856	-0.783997	0.433042	0.972868
ENSG00000002587	0.0175041	0.0435145	2.2406	0.0194209	0.984505	NA
ENSG00000002726	0.0353977	0.0617056	1.26641	0.0487247	0.961139	NA
ENSG00000002745	0.00675385	-0.0163605	2.88998	-0.00566112	0.995483	NA
ENSG00000002746	0.21709	0.0556694	0.349773	0.159159	0.873544	0.99767
ENSG00000002822	2.10177	0.120043	0.0957065	1.25429	0.209738	0.878859
ENSG00000002834	6.82571	-0.0291327	0.0621751	-0.468558	0.639385	0.99767
ENSG00000002919	1.74918	0.0818302	0.096138	0.851174	0.394673	0.970849
ENSG00000002933	0.118312	-0.0399218	0.942897	-0.0423395	0.966228	NA
ENSG00000003056	5.19802	-0.0472441	0.0599934	-0.787488	0.430996	0.972245
ENSG00000003096	0.251423	0.101137	0.276929	0.365208	0.714956	0.99767
ENSG00000003147	2.30347	-0.0795007	0.0979767	-0.811425	0.417121	0.970849
ENSG00000003249	0.0740197	0.0660718	0.682851	0.0967588	0.922918	NA
ENSG00000003393	1.41436	0.0956815	0.11775	0.812585	0.416456	0.970849
ENSG00000003400	1.29169	-0.143477	0.119717	-1.19847	0.230734	0.895039
ENSG00000003402	6.61189	0.172187	0.0686161	2.50942	0.0120929	0.352821
ENSG00000003436	55.3685	-0.0359658	0.124627	-0.288588	0.772897	0.99767
ENSG00000003509	2.26167	0.10483	0.0922473	1.13641	0.255787	0.915002
ENSG00000003756	4.10398	0.0713259	0.0728916	0.978519	0.327818	0.950001
ENSG00000003987	0.086633	-0.0581083	0.629855	-0.0922566	0.926494	NA
ENSG00000003989	0.0580712	0.0141298	0.847431	0.0166736	0.986697	NA
ENSG00000004059	5.98001	-0.0464799	0.0610072	-0.761876	0.446134	0.975998
ENSG00000004139	0.079387	0.11685	0.678739	0.172157	0.863314	NA
ENSG00000004142	8.07993	-0.0548925	0.0510792	-1.07465	0.282529	0.926562
ENSG00000004399	0.543373	0.198997	0.179745	1.10711	0.268245	0.920015
ENSG00000004455	80.0771	0.00171767	0.0345589	0.0497027	0.960359	0.99767
ENSG00000004468	0.141735	0.0648355	0.409246	0.158427	0.874121	NA
ENSG00000004478	9.63478	-0.0545751	0.0601546	-0.907247	0.364276	0.964189
ENSG00000004487	6.82339	0.0276812	0.0519005	0.533352	0.59379	0.990715
ENSG00000004534	5.37808	0.12824	0.0582479	2.20162	0.0276925	0.486935
ENSG00000004660	0.157833	0.0830225	0.35182	0.23598	0.813448	NA
ENSG00000004700	3.09921	0.12293	0.0765074	1.60677	0.108105	0.755751
ENSG00000004766	2.7611	-0.0109068	0.0852315	-0.127967	0.898175	0.99767
ENSG00000004776	0.0198167	-0.00668015	2.04696	-0.00326345	0.997396	NA
ENSG00000004777	0.041422	-0.0378123	0.971022	-0.0389407	0.968938	NA
ENSG00000004779	40.355	0.0185207	0.0605676	0.305786	0.759768	0.99767
ENSG00000004799	0.0335687	-0.0386863	1.36302	-0.0283828	0.977357	NA
ENSG00000004809	0.0153944	0.00124698	2.47673	0.000503481	0.999598	NA
ENSG00000004838	0.0215946	-0.0146083	1.74876	-0.00835352	0.993335	NA
ENSG00000004846	0.195629	-0.0135864	0.317137	-0.0428407	0.965829	0.99767
ENSG00000004864	4.76343	-0.0351047	0.0615778	-0.570087	0.568619	0.988738
ENSG00000004866	4.73775	0.0433711	0.0704622	0.615524	0.538209	0.986178
ENSG00000004897	7.59012	0.141727	0.0524422	2.70254	0.0068812	0.262662
ENSG00000004939	0.0644076	0.0813486	0.786937	0.103374	0.917666	NA
ENSG00000004948	0.232423	0.0577063	0.31192	0.185004	0.853226	0.99767
ENSG00000004961	10.7087	-0.050456	0.0527833	-0.955908	0.339119	0.95618
ENSG00000004975	0.540306	0.132951	0.164733	0.807071	0.419625	0.970849
ENSG00000005001	0.00163976	-0.00843113	2.88998	-0.00291737	0.997672	NA
ENSG00000005007	5.79779	-0.0018602	0.0595163	-0.0312553	0.975066	0.99767
ENSG00000005020	2.23444	-0.0820094	0.0969697	-0.845721	0.397708	0.970849
ENSG00000005022	110.762	0.0512002	0.0388495	1.31791	0.187533	0.86172
ENSG00000005059	0.532986	-0.0890718	0.189079	-0.471083	0.637582	0.99767
ENSG00000005073	0.00619371	-0.0163605	2.88998	-0.00566112	0.995483	NA
ENSG00000005075	49.0829	-0.0529576	0.0271583	-1.94996	0.0511806	0.605393
ENSG00000005100	3.12618	-0.0593119	0.0752615	-0.788078	0.430651	0.972227
ENSG00000005102	0.0165782	-0.00697235	2.28301	-0.00305401	0.997563	NA
ENSG00000005108	0.161794	-0.0916446	0.389806	-0.235103	0.814128	NA
ENSG00000005156	2.09639	-0.101301	0.0912006	-1.11075	0.266676	0.920015
ENSG00000005175	11.0557	-0.0654444	0.0486788	-1.34441	0.178815	0.854255
ENSG00000005187	13.1103	-0.0703761	0.0918708	-0.766034	0.443656	0.975998
ENSG00000005189	1.16733	-0.0904188	0.123175	-0.734069	0.462907	0.976782
ENSG00000005194	12.9987	-0.0330838	0.0427164	-0.7745	0.438635	0.97442
ENSG00000005206	0.226416	0.0321719	0.256276	0.125536	0.900099	0.99767
ENSG00000005238	0.221116	0.281696	0.275263	1.02337	0.306133	0.938834
ENSG00000005243	0.0102129	-0.0328013	2.88998	-0.01135	0.990944	NA
ENSG00000005249	5.73044	-0.112057	0.0752201	-1.48973	0.136296	0.801916
ENSG00000005302	2.00423	0.0874946	0.0979135	0.893591	0.371541	0.964189
ENSG00000005339	2.849	0.0212299	0.0786845	0.269811	0.787306	0.99767
ENSG00000005379	0.0481916	-0.0287188	0.949383	-0.03025	0.975868	NA
ENSG00000005381	0.00353108	-0.0166515	2.88998	-0.00576182	0.995403	NA
ENSG00000005421	0.0428813	0.0123832	1.12252	0.0110316	0.991198	NA
ENSG00000005436	1.40158	-0.231778	0.112633	-2.05782	0.0396074	0.560574
ENSG00000005448	0.705104	-0.152305	0.163159	-0.933476	0.350574	0.95846
ENSG00000005469	0.547272	0.286254	0.210592	1.35928	0.174058	0.848647
ENSG00000005471	0.133141	-0.0960096	0.463336	-0.207214	0.835843	NA
ENSG00000005483	4.43776	0.0565663	0.0693292	0.815909	0.414552	0.970849
ENSG00000005486	1.15098	0.148535	0.125058	1.18773	0.23494	0.8985
ENSG00000005700	1.90022	0.0321406	0.0975409	0.329509	0.741771	0.99767
ENSG00000005801	4.82276	-0.057648	0.0640962	-0.899398	0.368441	0.964189
ENSG00000005810	4.31035	-0.0625476	0.0699116	-0.894666	0.370965	0.964189
ENSG00000005812	0.856685	0.00335958	0.139499	0.0240831	0.980786	0.998049
ENSG00000005844	0.0684961	-0.0266816	0.813497	-0.0327986	0.973835	NA
ENSG00000005882	0.212793	-0.0787683	0.300071	-0.262499	0.792937	0.99767
ENSG00000005884	0.0759294	0.0240961	0.869534	0.0277116	0.977892	NA
ENSG00000005889	1.87676	0.0940737	0.0976391	0.963484	0.335304	0.955588
ENSG00000005893	15.5307	0.102953	0.0554545	1.85652	0.0633789	0.645964
ENSG00000005961	0.0845164	-0.167593	0.640454	-0.261679	0.793569	NA
ENSG00000005981	0.0710948	-0.101539	0.7104	-0.142932	0.886344	NA
ENSG00000006007	3.67294	0.118394	0.0857179	1.3812	0.167216	0.841206
ENSG00000006015	3.9866	-0.0621088	0.072292	-0.859139	0.390264	0.970849
ENSG00000006016	0.177384	0.110012	0.351362	0.313101	0.754204	NA
ENSG00000006025	0.35301	0.173924	0.193485	0.898903	0.368704	0.964189
ENSG00000006042	4.53688	-0.0405655	0.0689794	-0.588081	0.556478	0.986718
ENSG00000006047	0.0651268	-0.0519248	0.71733	-0.0723863	0.942295	NA
ENSG00000006062	0.47425	0.383476	0.196966	1.94691	0.051545	0.605942
ENSG00000006071	0.0331305	-0.0554179	1.24482	-0.0445188	0.964491	NA
ENSG00000006116	0.0828359	0.0246782	0.808396	0.0305274	0.975646	NA
ENSG00000006118	0.0169423	0.0267836	2.05127	0.013057	0.989582	NA
ENSG00000006125	8.45857	-0.0258426	0.0470432	-0.549338	0.582774	0.988921
ENSG00000006128	0.0255715	0.0440982	1.89869	0.0232255	0.98147	NA
ENSG00000006194	1.16585	0.137651	0.125854	1.09374	0.274069	0.922934
ENSG00000006210	0.0107673	0.00917373	2.88998	0.00317433	0.997467	NA
ENSG00000006282	0.169936	-0.0587627	0.361539	-0.162535	0.870885	NA
ENSG00000006283	0.00168508	-0.00843113	2.88998	-0.00291737	0.997672	NA
ENSG00000006327	0.725951	0.576035	0.169976	3.38891	0.00070171	0.0670233
ENSG00000006377	0.00215885	-0.0251629	2.88998	-0.00870696	0.993053	NA
ENSG00000006432	0.0549183	-0.0196252	0.872089	-0.0225036	0.982046	NA
ENSG00000006451	8.93421	0.0121252	0.0573544	0.211408	0.832569	0.99767
ENSG00000006453	2.67192	-0.0474769	0.082558	-0.575073	0.565242	0.987749
ENSG00000006459	1.13461	0.00764507	0.141406	0.0540645	0.956884	0.99767
ENSG00000006468	0.603797	0.30155	0.19121	1.57706	0.114781	0.768374
ENSG00000006530	4.88117	0.0061098	0.0605	0.100988	0.91956	0.99767
ENSG00000006534	0.0136962	0.00946668	2.59456	0.00364866	0.997089	NA
ENSG00000006555	0.00315391	8.02776e-05	2.88998	2.7778e-05	0.999978	NA
ENSG00000006576	3.60737	0.269327	0.0895325	3.00814	0.00262848	0.15617
ENSG00000006606	0.151727	0.140857	0.395298	0.35633	0.721593	NA
ENSG00000006607	1.62666	0.192594	0.106626	1.80625	0.0708788	0.676418
ENSG00000006611	0.0117911	-0.0157784	2.88998	-0.00545971	0.995644	NA
ENSG00000006625	18.0998	-0.00823546	0.0443304	-0.185774	0.852622	0.99767
ENSG00000006634	8.76409	-0.00409985	0.055721	-0.0735782	0.941346	0.99767
ENSG00000006638	0.214155	0.0386464	0.309039	0.125054	0.900481	0.99767
ENSG00000006652	9.54301	-0.0419947	0.0596619	-0.703879	0.481508	0.980013
ENSG00000006695	2.63925	-0.0331658	0.080108	-0.414014	0.678864	0.99767
ENSG00000006704	1.58177	0.0690897	0.116095	0.595111	0.551769	0.986718
ENSG00000006712	5.15436	0.105204	0.0688414	1.52821	0.12646	0.788493
ENSG00000006715	3.57703	-0.00838222	0.0724873	-0.115637	0.90794	0.99767
ENSG00000006740	0.109853	0.161735	0.480706	0.336454	0.736529	NA
ENSG00000006744	7.58631	-0.00177646	0.0536174	-0.0331322	0.973569	0.99767
ENSG00000006747	0.0964171	0.218987	0.654655	0.334508	0.737996	NA
ENSG00000006756	0.0312743	-0.0219546	1.43121	-0.0153398	0.987761	NA
ENSG00000006757	3.07023	0.0154395	0.0785553	0.196543	0.844185	0.99767
ENSG00000006788	0.0256776	-0.0477817	1.89667	-0.0251925	0.979901	NA
ENSG00000006831	2.28767	0.0419253	0.082763	0.50657	0.612456	0.992786
ENSG00000006837	0.726144	0.497367	0.169733	2.9303	0.00338639	0.179674
ENSG00000007001	0.254424	0.299459	0.340802	0.878689	0.37957	0.968406
ENSG00000007038	15.9615	0.0169113	0.0517254	0.326944	0.74371	0.99767
ENSG00000007047	0.767631	-0.00760198	0.157074	-0.0483976	0.961399	0.99767
ENSG00000007062	0.0597737	-0.0610187	0.962794	-0.0633767	0.949467	NA
ENSG00000007080	35.7348	-0.0211085	0.040754	-0.517949	0.604494	0.991142
ENSG00000007129	0.002357	-0.0166515	2.88998	-0.00576182	0.995403	NA
ENSG00000007168	8.03123	-0.013743	0.0495872	-0.277149	0.781666	0.99767
ENSG00000007174	0.27243	0.386791	0.327524	1.18095	0.237621	0.900438
ENSG00000007202	4.5155	-0.0546648	0.0653325	-0.836716	0.402752	0.970849
ENSG00000007237	0.0764644	0.0581421	0.851957	0.0682453	0.94559	NA
ENSG00000007255	3.60656	-0.0413445	0.0828559	-0.498992	0.617785	0.993207
ENSG00000007264	1.41359	-0.161443	0.125936	-1.28194	0.199863	0.87173
ENSG00000007306	0.00712118	-0.00784908	2.88998	-0.00271597	0.997833	NA
ENSG00000007312	0.00153695	-0.0251629	2.88998	-0.00870696	0.993053	NA
ENSG00000007314	0.0152174	-0.0407306	2.88998	-0.0140938	0.988755	NA
ENSG00000007341	2.50962	0.0190397	0.0895604	0.212591	0.831646	0.99767
ENSG00000007350	0.0423255	-0.062766	1.48631	-0.0422293	0.966316	NA
ENSG00000007372	0.86807	0.299901	0.175832	1.70561	0.088081	0.716182
ENSG00000007376	0.778988	-0.23429	0.143537	-1.63227	0.102624	0.741247
ENSG00000007384	0.0203483	0.0103436	1.85446	0.00557769	0.99555	NA
ENSG00000007392	6.05185	-0.0415987	0.0676817	-0.614622	0.538804	0.986178
ENSG00000007402	0.0312265	-0.013734	1.38384	-0.00992451	0.992082	NA
ENSG00000007516	0.0139253	-0.0574605	2.57763	-0.022292	0.982215	NA
ENSG00000007520	4.70303	0.0712607	0.0646659	1.10198	0.270469	0.920822
ENSG00000007541	0.615839	-0.187834	0.158644	-1.184	0.236415	0.898843
ENSG00000007545	1.52031	0.0524465	0.112962	0.464283	0.642445	0.99767
ENSG00000007866	0.427062	0.108017	0.191385	0.564396	0.572485	0.988738
ENSG00000007923	7.95668	-0.0328199	0.0520023	-0.631124	0.527959	0.983647
ENSG00000007933	0.0309167	-0.0222453	1.34209	-0.0165751	0.986776	NA
ENSG00000007944	5.11609	0.691172	0.0841941	8.20926	2.22552e-16	3.5867e-13
ENSG00000007952	0.0359659	-0.0301745	1.26271	-0.0238967	0.980935	NA
ENSG00000007968	0.975227	-0.120021	0.139856	-0.858178	0.390794	0.970849
ENSG00000008018	98.2056	-0.0356252	0.0246579	-1.44478	0.14852	0.816915
ENSG00000008056	0.0185196	-0.0234118	1.99447	-0.0117384	0.990634	NA
ENSG00000008083	5.95197	0.0667147	0.0735153	0.907493	0.364146	0.964189
ENSG00000008086	0.0962025	0.135619	0.563207	0.240797	0.809712	NA
ENSG00000008118	0.0182318	0.00153947	2.20914	0.000696865	0.999444	NA
ENSG00000008128	0.166883	0.134091	0.331192	0.404875	0.68557	NA
ENSG00000008130	4.27361	0.0538526	0.0623103	0.864264	0.387443	0.970849
ENSG00000008196	6.01339	0.0109054	0.0852828	0.127874	0.898249	0.99767
ENSG00000008197	0.0466616	-0.00376643	0.976446	-0.00385729	0.996922	NA
ENSG00000008226	0.0291787	0.0279506	1.31563	0.021245	0.98305	NA
ENSG00000008256	1.24986	-0.142627	0.122461	-1.16467	0.244154	0.906385
ENSG00000008277	0.313495	0.0374688	0.239612	0.156373	0.875739	0.99767
ENSG00000008282	10.1845	0.101808	0.0453688	2.24401	0.0248317	0.47187
ENSG00000008283	3.4191	0.123707	0.0817238	1.51372	0.130096	0.792316
ENSG00000008294	3.30271	-0.0183852	0.0744527	-0.246938	0.804956	0.99767
ENSG00000008300	0.00840539	0.000662321	2.88998	0.000229179	0.999817	NA
ENSG00000008311	0.128813	0.273257	0.430422	0.634859	0.52552	NA
ENSG00000008324	18.2166	0.0569106	0.0426071	1.33571	0.181645	0.856287
ENSG00000008382	0.334101	0.096624	0.202929	0.476147	0.633969	0.996685
ENSG00000008394	26.4298	-0.0690484	0.0455422	-1.51614	0.129484	0.790121
ENSG00000008405	2.28215	0.0670066	0.0902346	0.742582	0.457735	0.975998
ENSG00000008441	0.693778	-0.0266945	0.153285	-0.174149	0.861748	0.99767
ENSG00000008513	0.287072	-0.137373	0.264098	-0.520159	0.602953	0.990937
ENSG00000008516	0.00466785	-0.0248719	2.88998	-0.00860626	0.993133	NA
ENSG00000008517	0.155003	0.131763	0.674703	0.19529	0.845166	NA
ENSG00000008710	0.246165	-0.015987	0.233428	-0.0684878	0.945397	0.99767
ENSG00000008735	0.0369182	-0.063347	1.0921	-0.0580049	0.953745	NA
ENSG00000008838	3.9089	-0.0995867	0.0674624	-1.47618	0.139895	0.803529
ENSG00000008853	0.273052	0.10201	0.288959	0.353025	0.72407	0.99767
ENSG00000008869	0.862782	-0.170494	0.139341	-1.22357	0.221115	0.892505
ENSG00000008952	25.7695	0.0569906	0.037905	1.50351	0.132708	0.79489
ENSG00000008988	359.845	-0.0491799	0.0270483	-1.81823	0.0690295	0.669
ENSG00000009307	32.9501	-0.0445759	0.031247	-1.42657	0.153705	0.820661
ENSG00000009335	6.72043	-0.0924133	0.0550123	-1.67987	0.0929832	0.72306
ENSG00000009413	2.83613	0.00812594	0.0881499	0.0921831	0.926553	0.99767
ENSG00000009694	0.38724	-0.212147	0.241951	-0.876816	0.380587	0.968978
ENSG00000009709	0.045231	0.0376263	1.20878	0.0311275	0.975168	NA
ENSG00000009724	0.0673674	0.0317349	0.70192	0.0452116	0.963939	NA
ENSG00000009765	0.0158362	0.0264911	2.32096	0.0114139	0.990893	NA
ENSG00000009780	0.767719	0.0202113	0.146813	0.137667	0.890504	0.99767
ENSG00000009790	0.0333728	-0.013734	1.41048	-0.00973712	0.992231	NA
ENSG00000009830	0.246016	-0.00805752	0.239381	-0.0336598	0.973148	0.99767
ENSG00000009844	5.6991	-0.0395109	0.0588268	-0.671647	0.501808	0.981549
ENSG00000009950	0.0734261	0.0657808	0.71976	0.0913926	0.927181	NA
ENSG00000009954	11.0258	0.0135589	0.046944	0.288833	0.77271	0.99767
ENSG00000010017	9.27012	-0.0479475	0.048776	-0.983015	0.3256	0.949588
ENSG00000010030	0.0707766	-0.0351931	0.824961	-0.0426603	0.965972	NA
ENSG00000010072	1.37464	0.271835	0.108876	2.49674	0.0125339	0.359111
ENSG00000010165	7.22698	-0.00385393	0.0579485	-0.0665062	0.946975	0.99767
ENSG00000010219	2.74993	-0.051056	0.0813106	-0.627913	0.530061	0.983647
ENSG00000010244	9.60628	-0.0103629	0.0466165	-0.222302	0.824079	0.99767
ENSG00000010256	17.5079	-0.0160288	0.0433373	-0.369863	0.711485	0.99767
ENSG00000010270	4.17427	0.00678579	0.0667479	0.101663	0.919024	0.99767
ENSG00000010278	1.17797	-0.0104702	0.157073	-0.0666584	0.946854	0.99767
ENSG00000010292	3.75843	-0.00426635	0.0787915	-0.0541473	0.956818	0.99767
ENSG00000010295	0.0149942	0.00975825	2.50297	0.00389867	0.996889	NA
ENSG00000010310	0.447448	0.0880161	0.225184	0.390863	0.695899	0.99767
ENSG00000010318	0.679981	0.175909	0.172372	1.02052	0.307482	0.93902
ENSG00000010322	0.89927	0.210517	0.13778	1.52792	0.126533	0.788493
ENSG00000010327	0.0779937	-0.0337378	0.597767	-0.0564396	0.954992	NA
ENSG00000010361	0.217306	0.0894243	0.247851	0.360798	0.71825	0.99767
ENSG00000010379	0.116371	0.0868778	0.597079	0.145505	0.884312	NA
ENSG00000010404	3.44971	-0.0749799	0.113291	-0.661835	0.508077	0.98264
ENSG00000010438	0.0349239	0.0619967	1.23291	0.0502847	0.959896	NA
ENSG00000010539	0.734022	0.196797	0.1715	1.1475	0.251173	0.910805
ENSG00000010610	0.0300599	0.0276583	1.67201	0.0165419	0.986802	NA
ENSG00000010626	0.506859	0.274755	0.222918	1.23254	0.217748	0.887302
ENSG00000010671	6.92829	-0.048026	0.0593585	-0.809085	0.418467	0.970849
ENSG00000010704	0.347655	-0.113994	0.265968	-0.428599	0.668215	0.99767
ENSG00000010803	1.93257	0.0174503	0.111332	0.156741	0.875449	0.99767
ENSG00000010810	3.76299	0.0320303	0.0890777	0.359577	0.719163	0.99767
ENSG00000010818	0.234614	0.0988087	0.339771	0.29081	0.771197	0.99767
ENSG00000010932	0.0736857	0.124488	0.77416	0.160804	0.872248	NA
ENSG00000011007	10.5781	0.0505652	0.0473934	1.06693	0.286005	0.927217
ENSG00000011009	9.10497	-0.0517255	0.0573897	-0.901303	0.367427	0.964189
ENSG00000011021	0.963075	0.136954	0.133653	1.0247	0.305505	0.938715
ENSG00000011028	0.946117	0.147712	0.154728	0.954652	0.339754	0.95618
ENSG00000011052	0.484433	-0.110258	0.180033	-0.612431	0.540252	0.986178
ENSG00000011083	0.0170619	0.02649	2.5191	0.0105156	0.99161	NA
ENSG00000011105	0.155889	-0.285663	0.525959	-0.543128	0.587042	NA
ENSG00000011114	1.62806	0.18	0.108687	1.65613	0.0976962	0.734459
ENSG00000011132	0.249406	0.0767662	0.236598	0.324459	0.745591	0.99767
ENSG00000011143	1.55749	0.0975936	0.0987422	0.988368	0.322973	0.947676
ENSG00000011198	5.6693	0.142001	0.0679395	2.0901	0.0366084	0.544924
ENSG00000011201	0.122018	-0.0299548	0.502752	-0.0595816	0.952489	NA
ENSG00000011243	1.83241	0.421792	0.111184	3.79364	0.000148453	0.0201474
ENSG00000011258	0.916299	0.178791	0.143386	1.24692	0.212427	0.882783
ENSG00000011260	10.4834	-0.0463286	0.0516692	-0.896639	0.369911	0.964189
ENSG00000011275	2.45629	0.16814	0.0871146	1.9301	0.0535947	0.612043
ENSG00000011295	2.98586	0.0174862	0.0784735	0.222829	0.823668	0.99767
ENSG00000011304	21.5736	-0.00846175	0.0392087	-0.215813	0.829134	0.99767
ENSG00000011332	0.231693	0.0321719	0.270012	0.11915	0.905157	0.99767
ENSG00000011347	0.00438714	-0.0330923	2.88998	-0.0114507	0.990864	NA
ENSG00000011376	1.84645	0.199153	0.0979596	2.03301	0.0420513	0.571559
ENSG00000011405	1.81367	0.0683467	0.102268	0.668308	0.503937	0.982052
ENSG00000011422	1.06881	0.291225	0.171236	1.70072	0.0889953	0.71694
ENSG00000011426	4.35652	0.0435366	0.0769245	0.565965	0.571417	0.988738
ENSG00000011451	1.02222	0.0610647	0.121515	0.502529	0.615296	0.99318
ENSG00000011454	1.4357	0.127291	0.114034	1.11626	0.26431	0.918284
ENSG00000011465	0.0794817	-0.125909	0.655243	-0.192156	0.84762	NA
ENSG00000011478	0.224354	0.48272	0.289431	1.66782	0.0953506	0.729716
ENSG00000011485	5.84749	0.0845134	0.0584154	1.44677	0.147962	0.816285
ENSG00000011523	1.90749	0.0853843	0.0994029	0.858972	0.390356	0.970849
ENSG00000011566	1.3624	0.439347	0.152505	2.88087	0.00396581	0.195059
ENSG00000011590	0.0337829	0.0449732	1.40701	0.0319636	0.974501	NA
ENSG00000011600	0.0212706	-0.107072	2.20793	-0.0484944	0.961322	NA
ENSG00000011638	0.690996	0.159818	0.161122	0.99191	0.321242	0.945036
ENSG00000011677	0.262832	0.127307	0.250471	0.508272	0.611263	0.992786
ENSG00000012048	5.83121	0.0984449	0.0685141	1.43686	0.150759	0.820661
ENSG00000012061	5.21016	0.0202138	0.0713669	0.283238	0.776994	0.99767
ENSG00000012124	0.0223561	-0.0565844	1.97352	-0.0286719	0.977126	NA
ENSG00000012174	0.956364	0.206319	0.131062	1.57421	0.115439	0.768374
ENSG00000012211	0.219253	-0.0106764	0.261348	-0.0408515	0.967414	0.99767
ENSG00000012223	0.00153332	-0.00843113	2.88998	-0.00291737	0.997672	NA
ENSG00000012232	0.81	0.289427	0.14567	1.98687	0.0469369	0.589247
ENSG00000012504	0.0586156	-0.0193341	0.846731	-0.0228338	0.981783	NA
ENSG00000012660	20.0344	0.0237174	0.0422995	0.560703	0.575	0.988738
ENSG00000012779	0.534174	-0.296343	0.236897	-1.25094	0.210958	0.880504
ENSG00000012822	0.297906	-0.0380832	0.221144	-0.17221	0.863273	0.99767
ENSG00000012963	3.2722	0.00684732	0.0762973	0.0897453	0.92849	0.99767
ENSG00000012983	1.65869	-0.114946	0.102883	-1.11725	0.263887	0.917803
ENSG00000013016	0.0151452	-0.0154849	2.49297	-0.00621145	0.995044	NA
ENSG00000013275	26.28	0.0137042	0.0376015	0.364458	0.715516	0.99767
ENSG00000013288	0.799218	0.179661	0.151059	1.18934	0.234306	0.8985
ENSG00000013293	0.0135978	0.0261985	2.60205	0.0100684	0.991967	NA
ENSG00000013297	0.00941848	-0.0410216	2.88998	-0.0141945	0.988675	NA
ENSG00000013306	6.66611	-0.0422722	0.0596093	-0.709155	0.478228	0.980013
ENSG00000013364	0.107052	0.135619	0.548435	0.247283	0.804689	NA
ENSG00000013374	5.26207	-0.076941	0.0602734	-1.27653	0.201767	0.873826
ENSG00000013375	3.6775	0.0198564	0.075105	0.264381	0.791486	0.99767
ENSG00000013392	0.45661	0.170847	0.183528	0.930903	0.351904	0.960017
ENSG00000013441	2.02198	0.298007	0.110952	2.68592	0.00723295	0.267426
ENSG00000013503	2.60784	-0.0532241	0.0812909	-0.654736	0.512638	0.982847
ENSG00000013523	0.374634	0.138596	0.187418	0.739502	0.459602	0.975998
ENSG00000013561	3.4238	-0.0797109	0.0743801	-1.07167	0.283868	0.927217
ENSG00000013563	1.06088	-0.0233442	0.136809	-0.170633	0.864512	0.99767
ENSG00000013573	1.343	0.244764	0.109437	2.23658	0.0253139	0.47187
ENSG00000013583	0.600518	-0.10361	0.172876	-0.599331	0.548952	0.986718
ENSG00000013588	0.236294	0.207421	0.277437	0.747633	0.454682	0.975998
ENSG00000013619	0.052895	0.147112	1.05506	0.139434	0.889107	NA
ENSG00000013725	0.0364632	0.0702156	1.65837	0.0423402	0.966227	NA
ENSG00000013810	5.88202	0.0434541	0.0779249	0.557641	0.57709	0.988921
ENSG00000014123	2.90643	0.0859037	0.0853236	1.0068	0.314032	0.941111
ENSG00000014138	1.53809	0.0513803	0.10717	0.479426	0.631636	0.996258
ENSG00000014164	2.42274	0.974243	0.194833	5.0004	5.72114e-07	0.000160354
ENSG00000014216	4.13783	-0.0556329	0.0669773	-0.830624	0.406186	0.970849
ENSG00000014257	0.133642	-0.103357	0.55321	-0.186832	0.851793	NA
ENSG00000014641	28.5639	-0.0236245	0.034899	-0.676938	0.498445	0.980924
ENSG00000014824	5.71576	-0.013849	0.0573948	-0.241293	0.809328	0.99767
ENSG00000014914	0.0218517	0.0352961	1.81728	0.0194225	0.984504	NA
ENSG00000014919	1.83514	-0.0369476	0.0951891	-0.38815	0.697905	0.99767
ENSG00000015133	0.885802	0.00467688	0.135154	0.034604	0.972396	0.99767
ENSG00000015153	2.99305	-0.0263281	0.0784125	-0.335764	0.737049	0.99767
ENSG00000015171	1.02804	0.100286	0.134642	0.744837	0.45637	0.975998
ENSG00000015285	0.310546	0.0384947	0.379399	0.101462	0.919183	0.99767
ENSG00000015413	0.0133156	0.0261972	2.78633	0.00940206	0.992498	NA
ENSG00000015475	7.90754	-0.10442	0.0590441	-1.76851	0.0769761	0.691056
ENSG00000015479	0.226516	0.0650539	0.254086	0.256031	0.797927	0.99767
ENSG00000015520	0.00485885	-0.0416037	2.88998	-0.0143959	0.988514	NA
ENSG00000015532	0.463521	0.226854	0.206576	1.09816	0.272133	0.922591
ENSG00000015568	0.577926	0.404975	0.157701	2.56799	0.0102289	0.318808
ENSG00000015592	0.0125006	-0.0404396	2.88998	-0.0139931	0.988836	NA
ENSG00000015676	2.27497	-0.0665996	0.0834257	-0.79831	0.424691	0.971213
ENSG00000016391	1.07805	-0.089426	0.138999	-0.643355	0.519994	0.983176
ENSG00000016402	0.0395523	-0.0548356	1.13871	-0.0481561	0.961592	NA
ENSG00000016490	0.234315	-0.068511	0.558472	-0.122676	0.902364	0.99767
ENSG00000016602	0.0257419	0.0276573	1.8956	0.0145903	0.988359	NA
ENSG00000016864	2.1277	0.0335768	0.092859	0.361589	0.717659	0.99767
ENSG00000017260	1.95283	-0.0169323	0.0959375	-0.176493	0.859907	0.99767
ENSG00000017427	1.17429	0.031715	0.2812	0.112784	0.910202	0.99767
ENSG00000017483	7.16691	0.111622	0.0661909	1.68636	0.0917266	0.721478
ENSG00000017797	3.74558	0.0541731	0.0714178	0.758538	0.448129	0.975998
ENSG00000018189	0.937735	-0.0734327	0.140652	-0.522088	0.601609	0.990937
ENSG00000018236	0.248477	0.117287	0.278738	0.420778	0.673917	0.99767
ENSG00000018280	0.308895	-0.0353547	0.233427	-0.151459	0.879613	0.99767
ENSG00000018408	0.198638	-0.0887348	0.43851	-0.202355	0.839639	0.99767
ENSG00000018510	4.09833	-0.0375755	0.0655465	-0.573265	0.566465	0.988364
ENSG00000018607	0	NA	NA	NA	NA	NA
ENSG00000018610	6.60789	0.028412	0.0542874	0.523363	0.600722	0.990937
ENSG00000018625	0.016862	-0.0237048	2.39349	-0.00990387	0.992098	NA
ENSG00000018699	5.49947	-0.0251134	0.0605961	-0.414439	0.678553	0.99767
ENSG00000018869	0.126153	-0.0041293	0.448202	-0.00921303	0.992649	NA
ENSG00000019144	0.836181	-0.221647	0.171861	-1.28969	0.197159	0.869009
ENSG00000019169	0.0492209	-0.0116962	1.09703	-0.0106617	0.991493	NA
ENSG00000019186	0.00739679	-0.0245809	2.88998	-0.00850556	0.993214	NA
ENSG00000019485	0.204166	-0.0127134	0.318207	-0.0399532	0.96813	0.99767
ENSG00000019505	0.0067131	0.0171031	2.88998	0.00591807	0.995278	NA
ENSG00000019549	0.0338111	0.103381	2.85361	0.0362283	0.9711	NA
ENSG00000019582	0.0142353	-0.0407306	2.88998	-0.0140938	0.988755	NA
ENSG00000019991	0.0475413	0.0549406	1.0746	0.0511268	0.959225	NA
ENSG00000019995	0.362439	0.187513	0.220444	0.850617	0.394982	0.970849
ENSG00000020129	4.41236	-0.0199259	0.0657004	-0.303285	0.761673	0.99767
ENSG00000020181	0.0347681	-0.0469065	1.27122	-0.0368987	0.970566	NA
ENSG00000020256	0.54818	0.0595059	0.180894	0.328954	0.74219	0.99767
ENSG00000020426	5.69367	0.021959	0.0557636	0.393787	0.693738	0.99767
ENSG00000020577	0.196781	0.295809	0.397245	0.744652	0.456482	0.975998
ENSG00000020633	0.0197395	0.0185632	2.04974	0.00905634	0.992774	NA
ENSG00000020922	3.2409	0.168556	0.0745408	2.26126	0.0237432	0.468951
ENSG00000021300	0.0238411	0.0188562	1.57638	0.0119617	0.990456	NA
ENSG00000021355	6.67254	0.0385015	0.0698638	0.551094	0.581569	0.988921
ENSG00000021461	0.0305564	0.0364612	1.54405	0.023614	0.981161	NA
ENSG00000021488	0.00988814	-0.00755806	2.88998	-0.00261527	0.997913	NA
ENSG00000021574	1.20231	0.190215	0.115972	1.64017	0.100969	0.739446
ENSG00000021645	0.343572	0.177758	0.256949	0.691801	0.489062	0.980533
ENSG00000021762	0.199328	0.0201685	0.311303	0.0647874	0.948343	0.99767
ENSG00000021776	2.49129	0.0434107	0.0812244	0.534454	0.593027	0.990715
ENSG00000021826	0.218096	-0.0529428	0.301975	-0.175322	0.860827	0.99767
ENSG00000021852	0.0367654	-0.0301758	1.65381	-0.0182463	0.985442	NA
ENSG00000022267	0.0385224	0.0875309	1.28542	0.068095	0.94571	NA
ENSG00000022277	11.6391	-0.0607647	0.0452888	-1.34172	0.179688	0.854255
ENSG00000022355	0.0473785	0.00474493	1.02246	0.00464072	0.996297	NA
ENSG00000022556	2.85443	0.0588045	0.0812979	0.723321	0.469483	0.976979
ENSG00000022567	0.351105	0.0554056	0.196975	0.281282	0.778494	0.99767
ENSG00000022840	6.88703	0.06748	0.0516343	1.30688	0.191252	0.863986
ENSG00000022976	0.588347	0.113485	0.171234	0.662748	0.507492	0.98264
ENSG00000023041	3.64374	-0.00396171	0.0738943	-0.0536133	0.957243	0.99767
ENSG00000023171	0.187912	0.0606889	0.403176	0.150527	0.880349	0.99767
ENSG00000023191	3.82083	-0.0771963	0.0696559	-1.10825	0.267752	0.920015
ENSG00000023228	11.9181	-0.0191073	0.0430607	-0.443729	0.657238	0.99767
ENSG00000023287	2.78387	0.0220874	0.0866213	0.254988	0.798732	0.99767
ENSG00000023318	8.19532	0.130039	0.0565333	2.30022	0.021436	0.452331
ENSG00000023330	1.83045	0.296288	0.103649	2.85856	0.00425571	0.20263
ENSG00000023445	0.0307909	-0.0222458	1.48638	-0.0149664	0.988059	NA
ENSG00000023516	2.22313	0.183286	0.0982684	1.86516	0.0621588	0.643388
ENSG00000023572	8.82924	0.0112457	0.0639839	0.175758	0.860484	0.99767
ENSG00000023608	0.248733	-0.0338829	0.268911	-0.126001	0.899731	0.99767
ENSG00000023697	1.63569	-0.0173421	0.126494	-0.137099	0.890953	0.99767
ENSG00000023734	13.8881	-0.141619	0.0417992	-3.38808	0.000703845	0.0670233
ENSG00000023839	0.0474503	0.0713814	1.13325	0.0629883	0.949776	NA
ENSG00000023892	1.17211	-0.415912	0.13195	-3.15204	0.00162133	0.115491
ENSG00000023902	0.105062	0.0264245	0.637198	0.0414698	0.966921	NA
ENSG00000023909	6.62213	-0.0191805	0.0612351	-0.313227	0.754108	0.99767
ENSG00000024048	3.57162	0.00342768	0.0731862	0.0468351	0.962645	0.99767
ENSG00000024422	0.558382	0.0719345	0.187031	0.384613	0.700524	0.99767
ENSG00000024526	1.453	-0.030995	0.135671	-0.228457	0.819291	0.99767
ENSG00000024862	2.10387	0.0813217	0.0933009	0.871606	0.383423	0.969879
ENSG00000025039	0.427341	0.0999898	0.199419	0.501406	0.616086	0.993207
ENSG00000025156	1.89463	0.0242832	0.0890301	0.272753	0.785043	0.99767
ENSG00000025293	11.111	0.0200284	0.0459672	0.435711	0.663046	0.99767
ENSG00000025423	0.195222	0.137001	0.337256	0.406223	0.684578	0.99767
ENSG00000025434	0.901891	0.0201453	0.141508	0.142361	0.886794	0.99767
ENSG00000025708	0.0849841	0.0249695	0.629779	0.0396481	0.968374	NA
ENSG00000025770	3.32426	-0.0585949	0.0716271	-0.818054	0.413326	0.970849
ENSG00000025772	3.4883	0.0680437	0.0733908	0.927143	0.353852	0.960281
ENSG00000025796	6.77031	0.029495	0.0532233	0.554174	0.57946	0.988921
ENSG00000025800	11.5366	0.0299006	0.0466104	0.641501	0.521197	0.983551
ENSG00000026025	73.8601	0.0974592	0.0809685	1.20367	0.228718	0.894897
ENSG00000026103	0.00312239	8.02776e-05	2.88998	2.7778e-05	0.999978	NA
ENSG00000026297	0.471101	-0.397669	0.219995	-1.80763	0.0706648	0.675074
ENSG00000026508	0.356426	0.570401	0.436353	1.3072	0.191145	0.863986
ENSG00000026559	0.00620761	0.0171031	2.88998	0.00591807	0.995278	NA
ENSG00000026652	1.4781	-0.00811274	0.117849	-0.06884	0.945117	0.99767
ENSG00000026751	0.162263	0.0657083	0.556327	0.118111	0.90598	NA
ENSG00000026950	0.0814068	-0.0754222	0.604279	-0.124813	0.900671	NA
ENSG00000027001	1.55166	-0.347516	0.10589	-3.28186	0.00103125	0.0855282
ENSG00000027075	0.168993	0.100336	0.408452	0.24565	0.805953	NA
ENSG00000027644	0.00163976	-0.00843113	2.88998	-0.00291737	0.997672	NA
ENSG00000027697	1.90524	0.0507252	0.0964082	0.526151	0.598784	0.990937
ENSG00000027847	0.365376	-0.12171	0.18359	-0.662947	0.507364	0.98264
ENSG00000027869	0.151789	0.0404651	0.378444	0.106925	0.914849	NA
ENSG00000028116	5.52008	-0.0301623	0.061764	-0.488347	0.625304	0.994683
ENSG00000028137	3.27554	0.0742184	0.0934681	0.79405	0.427166	0.971213
ENSG00000028203	2.03888	0.247351	0.0981745	2.51951	0.0117519	0.351549
ENSG00000028277	0.104903	0.0105657	0.500428	0.0211132	0.983155	NA
ENSG00000028310	1.82507	0.0267414	0.095162	0.281009	0.778703	0.99767
ENSG00000028528	6.69212	0.0685342	0.0513636	1.3343	0.182107	0.856925
ENSG00000028839	16.4447	0.0393913	0.0476769	0.826213	0.408683	0.970849
ENSG00000029153	0.754638	0.254397	0.145328	1.7505	0.0800319	0.696755
ENSG00000029363	18.358	0.00160177	0.0391456	0.0409182	0.967361	0.99767
ENSG00000029364	1.78792	-0.0496255	0.0959446	-0.51723	0.604995	0.991142
ENSG00000029534	5.27656	0.179504	0.0674001	2.66326	0.00773875	0.279939
ENSG00000029559	0.0117953	-0.0577534	2.88998	-0.019984	0.984056	NA
ENSG00000029639	4.23157	0.00884279	0.073528	0.120264	0.904274	0.99767
ENSG00000029725	2.45484	-0.0149743	0.0865779	-0.172958	0.862685	0.99767
ENSG00000029993	6.99706	0.0805764	0.0809766	0.995058	0.319708	0.943249
ENSG00000030066	9.89972	0.0301244	0.0536356	0.561649	0.574355	0.988738
ENSG00000030110	1.36032	0.179924	0.117586	1.53015	0.125981	0.788493
ENSG00000030304	0.155281	0.224517	0.422489	0.531413	0.595132	NA
ENSG00000030419	0.706614	0.0133894	0.18735	0.0714671	0.943026	0.99767
ENSG00000030582	1.6733	-0.0322931	0.114491	-0.282057	0.7779	0.99767
ENSG00000031003	2.28746	0.152456	0.0924941	1.64828	0.099295	0.737024
ENSG00000031081	0.124588	0.0208231	0.516886	0.0402856	0.967865	NA
ENSG00000031691	3.19506	-0.126133	0.0842926	-1.49637	0.134558	0.799303
ENSG00000031698	24.3539	0.000618861	0.0389809	0.015876	0.987333	0.998621
ENSG00000031823	3.88926	-0.060023	0.0665727	-0.901615	0.367261	0.964189
ENSG00000032219	1.15666	0.177379	0.132227	1.34148	0.179766	0.854303
ENSG00000032389	5.36269	0.00243637	0.0582173	0.0418496	0.966619	0.99767
ENSG00000032444	0.527481	0.203777	0.170663	1.19403	0.232465	0.897342
ENSG00000032742	1.79601	0.057617	0.10774	0.534779	0.592802	0.990715
ENSG00000033011	1.43654	-0.116016	0.101438	-1.14372	0.252739	0.912508
ENSG00000033030	2.4329	0.104367	0.0858262	1.21603	0.223973	0.892987
ENSG00000033050	3.24511	0.0747488	0.0750616	0.995833	0.319331	0.943001
ENSG00000033100	0.310535	0.123174	0.210391	0.58545	0.558245	0.986718
ENSG00000033122	0.642621	-0.437632	0.21332	-2.05153	0.0402155	0.563507
ENSG00000033170	1.5558	-0.0157263	0.116449	-0.135049	0.892573	0.99767
ENSG00000033178	9.32645	-0.0590513	0.04781	-1.23512	0.216784	0.885679
ENSG00000033327	2.58348	0.0214307	0.0953802	0.224687	0.822223	0.99767
ENSG00000033627	3.6572	0.0463615	0.0754522	0.614448	0.538919	0.986178
ENSG00000033800	2.30946	0.159137	0.0908587	1.75147	0.0798642	0.696368
ENSG00000033867	0.491577	0.100064	0.188606	0.530543	0.595736	0.990715
ENSG00000034053	1.38262	-0.0710358	0.117146	-0.606388	0.544257	0.986551
ENSG00000034152	0.326412	0.259812	0.209452	1.24044	0.214814	0.883727
ENSG00000034239	0.0015755	-0.00843113	2.88998	-0.00291737	0.997672	NA
ENSG00000034510	130.992	0.103209	0.0869391	1.18714	0.235174	0.8985
ENSG00000034533	0.589543	0.037408	0.169186	0.221106	0.82501	0.99767
ENSG00000034677	0.686193	0.437578	0.163144	2.68215	0.007315	0.269464
ENSG00000034693	2.26973	0.0216686	0.0929492	0.233123	0.815666	0.99767
ENSG00000034713	7.06716	-0.0238311	0.0593179	-0.401753	0.687866	0.99767
ENSG00000034971	0.0335832	0.112184	2.88998	0.0388182	0.969035	NA
ENSG00000035115	0.158398	0.074511	0.35957	0.207223	0.835836	NA
ENSG00000035141	22.8361	-0.0457647	0.0449279	-1.01862	0.308381	0.93902
ENSG00000035403	5.00362	0.129022	0.0676778	1.90642	0.0565953	0.630124
ENSG00000035499	1.63845	0.0320769	0.110308	0.290794	0.771209	0.99767
ENSG00000035664	0.173962	0.0419199	0.519735	0.0806562	0.935715	NA
ENSG00000035681	4.72558	-0.0112297	0.0686852	-0.163495	0.870128	0.99767
ENSG00000035687	9.26854	-0.0258562	0.0513084	-0.503938	0.614305	0.993174
ENSG00000035720	2.55329	-0.161093	0.136296	-1.18194	0.237231	0.90017
ENSG00000035862	0.0258809	0.0358781	1.81159	0.0198048	0.984199	NA
ENSG00000035928	7.31514	0.0293128	0.0563996	0.519734	0.603249	0.990937
ENSG00000036054	3.85253	0.0670129	0.0713452	0.939277	0.347589	0.95745
ENSG00000036257	8.39039	-0.0514684	0.0480634	-1.07084	0.28424	0.927217
ENSG00000036448	0.0364475	0.0370439	1.34124	0.0276191	0.977966	NA
ENSG00000036530	0.0140938	0.00124437	2.88998	0.00043058	0.999656	NA
ENSG00000036549	2.39419	-0.00763338	0.0861837	-0.088571	0.929423	0.99767
ENSG00000036565	0.0101425	0.00917373	2.88998	0.00317433	0.997467	NA
ENSG00000036672	0.545193	-0.108947	0.171971	-0.633521	0.526394	0.983647
ENSG00000036828	0.0319393	0.0197297	1.42412	0.013854	0.988946	NA
ENSG00000037042	0.0630176	-0.244488	0.733431	-0.333348	0.738871	NA
ENSG00000037241	16.9304	-0.0576924	0.0411092	-1.40339	0.160499	0.832723
ENSG00000037280	0.0109163	-0.0242898	2.88998	-0.00840486	0.993294	NA
ENSG00000037474	14.1944	-0.0428849	0.0470511	-0.911453	0.362057	0.964189
ENSG00000037637	1.8458	0.129214	0.102711	1.25803	0.20838	0.878562
ENSG00000037749	1.26108	0.177872	0.115418	1.54112	0.123288	0.782753
ENSG00000037757	0.789101	0.04125	0.145877	0.282772	0.777352	0.99767
ENSG00000037897	4.82917	-0.128089	0.0682484	-1.87681	0.0605446	0.641984
ENSG00000037965	0.0483705	0.0214771	0.907105	0.0236766	0.981111	NA
ENSG00000038002	1.98715	-0.199118	0.102161	-1.94906	0.0512882	0.605549
ENSG00000038210	0.939183	0.0272634	0.134857	0.202165	0.839788	0.99767
ENSG00000038219	2.48897	-0.022722	0.0837499	-0.271308	0.786154	0.99767
ENSG00000038274	6.67329	-0.0359	0.0562924	-0.637741	0.523642	0.983551
ENSG00000038295	0.202774	0.0457029	0.329246	0.138811	0.889599	0.99767
ENSG00000038358	0.828622	0.286141	0.139515	2.05098	0.0402693	0.563507
ENSG00000038382	1.6861	0.398836	0.11742	3.39665	0.00068216	0.0666294
ENSG00000038427	0.107887	-0.0396303	0.54936	-0.072139	0.942491	NA
ENSG00000038532	1.68031	0.0603052	0.115094	0.523963	0.600304	0.990937
ENSG00000038945	0.512911	0.251636	0.213584	1.17816	0.238734	0.901318
ENSG00000039068	0.0885934	-0.109468	0.905597	-0.12088	0.903786	NA
ENSG00000039123	10.2533	-0.00911475	0.0443419	-0.205556	0.837138	0.99767
ENSG00000039139	0.267454	-0.0744092	0.252778	-0.294365	0.768479	0.99767
ENSG00000039319	1.5183	0.0669082	0.112474	0.594875	0.551927	0.986718
ENSG00000039523	0.172612	0.101791	0.323587	0.314572	0.753087	NA
ENSG00000039537	0.250491	0.0427203	0.283658	0.150605	0.880287	0.99767
ENSG00000039560	2.54839	-0.134815	0.0856534	-1.57396	0.115498	0.768374
ENSG00000039600	0.0175577	-0.0486552	2.02774	-0.0239949	0.980857	NA
ENSG00000039650	0.607762	0.131634	0.160661	0.819331	0.412598	0.970849
ENSG00000040199	0.504544	0.100738	0.196702	0.512135	0.608557	0.992634
ENSG00000040275	4.94473	0.0336357	0.0716032	0.469752	0.638532	0.99767
ENSG00000040341	3.34753	-0.0899722	0.0784312	-1.14715	0.251321	0.910959
ENSG00000040487	0.99075	0.0151556	0.133929	0.113162	0.909903	0.99767
ENSG00000040531	0.399591	-0.156938	0.191216	-0.820733	0.411799	0.970849
ENSG00000040608	0.0107699	-0.0242898	2.88998	-0.00840486	0.993294	NA
ENSG00000040633	2.61468	-0.0526691	0.0826601	-0.637177	0.52401	0.983551
ENSG00000040731	0.0946496	-0.191382	0.614783	-0.3113	0.755573	NA
ENSG00000040933	1.05459	0.0792222	0.132045	0.599965	0.548529	0.986718
ENSG00000041353	0.179541	0.00962009	0.353197	0.0272371	0.978271	NA
ENSG00000041357	60.5896	-0.045121	0.0320156	-1.40934	0.158734	0.828566
ENSG00000041515	0.410814	-0.271275	0.284726	-0.952758	0.340712	0.95618
ENSG00000041802	4.27505	0.111971	0.0683338	1.63859	0.101298	0.739446
ENSG00000041880	0.171863	-0.124818	0.353456	-0.353135	0.723987	NA
ENSG00000041982	0.0190146	0.0435158	1.97838	0.0219957	0.982451	NA
ENSG00000041988	2.69353	-0.00762248	0.0872755	-0.0873382	0.930403	0.99767
ENSG00000042062	0.682416	0.0294868	0.173511	0.169942	0.865056	0.99767
ENSG00000042088	1.73642	0.0587433	0.0996416	0.589546	0.555495	0.986718
ENSG00000042286	2.37286	0.107289	0.0951678	1.12737	0.259586	0.916822
ENSG00000042304	0.0140168	0.0596613	2.72712	0.021877	0.982546	NA
ENSG00000042317	0.321136	-0.00155919	0.212883	-0.00732419	0.994156	0.998621
ENSG00000042429	0.244117	0.109066	0.230113	0.473968	0.635523	0.997316
ENSG00000042445	1.00529	0.153462	0.136951	1.12056	0.262474	0.917487
ENSG00000042493	3.59267	-0.250996	0.113458	-2.21223	0.026951	0.482368
ENSG00000042753	27.5066	-0.0277657	0.0362337	-0.766294	0.443501	0.975998
ENSG00000042781	0.863763	0.136761	0.188059	0.727225	0.467088	0.976889
ENSG00000042813	0.0702635	-0.034902	0.763932	-0.0456873	0.963559	NA
ENSG00000042832	0.0902648	0.167919	0.658747	0.254906	0.798796	NA
ENSG00000042980	0.033369	-0.00522219	1.28122	-0.00407596	0.996748	NA
ENSG00000043039	0.0567853	0.00561817	0.906265	0.00619925	0.995054	NA
ENSG00000043093	3.55566	-0.112836	0.0695146	-1.6232	0.104547	0.74542
ENSG00000043143	1.08031	-0.183993	0.144905	-1.26974	0.204176	0.877452
ENSG00000043355	0.847558	0.365146	0.142124	2.5692	0.0101933	0.318808
ENSG00000043462	0.408645	-0.353243	0.310665	-1.13705	0.255516	0.915002
ENSG00000043514	5.18598	-0.00322574	0.0593895	-0.0543149	0.956684	0.99767
ENSG00000043591	0.002646	8.02776e-05	2.88998	2.7778e-05	0.999978	NA
ENSG00000044090	0.57472	0.436265	0.17356	2.51362	0.0119498	0.352339
ENSG00000044115	7.99433	0.0402912	0.0520839	0.773581	0.439178	0.97442
ENSG00000044446	0.718686	0.0429377	0.157625	0.272405	0.785311	0.99767
ENSG00000044459	0.917421	-0.0590836	0.139273	-0.42423	0.671398	0.99767
ENSG00000044524	0.164735	0.234192	0.433995	0.539619	0.589459	NA
ENSG00000044574	20.3514	0.0907121	0.0747031	1.2143	0.224632	0.892987
ENSG00000046604	5.76405	-0.0547407	0.0676749	-0.808877	0.418586	0.970849
ENSG00000046647	1.74231	-0.0264857	0.100734	-0.262927	0.792607	0.99767
ENSG00000046651	3.37124	0.0934212	0.0768996	1.21485	0.224425	0.892987
ENSG00000046653	0.235501	-0.0098035	0.32185	-0.0304598	0.9757	0.99767
ENSG00000046774	5.69242	-0.150943	0.101375	-1.48895	0.1365	0.801916
ENSG00000046889	0.184005	-0.0901897	0.35415	-0.254665	0.798981	0.99767
ENSG00000047056	1.0094	0.610534	0.133424	4.57589	4.74193e-06	0.00113218
ENSG00000047188	1.05665	-0.00478407	0.12573	-0.0380504	0.969648	0.99767
ENSG00000047230	0.504192	0.0956553	0.186876	0.511865	0.608745	0.992634
ENSG00000047249	6.72116	-0.0188259	0.0570326	-0.33009	0.741332	0.99767
ENSG00000047315	11.6266	0.0018719	0.0424533	0.0440932	0.96483	0.99767
ENSG00000047346	0.394178	0.312716	0.200319	1.56109	0.118503	0.774382
ENSG00000047365	0.213823	-0.0781863	0.29584	-0.264286	0.79156	0.99767
ENSG00000047410	15.3221	-0.0081455	0.0410945	-0.198214	0.842878	0.99767
ENSG00000047457	0.0323696	-0.030466	1.41994	-0.0214558	0.982882	NA
ENSG00000047578	0.66646	0.216128	0.171504	1.26019	0.207599	0.877624
ENSG00000047579	5.18868	0.115841	0.0694922	1.66696	0.0955222	0.729716
ENSG00000047597	3.6845	0.0828417	0.0775146	1.06872	0.285194	0.927217
ENSG00000047617	0.078836	0.00794632	0.798217	0.00995508	0.992057	NA
ENSG00000047621	1.06478	0.120777	0.122543	0.985591	0.324334	0.948378
ENSG00000047634	0.0320222	-0.0891737	1.58507	-0.0562585	0.955136	NA
ENSG00000047644	0.762228	-0.156922	0.17059	-0.919879	0.357636	0.962628
ENSG00000047648	3.17797	-0.0435763	0.0925743	-0.470718	0.637842	0.99767
ENSG00000047662	0.208655	0.163409	0.336336	0.48585	0.627074	0.995149
ENSG00000047849	7.33932	0.0957491	0.0531643	1.801	0.0717024	0.677259
ENSG00000047932	1.92769	0.0622141	0.096077	0.647544	0.51728	0.983048
ENSG00000047936	0.0690724	0.0155848	0.796628	0.0195635	0.984392	NA
ENSG00000048028	0.93737	-0.000953448	0.12955	-0.00735969	0.994128	0.998621
ENSG00000048052	1.39796	0.216582	0.151304	1.43144	0.152305	0.820661
ENSG00000048140	3.4159	0.0143353	0.0898556	0.159537	0.873246	0.99767
ENSG00000048162	59.9809	-0.0890479	0.0493682	-1.80375	0.0712705	0.676958
ENSG00000048342	0.686944	0.13824	0.177387	0.779315	0.435794	0.972934
ENSG00000048392	1.40874	-0.0536799	0.109127	-0.491902	0.622789	0.993882
ENSG00000048405	1.73092	0.169232	0.104309	1.62242	0.104714	0.745899
ENSG00000048462	0.00110055	-0.00843113	2.88998	-0.00291737	0.997672	NA
ENSG00000048471	0.932522	0.0247757	0.163909	0.151155	0.879853	0.99767
ENSG00000048540	0.0211512	0.0438071	1.91712	0.0228505	0.98177	NA
ENSG00000048544	18.947	0.0317571	0.041442	0.766303	0.443496	0.975998
ENSG00000048545	0.00682331	-0.0330923	2.88998	-0.0114507	0.990864	NA
ENSG00000048649	10.5948	0.00394659	0.0476652	0.0827982	0.934012	0.99767
ENSG00000048707	2.65705	-0.17822	0.099115	-1.79812	0.0721587	0.679401
ENSG00000048740	22.5275	-0.0278806	0.0481216	-0.579377	0.562334	0.987482
ENSG00000048828	3.55965	-0.0204532	0.0758141	-0.26978	0.787329	0.99767
ENSG00000048991	3.80548	0.0362146	0.0744199	0.486625	0.626524	0.995047
ENSG00000049089	0.0521362	-0.0953555	0.938049	-0.101653	0.919032	NA
ENSG00000049130	0.0594648	-0.0360663	0.963877	-0.037418	0.970152	NA
ENSG00000049167	2.27124	-0.0317631	0.0890922	-0.356519	0.721452	0.99767
ENSG00000049192	0.419521	0.0650759	0.243658	0.267079	0.789408	0.99767
ENSG00000049239	0.33356	0.0473444	0.231508	0.204505	0.837959	0.99767
ENSG00000049245	7.03623	0.000362065	0.052646	0.00687735	0.994513	0.998621
ENSG00000049246	4.12955	-0.0517162	0.0690211	-0.749281	0.453688	0.975998
ENSG00000049247	0.271791	-0.00520889	0.231905	-0.0224613	0.98208	0.99842
ENSG00000049249	0.119023	0.0857135	0.813429	0.105373	0.91608	NA
ENSG00000049283	0.00322257	8.02776e-05	2.88998	2.7778e-05	0.999978	NA
ENSG00000049323	1.961	0.172443	0.125649	1.37242	0.169932	0.844269
ENSG00000049449	1.42434	0.00785857	0.1179	0.0666543	0.946857	0.99767
ENSG00000049540	0.0194831	-0.0234121	2.0579	-0.0113767	0.990923	NA
ENSG00000049541	18.2205	0.00575012	0.0462086	0.124438	0.900968	0.99767
ENSG00000049618	2.46084	0.167708	0.0949114	1.767	0.0772286	0.691056
ENSG00000049656	8.72151	0.00220759	0.0531907	0.0415033	0.966895	0.99767
ENSG00000049759	3.40628	0.189712	0.0804412	2.35839	0.0183543	0.430533
ENSG00000049768	0.0196046	0.0769792	2.05402	0.0374773	0.970104	NA
ENSG00000049769	0.0872906	0.01704	0.660222	0.0258095	0.979409	NA
ENSG00000049860	3.71091	0.0638236	0.0780009	0.818243	0.413219	0.970849
ENSG00000049883	1.47129	0.0521729	0.107676	0.484538	0.628004	0.995266
ENSG00000050030	0.0271227	-0.0310488	1.64921	-0.0188264	0.98498	NA
ENSG00000050130	3.67351	0.158983	0.0714995	2.22355	0.0261785	0.477396
ENSG00000050165	0.00512708	-0.0163605	2.88998	-0.00566112	0.995483	NA
ENSG00000050327	0.0638233	-0.00231118	0.836695	-0.00276228	0.997796	NA
ENSG00000050344	0.514402	0.112171	0.180713	0.620712	0.534789	0.985114
ENSG00000050393	3.33881	0.118685	0.0718541	1.65175	0.0985848	0.735988
ENSG00000050405	1.44067	0.270746	0.134493	2.01309	0.0441056	0.580259
ENSG00000050426	4.2826	0.0634417	0.067955	0.933584	0.350519	0.95846
ENSG00000050438	0.163492	0.074511	0.385247	0.193411	0.846637	NA
ENSG00000050555	0.350029	0.664164	0.368616	1.80178	0.0715805	0.677259
ENSG00000050628	4.77271	0.16425	0.092684	1.77216	0.0763688	0.689831
ENSG00000050730	0.073918	0.0326078	0.774092	0.0421239	0.9664	NA
ENSG00000050748	2.2669	0.0814047	0.0863759	0.942447	0.345964	0.957052
ENSG00000050767	2.35637	0.344401	0.116472	2.95693	0.00310714	0.171933
ENSG00000050820	0.734112	0.12853	0.161352	0.796581	0.425694	0.971213
ENSG00000051009	0.314668	-0.0356719	0.20169	-0.176865	0.859614	0.99767
ENSG00000051108	1.64303	0.245866	0.144825	1.69767	0.0895694	0.717772
ENSG00000051128	0.0277563	0.00270684	1.41886	0.00190776	0.998478	NA
ENSG00000051180	0.035671	-0.046615	1.09857	-0.0424323	0.966154	NA
ENSG00000051341	1.54736	0.16285	0.123367	1.32005	0.186818	0.86172
ENSG00000051382	1.82626	0.161517	0.0972095	1.66154	0.0966049	0.731719
ENSG00000051523	4.72379	-0.220105	0.077692	-2.83304	0.00461071	0.213068
ENSG00000051596	14.1168	0.00697121	0.0514166	0.135583	0.892151	0.99767
ENSG00000051620	1.39348	-0.00372262	0.11524	-0.0323031	0.97423	0.99767
ENSG00000051825	1.60721	0.23179	0.0992888	2.3345	0.0195697	0.436177
ENSG00000052126	1.64471	0.0195397	0.121327	0.16105	0.872054	0.99767
ENSG00000052344	0.0932817	0.00969265	0.532763	0.0181932	0.985485	NA
ENSG00000052723	7.68954	0.0641518	0.0537666	1.19315	0.232809	0.897342
ENSG00000052749	3.33954	-0.0107638	0.0753292	-0.14289	0.886377	0.99767
ENSG00000052795	2.27959	-0.033634	0.0966367	-0.348046	0.727806	0.99767
ENSG00000052802	1.23943	0.266494	0.12754	2.0895	0.0366625	0.544924
ENSG00000052841	4.98222	0.155656	0.071628	2.17311	0.0297719	0.503135
ENSG00000052850	0.111074	0.0108566	0.540487	0.0200867	0.983974	NA
ENSG00000053108	0.0568588	0.0473025	0.926579	0.0510506	0.959285	NA
ENSG00000053254	1.72945	0.041168	0.109445	0.376154	0.706803	0.99767
ENSG00000053328	0.0452959	-0.0204987	1.11308	-0.0184162	0.985307	NA
ENSG00000053371	1.93942	0.0246022	0.0948355	0.25942	0.795311	0.99767
ENSG00000053372	43.325	-0.033145	0.0435299	-0.76143	0.446401	0.975998
ENSG00000053438	0.0108202	-0.00755806	2.88998	-0.00261527	0.997913	NA
ENSG00000053501	6.09165	-0.0144015	0.0637473	-0.225915	0.821267	0.99767
ENSG00000053524	0.170503	0.0750929	0.390046	0.192523	0.847332	NA
ENSG00000053702	0.00603875	0.0003713	2.88998	0.000128478	0.999897	NA
ENSG00000053747	0.381438	0.198881	0.287947	0.690686	0.489763	0.980533
ENSG00000053770	2.66354	0.0312688	0.0794103	0.393763	0.693756	0.99767
ENSG00000053900	2.73676	-0.00865425	0.0828253	-0.104488	0.916782	0.99767
ENSG00000053918	0.0772813	0.133	0.715173	0.185968	0.85247	NA
ENSG00000054116	17.1363	-0.0137203	0.0425847	-0.322188	0.74731	0.99767
ENSG00000054118	11.6166	-0.0631213	0.0448394	-1.40772	0.159214	0.829122
ENSG00000054148	35.3787	-0.0412559	0.0339924	-1.21368	0.22487	0.892987
ENSG00000054267	4.48899	0.189382	0.0777021	2.43728	0.0147982	0.382351
ENSG00000054277	1.15605	-0.174869	0.157312	-1.11161	0.266306	0.920015
ENSG00000054282	3.5468	0.131004	0.0764517	1.71355	0.086611	0.713716
ENSG00000054356	0.0578308	-0.127946	0.814953	-0.156998	0.875246	NA
ENSG00000054392	0.339596	-0.159156	0.309884	-0.513598	0.607533	0.99252
ENSG00000054523	1.60604	0.155611	0.106958	1.45488	0.145702	0.81322
ENSG00000054598	0.242637	0.166901	0.24905	0.670149	0.502763	0.981753
ENSG00000054611	1.37196	0.0895251	0.116423	0.768967	0.441913	0.975998
ENSG00000054654	0.0676443	0.174102	0.768495	0.226549	0.820774	NA
ENSG00000054690	0.172021	-0.0408668	0.357429	-0.114335	0.908972	NA
ENSG00000054793	0.0614897	-0.035775	0.80791	-0.044281	0.96468	NA
ENSG00000054803	0.00339715	-0.0081401	2.88998	-0.00281667	0.997753	NA
ENSG00000054938	0.0103102	0.00917373	2.88998	0.00317433	0.997467	NA
ENSG00000054965	0.907358	0.30788	0.146953	2.09509	0.0361633	0.544054
ENSG00000054967	0.646603	0.257205	0.158123	1.62661	0.103819	0.744047
ENSG00000054983	2.08199	-0.0449166	0.104064	-0.431625	0.666014	0.99767
ENSG00000055044	43.6803	-0.0497823	0.0364085	-1.36733	0.171523	0.847316
ENSG00000055070	11.2514	-0.0216642	0.0450376	-0.481024	0.630499	0.995838
ENSG00000055118	15.5187	-0.0888198	0.0529838	-1.67636	0.093668	0.725793
ENSG00000055130	9.03815	-0.0188839	0.0506732	-0.372661	0.709401	0.99767
ENSG00000055147	1.34877	0.0391992	0.11411	0.34352	0.731207	0.99767
ENSG00000055163	0.0636462	-0.0272636	0.854098	-0.031921	0.974535	NA
ENSG00000055208	2.693	0.178922	0.0840926	2.12768	0.0333636	0.529152
ENSG00000055211	0.948634	0.0217803	0.139988	0.155587	0.876359	0.99767
ENSG00000055332	2.80091	0.136237	0.0816328	1.6689	0.0951372	0.729716
ENSG00000055483	2.35269	-0.0506038	0.090176	-0.561167	0.574684	0.988738
ENSG00000055609	4.8638	0.180862	0.067968	2.66099	0.00779117	0.279939
ENSG00000055732	0.0175805	-0.00697275	2.35734	-0.00295789	0.99764	NA
ENSG00000055917	4.21557	0.0762821	0.067315	1.13321	0.257126	0.915002
ENSG00000055950	3.42541	-0.0219373	0.0791932	-0.277011	0.781772	0.99767
ENSG00000055955	0	NA	NA	NA	NA	NA
ENSG00000056050	9.6879	0.0179697	0.0539272	0.333221	0.738968	0.99767
ENSG00000056097	7.2657	-0.0222363	0.052654	-0.42231	0.672798	0.99767
ENSG00000056277	0.45965	0.0815273	0.193468	0.421399	0.673464	0.99767
ENSG00000056291	0.1057	0.169956	0.552319	0.307713	0.758301	NA
ENSG00000056487	0.0366475	0.0288233	1.38434	0.020821	0.983388	NA
ENSG00000056558	0.110075	0.00321818	0.481336	0.00668593	0.994665	NA
ENSG00000056586	2.01434	0.0174693	0.0935405	0.186756	0.851852	0.99767
ENSG00000056736	0.482884	-0.00225004	0.196854	-0.01143	0.99088	0.998621
ENSG00000056972	0.997046	0.0525367	0.136817	0.383991	0.700985	0.99767
ENSG00000056998	0.96408	-0.00665749	0.177875	-0.0374279	0.970144	0.99767
ENSG00000057019	0.546287	0.200479	0.174224	1.15069	0.249858	0.909749
ENSG00000057149	0.00111235	-0.0251629	2.88998	-0.00870696	0.993053	NA
ENSG00000057252	3.95903	0.0331697	0.0726791	0.456386	0.648112	0.99767
ENSG00000057294	1.82089	0.168163	0.104312	1.61211	0.106938	0.752593
ENSG00000057468	0.0879752	0.0924792	0.694224	0.133212	0.894025	NA
ENSG00000057608	27.6536	-0.0282554	0.0302851	-0.932981	0.35083	0.958671
ENSG00000057657	0.0808887	0.0918972	0.688761	0.133424	0.893858	NA
ENSG00000057663	9.63757	0.0444973	0.050944	0.873455	0.382415	0.969424
ENSG00000057704	0.144095	0.131472	0.432488	0.303991	0.761135	NA
ENSG00000057757	8.28991	0.0191247	0.0488628	0.391397	0.695504	0.99767
ENSG00000057935	3.54299	-0.0261992	0.077492	-0.338089	0.735296	0.99767
ENSG00000058056	0.72153	-0.131871	0.169058	-0.780036	0.43537	0.972868
ENSG00000058063	2.92953	-0.128715	0.0846476	-1.5206	0.128359	0.788493
ENSG00000058085	0.0670113	0.056978	0.867055	0.0657145	0.947605	NA
ENSG00000058091	0.694909	0.183796	0.191859	0.957973	0.338077	0.95618
ENSG00000058262	5.41838	0.102344	0.0615372	1.66313	0.0962871	0.731719
ENSG00000058272	6.06826	-0.0226204	0.0573913	-0.394144	0.693475	0.99767
ENSG00000058335	0.102168	0.159989	0.71849	0.222674	0.823789	NA
ENSG00000058404	0.0230187	0.0440963	2.26567	0.0194628	0.984472	NA
ENSG00000058453	0.531282	0.427905	0.20236	2.11457	0.0344665	0.533469
ENSG00000058600	4.17422	-0.00116164	0.0689993	-0.0168356	0.986568	0.998621
ENSG00000058668	0.774302	0.10236	0.173677	0.589368	0.555615	0.986718
ENSG00000058673	0.0168265	-0.0486554	2.05554	-0.0236703	0.981116	NA
ENSG00000058729	4.54351	0.105257	0.0666177	1.58002	0.114102	0.768335
ENSG00000058799	2.41295	-0.0500099	0.0852797	-0.586422	0.557592	0.986718
ENSG00000058804	6.21654	0.0189094	0.0584385	0.323578	0.746258	0.99767
ENSG00000058866	0.103986	0.119469	0.684205	0.174609	0.861387	NA
ENSG00000059122	0.342018	0.0698787	0.207266	0.337145	0.736007	0.99767
ENSG00000059145	1.12993	-0.0247834	0.12764	-0.194166	0.846046	0.99767
ENSG00000059377	1.24241	-0.157771	0.171492	-0.91999	0.357578	0.962628
ENSG00000059378	1.64311	0.0346086	0.103512	0.334345	0.738119	0.99767
ENSG00000059573	3.81308	-0.0109114	0.0715279	-0.152547	0.878756	0.99767
ENSG00000059588	1.32335	0.141773	0.125142	1.13289	0.257258	0.915002
ENSG00000059691	4.99587	-0.135656	0.0656599	-2.06605	0.0388239	0.556097
ENSG00000059728	1.52511	0.375965	0.116596	3.22451	0.0012619	0.0961437
ENSG00000059758	1.23561	-0.0477379	0.117827	-0.405153	0.685365	0.99767
ENSG00000059769	0.901617	0.0499363	0.134544	0.371152	0.710524	0.99767
ENSG00000059804	5.49669	0.315173	0.0944582	3.33664	0.000847986	0.0754655
ENSG00000059915	0.0276196	-0.0392685	1.4201	-0.0276519	0.97794	NA
ENSG00000060069	1.03769	-0.0998013	0.123369	-0.808966	0.418535	0.970849
ENSG00000060138	8.40379	-0.0498673	0.0497525	-1.00231	0.316196	0.941358
ENSG00000060140	0.0178146	-0.0234124	2.118	-0.011054	0.99118	NA
ENSG00000060237	6.24994	0.0404981	0.0584221	0.693198	0.488185	0.980533
ENSG00000060303	0.00409736	0.00859168	2.88998	0.00297293	0.997628	NA
ENSG00000060339	10.908	0.00917602	0.0457805	0.200435	0.84114	0.99767
ENSG00000060491	0.61355	0.17017	0.165368	1.02904	0.303463	0.937362
ENSG00000060558	0.00472232	0.00859168	2.88998	0.00297293	0.997628	NA
ENSG00000060566	0.0236403	0.0605366	2.36641	0.0255817	0.979591	NA
ENSG00000060642	0.648179	0.00186716	0.159212	0.0117276	0.990643	0.998621
ENSG00000060656	0.0553392	-0.0448687	0.930633	-0.0482131	0.961546	NA
ENSG00000060688	16.8475	-0.0582188	0.0386223	-1.50739	0.131711	0.793852
ENSG00000060709	0.0275773	-0.0225371	1.58105	-0.0142545	0.988627	NA
ENSG00000060718	0.185971	0.103246	0.455725	0.226554	0.820771	0.99767
ENSG00000060749	2.83692	0.0958449	0.0781982	1.22567	0.220324	0.890426
ENSG00000060762	17.288	-0.0263733	0.0447885	-0.588841	0.555968	0.986718
ENSG00000060971	2.26861	-0.0123574	0.0934596	-0.132221	0.894809	0.99767
ENSG00000060982	12.9062	0.0269174	0.047385	0.568058	0.569995	0.988738
ENSG00000061273	1.84515	-0.00849858	0.102342	-0.083041	0.933819	0.99767
ENSG00000061337	0.0106836	-0.0325102	2.88998	-0.0112493	0.991025	NA
ENSG00000061455	0.0811532	-0.125618	0.654613	-0.191897	0.847823	NA
ENSG00000061492	0.0134211	-0.0574624	2.88998	-0.0198833	0.984136	NA
ENSG00000061656	0.0395204	0.00358058	1.17021	0.00305976	0.997559	NA
ENSG00000061676	2.77863	0.0346361	0.0816933	0.423978	0.671582	0.99767
ENSG00000061794	15.5849	0.0513228	0.0434005	1.18254	0.236991	0.899743
ENSG00000061918	0.031166	0.00299809	1.34029	0.0022369	0.998215	NA
ENSG00000061936	4.93695	0.00116162	0.0660223	0.0175943	0.985963	0.998621
ENSG00000061938	0.305881	-0.060739	0.22432	-0.270769	0.786569	0.99767
ENSG00000061987	1.04674	0.286699	0.134161	2.13697	0.0326001	0.524082
ENSG00000062038	0.118351	0.0704369	0.556422	0.126589	0.899266	NA
ENSG00000062096	0.0132279	-0.04073	2.79401	-0.0145776	0.988369	NA
ENSG00000062194	7.97055	-0.0741652	0.0516805	-1.43507	0.151267	0.820661
ENSG00000062282	0.160008	0.042211	0.370682	0.113874	0.909338	NA
ENSG00000062370	0.00781009	0.0256145	2.88998	0.00886322	0.992928	NA
ENSG00000062485	10.3305	-0.0204317	0.0479265	-0.426313	0.669879	0.99767
ENSG00000062524	0.0430109	-0.0290098	0.944099	-0.0307275	0.975487	NA
ENSG00000062582	0.168383	-0.124818	0.316105	-0.394861	0.692945	NA
ENSG00000062598	0.477617	-0.0529725	0.18016	-0.294031	0.768734	0.99767
ENSG00000062650	1.96443	0.0885517	0.0888303	0.996863	0.318831	0.942857
ENSG00000062716	12.5738	0.00682675	0.0538635	0.126742	0.899145	0.99767
ENSG00000062725	1.55124	0.165018	0.107274	1.53828	0.12398	0.784333
ENSG00000062822	1.98508	0.0168623	0.101119	0.166757	0.867561	0.99767
ENSG00000063015	0.00947873	-0.0160695	2.88998	-0.00556041	0.995563	NA
ENSG00000063046	36.1462	0.00657523	0.0355399	0.18501	0.853221	0.99767
ENSG00000063127	0.0382685	0.0370447	1.05763	0.0350262	0.972059	NA
ENSG00000063169	0.366978	0.120426	0.199039	0.605039	0.545153	0.986718
ENSG00000063176	0.597576	-0.201157	0.161786	-1.24336	0.213736	0.882783
ENSG00000063177	279.82	0.0173291	0.0207524	0.83504	0.403695	0.970849
ENSG00000063180	1.10007	0.163118	0.126581	1.28865	0.197521	0.869009
ENSG00000063241	11.9552	-0.0056827	0.0539911	-0.105253	0.916175	0.99767
ENSG00000063244	7.34944	-0.0472393	0.0559388	-0.844482	0.3984	0.970849
ENSG00000063245	1.46332	0.222073	0.100426	2.2113	0.0270153	0.482421
ENSG00000063322	3.71618	-0.108077	0.069741	-1.54969	0.121215	0.780508
ENSG00000063438	0.521448	-0.377381	0.189996	-1.98625	0.0470051	0.58953
ENSG00000063587	1.13338	0.258022	0.129464	1.99301	0.0462609	0.585895
ENSG00000063601	2.2707	0.0798971	0.0923581	0.865079	0.386995	0.970849
ENSG00000063660	0.00135695	-0.0251629	2.88998	-0.00870696	0.993053	NA
ENSG00000063761	0.63245	-0.164142	0.154138	-1.0649	0.286919	0.927319
ENSG00000063854	1.58064	-0.079389	0.114367	-0.694158	0.487583	0.980533
ENSG00000063978	4.2104	0.202559	0.0873378	2.31926	0.0203808	0.443317
ENSG00000064012	3.28917	0.211044	0.0883759	2.38803	0.0169389	0.412063
ENSG00000064042	0.298488	0.12364	0.293504	0.421256	0.673568	0.99767
ENSG00000064102	4.02506	-0.0199203	0.0718524	-0.277239	0.781597	0.99767
ENSG00000064115	1.8963	0.190141	0.0981935	1.93639	0.05282	0.610575
ENSG00000064195	0.0836684	0.158534	0.762179	0.208001	0.835228	NA
ENSG00000064199	1.51666	-0.00681418	0.124761	-0.0546176	0.956443	0.99767
ENSG00000064201	0.651284	-0.116901	0.183921	-0.635607	0.525033	0.983551
ENSG00000064205	0.0029016	-0.0333833	2.88998	-0.0115514	0.990784	NA
ENSG00000064218	0.00132134	-0.00843113	2.88998	-0.00291737	0.997672	NA
ENSG00000064225	0.0685566	0.0320258	0.767004	0.0417544	0.966694	NA
ENSG00000064270	0.143585	0.115322	0.588786	0.195864	0.844716	NA
ENSG00000064309	0.353325	0.904209	0.452111	1.99997	0.0455032	0.585501
ENSG00000064313	2.55287	0.136682	0.0803291	1.70153	0.0888434	0.71694
ENSG00000064393	2.70573	0.0420083	0.0997016	0.42134	0.673507	0.99767
ENSG00000064419	8.24446	-0.0060028	0.048603	-0.123507	0.901706	0.99767
ENSG00000064489	0.0979413	-0.0654556	0.515835	-0.126893	0.899025	NA
ENSG00000064490	10.3356	-0.0908395	0.0465948	-1.94956	0.0512281	0.605393
ENSG00000064545	1.06549	-0.00129141	0.11786	-0.0109572	0.991258	0.998621
ENSG00000064547	0.0610125	-0.0108227	0.841712	-0.0128579	0.989741	NA
ENSG00000064601	1.59368	-0.127933	0.0982446	-1.30219	0.192852	0.866134
ENSG00000064607	3.45187	0.142723	0.075444	1.89178	0.0585203	0.639409
ENSG00000064651	1.79507	0.0156354	0.0934998	0.167224	0.867194	0.99767
ENSG00000064652	1.11513	0.206956	0.123294	1.67855	0.09324	0.723976
ENSG00000064655	0.127806	-0.0205704	0.554979	-0.0370651	0.970433	NA
ENSG00000064666	2.95745	-0.0906343	0.105769	-0.856908	0.391496	0.970849
ENSG00000064687	0.638468	0.0971928	0.167881	0.578941	0.562629	0.987482
ENSG00000064692	0.104926	0.0774934	0.574912	0.134792	0.892777	NA
ENSG00000064703	2.32379	0.201147	0.0897705	2.24068	0.025047	0.47187
ENSG00000064726	2.8465	0.0292165	0.0754583	0.387187	0.698618	0.99767
ENSG00000064763	1.71032	0.0347037	0.102916	0.337204	0.735963	0.99767
ENSG00000064787	0.125751	0.180213	0.524523	0.343575	0.731166	NA
ENSG00000064835	0.00387459	-0.0081401	2.88998	-0.00281667	0.997753	NA
ENSG00000064886	0.322858	0.125646	0.312979	0.401452	0.688087	0.99767
ENSG00000064932	0.375598	0.0278525	0.200115	0.139182	0.889306	0.99767
ENSG00000064933	3.61183	-0.00397539	0.0698223	-0.0569358	0.954596	0.99767
ENSG00000064961	0.758364	0.239869	0.146508	1.63724	0.10158	0.739446
ENSG00000064989	0.00645656	-0.00784908	2.88998	-0.00271597	0.997833	NA
ENSG00000064995	13.9147	-0.0898486	0.0401421	-2.23826	0.0252039	0.47187
ENSG00000064999	1.5935	-0.0269445	0.113149	-0.238133	0.811778	0.99767
ENSG00000065000	5.44407	-0.138655	0.0620186	-2.2357	0.0253712	0.47187
ENSG00000065029	1.11933	0.225236	0.123021	1.83088	0.0671192	0.659972
ENSG00000065054	0.626818	0.0866378	0.161109	0.53776	0.590743	0.990715
ENSG00000065057	6.07446	-0.0111949	0.0745238	-0.150219	0.880592	0.99767
ENSG00000065060	2.31105	0.0434829	0.087894	0.49472	0.620798	0.993882
ENSG00000065135	13.3704	-0.0269918	0.0419814	-0.642947	0.520259	0.983351
ENSG00000065150	11.6774	-0.0679474	0.0452231	-1.50249	0.13297	0.795535
ENSG00000065154	29.0017	-0.0815077	0.059829	-1.36234	0.173089	0.847999
ENSG00000065183	4.77515	0.0125824	0.0681053	0.18475	0.853425	0.99767
ENSG00000065243	1.5361	0.16592	0.114349	1.451	0.146781	0.813606
ENSG00000065268	2.77335	-0.086383	0.0787791	-1.09652	0.272851	0.922934
ENSG00000065308	1.38741	0.149115	0.117785	1.26599	0.205517	0.877624
ENSG00000065320	0.394102	0.0584149	0.221738	0.263441	0.792211	0.99767
ENSG00000065325	0.0431558	-0.02079	1.22033	-0.0170363	0.986408	NA
ENSG00000065328	4.82006	0.0147041	0.072993	0.201445	0.84035	0.99767
ENSG00000065357	0.306715	0.0306025	0.208615	0.146694	0.883374	0.99767
ENSG00000065361	0.372403	0.390446	0.231397	1.68734	0.0915376	0.72139
ENSG00000065371	0.0125153	0.0511487	2.88998	0.0176987	0.985879	NA
ENSG00000065413	0.543341	0.409848	0.213373	1.92081	0.0547563	0.619274
ENSG00000065427	33.2809	-0.0625023	0.0363952	-1.71732	0.08592	0.711475
ENSG00000065457	0.887255	0.275323	0.133463	2.06292	0.0391204	0.556097
ENSG00000065485	1.22889	0.0518275	0.123203	0.420669	0.673997	0.99767
ENSG00000065491	1.70875	0.132423	0.105635	1.2536	0.209989	0.879022
ENSG00000065518	50.91	-0.0460677	0.0346375	-1.33	0.18352	0.857467
ENSG00000065526	3.16422	0.0903429	0.0795543	1.13561	0.256119	0.915002
ENSG00000065534	0.754542	-0.297377	0.187334	-1.58741	0.112419	0.765188
ENSG00000065548	35.3339	-0.0112593	0.0355857	-0.316399	0.751699	0.99767
ENSG00000065559	1.29799	0.0829563	0.117938	0.703389	0.481813	0.980013
ENSG00000065600	0.988771	0.00955147	0.143969	0.0663442	0.947104	0.99767
ENSG00000065609	0.173333	-0.216698	0.441869	-0.490412	0.623842	NA
ENSG00000065613	3.02941	-0.045821	0.0787763	-0.58166	0.560796	0.986718
ENSG00000065615	5.19514	-0.0636894	0.0616542	-1.03301	0.301599	0.935189
ENSG00000065618	0.00394478	-0.0081401	2.88998	-0.00281667	0.997753	NA
ENSG00000065621	0.230054	0.207712	0.292347	0.710498	0.477395	0.980013
ENSG00000065665	0.260879	0.0846957	0.25043	0.338202	0.735211	0.99767
ENSG00000065675	1.02621	-0.116235	0.137112	-0.847735	0.396585	0.970849
ENSG00000065717	0.738595	0.0497594	0.156317	0.318325	0.750239	0.99767
ENSG00000065802	2.20241	-0.0108975	0.0875438	-0.12448	0.900935	0.99767
ENSG00000065809	0.267788	0.0770572	0.320349	0.240541	0.809911	0.99767
ENSG00000065833	1.05226	-0.0210795	0.134575	-0.156638	0.87553	0.99767
ENSG00000065882	1.96486	0.169834	0.100202	1.69491	0.0900921	0.719659
ENSG00000065883	2.02411	0.00423391	0.0927027	0.0456719	0.963572	0.99767
ENSG00000065911	20.5914	0.0679529	0.0454172	1.49619	0.134603	0.799303
ENSG00000065923	0.0632052	0.00620035	0.804754	0.00770465	0.993853	NA
ENSG00000065970	0.505973	0.202853	0.173689	1.16791	0.242842	0.905253
ENSG00000065978	104.841	-0.0130832	0.0283893	-0.460851	0.644906	0.99767
ENSG00000065989	1.15486	0.152849	0.127624	1.19765	0.231053	0.89512
ENSG00000066027	1.31789	0.11126	0.113622	0.979205	0.327479	0.949881
ENSG00000066032	0.710335	0.13004	0.198135	0.656321	0.511617	0.98264
ENSG00000066044	7.60795	-0.0421597	0.0505099	-0.834682	0.403897	0.970849
ENSG00000066056	0.0370643	-0.0633477	1.38016	-0.0458987	0.963391	NA
ENSG00000066084	2.39617	0.012435	0.0900105	0.138151	0.890121	0.99767
ENSG00000066117	2.13419	-0.0435452	0.0875556	-0.497344	0.618947	0.993412
ENSG00000066135	1.28586	0.0174727	0.121519	0.143786	0.88567	0.99767
ENSG00000066136	7.72797	0.0668285	0.0514271	1.29948	0.193779	0.866134
ENSG00000066185	0.0159668	-0.00697251	2.31403	-0.00301314	0.997596	NA
ENSG00000066230	0.0140928	-0.0322172	2.56552	-0.0125578	0.989981	NA
ENSG00000066248	0.0768997	0.0326076	0.850761	0.0383276	0.969426	NA
ENSG00000066279	2.47646	0.153329	0.112683	1.3607	0.173607	0.848023
ENSG00000066294	0.71843	-0.00794962	0.285152	-0.0278785	0.977759	0.99767
ENSG00000066322	1.92768	-0.000271182	0.0909121	-0.0029829	0.99762	0.999325
ENSG00000066336	0.382796	-0.337195	0.23527	-1.43322	0.151794	0.820661
ENSG00000066379	12.3354	-0.0568544	0.0514427	-1.1052	0.269074	0.920213
ENSG00000066382	0.19811	0.20422	0.33533	0.609011	0.542517	0.986551
ENSG00000066405	0.00716109	0.0088827	2.88998	0.00307363	0.997548	NA
ENSG00000066422	0.954562	0.290447	0.130362	2.22799	0.0258809	0.475347
ENSG00000066427	1.15503	0.191185	0.12964	1.47474	0.140282	0.803529
ENSG00000066455	1.1232	0.0187809	0.11957	0.157071	0.875189	0.99767
ENSG00000066468	0.0292593	-0.0307571	1.45128	-0.021193	0.983092	NA
ENSG00000066557	1.92572	0.267682	0.0908692	2.94579	0.00322129	0.174505
ENSG00000066583	3.77391	-0.0380549	0.0720197	-0.528396	0.597224	0.990715
ENSG00000066629	0.0632304	0.0311525	0.932121	0.0334211	0.973339	NA
ENSG00000066651	3.20924	0.0742837	0.084917	0.87478	0.381694	0.969392
ENSG00000066654	11.6292	-0.0478051	0.0543827	-0.87905	0.379374	0.968406
ENSG00000066697	1.69304	-0.128202	0.105854	-1.21113	0.225847	0.892987
ENSG00000066739	0.792382	0.108872	0.146687	0.742203	0.457964	0.975998
ENSG00000066777	3.56905	-0.010915	0.0730214	-0.149476	0.881178	0.99767
ENSG00000066813	0.0211943	0.0188555	1.75761	0.0107279	0.991441	NA
ENSG00000066827	0.237961	0.250246	0.257413	0.972158	0.330972	0.952715
ENSG00000066855	2.20616	-0.0608236	0.0863358	-0.704501	0.481121	0.980013
ENSG00000066923	1.14983	0.295652	0.126634	2.3347	0.0195594	0.436177
ENSG00000066926	5.1331	0.0330009	0.084153	0.392154	0.694945	0.99767
ENSG00000066933	0.988562	-0.160304	0.140665	-1.13962	0.254445	0.915002
ENSG00000067057	3.67848	-0.00538875	0.0980183	-0.054977	0.956157	0.99767
ENSG00000067064	8.55978	0.173701	0.0625598	2.77656	0.00549379	0.231475
ENSG00000067066	2.65575	0.151014	0.0847891	1.78106	0.0749031	0.685968
ENSG00000067082	1.25662	1.1012	0.174406	6.31401	2.71893e-10	1.40221e-07
ENSG00000067113	0.200956	0.0782939	0.34191	0.22899	0.818877	0.99767
ENSG00000067141	0.119393	-0.0549072	0.525203	-0.104545	0.916737	NA
ENSG00000067167	4.98953	-0.00757158	0.0650621	-0.116375	0.907356	0.99767
ENSG00000067177	0.940004	-0.158086	0.136069	-1.16181	0.245312	0.908421
ENSG00000067182	0.701224	0.0313732	0.163328	0.192087	0.847674	0.99767
ENSG00000067191	0.051352	0.0969161	1.00939	0.0960142	0.923509	NA
ENSG00000067208	1.34603	0.338843	0.123948	2.73375	0.00626183	0.24995
ENSG00000067221	0.566255	-0.0100894	0.166555	-0.0605766	0.951696	0.99767
ENSG00000067225	41.4345	0.00597399	0.0596984	0.100069	0.920289	0.99767
ENSG00000067248	8.76598	-0.0770048	0.0521404	-1.47688	0.139709	0.803529
ENSG00000067334	17.0413	0.0573692	0.0444503	1.29064	0.196829	0.869009
ENSG00000067365	1.08707	0.154944	0.123967	1.24988	0.211342	0.881822
ENSG00000067369	1.29332	0.168516	0.118887	1.41745	0.156351	0.824474
ENSG00000067533	15.9814	-0.0763103	0.0450708	-1.69312	0.0904323	0.720016
ENSG00000067560	31.438	0.0175505	0.0288466	0.608409	0.542916	0.986551
ENSG00000067596	2.02135	-0.0577825	0.0932219	-0.619838	0.535364	0.98523
ENSG00000067601	1.31034	0.0548821	0.120195	0.45661	0.647952	0.99767
ENSG00000067606	0.31023	0.216904	0.237047	0.915024	0.360179	0.963758
ENSG00000067646	0.00209787	-0.00843113	2.88998	-0.00291737	0.997672	NA
ENSG00000067704	7.74511	-0.0653199	0.0502304	-1.30041	0.193462	0.866134
ENSG00000067715	0.557185	0.265672	0.196559	1.35161	0.176499	0.853244
ENSG00000067798	0.280844	0.0112541	0.282808	0.0397941	0.968257	0.99767
ENSG00000067829	8.66764	-0.0064673	0.0562995	-0.114873	0.908546	0.99767
ENSG00000067836	0.124557	0.0293347	0.398955	0.0735287	0.941385	NA
ENSG00000067840	0.0118273	0.00946475	2.88998	0.00327503	0.997387	NA
ENSG00000067900	4.9177	0.101369	0.0644273	1.57339	0.115629	0.768525
ENSG00000067955	4.7528	-0.0582968	0.0668047	-0.872646	0.382856	0.969424
ENSG00000067992	0.0889832	0.01704	0.637458	0.0267312	0.978674	NA
ENSG00000068001	0.220753	-0.0100945	0.253189	-0.0398693	0.968197	0.99767
ENSG00000068024	1.06402	0.171609	0.142834	1.20146	0.229574	0.894897
ENSG00000068028	3.74692	0.0533741	0.0823108	0.648446	0.516696	0.983048
ENSG00000068078	0.591189	0.0987035	0.199777	0.494069	0.621257	0.993882
ENSG00000068079	1.30428	-0.317382	0.139407	-2.27665	0.0228071	0.464538
ENSG00000068097	0.850081	-0.184638	0.151593	-1.21799	0.223228	0.892987
ENSG00000068120	5.18301	0.230247	0.0661376	3.48134	0.000498916	0.0527256
ENSG00000068137	0.117022	0.070437	0.445185	0.15822	0.874284	NA
ENSG00000068305	1.96285	0.12945	0.0989079	1.30879	0.190605	0.863613
ENSG00000068308	2.49173	0.0504829	0.0848762	0.594783	0.551989	0.986718
ENSG00000068323	1.11227	-0.107502	0.124671	-0.862281	0.388533	0.970849
ENSG00000068354	0.468823	0.684036	0.257954	2.65178	0.00800685	0.284387
ENSG00000068366	1.08463	0.1992	0.12856	1.54947	0.121269	0.780508
ENSG00000068383	0.588543	0.0786354	0.162004	0.485391	0.627399	0.995209
ENSG00000068394	1.98766	-0.157586	0.0928433	-1.69734	0.0896332	0.717772
ENSG00000068400	1.88211	-0.0547811	0.100248	-0.546453	0.584755	0.989011
ENSG00000068438	3.9391	-0.0120861	0.0665591	-0.181584	0.855909	0.99767
ENSG00000068489	2.55244	0.10418	0.114965	0.906183	0.364839	0.964189
ENSG00000068615	0.108567	-0.0319919	0.692436	-0.046202	0.963149	NA
ENSG00000068650	0.741579	0.235362	0.15588	1.50989	0.131072	0.793852
ENSG00000068654	3.91141	-0.152587	0.0649498	-2.3493	0.0188085	0.434388
ENSG00000068697	7.05215	0.0624349	0.0531766	1.1741	0.240353	0.902594
ENSG00000068724	0.46965	0.287575	0.193771	1.4841	0.137783	0.801916
ENSG00000068745	4.98541	0.040192	0.067234	0.597793	0.549978	0.986718
ENSG00000068781	0.041659	-0.0210806	1.09855	-0.0191896	0.98469	NA
ENSG00000068784	1.47496	-0.0617588	0.109084	-0.56616	0.571285	0.988738
ENSG00000068796	11.0476	-0.0613939	0.0486046	-1.26313	0.206543	0.877624
ENSG00000068831	0.16567	-0.117179	0.352055	-0.332843	0.739253	NA
ENSG00000068878	3.95963	0.0435776	0.0683564	0.637506	0.523795	0.983551
ENSG00000068885	0.565064	0.0138253	0.177774	0.077769	0.938012	0.99767
ENSG00000068903	1.68063	-0.15171	0.0995309	-1.52425	0.127446	0.788493
ENSG00000068912	3.94368	0.0483499	0.0697989	0.692703	0.488496	0.980533
ENSG00000068971	0.142239	-0.0108948	0.417626	-0.0260875	0.979188	NA
ENSG00000068976	0.0479144	0.0884043	1.13183	0.0781073	0.937743	NA
ENSG00000068985	0.366041	0.547081	0.805368	0.679293	0.496952	0.980924
ENSG00000069011	3.10511	-0.0373297	0.0875513	-0.426375	0.669834	0.99767
ENSG00000069018	0.0523422	-0.0533805	1.08518	-0.0491905	0.960768	NA
ENSG00000069020	2.69755	-0.0250036	0.115678	-0.216149	0.828871	0.99767
ENSG00000069122	0.0729532	0.166463	0.840193	0.198125	0.842947	NA
ENSG00000069188	0.112371	0.0950982	0.669271	0.142092	0.887007	NA
ENSG00000069206	0.0114635	-0.0157784	2.88998	-0.00545971	0.995644	NA
ENSG00000069248	4.1176	0.0921847	0.0620195	1.48638	0.137178	0.801916
ENSG00000069275	46.3444	-0.0344365	0.0331384	-1.03917	0.298725	0.93396
ENSG00000069329	15.9336	-0.0507469	0.0369339	-1.37399	0.169444	0.84414
ENSG00000069345	4.37465	-0.0245547	0.0639015	-0.384259	0.700786	0.99767
ENSG00000069399	0.0243221	-0.0480714	1.5688	-0.0306422	0.975555	NA
ENSG00000069424	1.28922	0.016562	0.137007	0.120885	0.903782	0.99767
ENSG00000069431	0.0650707	-0.0184612	0.853124	-0.0216395	0.982736	NA
ENSG00000069482	1.68965	-0.076065	0.118596	-0.641377	0.521278	0.983551
ENSG00000069493	0.1448	-0.0273357	0.398868	-0.0685332	0.945361	NA
ENSG00000069509	5.02486	-0.0792984	0.0627705	-1.26331	0.206479	0.877624
ENSG00000069535	0.0354738	0.0784376	1.22848	0.0638494	0.94909	NA
ENSG00000069667	0.289244	0.0299583	0.340091	0.0880892	0.929806	0.99767
ENSG00000069696	0.0102687	0.0426373	2.88998	0.0147535	0.988229	NA
ENSG00000069702	1.34202	0.265391	0.132268	2.00646	0.0448077	0.58026
ENSG00000069764	0.0138885	-0.00726704	2.88998	-0.00251457	0.997994	NA
ENSG00000069812	0.00275293	-0.0166515	2.88998	-0.00576182	0.995403	NA
ENSG00000069849	8.13215	0.0188981	0.051806	0.364786	0.715271	0.99767
ENSG00000069869	1.85754	0.0159636	0.107601	0.148359	0.882059	0.99767
ENSG00000069943	1.96079	0.00730697	0.092307	0.0791594	0.936906	0.99767
ENSG00000069956	5.98818	0.107136	0.0538748	1.9886	0.046745	0.587984
ENSG00000069966	0.193845	0.0697824	0.323017	0.216033	0.828962	0.99767
ENSG00000069974	26.0638	-0.0226064	0.0464558	-0.486623	0.626526	0.995047
ENSG00000069998	1.31728	0.0881636	0.110568	0.797368	0.425237	0.971213
ENSG00000070010	67.2636	0.0141428	0.027972	0.505605	0.613134	0.993154
ENSG00000070018	0.876356	0.171525	0.132104	1.29841	0.194146	0.866134
ENSG00000070019	0.0162145	0.00975941	2.3012	0.00424101	0.996616	NA
ENSG00000070047	2.73808	0.0870922	0.0844296	1.03154	0.30229	0.936289
ENSG00000070061	3.17884	0.00261875	0.0735276	0.0356159	0.971589	0.99767
ENSG00000070081	16.4842	-0.023052	0.0581761	-0.396245	0.691924	0.99767
ENSG00000070087	0.362736	-0.0613132	0.194192	-0.315734	0.752204	0.99767
ENSG00000070159	0.127723	0.121506	0.570407	0.213016	0.831315	NA
ENSG00000070182	3.60628	0.0416296	0.083782	0.49688	0.619274	0.993443
ENSG00000070190	0.406126	0.0759594	0.228505	0.332418	0.739573	0.99767
ENSG00000070193	0.0735503	-0.0260995	0.732762	-0.0356179	0.971587	NA
ENSG00000070214	1.12559	0.126368	0.129313	0.977227	0.328457	0.950439
ENSG00000070269	0.433925	0.298217	0.195379	1.52636	0.126921	0.788493
ENSG00000070366	0.975024	0.0827373	0.133291	0.620725	0.53478	0.985114
ENSG00000070367	2.53561	-0.0163383	0.0831468	-0.196499	0.84422	0.99767
ENSG00000070371	1.21646	0.132024	0.147856	0.892921	0.371899	0.964189
ENSG00000070388	0.0791724	-0.0172969	0.666283	-0.0259603	0.979289	NA
ENSG00000070404	0.201289	-0.0875707	0.299413	-0.292474	0.769924	0.99767
ENSG00000070413	4.0355	0.234253	0.068567	3.41641	0.000634521	0.0640099
ENSG00000070423	1.43361	0.0228304	0.104104	0.219303	0.826414	0.99767
ENSG00000070444	0.664752	0.261799	0.163	1.60613	0.108246	0.755751
ENSG00000070476	1.03972	0.236067	0.131946	1.78912	0.0735962	0.683349
ENSG00000070495	7.54047	0.232851	0.0582598	3.99678	6.42108e-05	0.00983081
ENSG00000070501	5.19487	-0.042761	0.0626469	-0.682572	0.494877	0.980533
ENSG00000070526	6.64458	-0.0254452	0.0662849	-0.383876	0.70107	0.99767
ENSG00000070540	0.280865	0.0706139	0.282177	0.250247	0.802397	0.99767
ENSG00000070601	0.00181133	-0.00843113	2.88998	-0.00291737	0.997672	NA
ENSG00000070610	1.42417	0.00611372	0.109745	0.0557084	0.955574	0.99767
ENSG00000070614	0.85661	0.092637	0.135786	0.682227	0.495096	0.980533
ENSG00000070669	0.0355998	-0.0551266	1.12847	-0.0488505	0.961038	NA
ENSG00000070718	1.70627	-0.00367071	0.10098	-0.0363508	0.971003	0.99767
ENSG00000070729	0.0629587	0.198471	1.10827	0.179082	0.857874	NA
ENSG00000070731	0.0280792	-0.0222461	1.57477	-0.0141266	0.988729	NA
ENSG00000070748	0.0163508	0.0182715	2.17956	0.00838311	0.993311	NA
ENSG00000070756	87.0355	-0.00390046	0.0269663	-0.144642	0.884993	0.99767
ENSG00000070759	0.244286	0.166319	0.356328	0.466757	0.640674	0.99767
ENSG00000070761	7.35736	0.0106323	0.0526144	0.202079	0.839855	0.99767
ENSG00000070770	10.6474	-0.0493776	0.045798	-1.07816	0.280962	0.926128
ENSG00000070778	0.140486	0.055451	0.436024	0.127174	0.898803	NA
ENSG00000070785	21.3202	0.0126255	0.0440006	0.286939	0.774159	0.99767
ENSG00000070808	0.0117614	-0.0325102	2.88998	-0.0112493	0.991025	NA
ENSG00000070814	11.6734	0.0633002	0.0527666	1.19963	0.230284	0.894897
ENSG00000070831	0.263696	-0.0565515	0.232096	-0.243656	0.807497	0.99767
ENSG00000070882	1.9465	0.073037	0.0991917	0.736322	0.461535	0.976276
ENSG00000070915	0.0332027	0.0617055	1.2825	0.0481136	0.961626	NA
ENSG00000070950	3.0666	0.0656152	0.080909	0.810976	0.41738	0.970849
ENSG00000070961	4.3871	0.0123806	0.069986	0.176902	0.859586	0.99767
ENSG00000071051	0.334854	-0.125529	0.231731	-0.541703	0.588023	0.989525
ENSG00000071054	6.83099	-0.0917296	0.054459	-1.68438	0.0921083	0.721478
ENSG00000071073	0.102864	-0.140895	0.671482	-0.209827	0.833803	NA
ENSG00000071082	463.191	-0.0477416	0.0222675	-2.14401	0.0320323	0.519487
ENSG00000071127	9.87545	0.0515245	0.0517187	0.996246	0.319131	0.942857
ENSG00000071189	1.38555	0.229445	0.113906	2.01433	0.0439753	0.579727
ENSG00000071203	0.0280004	0.0194386	1.46578	0.0132616	0.989419	NA
ENSG00000071205	1.3962	-0.714095	0.305456	-2.3378	0.0193976	0.436177
ENSG00000071242	0.181451	-0.0235528	0.352692	-0.0667802	0.946757	NA
ENSG00000071243	7.91884	-0.0538168	0.0543142	-0.990842	0.321763	0.945744
ENSG00000071246	0.0545409	0.139183	0.911383	0.152716	0.878622	NA
ENSG00000071282	0.0229629	0.0103432	1.95817	0.00528204	0.995786	NA
ENSG00000071462	42.3184	-0.02111	0.0389851	-0.541487	0.588172	0.989525
ENSG00000071537	1.28204	0.285372	0.114414	2.49422	0.0126235	0.360078
ENSG00000071539	3.05735	-0.0668125	0.0823231	-0.811589	0.417028	0.970849
ENSG00000071553	2.40714	0.0314875	0.0942503	0.334084	0.738316	0.99767
ENSG00000071564	5.29893	0.0274421	0.0614979	0.446227	0.655433	0.99767
ENSG00000071575	10.1833	-0.0564776	0.0655762	-0.861251	0.3891	0.970849
ENSG00000071626	18.7882	-0.0340868	0.038562	-0.883949	0.376724	0.966797
ENSG00000071655	1.18346	-0.0234005	0.113258	-0.206612	0.836313	0.99767
ENSG00000071794	4.79271	-0.0424761	0.0772258	-0.550025	0.582303	0.988921
ENSG00000071859	5.94401	0.0681309	0.0658807	1.03416	0.301063	0.935127
ENSG00000071889	0.995635	-0.0300901	0.126777	-0.237347	0.812387	0.99767
ENSG00000071894	2.34367	-0.0899743	0.0822189	-1.09433	0.273812	0.922934
ENSG00000071909	1.42374	0.082215	0.173962	0.472603	0.636497	0.997334
ENSG00000071967	0.942898	0.0346969	0.14545	0.238549	0.811456	0.99767
ENSG00000071991	0.137767	0.0806944	0.454015	0.177735	0.858931	NA
ENSG00000071994	14.7097	-0.0484769	0.0402484	-1.20444	0.228418	0.894897
ENSG00000072041	0.0462123	-0.0621828	1.02666	-0.0605683	0.951703	NA
ENSG00000072042	6.40591	0.0555846	0.0598318	0.929015	0.352881	0.960017
ENSG00000072062	1.97312	0.168933	0.092317	1.82992	0.0672615	0.659972
ENSG00000072071	1.31966	0.195354	0.117696	1.65981	0.0969517	0.731719
ENSG00000072080	0.00800412	-0.0580444	2.88998	-0.0200847	0.983976	NA
ENSG00000072110	5.05793	0.0195097	0.0683874	0.285282	0.775428	0.99767
ENSG00000072121	0.570151	-0.386066	0.174461	-2.2129	0.0269045	0.482368
ENSG00000072133	0.0333356	0.0115098	1.24333	0.00925726	0.992614	NA
ENSG00000072134	0.441734	0.0370704	0.189652	0.195466	0.845028	0.99767
ENSG00000072135	0.835766	0.0522252	0.132724	0.393488	0.693959	0.99767
ENSG00000072163	0.010024	-0.049533	2.88998	-0.0171396	0.986325	NA
ENSG00000072182	0.939442	0.522218	0.145999	3.57685	0.000347759	0.0393303
ENSG00000072195	0.567047	-0.0811562	0.192838	-0.420852	0.673863	0.99767
ENSG00000072201	0.205763	-0.104594	0.3093	-0.338163	0.73524	0.99767
ENSG00000072210	0.0614895	-0.0354839	0.749345	-0.0473533	0.962232	NA
ENSG00000072274	29.2952	-0.0080557	0.0577817	-0.139416	0.889121	0.99767
ENSG00000072310	0.864225	0.220065	0.132534	1.66044	0.0968266	0.731719
ENSG00000072315	0.0883784	0.0417014	0.704234	0.0592152	0.952781	NA
ENSG00000072364	2.82472	0.069128	0.0858673	0.805056	0.420787	0.970849
ENSG00000072401	0.55536	-0.0668636	0.165802	-0.403275	0.686746	0.99767
ENSG00000072415	1.26145	0.0207106	0.119166	0.173797	0.862025	0.99767
ENSG00000072422	0.484102	0.17294	0.197603	0.875189	0.381471	0.969392
ENSG00000072501	12.5423	0.108428	0.0455689	2.37943	0.0173395	0.417867
ENSG00000072506	18.2133	-0.0854869	0.0436438	-1.95874	0.050143	0.604211
ENSG00000072518	1.03413	0.0816736	0.129532	0.630528	0.528349	0.983647
ENSG00000072571	4.87783	0.0541606	0.0911236	0.594364	0.552269	0.986718
ENSG00000072609	1.82103	0.111999	0.095748	1.16973	0.242111	0.905056
ENSG00000072657	0.238594	0.141075	0.291807	0.483453	0.628774	0.995688
ENSG00000072682	1.21666	0.0901573	0.136979	0.658182	0.510421	0.98264
ENSG00000072694	0.0147617	-0.0322169	2.51803	-0.0127945	0.989792	NA
ENSG00000072736	4.59341	-0.0350763	0.0671819	-0.52211	0.601594	0.990937
ENSG00000072756	2.96122	0.116708	0.0809487	1.44176	0.149371	0.817766
ENSG00000072778	5.6185	0.0381065	0.0675744	0.56392	0.572809	0.988738
ENSG00000072786	0.417867	0.0515101	0.194873	0.264326	0.791528	0.99767
ENSG00000072803	2.70813	0.0623396	0.0905949	0.688114	0.491381	0.980533
ENSG00000072818	0.0234871	-0.00609641	1.64405	-0.00370816	0.997041	NA
ENSG00000072832	0.0432926	-0.10445	1.29602	-0.0805928	0.935766	NA
ENSG00000072840	0.0577924	0.0305705	0.967154	0.0316087	0.974784	NA
ENSG00000072849	4.24423	0.0313106	0.0662773	0.472417	0.636629	0.997334
ENSG00000072858	0.0565343	-0.0278458	0.927468	-0.0300234	0.976048	NA
ENSG00000072864	0.67557	0.214927	0.162303	1.32423	0.185425	0.860269
ENSG00000072952	0.0794084	0.0326078	0.752252	0.043347	0.965425	NA
ENSG00000072954	0.0891399	0.117141	0.626548	0.186962	0.85169	NA
ENSG00000072958	1.89077	-0.0371859	0.0894258	-0.41583	0.677535	0.99767
ENSG00000073008	1.51457	-0.122997	0.141827	-0.867234	0.385814	0.970849
ENSG00000073050	2.97571	0.0485673	0.0784239	0.619292	0.535724	0.985601
ENSG00000073060	1.84789	0.0508752	0.105687	0.481378	0.630248	0.995762
ENSG00000073111	6.25142	-0.028813	0.0590793	-0.487701	0.625762	0.994814
ENSG00000073146	0.0364765	-0.0891731	1.38364	-0.0644482	0.948613	NA
ENSG00000073150	0.0457594	-0.0712765	1.13976	-0.0625366	0.950135	NA
ENSG00000073169	0.532869	-0.0210174	0.177886	-0.118151	0.905948	0.99767
ENSG00000073282	0.207685	0.10441	0.343167	0.304255	0.760934	0.99767
ENSG00000073331	0.162541	-0.201712	0.412187	-0.48937	0.62458	NA
ENSG00000073350	0.385458	0.219421	0.204781	1.07149	0.28395	0.927217
ENSG00000073417	1.47787	0.251422	0.118084	2.12918	0.0332396	0.528432
ENSG00000073464	0.346089	0.000870994	0.256558	0.00339492	0.997291	0.999156
ENSG00000073536	3.52636	0.15601	0.0743794	2.09749	0.03595	0.54211
ENSG00000073578	21.9661	0.00849644	0.0402202	0.211248	0.832694	0.99767
ENSG00000073584	0.568682	0.390553	0.164367	2.37611	0.0174964	0.418988
ENSG00000073598	0.00819709	-0.0160695	2.88998	-0.00556041	0.995563	NA
ENSG00000073605	0.104985	0.152642	0.566947	0.269234	0.787749	NA
ENSG00000073614	2.90114	-0.0648056	0.0809741	-0.800325	0.423523	0.971213
ENSG00000073670	0.0299172	0.0531935	1.44484	0.0368162	0.970632	NA
ENSG00000073711	0.630288	0.0978879	0.184813	0.529659	0.596349	0.990715
ENSG00000073712	0.116054	-0.0135138	0.504913	-0.0267646	0.978647	NA
ENSG00000073734	0.132745	-0.0874982	0.521509	-0.167779	0.866757	NA
ENSG00000073737	0.255294	0.430963	0.621257	0.693696	0.487873	0.980533
ENSG00000073754	0.0383958	0.0875312	1.17728	0.0743501	0.940732	NA
ENSG00000073756	0.0034893	-0.0081401	2.88998	-0.00281667	0.997753	NA
ENSG00000073792	1.77362	0.142753	0.106479	1.34067	0.180028	0.854375
ENSG00000073803	0.218881	0.415721	0.38914	1.06831	0.285383	0.927217
ENSG00000073849	2.19766	0.0670452	0.0950554	0.705327	0.480607	0.980013
ENSG00000073861	0.00596821	0.0003713	2.88998	0.000128478	0.999897	NA
ENSG00000073905	1.29506	-0.107531	0.10265	-1.04755	0.294845	0.932236
ENSG00000073910	0.258164	0.108775	0.325229	0.334458	0.738034	0.99767
ENSG00000073921	9.61065	-0.0132683	0.0480212	-0.2763	0.782317	0.99767
ENSG00000073969	2.21225	-0.0720186	0.0895071	-0.804613	0.421043	0.970849
ENSG00000074047	0.0635568	0.0396641	0.872958	0.0454364	0.963759	NA
ENSG00000074054	1.57914	0.047108	0.108287	0.435027	0.663543	0.99767
ENSG00000074071	16.2936	-0.0267357	0.0450622	-0.593307	0.552976	0.986718
ENSG00000074181	0.035951	-0.0551273	1.3891	-0.0396855	0.968344	NA
ENSG00000074201	26.9709	-0.0529038	0.0394136	-1.34227	0.179508	0.854255
ENSG00000074211	0.0389077	-0.0633473	1.24365	-0.0509365	0.959376	NA
ENSG00000074219	0.391599	0.0542026	0.192716	0.281257	0.778514	0.99767
ENSG00000074266	5.28416	-0.0816904	0.0628165	-1.30046	0.193443	0.866134
ENSG00000074276	0.0770976	0.250705	0.887644	0.282439	0.777607	NA
ENSG00000074319	8.76731	-0.00185187	0.0496696	-0.0372837	0.970259	0.99767
ENSG00000074356	2.19114	0.130135	0.0857216	1.51811	0.128987	0.790035
ENSG00000074370	0.455146	-0.0368339	0.21162	-0.174057	0.861821	0.99767
ENSG00000074410	0.0939609	-0.116234	0.655381	-0.177353	0.859231	NA
ENSG00000074416	0.144987	0.164936	0.502578	0.32818	0.742775	NA
ENSG00000074527	0.150464	-0.119507	0.452362	-0.264185	0.791638	NA
ENSG00000074582	5.95337	-0.0056522	0.0605447	-0.0933558	0.925621	0.99767
ENSG00000074590	0.0363709	-0.138497	1.66135	-0.083364	0.933562	NA
ENSG00000074603	4.28954	0.00828706	0.074635	0.111035	0.911589	0.99767
ENSG00000074621	0.318327	0.115933	0.226149	0.512642	0.608201	0.992634
ENSG00000074657	0.0842984	-0.151153	0.935925	-0.161501	0.871699	NA
ENSG00000074660	0.0184478	0.010052	1.99686	0.00503389	0.995984	NA
ENSG00000074695	15.2971	-0.00878687	0.0442698	-0.198484	0.842666	0.99767
ENSG00000074696	16.9898	-0.00499495	0.0397648	-0.125612	0.900039	0.99767
ENSG00000074706	0.125432	0.138529	0.484841	0.28572	0.775092	NA
ENSG00000074755	0.619983	-0.0364082	0.165941	-0.219404	0.826336	0.99767
ENSG00000074771	0.0754596	-0.0592726	0.871296	-0.0680281	0.945763	NA
ENSG00000074800	316.103	-0.00545736	0.0315762	-0.172831	0.862784	0.99767
ENSG00000074803	0.169204	0.159917	0.361674	0.442157	0.658376	NA
ENSG00000074842	5.81752	0.0616858	0.0743274	0.82992	0.406584	0.970849
ENSG00000074855	0.484172	-0.215895	0.176677	-1.22198	0.221715	0.892987
ENSG00000074935	1.32832	-0.121253	0.120279	-1.0081	0.313409	0.940172
ENSG00000074964	0.077349	0.116558	0.947091	0.12307	0.902052	NA
ENSG00000074966	0.583318	0.160216	0.208706	0.767666	0.442685	0.975998
ENSG00000075035	0.0322187	-0.0386868	1.52549	-0.0253602	0.979768	NA
ENSG00000075043	0.00573029	-0.0330923	2.88998	-0.0114507	0.990864	NA
ENSG00000075073	0.0242875	0.0778528	1.92753	0.0403899	0.967782	NA
ENSG00000075089	2.65915	0.0852787	0.0834178	1.02231	0.306635	0.938838
ENSG00000075131	8.89637	0.019989	0.0556408	0.35925	0.719408	0.99767
ENSG00000075142	17.6192	-0.0993177	0.0418216	-2.3748	0.0175587	0.418988
ENSG00000075151	3.89492	0.195764	0.0794354	2.46445	0.0137225	0.370909
ENSG00000075188	9.17295	0.00775516	0.0527472	0.147025	0.883112	0.99767
ENSG00000075213	0.690022	0.123303	0.184159	0.669548	0.503146	0.981753
ENSG00000075218	1.72157	0.202747	0.125302	1.61806	0.105649	0.749913
ENSG00000075223	0.206857	-0.129837	0.3416	-0.380085	0.703882	0.99767
ENSG00000075234	0.914418	0.124538	0.134018	0.929261	0.352754	0.960017
ENSG00000075239	17.9441	-0.0548878	0.0422482	-1.29917	0.193884	0.866134
ENSG00000075240	0.897973	0.278233	0.147378	1.88788	0.0590421	0.640742
ENSG00000075275	0.0729389	0.074001	0.855744	0.0864757	0.931088	NA
ENSG00000075290	0.00271279	-0.0166515	2.88998	-0.00576182	0.995403	NA
ENSG00000075292	5.59556	0.0419377	0.0636361	0.659023	0.509881	0.98264
ENSG00000075303	1.27815	-0.0527014	0.114578	-0.459963	0.645543	0.99767
ENSG00000075336	15.4382	-0.0397967	0.0488677	-0.814376	0.415429	0.970849
ENSG00000075340	2.93051	0.0677943	0.112857	0.600711	0.548033	0.986718
ENSG00000075391	0.636192	0.0598588	0.202598	0.295456	0.767646	0.99767
ENSG00000075399	0.884589	0.216097	0.139059	1.554	0.120184	0.780105
ENSG00000075407	2.72346	0.0644673	0.0966578	0.666964	0.504795	0.98264
ENSG00000075413	6.67993	0.0923713	0.0599475	1.54087	0.123349	0.782753
ENSG00000075415	67.3252	-0.0321482	0.0323454	-0.993905	0.320269	0.943608
ENSG00000075420	1.3819	0.261747	0.125806	2.08057	0.0374737	0.549199
ENSG00000075426	0.0605287	0.0980804	0.879365	0.111536	0.911192	NA
ENSG00000075429	0.0104049	-0.0242898	2.88998	-0.00840486	0.993294	NA
ENSG00000075461	0.0195006	0.0687587	2.05774	0.0334147	0.973344	NA
ENSG00000075539	1.95923	0.172288	0.103787	1.66001	0.0969128	0.731719
ENSG00000075568	0.996291	-0.0409511	0.129294	-0.316729	0.751449	0.99767
ENSG00000075618	8.82734	0.164251	0.0588527	2.79089	0.00525628	0.22895
ENSG00000075624	139.447	-0.035484	0.0415262	-0.854496	0.39283	0.970849
ENSG00000075643	1.21075	0.0846612	0.135253	0.625947	0.53135	0.984437
ENSG00000075651	1.07064	0.182425	0.130432	1.39862	0.161926	0.832979
ENSG00000075673	0.107545	0.120051	0.55207	0.217456	0.827853	NA
ENSG00000075702	0.559912	0.0758375	0.172286	0.440184	0.659804	0.99767
ENSG00000075711	2.31049	0.253065	0.0939298	2.69419	0.00705598	0.264456
ENSG00000075785	16.578	0.0104297	0.0390011	0.26742	0.789146	0.99767
ENSG00000075790	7.03327	-0.0124295	0.0527643	-0.235567	0.813768	0.99767
ENSG00000075826	0.0989352	0.0270066	0.516451	0.0522926	0.958296	NA
ENSG00000075856	7.44554	-0.0206832	0.0521748	-0.396421	0.691794	0.99767
ENSG00000075884	0.35875	-0.0081955	0.270381	-0.030311	0.975819	0.99767
ENSG00000075886	0.0754732	0.0328991	0.590536	0.0557105	0.955572	NA
ENSG00000075891	0.00553324	-0.0163605	2.88998	-0.00566112	0.995483	NA
ENSG00000075914	19.6193	0.0234834	0.0430067	0.546041	0.585038	0.989011
ENSG00000075945	3.18259	-0.00971573	0.0786676	-0.123504	0.901708	0.99767
ENSG00000075975	2.49089	-0.0647096	0.0821929	-0.78729	0.431112	0.972245
ENSG00000076003	17.4566	-0.0391154	0.0560815	-0.697473	0.485507	0.980533
ENSG00000076043	30.1373	-0.0354671	0.0384969	-0.921299	0.356894	0.962241
ENSG00000076053	1.74066	-0.00653536	0.0947765	-0.0689555	0.945025	0.99767
ENSG00000076067	0.380311	-0.0747541	0.221676	-0.337222	0.735949	0.99767
ENSG00000076108	3.54983	0.0594566	0.0769809	0.772356	0.439904	0.974682
ENSG00000076201	0.819111	0.149184	0.133432	1.11805	0.263545	0.917487
ENSG00000076242	4.94808	-0.00556468	0.0659602	-0.0843642	0.932767	0.99767
ENSG00000076248	5.29379	-0.0519536	0.0951392	-0.546079	0.585011	0.989011
ENSG00000076258	0.175551	0.00932913	0.312702	0.0298339	0.9762	NA
ENSG00000076321	2.27621	-0.0773851	0.0956108	-0.809376	0.418299	0.970849
ENSG00000076351	0.716808	0.146077	0.162637	0.898182	0.369088	0.964189
ENSG00000076356	0.137206	0.0724739	0.516173	0.140406	0.888339	NA
ENSG00000076382	3.2708	0.14619	0.0903992	1.61716	0.105845	0.749913
ENSG00000076513	1.42699	-0.0599432	0.103128	-0.58125	0.561072	0.986718
ENSG00000076554	0.187618	0.102955	0.341877	0.301147	0.763302	0.99767
ENSG00000076555	0.151853	-0.0933906	0.413984	-0.22559	0.82152	NA
ENSG00000076604	1.37304	0.0635413	0.115395	0.55064	0.581881	0.988921
ENSG00000076641	0.127194	0.037555	0.502354	0.0747581	0.940407	NA
ENSG00000076650	1.21714	0.128377	0.118911	1.07961	0.280316	0.926128
ENSG00000076662	2.82873	-0.0692313	0.0856361	-0.808436	0.41884	0.970849
ENSG00000076685	3.66692	0.0249833	0.0714856	0.349487	0.726724	0.99767
ENSG00000076706	0.159283	-0.10925	0.430138	-0.253987	0.799505	NA
ENSG00000076716	0.0553625	0.0305705	0.951595	0.0321255	0.974372	NA
ENSG00000076770	0.241331	0.0662178	0.284686	0.232599	0.816073	0.99767
ENSG00000076826	0.0165412	0.0182715	2.17094	0.0084164	0.993285	NA
ENSG00000076864	1.17856	0.167501	0.13487	1.24195	0.214256	0.883122
ENSG00000076924	2.27625	0.051923	0.0843947	0.61524	0.538396	0.986178
ENSG00000076928	1.10353	0.0251529	0.118155	0.212881	0.83142	0.99767
ENSG00000076944	2.15366	-0.0508478	0.0904236	-0.562329	0.573892	0.988738
ENSG00000076984	2.42581	0.0836477	0.0918776	0.910425	0.362599	0.964189
ENSG00000077009	0.0133226	-0.0157784	2.88998	-0.00545971	0.995644	NA
ENSG00000077044	1.85383	0.114702	0.101791	1.12684	0.259808	0.917188
ENSG00000077063	0.243107	0.191853	0.324472	0.591278	0.554334	0.986718
ENSG00000077080	0.0190078	0.0520256	2.29443	0.0226747	0.98191	NA
ENSG00000077092	0.246528	0.151333	0.313536	0.482664	0.629334	0.995706
ENSG00000077097	9.69592	-0.0246384	0.0476797	-0.516749	0.605331	0.991142
ENSG00000077147	8.27377	-0.029957	0.0480643	-0.623268	0.533108	0.984582
ENSG00000077150	0.111649	-0.181415	0.461439	-0.393151	0.694208	NA
ENSG00000077152	14.8052	0.00619696	0.0508663	0.121828	0.903035	0.99767
ENSG00000077157	1.34386	0.371966	0.132118	2.81539	0.00487174	0.218666
ENSG00000077232	4.51653	0.0619955	0.0645555	0.960344	0.336882	0.95618
ENSG00000077235	1.35117	-0.0688509	0.108761	-0.633048	0.526702	0.983647
ENSG00000077238	0.199203	0.112049	0.365752	0.306352	0.759337	0.99767
ENSG00000077254	2.40852	0.205406	0.0895126	2.29471	0.0217495	0.454664
ENSG00000077264	0.259603	-0.0227956	0.320828	-0.0710525	0.943356	0.99767
ENSG00000077274	0.00540266	-0.0163605	2.88998	-0.00566112	0.995483	NA
ENSG00000077279	0.100185	-0.0992106	0.559121	-0.17744	0.859163	NA
ENSG00000077312	15.4624	-0.0231569	0.0465966	-0.496965	0.619214	0.993443
ENSG00000077327	0.939779	-0.070757	0.22041	-0.321024	0.748192	0.99767
ENSG00000077348	6.43015	-0.0473577	0.0591181	-0.801069	0.423092	0.970973
ENSG00000077380	11.6057	0.0407183	0.0425557	0.956824	0.338656	0.95618
ENSG00000077420	0.206151	-0.155372	0.38924	-0.399167	0.689771	0.99767
ENSG00000077454	0.00680733	0.000662321	2.88998	0.000229179	0.999817	NA
ENSG00000077458	1.20257	0.250201	0.121772	2.05466	0.0399117	0.56137
ENSG00000077463	1.2207	0.201813	0.117838	1.71263	0.0867808	0.713716
ENSG00000077498	0.165747	-0.191745	0.372665	-0.514524	0.606885	NA
ENSG00000077514	2.38055	0.0449731	0.090024	0.499568	0.617379	0.993207
ENSG00000077522	0.442947	-0.107225	0.202195	-0.530303	0.595902	0.990715
ENSG00000077549	15.2848	-0.0659411	0.0399087	-1.6523	0.0984732	0.735988
ENSG00000077585	0.0940904	0.067818	0.570933	0.118784	0.905446	NA
ENSG00000077616	0.115619	-0.0971736	0.498239	-0.195034	0.845366	NA
ENSG00000077684	5.19541	-0.0934227	0.0670429	-1.39348	0.163476	0.835173
ENSG00000077713	0.53276	0.0563764	0.179132	0.31472	0.752974	0.99767
ENSG00000077721	16.453	0.0287925	0.0428584	0.671806	0.501707	0.981549
ENSG00000077782	0.784616	0.292667	0.159241	1.83789	0.0660793	0.65485
ENSG00000077800	0.0099094	-0.0245809	2.88998	-0.00850556	0.993214	NA
ENSG00000077935	0.0748626	0.0493399	0.706172	0.0698695	0.944298	NA
ENSG00000077942	0.0414932	0.14682	1.39661	0.105126	0.916276	NA
ENSG00000077943	0.192467	0.178104	0.36627	0.486263	0.62678	0.995149
ENSG00000078018	0.330071	-0.0771453	0.275753	-0.279762	0.77966	0.99767
ENSG00000078043	1.45028	0.0909771	0.108872	0.835637	0.403359	0.970849
ENSG00000078053	0.131244	0.0636715	0.490911	0.129701	0.896803	NA
ENSG00000078061	2.07027	0.116014	0.0893807	1.29797	0.194297	0.866134
ENSG00000078070	1.94422	0.165659	0.0934929	1.77189	0.0764126	0.689831
ENSG00000078081	0.115451	-0.122417	0.504275	-0.242759	0.808192	NA
ENSG00000078098	0.0569437	-0.119726	0.926817	-0.12918	0.897215	NA
ENSG00000078114	0.353928	0.215201	0.249424	0.862791	0.388252	0.970849
ENSG00000078124	1.68558	0.0364618	0.108417	0.336312	0.736636	0.99767
ENSG00000078140	27.1447	-0.0269431	0.0348363	-0.773422	0.439273	0.974457
ENSG00000078142	4.44632	0.119739	0.0686743	1.74357	0.0812336	0.698684
ENSG00000078177	2.15497	0.00444421	0.0980393	0.0453309	0.963844	0.99767
ENSG00000078237	0.0322395	-0.0721499	1.29006	-0.0559275	0.9554	NA
ENSG00000078246	0.647833	-0.129259	0.160099	-0.807371	0.419453	0.970849
ENSG00000078269	1.73525	0.0597856	0.10641	0.561842	0.574224	0.988738
ENSG00000078295	0.352473	0.277351	0.25001	1.10936	0.267275	0.920015
ENSG00000078304	6.58986	0.066678	0.0527876	1.26314	0.206539	0.877624
ENSG00000078319	9.55037	-0.0372086	0.0509748	-0.729942	0.465426	0.976889
ENSG00000078328	1.12012	0.157505	0.191966	0.82048	0.411943	0.970849
ENSG00000078369	16.6563	-0.0393782	0.0374179	-1.05239	0.292621	0.932236
ENSG00000078403	3.65444	0.0395955	0.0705929	0.5609	0.574866	0.988738
ENSG00000078487	0.305715	0.0241691	0.281674	0.0858051	0.931621	0.99767
ENSG00000078579	0.01054	-0.0410216	2.88998	-0.0141945	0.988675	NA
ENSG00000078589	0.00940836	-0.0242898	2.88998	-0.00840486	0.993294	NA
ENSG00000078596	22.1844	-0.0384061	0.0596762	-0.643575	0.519851	0.983154
ENSG00000078618	16.1327	-0.00683247	0.0398214	-0.171578	0.86377	0.99767
ENSG00000078668	44.362	-0.0020074	0.034165	-0.0587559	0.953147	0.99767
ENSG00000078674	7.65238	-0.0612313	0.0546976	-1.11945	0.262948	0.917487
ENSG00000078687	0.664092	0.266496	0.182282	1.462	0.143742	0.810207
ENSG00000078699	0.852114	0.217871	0.147483	1.47726	0.139605	0.803529
ENSG00000078725	0.187355	-0.140677	0.396218	-0.355048	0.722553	0.99767
ENSG00000078747	2.2024	0.24656	0.0926054	2.66248	0.00775661	0.279939
ENSG00000078795	0.30347	-0.239689	0.252049	-0.950959	0.341625	0.95618
ENSG00000078804	0.16269	-0.108959	0.359552	-0.303039	0.76186	NA
ENSG00000078808	4.49979	-0.00433271	0.0717055	-0.0604237	0.951818	0.99767
ENSG00000078814	0.0230578	-0.0398525	1.95551	-0.0203796	0.983741	NA
ENSG00000078900	0.502276	0.0248995	0.217291	0.11459	0.90877	0.99767
ENSG00000078902	0.665548	0.093377	0.152274	0.613215	0.539734	0.986178
ENSG00000078967	0.713546	0.148221	0.158551	0.934849	0.349866	0.95846
ENSG00000079101	0.0344586	-0.0551273	1.40153	-0.0393338	0.968624	NA
ENSG00000079102	0.11421	0.053414	0.533428	0.100133	0.920238	NA
ENSG00000079112	0.0680315	0.00649132	0.813186	0.00798259	0.993631	NA
ENSG00000079134	4.47912	-0.130709	0.0650622	-2.00899	0.0445381	0.58026
ENSG00000079150	1.00492	-0.110764	0.136808	-0.809625	0.418156	0.970849
ENSG00000079156	0.539617	-0.600329	0.229343	-2.6176	0.00885501	0.301197
ENSG00000079215	0.0550444	0.0807664	0.890725	0.0906749	0.927751	NA
ENSG00000079246	55.2513	-0.0337082	0.0280337	-1.20242	0.229202	0.894897
ENSG00000079257	0.00273479	-0.0333833	2.88998	-0.0115514	0.990784	NA
ENSG00000079263	0.0724928	-0.0677838	0.721952	-0.0938896	0.925197	NA
ENSG00000079277	4.10482	-0.0505664	0.0690977	-0.731809	0.464285	0.976889
ENSG00000079308	0.0288925	0.0778546	1.50738	0.0516489	0.958808	NA
ENSG00000079313	0.833399	0.0644886	0.133684	0.482397	0.629524	0.99574
ENSG00000079332	11.2292	0.0462634	0.0445076	1.03945	0.298596	0.93396
ENSG00000079335	2.51204	0.101651	0.0923905	1.10023	0.271231	0.921471
ENSG00000079385	0.00784168	-0.0413127	2.88998	-0.0142952	0.988595	NA
ENSG00000079387	1.54294	0.0729988	0.10237	0.713089	0.475791	0.980013
ENSG00000079393	0.556003	-0.052729	0.203881	-0.258627	0.795923	0.99767
ENSG00000079432	0.51361	-0.26902	0.16884	-1.59335	0.111082	0.760584
ENSG00000079459	18.437	0.0274353	0.045819	0.598776	0.549322	0.986718
ENSG00000079462	9.23043	0.0245058	0.0581114	0.421704	0.673241	0.99767
ENSG00000079482	0.505486	0.328962	0.191114	1.72128	0.0851996	0.708247
ENSG00000079557	0.0382753	-0.0968117	1.41765	-0.0682901	0.945555	NA
ENSG00000079616	8.68163	-0.0266984	0.0513411	-0.520019	0.60305	0.990937
ENSG00000079689	0.22525	0.647869	0.628759	1.03039	0.302825	0.936289
ENSG00000079691	0.388692	0.101204	0.225129	0.449536	0.653045	0.99767
ENSG00000079739	0.0551861	-0.0190432	0.891965	-0.0213498	0.982967	NA
ENSG00000079785	29.3417	-0.0337464	0.0362661	-0.930521	0.352101	0.960017
ENSG00000079805	3.17937	0.159489	0.0811189	1.96612	0.0492849	0.603621
ENSG00000079819	11.9391	0.00734227	0.058015	0.126558	0.89929	0.99767
ENSG00000079841	0.358832	-0.32585	0.270631	-1.20404	0.228575	0.894897
ENSG00000079931	0.0870037	-0.0666197	0.650097	-0.102477	0.918378	NA
ENSG00000079950	3.77334	0.00493892	0.0730463	0.0676136	0.946093	0.99767
ENSG00000079974	0.402877	-0.157943	0.185248	-0.852601	0.393881	0.970849
ENSG00000079999	9.18079	-0.0758109	0.0479581	-1.58077	0.11393	0.768335
ENSG00000080007	0.0191356	0.0100511	2.17386	0.00462362	0.996311	NA
ENSG00000080031	0.165339	0.0668725	0.392057	0.170568	0.864563	NA
ENSG00000080166	0.0503778	0.0886953	1.15316	0.0769149	0.938691	NA
ENSG00000080189	1.59427	0.0820721	0.098362	0.834388	0.404062	0.970849
ENSG00000080200	0.315282	0.0325144	0.214696	0.151444	0.879625	0.99767
ENSG00000080224	0.31107	-0.338701	0.248343	-1.36384	0.172617	0.847827
ENSG00000080293	0.015066	-0.0154859	2.64635	-0.00585178	0.995331	NA
ENSG00000080298	0.481696	0.117772	0.197068	0.597619	0.550094	0.986718
ENSG00000080345	8.33787	-0.0167086	0.0506315	-0.330004	0.741397	0.99767
ENSG00000080371	2.2871	0.0516925	0.0850575	0.607736	0.543363	0.986551
ENSG00000080493	0.373339	0.00937368	0.234434	0.0399843	0.968106	0.99767
ENSG00000080503	0.925252	-0.0631376	0.140604	-0.449047	0.653398	0.99767
ENSG00000080511	0.00241983	-0.0166515	2.88998	-0.00576182	0.995403	NA
ENSG00000080546	0.84911	0.196868	0.141308	1.39319	0.163563	0.835173
ENSG00000080561	0.0235908	-0.0480719	1.70833	-0.0281397	0.977551	NA
ENSG00000080572	0.0192493	0.0100516	2.06577	0.00486582	0.996118	NA
ENSG00000080573	0.0461808	0.163261	1.31884	0.123792	0.90148	NA
ENSG00000080603	0.197556	-0.0132954	0.265447	-0.0500867	0.960053	0.99767
ENSG00000080608	4.04727	0.0198345	0.0729899	0.271743	0.78582	0.99767
ENSG00000080618	0	NA	NA	NA	NA	NA
ENSG00000080644	0.0114848	0.000953343	2.88998	0.000329879	0.999737	NA
ENSG00000080709	0.167333	0.0668724	0.405014	0.165111	0.868856	NA
ENSG00000080802	3.07164	-0.0330816	0.0839056	-0.394272	0.693381	0.99767
ENSG00000080815	2.22628	0.160724	0.0906563	1.7729	0.076246	0.689831
ENSG00000080819	2.90511	0.114782	0.0899562	1.27598	0.201963	0.874382
ENSG00000080822	1.81471	0.139538	0.100757	1.38489	0.166085	0.838094
ENSG00000080823	0.524617	0.0280311	0.198312	0.141349	0.887595	0.99767
ENSG00000080824	205.466	-0.0385225	0.0376563	-1.023	0.306306	0.938834
ENSG00000080839	1.39223	0.0629632	0.111362	0.565395	0.571805	0.988738
ENSG00000080845	1.42505	0.132992	0.111108	1.19696	0.231322	0.895599
ENSG00000080854	0.00574416	0.0003713	2.88998	0.000128478	0.999897	NA
ENSG00000080910	0.00611161	-0.0413127	2.88998	-0.0142952	0.988595	NA
ENSG00000080947	0.0985584	0.101573	0.551738	0.184096	0.853938	NA
ENSG00000080986	5.65231	0.0406912	0.0990653	0.410752	0.681255	0.99767
ENSG00000081014	1.66076	0.257875	0.104275	2.47304	0.0133971	0.368364
ENSG00000081019	1.17063	0.228385	0.124124	1.83998	0.0657715	0.653843
ENSG00000081026	1.01304	0.253394	0.148494	1.70642	0.0879292	0.716182
ENSG00000081041	0.033661	-0.0973938	1.45725	-0.0668341	0.946714	NA
ENSG00000081051	1.68201	-0.00525019	0.186153	-0.0282036	0.9775	0.99767
ENSG00000081052	0.115902	0.0953894	0.540805	0.176384	0.859992	NA
ENSG00000081059	0.591606	0.179707	0.177328	1.01342	0.310862	0.939609
ENSG00000081087	1.43454	0.085896	0.11512	0.746144	0.45558	0.975998
ENSG00000081138	0.165981	0.0169676	0.387833	0.0437497	0.965104	NA
ENSG00000081148	0.0462976	0.0126744	1.02546	0.0123597	0.990139	NA
ENSG00000081154	21.3896	-0.0358215	0.0349277	-1.02559	0.305085	0.938642
ENSG00000081177	0.472197	-0.0285508	0.179881	-0.158721	0.873889	0.99767
ENSG00000081181	1.92078	0.165785	0.108665	1.52565	0.127096	0.788493
ENSG00000081189	3.93764	-0.145948	0.100114	-1.45781	0.144893	0.811867
ENSG00000081237	2.03933	0.0330547	0.161871	0.204204	0.838194	0.99767
ENSG00000081248	0.0200552	-0.00668011	2.03933	-0.00327564	0.997386	NA
ENSG00000081277	0.00252514	8.02776e-05	2.88998	2.7778e-05	0.999978	NA
ENSG00000081307	3.03193	0.0622192	0.0758776	0.819994	0.41222	0.970849
ENSG00000081320	1.45056	0.782453	0.130614	5.99056	2.09117e-09	9.29704e-07
ENSG00000081377	0.908018	-0.00133415	0.150125	-0.00888693	0.992909	0.998621
ENSG00000081386	0.207309	0.0709464	0.31504	0.225198	0.821825	0.99767
ENSG00000081479	0.187696	0.0935708	0.389775	0.240064	0.810281	0.99767
ENSG00000081665	0.00952196	-0.0328013	2.88998	-0.01135	0.990944	NA
ENSG00000081692	2.08736	0.0130337	0.0915993	0.14229	0.886851	0.99767
ENSG00000081721	5.47891	-0.099825	0.0637166	-1.5667	0.117184	0.771699
ENSG00000081760	0.835963	0.203944	0.140907	1.44737	0.147794	0.816285
ENSG00000081791	2.52147	-0.078527	0.0922046	-0.851661	0.394402	0.970849
ENSG00000081800	0.176298	0.0342815	0.371285	0.092332	0.926434	NA
ENSG00000081803	0.484731	-0.186868	0.209155	-0.893439	0.371622	0.964189
ENSG00000081818	0.00135119	-0.00843113	2.88998	-0.00291737	0.997672	NA
ENSG00000081870	27.1838	-0.0389678	0.0444278	-0.877102	0.380431	0.968944
ENSG00000081913	1.12278	0.0959109	0.135716	0.706703	0.479751	0.980013
ENSG00000081923	0.159374	-0.168248	0.386515	-0.435294	0.663349	NA
ENSG00000081985	0.304496	0.0223783	0.291255	0.0768343	0.938755	0.99767
ENSG00000082014	0.616524	0.00854113	0.170147	0.0501985	0.959964	0.99767
ENSG00000082068	4.12027	-0.0119354	0.0676912	-0.176322	0.860041	0.99767
ENSG00000082074	0.307749	-0.302898	0.326704	-0.927132	0.353858	0.960281
ENSG00000082126	0.0153068	-0.0154858	2.62934	-0.00588959	0.995301	NA
ENSG00000082146	1.10044	0.0225127	0.130714	0.172229	0.863258	0.99767
ENSG00000082153	32.5119	0.0150639	0.0318962	0.472278	0.636729	0.997369
ENSG00000082175	0.137005	-0.135948	0.505228	-0.269083	0.787866	NA
ENSG00000082196	0.192468	-0.106922	0.334966	-0.319201	0.749574	0.99767
ENSG00000082212	2.29116	0.00299665	0.0844505	0.0354841	0.971694	0.99767
ENSG00000082213	1.73138	0.127042	0.100713	1.26143	0.207156	0.877624
ENSG00000082258	2.04349	-0.0648304	0.0892145	-0.72668	0.467422	0.976889
ENSG00000082269	1.30235	0.0761241	0.117457	0.648102	0.516919	0.983048
ENSG00000082293	0.317225	0.362668	0.271417	1.3362	0.181483	0.855928
ENSG00000082397	2.51435	0.231481	0.131119	1.76543	0.0774916	0.691056
ENSG00000082438	0.234702	0.299926	0.346532	0.865509	0.38676	0.970849
ENSG00000082458	0.349636	-0.0102974	0.226096	-0.0455442	0.963674	0.99767
ENSG00000082482	0.183023	0.102373	0.399962	0.255958	0.797983	NA
ENSG00000082497	0.0080053	-0.00784908	2.88998	-0.00271597	0.997833	NA
ENSG00000082512	0.627314	-0.0171572	0.196914	-0.0871303	0.930568	0.99767
ENSG00000082515	34.1218	-0.080809	0.0383907	-2.10491	0.0352988	0.538373
ENSG00000082516	3.34892	0.0894183	0.0798025	1.1205	0.262502	0.917487
ENSG00000082556	0.00861891	0.000662321	2.88998	0.000229179	0.999817	NA
ENSG00000082641	3.27855	0.0842782	0.0736225	1.14473	0.25232	0.912508
ENSG00000082684	0.0242369	-0.00609636	1.63116	-0.00373744	0.997018	NA
ENSG00000082701	0.984887	0.154023	0.130233	1.18268	0.236937	0.899743
ENSG00000082781	0.757893	0.125803	0.174172	0.722288	0.470117	0.976979
ENSG00000082805	1.13358	0.0418452	0.144596	0.289395	0.772279	0.99767
ENSG00000082898	25.3969	0.00380068	0.0325946	0.116605	0.907173	0.99767
ENSG00000082996	1.37002	-0.00773407	0.108731	-0.0711303	0.943294	0.99767
ENSG00000083067	0.219503	0.247941	0.329567	0.752326	0.451855	0.975998
ENSG00000083093	1.44179	-0.143684	0.108057	-1.3297	0.183616	0.857467
ENSG00000083097	0.785936	0.224816	0.149349	1.50531	0.132244	0.794142
ENSG00000083099	10.3312	-0.0979722	0.0473969	-2.06706	0.0387283	0.556041
ENSG00000083123	0.965069	0.173576	0.140197	1.23809	0.215684	0.884911
ENSG00000083168	4.67553	0.0151304	0.0644966	0.234593	0.814525	0.99767
ENSG00000083223	1.22	0.0855645	0.126131	0.678379	0.497531	0.980924
ENSG00000083290	0.0264155	0.0443909	1.48479	0.0298971	0.976149	NA
ENSG00000083307	0.0896075	0.201092	0.62675	0.320848	0.748325	NA
ENSG00000083312	11.2477	-0.0223295	0.0477999	-0.467146	0.640396	0.99767
ENSG00000083444	2.72706	0.116133	0.0830157	1.39893	0.161834	0.832979
ENSG00000083454	0.185254	-0.0646552	0.294908	-0.219239	0.826464	0.99767
ENSG00000083457	9.62458	-0.0683181	0.0502835	-1.35866	0.174256	0.848647
ENSG00000083520	2.30324	0.16634	0.0850312	1.95623	0.0504383	0.604551
ENSG00000083535	1.15776	0.164183	0.137348	1.19537	0.231942	0.896269
ENSG00000083544	1.29543	-0.159605	0.116356	-1.3717	0.170157	0.844759
ENSG00000083635	1.2539	-0.075474	0.117873	-0.640297	0.521979	0.983551
ENSG00000083642	1.89635	-0.000346237	0.0907729	-0.00381432	0.996957	0.999126
ENSG00000083720	0.116934	0.145876	0.512174	0.284818	0.775784	NA
ENSG00000083750	0.975745	0.0120226	0.132453	0.0907683	0.927677	0.99767
ENSG00000083782	0.0179822	-0.0568772	2.339	-0.0243169	0.9806	NA
ENSG00000083799	0.387762	0.0760712	0.203085	0.374579	0.707974	0.99767
ENSG00000083807	5.67082	-0.00860535	0.0676421	-0.127219	0.898767	0.99767
ENSG00000083812	0.943307	0.385891	0.128792	2.99623	0.00273341	0.16019
ENSG00000083814	0.0870391	-0.0581082	0.566067	-0.102652	0.918239	NA
ENSG00000083817	0.0357796	-0.0134423	1.15855	-0.0116027	0.990743	NA
ENSG00000083828	0.43465	0.397369	0.187793	2.11599	0.0343454	0.533249
ENSG00000083838	0.148136	0.0988814	0.343328	0.288008	0.77334	NA
ENSG00000083844	0.148904	0.056615	0.459265	0.123273	0.901891	NA
ENSG00000083845	342.285	0.0226127	0.0266794	0.847573	0.396676	0.970849
ENSG00000083857	0.140854	0.0642535	0.442748	0.145124	0.884613	NA
ENSG00000083896	5.5636	0.0858236	0.0660936	1.29851	0.19411	0.866134
ENSG00000083937	3.58399	-0.116854	0.0698673	-1.67252	0.0944225	0.727668
ENSG00000084070	5.25774	-0.054961	0.0651945	-0.84303	0.399212	0.970849
ENSG00000084072	16.985	-0.0290965	0.0383237	-0.75923	0.447715	0.975998
ENSG00000084073	11.4632	0.0159707	0.0447926	0.356548	0.72143	0.99767
ENSG00000084090	11.8169	-0.0518944	0.0396801	-1.30782	0.190935	0.863761
ENSG00000084092	2.63531	0.117967	0.082109	1.43671	0.1508	0.820661
ENSG00000084093	1.81425	0.00650997	0.0949866	0.0685356	0.945359	0.99767
ENSG00000084110	0.0295491	-0.0809539	1.7491	-0.0462833	0.963084	NA
ENSG00000084112	0.855036	-0.237142	0.163565	-1.44983	0.147106	0.814708
ENSG00000084207	102.43	-0.0312292	0.0486832	-0.641478	0.521212	0.983551
ENSG00000084234	17.8041	-0.0249368	0.0499538	-0.499198	0.61764	0.993207
ENSG00000084444	0.471422	0.0258608	0.19165	0.134938	0.892661	0.99767
ENSG00000084453	0.359934	-0.082676	0.219902	-0.375967	0.706941	0.99767
ENSG00000084463	6.60589	0.111595	0.0522816	2.13451	0.0328013	0.525952
ENSG00000084623	68.4967	-0.0217697	0.0306084	-0.711234	0.47694	0.980013
ENSG00000084628	0.0824726	0.0331897	0.825923	0.040185	0.967946	NA
ENSG00000084636	0.0214546	0.0270753	1.90879	0.0141845	0.988683	NA
ENSG00000084652	3.92929	0.0319392	0.066111	0.483115	0.629014	0.995688
ENSG00000084674	0.0129116	-0.0239988	2.88998	-0.00830416	0.993374	NA
ENSG00000084676	2.6613	0.143213	0.0950978	1.50595	0.132079	0.793852
ENSG00000084693	2.51551	0.163864	0.0854807	1.91697	0.0552418	0.621115
ENSG00000084710	0.143744	0.0393009	0.575705	0.0682658	0.945574	NA
ENSG00000084731	0.22258	0.0392284	0.294275	0.133305	0.893952	0.99767
ENSG00000084733	7.5022	0.027563	0.0505135	0.545657	0.585302	0.989011
ENSG00000084734	0.0286133	-0.0560019	1.84021	-0.0304323	0.975722	NA
ENSG00000084754	17.9602	-0.0574524	0.0381319	-1.50667	0.131894	0.793852
ENSG00000084764	0.662761	-0.18359	0.164912	-1.11326	0.265597	0.919484
ENSG00000084774	2.05194	-0.00418116	0.093508	-0.0447144	0.964335	0.99767
ENSG00000085063	8.03262	0.0123316	0.0636779	0.193656	0.846445	0.99767
ENSG00000085117	0.127548	-0.15559	0.584188	-0.266335	0.789981	NA
ENSG00000085185	0.92177	0.320656	0.131762	2.43359	0.0149497	0.385494
ENSG00000085224	8.70703	0.128706	0.0552897	2.32786	0.0199197	0.440523
ENSG00000085231	16.8884	0.0238691	0.052217	0.457114	0.647589	0.99767
ENSG00000085265	0.00748276	0.0088827	2.88998	0.00307363	0.997548	NA
ENSG00000085274	1.60812	0.176361	0.10188	1.73107	0.0834393	0.702788
ENSG00000085276	1.97173	-0.0974928	0.0898763	-1.08474	0.278035	0.925589
ENSG00000085365	1.84377	-0.205437	0.101289	-2.02823	0.0425367	0.573666
ENSG00000085377	1.91042	0.10192	0.097242	1.04811	0.294589	0.932236
ENSG00000085382	0.322982	0.0254792	0.224261	0.113614	0.909544	0.99767
ENSG00000085415	6.26461	-0.0902363	0.0570816	-1.58083	0.113917	0.768335
ENSG00000085433	0.202045	0.0618529	0.296387	0.20869	0.834691	0.99767
ENSG00000085449	1.38035	0.11207	0.116503	0.961943	0.336078	0.95618
ENSG00000085465	0.0181376	-0.0736075	2.00741	-0.0366679	0.97075	NA
ENSG00000085491	1.43486	0.147834	0.115421	1.28082	0.200256	0.871806
ENSG00000085511	4.80197	0.0503609	0.0646897	0.7785	0.436274	0.972995
ENSG00000085514	0.151312	0.1984	0.474371	0.418238	0.675773	NA
ENSG00000085552	0.0101023	-0.0242898	2.88998	-0.00840486	0.993294	NA
ENSG00000085563	0.368784	0.0199831	0.345348	0.0578637	0.953857	0.99767
ENSG00000085644	0.0938502	-0.0490146	0.497034	-0.0986142	0.921445	NA
ENSG00000085662	0.0379699	0.0120919	1.21365	0.00996325	0.992051	NA
ENSG00000085719	3.10446	0.0819849	0.0799442	1.02553	0.305115	0.938642
ENSG00000085721	1.82368	0.0716326	0.0954084	0.750799	0.452774	0.975998
ENSG00000085733	7.17886	0.0191978	0.0504574	0.380474	0.703593	0.99767
ENSG00000085741	0.00659958	0.0088827	2.88998	0.00307363	0.997548	NA
ENSG00000085760	8.11494	-0.0588562	0.0545357	-1.07922	0.280488	0.926128
ENSG00000085788	2.33142	0.0907648	0.0866635	1.04732	0.29495	0.932236
ENSG00000085831	0.0589179	0.123033	0.812779	0.151373	0.879681	NA
ENSG00000085832	5.43851	0.0222915	0.0593072	0.375865	0.707017	0.99767
ENSG00000085840	5.45469	0.0156693	0.0656408	0.238713	0.811328	0.99767
ENSG00000085871	17.5815	-0.101245	0.0473196	-2.1396	0.032387	0.521957
ENSG00000085872	3.64245	0.0258466	0.0688542	0.375382	0.707376	0.99767
ENSG00000085978	1.03696	0.252466	0.133451	1.89182	0.0585147	0.639409
ENSG00000085982	1.20593	-0.0611284	0.121271	-0.504066	0.614215	0.993174
ENSG00000085998	1.9723	-0.0505909	0.0942457	-0.536797	0.591408	0.990715
ENSG00000085999	2.36839	-0.0915883	0.0936772	-0.977701	0.328222	0.950403
ENSG00000086015	1.39596	0.231164	0.115114	2.00813	0.0446298	0.58026
ENSG00000086061	55.1956	0.0226064	0.0486657	0.464524	0.642272	0.99767
ENSG00000086062	1.19071	-0.0601781	0.123187	-0.488509	0.625189	0.994683
ENSG00000086065	6.13649	0.0479162	0.060996	0.785563	0.432124	0.972607
ENSG00000086102	4.7614	-0.0292945	0.0705187	-0.415415	0.677838	0.99767
ENSG00000086159	0.00403064	-0.0416037	2.88998	-0.0143959	0.988514	NA
ENSG00000086189	14.8868	0.00453197	0.0511912	0.0885302	0.929455	0.99767
ENSG00000086200	3.85205	-0.0618893	0.0677136	-0.913986	0.360724	0.963758
ENSG00000086205	0.0418354	0.00416283	1.06979	0.00389124	0.996895	NA
ENSG00000086232	9.93824	-0.0584455	0.0470964	-1.24098	0.214614	0.883537
ENSG00000086288	0.00280249	-0.0333833	2.88998	-0.0115514	0.990784	NA
ENSG00000086289	0.0202092	0.0185637	1.9424	0.00955709	0.992375	NA
ENSG00000086300	0.420431	-0.0265361	0.208474	-0.127287	0.898713	0.99767
ENSG00000086475	6.27286	0.0084123	0.0574541	0.146418	0.883592	0.99767
ENSG00000086504	20.1188	0.0159899	0.0402451	0.397312	0.691137	0.99767
ENSG00000086506	2.16865	-0.0424941	0.0984997	-0.431414	0.666167	0.99767
ENSG00000086544	0.474749	0.195995	0.179675	1.09084	0.275345	0.923842
ENSG00000086570	0.0171514	0.0182711	2.2561	0.00809854	0.993538	NA
ENSG00000086589	4.1954	-0.149834	0.067812	-2.20955	0.0271364	0.482621
ENSG00000086598	14.0404	-0.0132793	0.050468	-0.263124	0.792455	0.99767
ENSG00000086619	0.232427	0.315742	0.312247	1.01119	0.311924	0.939609
ENSG00000086666	8.02665	0.0411158	0.0516188	0.796528	0.425725	0.971213
ENSG00000086696	0.0335098	0.0617051	1.41016	0.0437575	0.965098	NA
ENSG00000086712	7.2273	-0.0227623	0.0589872	-0.385886	0.699581	0.99767
ENSG00000086717	0.199196	-0.0226801	0.625493	-0.0362595	0.971075	0.99767
ENSG00000086730	0.270293	-0.0227922	0.286446	-0.0795689	0.93658	0.99767
ENSG00000086758	5.93188	-0.0131232	0.0559824	-0.234416	0.814662	0.99767
ENSG00000086827	4.63127	0.0595463	0.0645541	0.922425	0.356307	0.96126
ENSG00000086848	0.239116	-0.176546	0.237482	-0.743411	0.457233	0.975998
ENSG00000086967	0.0188754	-0.0571674	2.18323	-0.0261848	0.97911	NA
ENSG00000086991	0.141976	0.0304985	0.481549	0.0633343	0.9495	NA
ENSG00000087008	0.723658	-0.165395	0.161099	-1.02667	0.304577	0.938138
ENSG00000087053	4.94641	-0.0339644	0.059613	-0.569748	0.568848	0.988738
ENSG00000087074	2.54513	0.572419	0.0968561	5.90999	3.42124e-09	1.4593e-06
ENSG00000087076	0.0174328	0.00946727	2.49816	0.00378969	0.996976	NA
ENSG00000087077	3.6736	-0.0829294	0.0729063	-1.13748	0.255338	0.915002
ENSG00000087085	0.0656665	-0.0266814	0.692261	-0.0385424	0.969255	NA
ENSG00000087086	83.887	-0.00312554	0.0508212	-0.0615007	0.95096	0.99767
ENSG00000087087	9.16593	0.00146948	0.0517653	0.0283873	0.977353	0.99767
ENSG00000087088	2.93681	0.113883	0.078209	1.45613	0.145356	0.812663
ENSG00000087095	1.81016	0.0807561	0.106823	0.75598	0.449661	0.975998
ENSG00000087111	4.32619	-0.0320932	0.0658893	-0.487078	0.626203	0.994911
ENSG00000087116	0.0573538	0.0305703	1.0158	0.0300949	0.975991	NA
ENSG00000087128	0.0199029	-0.0148998	1.866	-0.00798486	0.993629	NA
ENSG00000087152	1.22113	0.0662568	0.117324	0.564734	0.572254	0.988738
ENSG00000087157	1.54553	-0.0271435	0.103775	-0.261561	0.79366	0.99767
ENSG00000087191	66.9273	-0.0128057	0.0322751	-0.396767	0.691539	0.99767
ENSG00000087206	4.56032	-0.00154344	0.0685717	-0.0225084	0.982042	0.99842
ENSG00000087237	0.00900098	-0.0328013	2.88998	-0.01135	0.990944	NA
ENSG00000087245	0.0626508	-0.0947738	1.05152	-0.0901304	0.928184	NA
ENSG00000087253	1.14836	-0.0379548	0.157287	-0.241308	0.809316	0.99767
ENSG00000087258	0.0479202	0.0467201	1.10199	0.0423961	0.966183	NA
ENSG00000087263	7.68467	-0.0564137	0.0506576	-1.11363	0.265439	0.919481
ENSG00000087266	0.049659	-0.0789148	1.03978	-0.0758957	0.939502	NA
ENSG00000087269	4.20505	0.0902372	0.0691465	1.30502	0.191887	0.864414
ENSG00000087274	4.75698	-0.104213	0.0652949	-1.59604	0.11048	0.759991
ENSG00000087299	1.60264	0.123316	0.103151	1.19548	0.231899	0.896269
ENSG00000087301	0.809105	0.116008	0.14431	0.803879	0.421467	0.970849
ENSG00000087302	22.6812	-0.067391	0.0361789	-1.86271	0.0625028	0.643388
ENSG00000087303	0.0251226	0.0523199	1.61641	0.032368	0.974179	NA
ENSG00000087338	1.80402	0.203245	0.100411	2.02412	0.0429575	0.575631
ENSG00000087365	17.735	0.00517644	0.0363214	0.142518	0.886671	0.99767
ENSG00000087448	0.862253	0.395433	0.152484	2.59327	0.00950675	0.309522
ENSG00000087460	22.2439	-0.0481971	0.0437966	-1.10048	0.271125	0.921352
ENSG00000087470	9.41439	-0.0451427	0.0446051	-1.01205	0.311512	0.939609
ENSG00000087494	0.0052176	0.0171031	2.88998	0.00591807	0.995278	NA
ENSG00000087495	0.0509683	0.038209	0.920049	0.0415293	0.966874	NA
ENSG00000087502	5.61478	0.0461408	0.0590731	0.781079	0.434756	0.972868
ENSG00000087510	0.00634724	-0.00784908	2.88998	-0.00271597	0.997833	NA
ENSG00000087586	4.23541	0.135684	0.101966	1.33067	0.183297	0.857467
ENSG00000087589	1.12997	0.230005	0.141268	1.62815	0.103493	0.743691
ENSG00000087842	2.56364	-0.215327	0.125736	-1.71253	0.0867996	0.713716
ENSG00000087884	3.98216	-0.0270455	0.0854405	-0.316541	0.751592	0.99767
ENSG00000087903	0.665012	0.426953	0.162637	2.6252	0.00865988	0.299204
ENSG00000087995	6.13354	0.0398983	0.0562218	0.709658	0.477916	0.980013
ENSG00000088002	0.0454983	0.0376264	1.17348	0.032064	0.974421	NA
ENSG00000088035	1.8535	-0.0357011	0.0975759	-0.365881	0.714454	0.99767
ENSG00000088038	0.76357	0.07399	0.136012	0.543996	0.586444	0.989317
ENSG00000088053	0.102197	-0.0399212	0.514447	-0.0776003	0.938146	NA
ENSG00000088179	0.864272	-0.143887	0.154054	-0.934005	0.350301	0.95846
ENSG00000088205	31.6975	-0.00814797	0.0399179	-0.204118	0.838261	0.99767
ENSG00000088247	10.2847	-0.069644	0.0530008	-1.31402	0.18884	0.86172
ENSG00000088256	1.9501	0.107758	0.0924053	1.16615	0.243556	0.905253
ENSG00000088280	0.218586	-0.0112584	0.261265	-0.043092	0.965628	0.99767
ENSG00000088298	2.7415	-0.0490396	0.0884618	-0.554359	0.579333	0.988921
ENSG00000088305	1.78862	0.0076071	0.105676	0.0719854	0.942613	0.99767
ENSG00000088320	0.00735722	-0.0245809	2.88998	-0.00850556	0.993214	NA
ENSG00000088325	9.25743	0.00451856	0.0728958	0.0619866	0.950573	0.99767
ENSG00000088340	0.0335689	0.0784366	1.51102	0.0519097	0.958601	NA
ENSG00000088356	14.9895	0.088725	0.0456843	1.94214	0.0521207	0.607684
ENSG00000088367	0.224354	-0.00274697	0.294363	-0.00933191	0.992554	0.998621
ENSG00000088386	0.0365891	-0.0880094	1.4845	-0.0592854	0.952725	NA
ENSG00000088387	9.4394	0.0159145	0.0491931	0.323511	0.746308	0.99767
ENSG00000088448	2.81567	0.259907	0.0948368	2.74058	0.00613318	0.24634
ENSG00000088451	1.60525	-0.159864	0.101325	-1.57774	0.114625	0.768374
ENSG00000088538	0.296824	0.180311	0.272778	0.661017	0.508601	0.98264
ENSG00000088543	0.147287	0.0985904	0.377685	0.261039	0.794063	NA
ENSG00000088682	4.86307	0.00289465	0.0628093	0.0460863	0.963241	0.99767
ENSG00000088726	0.0207869	0.00183144	2.01729	0.000907869	0.999276	NA
ENSG00000088727	4.43403	0.150331	0.0734053	2.04795	0.0405646	0.563644
ENSG00000088756	0.380548	0.272233	0.208111	1.30812	0.190834	0.863761
ENSG00000088766	1.37642	0.0133758	0.106432	0.125675	0.899989	0.99767
ENSG00000088782	0.00390651	-0.0081401	2.88998	-0.00281667	0.997753	NA
ENSG00000088808	0.0618052	0.039373	0.914913	0.0430347	0.965674	NA
ENSG00000088812	0.998503	0.353406	0.14205	2.48789	0.0128504	0.362585
ENSG00000088826	0.125131	-0.00442033	0.485205	-0.00911022	0.992731	NA
ENSG00000088832	13.0182	0.0192497	0.0439205	0.438285	0.66118	0.99767
ENSG00000088833	12.8241	0.0254873	0.0475707	0.535778	0.592112	0.990715
ENSG00000088836	0.00550683	-0.0330923	2.88998	-0.0114507	0.990864	NA
ENSG00000088854	0.302487	0.00527828	0.257188	0.020523	0.983626	0.998621
ENSG00000088876	0.613604	0.0821449	0.163302	0.503025	0.614946	0.993174
ENSG00000088881	0.0196698	0.0185631	2.05202	0.0090463	0.992782	NA
ENSG00000088888	2.5173	-0.119547	0.0890978	-1.34176	0.179675	0.854255
ENSG00000088899	0.142995	0.123252	0.417736	0.295047	0.767958	NA
ENSG00000088926	0.00918152	-0.0160695	2.88998	-0.00556041	0.995563	NA
ENSG00000088930	9.54032	-0.12399	0.0469931	-2.63847	0.00832819	0.292048
ENSG00000088970	0.937036	-0.153121	0.136298	-1.12343	0.261254	0.917487
ENSG00000088986	67.3322	0.0388841	0.0304523	1.27689	0.201642	0.87358
ENSG00000088992	4.70094	0.0022596	0.0733203	0.0308181	0.975415	0.99767
ENSG00000089006	6.87925	0.0247697	0.0620864	0.398956	0.689926	0.99767
ENSG00000089009	401.2	-0.0504176	0.0261094	-1.93101	0.0534814	0.611626
ENSG00000089022	2.34516	0.0087812	0.0866945	0.101289	0.919321	0.99767
ENSG00000089041	0.0768585	0.0657805	0.848813	0.0774971	0.938228	NA
ENSG00000089048	6.17753	-0.0561853	0.0677034	-0.829875	0.406609	0.970849
ENSG00000089050	0.378288	-0.0655279	0.184454	-0.355254	0.722399	0.99767
ENSG00000089053	20.2175	0.0205501	0.0373054	0.550861	0.581729	0.988921
ENSG00000089057	0.467601	0.0462403	0.196716	0.235062	0.814161	0.99767
ENSG00000089060	0.928097	0.428951	0.214008	2.00437	0.0450309	0.58233
ENSG00000089063	8.1032	0.00833265	0.0496534	0.167816	0.866728	0.99767
ENSG00000089091	0.0710141	-0.0349019	0.748599	-0.046623	0.962814	NA
ENSG00000089094	2.08671	0.0884857	0.0954132	0.927395	0.353721	0.960281
ENSG00000089101	0.128928	-0.270386	0.481692	-0.561325	0.574576	NA
ENSG00000089116	0.0151103	0.0179787	2.4952	0.00720532	0.994251	NA
ENSG00000089123	1.1806	0.0934143	0.125939	0.741741	0.458244	0.975998
ENSG00000089127	0	NA	NA	NA	NA	NA
ENSG00000089154	7.45234	-0.0441858	0.0502529	-0.879267	0.379256	0.968406
ENSG00000089157	624.193	-0.0128957	0.0221426	-0.582391	0.560304	0.986718
ENSG00000089159	2.00371	-0.0233956	0.0986664	-0.237118	0.812565	0.99767
ENSG00000089163	0.112543	0.070437	0.463362	0.152013	0.879177	NA
ENSG00000089169	0.152425	0.039883	0.494281	0.0806889	0.935689	NA
ENSG00000089177	0.965881	0.0670458	0.144164	0.465067	0.641883	0.99767
ENSG00000089195	6.67545	-0.02262	0.0622393	-0.363435	0.71628	0.99767
ENSG00000089199	0.0329386	0.0364618	1.36836	0.0266464	0.978742	NA
ENSG00000089220	47.468	-0.0841087	0.033966	-2.47626	0.0132766	0.368364
ENSG00000089225	0.0209744	0.0438078	1.76231	0.0248581	0.980168	NA
ENSG00000089234	3.02673	0.0490808	0.0843462	0.581897	0.560636	0.986718
ENSG00000089248	27.9685	0.0344641	0.0419522	0.821508	0.411357	0.970849
ENSG00000089250	0.173578	0.235065	0.457097	0.514257	0.607073	NA
ENSG00000089280	48.5429	0.04862	0.0436302	1.11436	0.265123	0.918879
ENSG00000089289	7.30215	0.0984428	0.0563299	1.74761	0.0805311	0.697168
ENSG00000089327	21.6008	-0.0312685	0.0484834	-0.644933	0.518971	0.983048
ENSG00000089335	0.00441177	-0.0416037	2.88998	-0.0143959	0.988514	NA
ENSG00000089351	0.896892	-0.041065	0.133997	-0.306462	0.759253	0.99767
ENSG00000089356	0.00614038	-0.0163605	2.88998	-0.00566112	0.995483	NA
ENSG00000089472	4.59846	-0.108523	0.0737675	-1.47115	0.14125	0.804331
ENSG00000089486	0.0129797	0.0261965	2.88998	0.00906462	0.992768	NA
ENSG00000089505	0.00658182	-0.0245809	2.88998	-0.00850556	0.993214	NA
ENSG00000089558	0.305656	0.156104	0.22269	0.700993	0.483308	0.980013
ENSG00000089597	4.04399	-0.0302095	0.0656102	-0.460439	0.645201	0.99767
ENSG00000089639	0.202279	-0.0215159	0.323721	-0.0664642	0.947008	0.99767
ENSG00000089682	2.68069	0.0740665	0.081884	0.90453	0.365715	0.964189
ENSG00000089685	14.2687	0.0678387	0.0575359	1.17907	0.238372	0.901285
ENSG00000089692	0.0313731	-0.0557093	1.38232	-0.0403014	0.967853	NA
ENSG00000089693	7.53578	0.0233896	0.0539649	0.433423	0.664708	0.99767
ENSG00000089723	0.00478312	-0.0081401	2.88998	-0.00281667	0.997753	NA
ENSG00000089737	11.229	0.0578424	0.0510801	1.13239	0.257473	0.915002
ENSG00000089775	0.223723	0.0729833	0.27396	0.266402	0.78993	0.99767
ENSG00000089818	1.07216	0.334601	0.124572	2.686	0.00723133	0.267426
ENSG00000089820	0.194665	0.0371915	0.334166	0.111296	0.911381	0.99767
ENSG00000089847	0.0117898	-0.0157784	2.88998	-0.00545971	0.995644	NA
ENSG00000089876	0.961565	0.0435203	0.129209	0.33682	0.736252	0.99767
ENSG00000089902	1.79894	0.0854809	0.0960161	0.890276	0.373318	0.965379
ENSG00000089916	1.59213	0.345502	0.114244	3.02424	0.0024926	0.150878
ENSG00000090006	0.263689	-0.0145506	0.236294	-0.0615785	0.950899	0.99767
ENSG00000090013	22.185	-0.0304291	0.0770873	-0.394735	0.693038	0.99767
ENSG00000090020	0.492331	0.0877227	0.177324	0.494702	0.620811	0.993882
ENSG00000090054	6.43444	-0.00954855	0.0536149	-0.178095	0.858648	0.99767
ENSG00000090060	9.61884	0.0457919	0.0480673	0.952662	0.340761	0.95618
ENSG00000090061	4.4684	0.0830955	0.0629753	1.31949	0.187004	0.86172
ENSG00000090097	0.0171437	0.0100517	2.0435	0.00491889	0.996075	NA
ENSG00000090238	0.230853	-0.0699658	0.306211	-0.228489	0.819266	0.99767
ENSG00000090263	19.8223	-0.00749216	0.0482079	-0.155414	0.876495	0.99767
ENSG00000090266	61.7512	-0.0431986	0.0319561	-1.35181	0.176436	0.853244
ENSG00000090273	93.6161	0.0145889	0.0375027	0.389009	0.69727	0.99767
ENSG00000090316	8.89564	0.00143504	0.0498485	0.028788	0.977034	0.99767
ENSG00000090339	0.818588	-0.137472	0.155072	-0.886504	0.375346	0.965379
ENSG00000090372	1.33713	-0.110625	0.111876	-0.988822	0.32275	0.947498
ENSG00000090376	0.0547653	0.0810573	0.933483	0.0868332	0.930804	NA
ENSG00000090382	5.18861	-0.331244	0.155938	-2.1242	0.0336537	0.53085
ENSG00000090402	0.0731929	-0.0431223	0.694893	-0.0620561	0.950518	NA
ENSG00000090432	2.3508	0.0265891	0.0877274	0.303088	0.761823	0.99767
ENSG00000090447	1.42547	-0.148894	0.117679	-1.26526	0.205777	0.877624
ENSG00000090470	2.79886	0.25809	0.0815393	3.16522	0.00154964	0.112878
ENSG00000090487	3.55562	0.00237808	0.0675311	0.0352146	0.971909	0.99767
ENSG00000090520	6.89712	0.0966761	0.0665709	1.45223	0.146438	0.813456
ENSG00000090530	0.0295225	-0.00551341	1.35518	-0.0040684	0.996754	NA
ENSG00000090534	0.0090496	-0.0242898	2.88998	-0.00840486	0.993294	NA
ENSG00000090554	0.0100261	-0.0160695	2.88998	-0.00556041	0.995563	NA
ENSG00000090565	0.457229	0.0652761	0.199703	0.326866	0.743769	0.99767
ENSG00000090581	1.14713	-0.00323273	0.122856	-0.0263131	0.979008	0.99767
ENSG00000090612	0.543789	-0.145924	0.175374	-0.832073	0.405368	0.970849
ENSG00000090615	3.80352	-0.0339403	0.0691384	-0.490904	0.623495	0.993882
ENSG00000090621	10.3967	-0.0172688	0.0465378	-0.371071	0.710585	0.99767
ENSG00000090659	0.00157695	-0.0251629	2.88998	-0.00870696	0.993053	NA
ENSG00000090661	0.19654	-0.121908	0.30249	-0.403014	0.686938	0.99767
ENSG00000090674	0.169283	-0.0329373	0.325682	-0.101133	0.919445	NA
ENSG00000090686	7.95585	0.00135614	0.0518497	0.0261552	0.979134	0.99767
ENSG00000090776	0.0350748	0.0035806	1.1635	0.00307744	0.997545	NA
ENSG00000090857	2.96166	0.0525743	0.0737672	0.712706	0.476028	0.980013
ENSG00000090861	6.67298	-0.0268188	0.0617272	-0.434474	0.663945	0.99767
ENSG00000090863	3.31375	0.0248416	0.0771867	0.321838	0.747576	0.99767
ENSG00000090889	3.3266	-0.0085182	0.0917187	-0.092873	0.926004	0.99767
ENSG00000090905	3.12537	0.0740106	0.0814973	0.908135	0.363807	0.964189
ENSG00000090924	0.12836	0.054287	0.453186	0.11979	0.90465	NA
ENSG00000090932	0.322005	0.213812	0.213825	0.999939	0.31734	0.941907
ENSG00000090971	1.711	-0.0911383	0.101118	-0.901308	0.367424	0.964189
ENSG00000090975	0.333276	0.353929	0.233663	1.5147	0.129849	0.79193
ENSG00000090989	2.53066	-0.0358392	0.0856192	-0.418589	0.675517	0.99767
ENSG00000091009	2.36306	-0.00287304	0.0831879	-0.0345367	0.972449	0.99767
ENSG00000091010	0.00614795	0.0088827	2.88998	0.00307363	0.997548	NA
ENSG00000091039	5.88611	-0.00574223	0.0593108	-0.096816	0.922873	0.99767
ENSG00000091073	0.539977	0.016518	0.172214	0.0959158	0.923587	0.99767
ENSG00000091106	0.0734777	-0.0848067	0.706801	-0.119987	0.904494	NA
ENSG00000091127	4.74052	0.0586425	0.0693131	0.846052	0.397524	0.970849
ENSG00000091128	0.173384	0.0427929	0.43675	0.0979805	0.921948	NA
ENSG00000091129	0.417889	0.171625	0.264227	0.649537	0.515992	0.983048
ENSG00000091136	0.908254	0.0192395	0.146727	0.131124	0.895677	0.99767
ENSG00000091137	0.0912984	0.00940156	0.61714	0.0152341	0.987845	NA
ENSG00000091138	0.0727847	-0.126782	0.821658	-0.1543	0.877373	NA
ENSG00000091140	20.1961	-0.0156857	0.0362718	-0.432448	0.665416	0.99767
ENSG00000091157	1.19092	-0.00742989	0.126859	-0.0585681	0.953296	0.99767
ENSG00000091164	18.9349	-0.0301379	0.0415501	-0.725338	0.468245	0.976889
ENSG00000091181	0.0966709	-0.0234804	0.667004	-0.0352028	0.971918	NA
ENSG00000091262	0.0413935	0.029115	1.16113	0.0250747	0.979995	NA
ENSG00000091317	9.65333	0.031185	0.0764977	0.407659	0.683524	0.99767
ENSG00000091409	0.05464	0.0302794	0.999086	0.0303071	0.975822	NA
ENSG00000091428	0.141469	0.139693	0.537987	0.259658	0.795128	NA
ENSG00000091436	3.06471	0.0237296	0.07854	0.302134	0.76255	0.99767
ENSG00000091482	0.0238235	-0.0228288	1.77585	-0.0128552	0.989743	NA
ENSG00000091483	40.1337	-0.0320287	0.0319339	-1.00297	0.315876	0.941358
ENSG00000091490	0.835984	0.074077	0.155247	0.477157	0.633251	0.996654
ENSG00000091513	0.203576	0.112049	0.33582	0.333657	0.738638	0.99767
ENSG00000091527	11.5443	-0.0488299	0.0429614	-1.1366	0.255706	0.915002
ENSG00000091536	0.0233982	0.0188554	1.7841	0.0105685	0.991568	NA
ENSG00000091542	3.17075	0.0630434	0.0714208	0.882703	0.377397	0.967206
ENSG00000091583	0.0690657	-0.144097	1.06231	-0.135644	0.892102	NA
ENSG00000091592	1.17054	0.242747	0.142772	1.70024	0.0890851	0.71694
ENSG00000091622	0.126303	0.113867	0.556368	0.204662	0.837836	NA
ENSG00000091640	8.57253	-0.119925	0.0531762	-2.25523	0.0241189	0.470447
ENSG00000091651	7.31523	0.0150782	0.0596858	0.252626	0.800557	0.99767
ENSG00000091656	0.349404	0.394795	0.232813	1.69576	0.0899321	0.718843
ENSG00000091664	0.0248051	0.0611225	1.56242	0.0391203	0.968794	NA
ENSG00000091704	0.00307124	8.02776e-05	2.88998	2.7778e-05	0.999978	NA
ENSG00000091732	7.77528	-0.0174241	0.0514753	-0.338494	0.734991	0.99767
ENSG00000091831	0.320089	0.124422	0.268038	0.464195	0.642508	0.99767
ENSG00000091844	0.0994225	-0.0821876	0.568371	-0.144602	0.885025	NA
ENSG00000091879	0.276511	0.120428	0.237757	0.506519	0.612492	0.992786
ENSG00000091947	2.77914	-0.0209917	0.0796774	-0.263458	0.792198	0.99767
ENSG00000091986	0.03511	0.0285326	1.30872	0.0218019	0.982606	NA
ENSG00000092010	11.8122	0.00332339	0.0588805	0.0564431	0.954989	0.99767
ENSG00000092020	2.66197	0.0494032	0.0869584	0.568124	0.56995	0.988738
ENSG00000092036	2.019	-0.0846865	0.0929533	-0.911065	0.362261	0.964189
ENSG00000092051	0.00150737	-0.00843113	2.88998	-0.00291737	0.997672	NA
ENSG00000092054	0.00134903	-0.0251629	2.88998	-0.00870696	0.993053	NA
ENSG00000092068	0.547767	-0.0697025	0.201604	-0.345739	0.729539	0.99767
ENSG00000092094	5.9286	-0.0855003	0.0580436	-1.47304	0.140741	0.804165
ENSG00000092098	0.0529324	-0.0701119	0.823714	-0.0851168	0.932169	NA
ENSG00000092108	7.48369	-0.0221983	0.0503096	-0.441233	0.659044	0.99767
ENSG00000092140	1.29198	0.150305	0.135668	1.10789	0.267908	0.920015
ENSG00000092148	2.93244	-0.0281616	0.0762516	-0.369324	0.711886	0.99767
ENSG00000092199	107.807	-0.0384684	0.0245969	-1.56395	0.117829	0.772662
ENSG00000092200	0.115111	0.145294	0.505671	0.28733	0.77386	NA
ENSG00000092201	11.5939	0.0502343	0.0449181	1.11835	0.263416	0.917487
ENSG00000092203	3.79152	0.163744	0.070421	2.32522	0.0200604	0.441509
ENSG00000092208	2.64382	-0.154085	0.0865905	-1.77947	0.0751624	0.687771
ENSG00000092295	0.0424598	0.0376267	1.06705	0.0352623	0.971871	NA
ENSG00000092330	2.55871	-0.0273119	0.0935762	-0.291868	0.770388	0.99767
ENSG00000092345	0.0583569	0.114521	1.03961	0.110157	0.912285	NA
ENSG00000092377	0	NA	NA	NA	NA	NA
ENSG00000092421	0.181333	-0.00623889	0.342182	-0.0182326	0.985453	NA
ENSG00000092439	2.7725	0.135089	0.0828516	1.6305	0.102996	0.74269
ENSG00000092445	1.21061	0.0941023	0.127204	0.739772	0.459438	0.975998
ENSG00000092470	2.2596	0.0575618	0.0960547	0.599261	0.548999	0.986718
ENSG00000092529	0.00281233	-0.0333833	2.88998	-0.0115514	0.990784	NA
ENSG00000092531	7.04472	-0.030371	0.0581323	-0.522446	0.60136	0.990937
ENSG00000092607	0.0128496	-0.0407292	2.66119	-0.0153049	0.987789	NA
ENSG00000092621	2.83194	-0.0652673	0.106532	-0.612653	0.540105	0.986178
ENSG00000092758	0.0777735	-0.1262	0.784095	-0.16095	0.872133	NA
ENSG00000092820	7.78766	0.0682266	0.0652288	1.04596	0.29558	0.933288
ENSG00000092841	69.4912	0.00955658	0.0319015	0.299565	0.764509	0.99767
ENSG00000092847	4.48897	-0.0612436	0.0661789	-0.925425	0.354745	0.960405
ENSG00000092850	0.0252997	-0.0310495	1.82264	-0.0170354	0.986408	NA
ENSG00000092853	22.1239	-0.0156939	0.063553	-0.246942	0.804953	0.99767
ENSG00000092871	0.966222	-0.0343158	0.134069	-0.255956	0.797985	0.99767
ENSG00000092929	0.379439	0.0398224	0.245227	0.16239	0.870999	0.99767
ENSG00000092931	1.426	0.316533	0.113971	2.77732	0.00548096	0.231475
ENSG00000092964	0.368853	-0.18339	0.24443	-0.750274	0.45309	0.975998
ENSG00000092969	0.148974	-0.0264628	0.44923	-0.058907	0.953026	NA
ENSG00000092978	2.15727	0.119594	0.0926537	1.29076	0.196787	0.869009
ENSG00000093000	5.18855	0.0410739	0.0568723	0.722214	0.470163	0.976979
ENSG00000093009	37.4274	0.0350144	0.0677815	0.516578	0.605451	0.991142
ENSG00000093010	34.7112	-0.037975	0.0471241	-0.80585	0.420329	0.970849
ENSG00000093072	0.0661278	-0.00202056	1.01751	-0.00198579	0.998416	NA
ENSG00000093134	0.012121	-0.0574624	2.88998	-0.0198833	0.984136	NA
ENSG00000093144	15.7925	-0.0238393	0.0391837	-0.608399	0.542923	0.986551
ENSG00000093167	2.50436	0.0731151	0.0847773	0.862438	0.388447	0.970849
ENSG00000093183	2.87281	0.0091713	0.075584	0.121339	0.903422	0.99767
ENSG00000093217	1.53923	-0.103136	0.110788	-0.930929	0.35189	0.960017
ENSG00000094631	2.29076	0.00384648	0.0892541	0.0430958	0.965625	0.99767
ENSG00000094661	0.0120796	-0.0410216	2.88998	-0.0141945	0.988675	NA
ENSG00000094755	0.009888	-0.0410216	2.88998	-0.0141945	0.988675	NA
ENSG00000094804	10.2725	0.032314	0.0651005	0.496371	0.619632	0.993882
ENSG00000094841	0.834338	0.0670427	0.135823	0.493603	0.621587	0.993882
ENSG00000094880	7.44037	0.0385766	0.0506744	0.761264	0.446499	0.975998
ENSG00000094914	4.32316	-0.0621998	0.0654672	-0.950091	0.342066	0.95618
ENSG00000094916	26.2429	-0.0879096	0.0404678	-2.17233	0.0298305	0.503135
ENSG00000094963	0.046149	0.137727	1.07872	0.127677	0.898405	NA
ENSG00000094975	0.824171	0.177096	0.142422	1.24345	0.2137	0.882783
ENSG00000095002	10.1374	-0.0159002	0.0481092	-0.330503	0.74102	0.99767
ENSG00000095015	0.862016	-0.252721	0.145713	-1.73438	0.082851	0.700457
ENSG00000095059	0.074042	-0.0592722	0.629843	-0.0941064	0.925025	NA
ENSG00000095066	0.598741	0.521377	0.174299	2.99129	0.00277804	0.162069
ENSG00000095110	0.0432353	-0.0962288	1.09161	-0.0881532	0.929755	NA
ENSG00000095139	5.47091	0.102454	0.0617007	1.66049	0.096815	0.731719
ENSG00000095203	0.108462	0.119469	0.59979	0.199184	0.842119	NA
ENSG00000095209	7.49452	0.0161527	0.051483	0.313749	0.753712	0.99767
ENSG00000095261	9.58736	0.0287643	0.0467281	0.615568	0.53818	0.986178
ENSG00000095303	2.12154	-0.522222	0.173344	-3.01263	0.00258993	0.154811
ENSG00000095319	3.7179	-0.0156812	0.0683269	-0.229503	0.818478	0.99767
ENSG00000095321	0.136372	-0.0364292	0.385939	-0.0943911	0.924799	NA
ENSG00000095370	0.0390198	0.0288237	1.28174	0.0224879	0.982059	NA
ENSG00000095380	19.3498	0.042727	0.0402088	1.06263	0.28795	0.927643
ENSG00000095383	0.107674	0.144421	0.51933	0.278092	0.780942	NA
ENSG00000095397	0.17144	0.159626	0.338617	0.471406	0.637351	NA
ENSG00000095464	0.0260339	0.0109264	1.66656	0.00655628	0.994769	NA
ENSG00000095485	2.10395	0.121671	0.0896781	1.35676	0.174858	0.849133
ENSG00000095539	0.0185595	-0.0234114	1.90419	-0.0122947	0.990191	NA
ENSG00000095564	2.20763	0.210121	0.0837355	2.50935	0.0120955	0.352821
ENSG00000095574	1.66985	-0.0112837	0.100586	-0.112179	0.910682	0.99767
ENSG00000095585	0.0218859	0.00212365	1.74247	0.00121876	0.999028	NA
ENSG00000095587	0.0525759	0.00503591	1.03048	0.00488696	0.996101	NA
ENSG00000095596	0.00941508	-0.0242898	2.88998	-0.00840486	0.993294	NA
ENSG00000095627	0.00971648	-0.0410216	2.88998	-0.0141945	0.988675	NA
ENSG00000095637	1.3979	0.0276791	0.123235	0.224603	0.822288	0.99767
ENSG00000095713	0.0569846	-0.028428	1.04148	-0.0272959	0.978224	NA
ENSG00000095739	1.48891	0.493591	0.116154	4.24947	2.14275e-05	0.00394663
ENSG00000095777	0.246522	-0.159251	0.296699	-0.536742	0.591446	0.990715
ENSG00000095787	12.8821	-0.0199091	0.0394633	-0.504497	0.613912	0.993174
ENSG00000095794	4.98026	0.222834	0.100407	2.2193	0.0264664	0.480607
ENSG00000095906	6.86498	-0.0282636	0.059329	-0.476387	0.633799	0.996654
ENSG00000095932	0.158784	0.116777	0.405756	0.287802	0.773498	NA
ENSG00000095951	1.14783	0.253106	0.140264	1.8045	0.0711532	0.676958
ENSG00000096006	0.0309877	-0.0888823	1.43412	-0.0619768	0.950581	NA
ENSG00000096060	7.22955	-0.058428	0.0564146	-1.03569	0.300347	0.935127
ENSG00000096063	19.2138	-0.0229735	0.0393464	-0.583877	0.559303	0.986718
ENSG00000096070	1.47155	-0.154938	0.105911	-1.4629	0.143494	0.809657
ENSG00000096080	15.9261	0.0209048	0.0436839	0.478546	0.632261	0.996654
ENSG00000096088	0.00480455	-0.0081401	2.88998	-0.00281667	0.997753	NA
ENSG00000096092	5.40749	-0.0481041	0.0732153	-0.657023	0.511166	0.98264
ENSG00000096093	0.771574	0.108887	0.152319	0.714865	0.474693	0.979958
ENSG00000096384	278.576	-0.0194823	0.0326121	-0.597395	0.550244	0.986718
ENSG00000096395	0.0113531	-0.00755806	2.88998	-0.00261527	0.997913	NA
ENSG00000096401	8.79445	0.00589163	0.0513544	0.114725	0.908663	0.99767
ENSG00000096433	3.73439	0.144964	0.0797378	1.818	0.0690638	0.669
ENSG00000096654	0.443245	0.446772	0.208109	2.14682	0.0318078	0.518663
ENSG00000096696	0.0665174	-0.127074	1.0439	-0.121729	0.903113	NA
ENSG00000096717	1.26573	0.0212214	0.125833	0.168647	0.866074	0.99767
ENSG00000096746	34.0794	-0.0165566	0.041508	-0.398877	0.689984	0.99767
ENSG00000096872	1.95224	-0.0299106	0.101584	-0.294443	0.768419	0.99767
ENSG00000096968	0.841756	0.276781	0.14844	1.8646	0.0622369	0.643388
ENSG00000096996	0.0285525	0.0443904	1.62849	0.0272585	0.978254	NA
ENSG00000097007	6.24642	-0.0399559	0.0606996	-0.658256	0.510374	0.98264
[truncated: 31,507 more rows]

## Sheet: Fig1f_60min_newRNA
	baseMean	log2FoldChange	lfcSE	stat	pvalue	padj
ENSG00000000003	0.0056734	0.0235029	2.76608	0.00849681	0.993221	NA
ENSG00000000419	1.32631	0.889255	0.115011	7.73193	1.05931e-14	3.14261e-13
ENSG00000000457	0.200927	-0.500407	0.305109	-1.6401	0.100985	0.257735
ENSG00000000460	0.473726	-0.118544	0.187413	-0.632531	0.52704	0.756758
ENSG00000000938	0	NA	NA	NA	NA	NA
ENSG00000000971	0.330497	-0.110693	0.2281	-0.485282	0.627476	0.818653
ENSG00000001036	0.215348	-0.349566	0.306779	-1.13947	0.254506	0.492912
ENSG00000001084	0.609959	0.585981	0.173176	3.38373	0.000715073	0.00406555
ENSG00000001167	0.21077	-0.224684	0.301288	-0.745746	0.455821	0.701465
ENSG00000001460	0.134862	0.0800595	0.462075	0.173261	0.862446	NA
ENSG00000001461	0.32155	0.673269	0.232173	2.89986	0.00373335	0.0171749
ENSG00000001497	0.222695	-0.00726826	0.270259	-0.0268937	0.978544	0.992075
ENSG00000001561	0	NA	NA	NA	NA	NA
ENSG00000001617	0.00581781	-0.00985549	2.62231	-0.00375832	0.997001	NA
ENSG00000001626	0.00284981	0.0233609	2.35091	0.00993695	0.992072	NA
ENSG00000001629	0.447934	0.0876938	0.204998	0.42778	0.668811	0.845951
ENSG00000001630	0.122056	0.0210294	0.436601	0.0481662	0.961584	NA
ENSG00000001631	0.0692842	-0.0233459	0.675822	-0.0345444	0.972443	NA
ENSG00000002016	0.117885	-0.0876063	0.50925	-0.17203	0.863414	NA
ENSG00000002079	0	NA	NA	NA	NA	NA
ENSG00000002330	0.0848802	0.00246933	0.601744	0.00410362	0.996726	NA
ENSG00000002549	0.502097	0.232301	0.186151	1.24792	0.21206	0.437609
ENSG00000002586	0.202702	0.0917982	0.269609	0.340487	0.73349	0.883395
ENSG00000002587	0	NA	NA	NA	NA	NA
ENSG00000002726	0	NA	NA	NA	NA	NA
ENSG00000002745	0	NA	NA	NA	NA	NA
ENSG00000002746	0.0216794	-0.0340759	1.9554	-0.0174266	0.986096	NA
ENSG00000002822	0.248987	-0.0642737	0.247316	-0.259885	0.794953	0.917009
ENSG00000002834	0.47894	0.379894	0.179659	2.11453	0.0344701	0.110476
ENSG00000002919	0.242958	0.143862	0.240865	0.597273	0.550325	0.770825
ENSG00000002933	0.00871881	-0.0263919	2.83927	-0.0092953	0.992584	NA
ENSG00000003056	0.398463	0.243802	0.184919	1.31843	0.18736	0.401436
ENSG00000003096	0.0245469	-0.000570756	1.70209	-0.000335327	0.999732	NA
ENSG00000003147	0.14786	-0.0777478	0.374791	-0.207443	0.835664	NA
ENSG00000003249	0.00570874	0.0401825	2.77073	0.0145025	0.988429	NA
ENSG00000003393	0.258378	0.203037	0.251676	0.806739	0.419817	0.666864
ENSG00000003400	0.243511	0.594217	0.246157	2.41398	0.0157794	0.0579273
ENSG00000003402	0.773746	-0.0430666	0.141091	-0.305241	0.760183	0.897762
ENSG00000003436	3.68893	0.171908	0.141431	1.21549	0.224179	0.455177
ENSG00000003509	0.215486	0.317626	0.272463	1.16576	0.243712	0.480639
ENSG00000003756	0.505571	-0.244464	0.187434	-1.30427	0.192141	0.408252
ENSG00000003987	0.00145721	-0.00172934	2.03729	-0.000848845	0.999323	NA
ENSG00000003989	0.00285764	0.00668116	2.3531	0.0028393	0.997735	NA
ENSG00000004059	0.118049	-0.120966	0.442773	-0.2732	0.784699	NA
ENSG00000004139	0.00144325	-0.00172932	2.03251	-0.000850828	0.999321	NA
ENSG00000004142	0.345306	-0.417191	0.20245	-2.06071	0.0393309	0.123044
ENSG00000004399	0.0287904	-0.075412	1.49608	-0.0504065	0.959798	NA
ENSG00000004455	1.76749	-0.0929178	0.105124	-0.883887	0.376757	0.626005
ENSG00000004468	0.00430099	-0.00158752	2.54881	-0.000622849	0.999503	NA
ENSG00000004478	0.370535	0.0248362	0.192217	0.12921	0.897192	0.961158
ENSG00000004487	0.26516	-0.0050989	0.228158	-0.0223482	0.98217	0.993824
ENSG00000004534	0.436043	-0.060283	0.195146	-0.308912	0.757388	0.895858
ENSG00000004660	0.0315973	0.008132	1.33847	0.00607558	0.995152	NA
ENSG00000004700	0.163582	0.198264	0.367479	0.539526	0.589524	NA
ENSG00000004766	0.346202	-0.396695	0.214799	-1.84682	0.0647728	0.183009
ENSG00000004776	0.00141781	-0.00172927	2.02378	-0.000854478	0.999318	NA
ENSG00000004777	0.00141473	0.0149505	2.02272	0.00739127	0.994103	NA
ENSG00000004779	1.70203	0.239125	0.113391	2.10885	0.0349577	0.111781
ENSG00000004799	0.0131807	0.0155276	2.30123	0.00674751	0.994616	NA
ENSG00000004809	0	NA	NA	NA	NA	NA
ENSG00000004838	0.0113943	0.0237951	2.29648	0.0103616	0.991733	NA
ENSG00000004846	0.0085775	0.00696949	2.51518	0.00277097	0.997789	NA
ENSG00000004864	0.509018	-0.406143	0.178454	-2.2759	0.022852	0.0792471
ENSG00000004866	0.497701	-0.0952264	0.178112	-0.534642	0.592897	0.799747
ENSG00000004897	0.928832	0.0625328	0.141765	0.441103	0.659139	0.839893
ENSG00000004939	0.00142409	-0.00172929	2.02594	-0.000853573	0.999319	NA
ENSG00000004948	0.00855583	0.0236492	2.51441	0.00940546	0.992496	NA
ENSG00000004961	0.865039	-0.227679	0.134133	-1.69741	0.0896183	0.236192
ENSG00000004975	0.0532823	0.0175579	0.837466	0.0209655	0.983273	NA
ENSG00000005001	0	NA	NA	NA	NA	NA
ENSG00000005007	0.600955	-0.0642303	0.167028	-0.384549	0.700572	0.86506
ENSG00000005020	0.110669	-0.0129088	0.518031	-0.0249189	0.98012	NA
ENSG00000005022	2.4259	-1.01445	0.102176	-9.92852	3.12855e-23	2.23901e-21
ENSG00000005059	0.0401253	-0.00811364	1.25806	-0.00644931	0.994854	NA
ENSG00000005073	0.00282663	-0.00999925	2.4767	-0.00403732	0.996779	NA
ENSG00000005075	3.96427	0.538968	0.0697327	7.72905	1.08354e-14	3.19161e-13
ENSG00000005100	0.321513	0.356337	0.213287	1.67069	0.0947826	0.245914
ENSG00000005102	0	NA	NA	NA	NA	NA
ENSG00000005108	0.00290002	0.0233608	2.36485	0.00987834	0.992118	NA
ENSG00000005156	0.145596	-0.10284	0.359641	-0.285951	0.774916	NA
ENSG00000005175	0.965935	0.037929	0.141748	0.26758	0.789023	0.914423
ENSG00000005187	0.600502	-0.122469	0.190669	-0.642311	0.520671	0.751611
ENSG00000005189	0.147406	0.0139189	0.383436	0.0363003	0.971043	NA
ENSG00000005194	0.469543	-0.241499	0.185304	-1.30326	0.192488	0.408764
ENSG00000005206	0.015972	0.0490333	1.98189	0.0247407	0.980262	NA
ENSG00000005238	0.179938	0.540996	0.306949	1.76249	0.077986	0.210817
ENSG00000005243	0	NA	NA	NA	NA	NA
ENSG00000005249	0.563016	0.595573	0.180635	3.2971	0.000976886	0.00543828
ENSG00000005302	0.100998	-0.0884741	0.521138	-0.169771	0.86519	NA
ENSG00000005339	0.55844	0.0157876	0.175898	0.0897544	0.928482	0.972989
ENSG00000005379	0.0111438	0.0738334	2.42216	0.0304825	0.975682	NA
ENSG00000005381	0.00144759	0.0149504	2.034	0.00735025	0.994135	NA
ENSG00000005421	0	NA	NA	NA	NA	NA
ENSG00000005436	0.137124	-0.336791	0.440891	-0.763887	0.444935	NA
ENSG00000005448	0.0617153	-0.0320476	0.840452	-0.0381314	0.969583	NA
ENSG00000005469	0.0849594	0.0525086	0.708266	0.0741368	0.940902	NA
ENSG00000005471	0.00149929	0.0149503	2.05163	0.00728704	0.994186	NA
ENSG00000005483	1.10916	0.298957	0.131916	2.26627	0.0234346	0.0809368
ENSG00000005486	0.111439	0.170569	0.47812	0.35675	0.721279	NA
ENSG00000005700	0.354917	-0.0176678	0.200828	-0.0879748	0.929897	0.972989
ENSG00000005801	1.04808	-0.119623	0.134378	-0.890203	0.373357	0.622963
ENSG00000005810	0.401856	-0.0626533	0.197849	-0.316673	0.751492	0.89391
ENSG00000005812	0.214612	-0.441377	0.282391	-1.563	0.118053	0.287382
ENSG00000005844	0.0170932	-0.00927301	1.89082	-0.00490423	0.996087	NA
ENSG00000005882	0.0201563	0.0242315	1.79852	0.013473	0.98925	NA
ENSG00000005884	0.0213861	0.0826779	2.67736	0.0308804	0.975365	NA
ENSG00000005889	0.639863	-0.91122	0.165633	-5.50144	3.76703e-08	4.89713e-07
ENSG00000005893	0.859015	0.890061	0.150357	5.91964	3.22643e-09	4.93345e-08
ENSG00000005961	0.00428634	-0.0182681	2.70011	-0.00676569	0.994602	NA
ENSG00000005981	0	NA	NA	NA	NA	NA
ENSG00000006007	0.55773	1.11026	0.173653	6.39357	1.62059e-10	2.99206e-09
ENSG00000006015	0.066281	-0.0401704	0.690682	-0.0581604	0.953621	NA
ENSG00000006016	0.0475262	-0.0661311	1.19015	-0.0555656	0.955688	NA
ENSG00000006025	0.0934634	0.26978	0.562404	0.479691	0.631447	NA
ENSG00000006042	0.185522	-0.142587	0.310956	-0.458543	0.646562	0.833352
ENSG00000006047	0.00435964	0.0150921	2.55972	0.00589599	0.995296	NA
ENSG00000006062	0.211367	0.342429	0.298547	1.14698	0.251388	0.489245
ENSG00000006071	0.00289087	-0.00999859	2.36228	-0.00423259	0.996623	NA
ENSG00000006116	0.0043446	-0.00158757	2.55693	-0.000620889	0.999505	NA
ENSG00000006118	0	NA	NA	NA	NA	NA
ENSG00000006125	0.631734	0.0485589	0.158105	0.307131	0.758743	0.896849
ENSG00000006128	0	NA	NA	NA	NA	NA
ENSG00000006194	0.343727	0.465841	0.199614	2.33371	0.0196109	0.0696592
ENSG00000006210	0	NA	NA	NA	NA	NA
ENSG00000006282	0.0102561	-0.0346568	2.41518	-0.0143496	0.988551	NA
ENSG00000006283	0	NA	NA	NA	NA	NA
ENSG00000006327	0.279211	0.837882	0.244469	3.42735	0.000609499	0.00353479
ENSG00000006377	0	NA	NA	NA	NA	NA
ENSG00000006432	0.0141663	0.0406201	2.18598	0.0185821	0.985174	NA
ENSG00000006451	1.01671	0.676776	0.130376	5.19096	2.0921e-07	2.39659e-06
ENSG00000006453	0.259234	-0.180454	0.238556	-0.756442	0.449384	0.694794
ENSG00000006459	0.2621	0.31994	0.264944	1.20758	0.22721	0.458781
ENSG00000006468	0.11509	0.112407	0.490149	0.229332	0.818611	NA
ENSG00000006530	0.270307	-0.480746	0.238561	-2.01519	0.0438848	0.133735
ENSG00000006534	0	NA	NA	NA	NA	NA
ENSG00000006555	0	NA	NA	NA	NA	NA
ENSG00000006576	0.933432	-0.0111737	0.151347	-0.0738286	0.941147	0.975919
ENSG00000006606	0.0114151	0.00711285	2.7203	0.00261473	0.997914	NA
ENSG00000006607	0.298517	0.380272	0.25623	1.4841	0.137782	0.320219
ENSG00000006611	0.00143998	0.0149504	2.03139	0.0073597	0.994128	NA
ENSG00000006625	1.08083	0.385768	0.12259	3.14681	0.00165063	0.00855124
ENSG00000006634	1.7086	-0.277109	0.11119	-2.49221	0.0126951	0.0482901
ENSG00000006638	0.0315694	0.0414914	1.38278	0.0300058	0.976062	NA
ENSG00000006652	0.706288	0.291181	0.164135	1.77403	0.076058	0.207057
ENSG00000006695	0.548813	-0.410007	0.182158	-2.25082	0.0243966	0.0838423
ENSG00000006704	0.277844	-0.146216	0.241956	-0.604309	0.545638	0.767442
ENSG00000006712	0.251709	-0.256019	0.23267	-1.10035	0.271179	0.515901
ENSG00000006715	0.251862	0.202748	0.26889	0.754019	0.450838	0.696112
ENSG00000006740	0.0128426	-0.00115153	2.18524	-0.000526957	0.99958	NA
ENSG00000006744	0.403425	-0.048114	0.185468	-0.25942	0.795312	0.91715
ENSG00000006747	0.0100145	-0.0513393	2.88964	-0.0177667	0.985825	NA
ENSG00000006756	0	NA	NA	NA	NA	NA
ENSG00000006757	0.159897	-0.243967	0.347985	-0.701086	0.483249	NA
ENSG00000006788	0	NA	NA	NA	NA	NA
ENSG00000006831	0.387111	-0.108964	0.199854	-0.545219	0.585603	0.795595
ENSG00000006837	0.464677	0.588263	0.177893	3.30684	0.000943544	0.00526111
ENSG00000007001	0.0143773	0.0406178	2.57061	0.0158008	0.987393	NA
ENSG00000007038	0.272381	-0.18804	0.214458	-0.876814	0.380588	0.628758
ENSG00000007047	0.179196	0.374198	0.319561	1.17097	0.241609	0.477986
ENSG00000007062	0.00287097	0.00668114	2.3567	0.00283495	0.997738	NA
ENSG00000007080	3.334	-0.0344168	0.0761867	-0.451743	0.651454	0.836265
ENSG00000007129	0.0014119	0.0149505	2.02175	0.00739483	0.9941	NA
ENSG00000007168	0.789445	-0.321022	0.157117	-2.04321	0.0410321	0.127287
ENSG00000007174	0.034348	-0.108483	1.77285	-0.0611914	0.951207	NA
ENSG00000007202	0.256842	-0.0222126	0.243606	-0.0911823	0.927348	0.972989
ENSG00000007237	0.00857791	0.00696949	2.5152	0.00277095	0.997789	NA
ENSG00000007255	0.176685	0.107176	0.328346	0.326413	0.744112	0.888633
ENSG00000007264	0.0662246	0.0265488	0.690757	0.0384344	0.969341	NA
ENSG00000007306	0	NA	NA	NA	NA	NA
ENSG00000007312	0	NA	NA	NA	NA	NA
ENSG00000007314	0.00291628	-0.00999942	2.50424	-0.003993	0.996814	NA
ENSG00000007341	0.375467	-0.273284	0.189465	-1.4424	0.14919	0.339121
ENSG00000007350	0.00574007	0.023502	2.88964	0.00813322	0.993511	NA
ENSG00000007372	0.140184	0.138656	0.429324	0.322963	0.746723	NA
ENSG00000007376	0.12318	0.12952	0.411668	0.314624	0.753047	NA
ENSG00000007384	0	NA	NA	NA	NA	NA
ENSG00000007392	0.542554	-0.298178	0.17148	-1.73885	0.0820614	0.21978
ENSG00000007402	0.00286814	-0.00999855	2.35591	-0.00424403	0.996614	NA
ENSG00000007516	0	NA	NA	NA	NA	NA
ENSG00000007520	0.250391	0.419441	0.253858	1.65227	0.0984803	0.252923
ENSG00000007541	0.0444577	0.0338035	0.95413	0.0354287	0.971738	NA
ENSG00000007545	0.320268	0.264526	0.237066	1.11583	0.264495	0.506237
ENSG00000007866	0.0647213	0.101536	0.74326	0.136608	0.89134	NA
ENSG00000007923	0.573374	-0.374766	0.173727	-2.15722	0.0309889	0.101474
ENSG00000007933	0.00143317	-0.0017293	2.02905	-0.00085227	0.99932	NA
ENSG00000007944	2.65266	1.04697	0.108638	9.63722	5.56734e-22	3.48184e-20
ENSG00000007952	0.00296614	0.0233574	2.88964	0.00808316	0.993551	NA
ENSG00000007968	0.219031	-0.249198	0.281211	-0.886159	0.375532	0.625319
ENSG00000008018	3.94508	0.0652843	0.0690418	0.945576	0.344365	0.594729
ENSG00000008056	0.00718551	0.0152365	2.59177	0.00587881	0.995309	NA
ENSG00000008083	1.29959	0.214062	0.134432	1.59235	0.111307	0.276554
ENSG00000008086	0.0100407	-0.0179779	2.5519	-0.00704491	0.994379	NA
ENSG00000008118	0	NA	NA	NA	NA	NA
ENSG00000008128	0.0305036	0.133158	1.38823	0.0959191	0.923585	NA
ENSG00000008130	0.272169	-0.0547045	0.226439	-0.241586	0.809101	0.920241
ENSG00000008196	0.902845	-0.870004	0.151298	-5.75026	8.91038e-09	1.28332e-07
ENSG00000008197	0	NA	NA	NA	NA	NA
ENSG00000008226	0.00425876	-0.00158747	2.54086	-0.000624777	0.999502	NA
ENSG00000008256	0.191878	0.0829521	0.320385	0.258914	0.795702	0.91715
ENSG00000008277	0.017186	0.00740672	1.8905	0.00391786	0.996874	NA
ENSG00000008282	0.720373	-0.306544	0.150294	-2.03963	0.0413873	0.127978
ENSG00000008283	0.247713	0.24423	0.250491	0.975008	0.329556	0.577722
ENSG00000008294	0.260128	0.0279715	0.227369	0.123023	0.902089	0.963876
ENSG00000008300	0	NA	NA	NA	NA	NA
ENSG00000008311	0.0286367	0.108065	1.61155	0.0670565	0.946537	NA
ENSG00000008324	4.33989	0.409686	0.0745886	5.49262	3.96024e-08	5.12911e-07
ENSG00000008382	0.0159662	-0.00100588	1.98191	-0.000507533	0.999595	NA
ENSG00000008394	1.21323	-0.172726	0.126454	-1.36593	0.171962	0.376818
ENSG00000008405	0.160837	0.19812	0.39255	0.504699	0.61377	NA
ENSG00000008441	0.123507	0.246279	0.436523	0.564184	0.572629	NA
ENSG00000008513	0.0977418	0.228297	0.585534	0.389896	0.696613	NA
ENSG00000008516	0.0014235	0.0149504	2.02573	0.00738026	0.994111	NA
ENSG00000008517	0.00585682	0.0235038	2.62675	0.00894787	0.992861	NA
ENSG00000008710	0.0460262	0.0922549	1.04617	0.0881838	0.929731	NA
ENSG00000008735	0.00429283	-0.00158751	2.54728	-0.00062322	0.999503	NA
ENSG00000008838	0.175311	0.0654046	0.335343	0.195038	0.845363	0.937567
ENSG00000008853	0.0373677	0.108501	1.13267	0.095792	0.923686	NA
ENSG00000008869	0.181187	-0.101104	0.390308	-0.259037	0.795607	0.91715
ENSG00000008952	2.65545	-0.172154	0.0885059	-1.94511	0.0517612	0.153887
ENSG00000008988	10.5325	-0.572732	0.0567882	-10.0854	6.41102e-24	5.0006e-22
ENSG00000009307	1.13109	-0.448736	0.125818	-3.56656	0.000361699	0.00222205
ENSG00000009335	1.16991	-0.287355	0.130559	-2.20096	0.0277386	0.0928902
ENSG00000009413	0.61499	-0.223811	0.174425	-1.28313	0.199445	0.418227
ENSG00000009694	0.0201283	-0.00912767	1.72536	-0.00529031	0.995779	NA
ENSG00000009709	0.0143656	-0.0594622	2.88964	-0.0205777	0.983582	NA
ENSG00000009724	0.00286463	0.00668115	2.35492	0.0028371	0.997736	NA
ENSG00000009765	0.00142409	-0.00172929	2.02594	-0.000853573	0.999319	NA
ENSG00000009780	0.0700542	0.085145	0.72357	0.117673	0.906326	NA
ENSG00000009790	0.00146181	-0.00172935	2.03886	-0.000848194	0.999323	NA
ENSG00000009830	0.0270811	0.0662934	1.56158	0.0424527	0.966138	NA
ENSG00000009844	0.457559	0.0295332	0.17981	0.164247	0.869537	0.949021
ENSG00000009950	0.00858238	0.0236492	2.51536	0.00940191	0.992498	NA
ENSG00000009954	1.30543	-0.210434	0.114074	-1.84471	0.0650798	0.183503
ENSG00000010017	1.13201	-0.0135664	0.128965	-0.105195	0.916221	0.968388
ENSG00000010030	0.00431763	-0.0182672	2.55192	-0.00715824	0.994289	NA
ENSG00000010072	0.360223	0.650051	0.202282	3.21359	0.00131086	0.00701619
ENSG00000010165	0.730693	-0.14071	0.147429	-0.954427	0.339868	0.589357
ENSG00000010219	0.176942	-0.0763015	0.304301	-0.250744	0.802012	0.918988
ENSG00000010244	1.08841	-0.166662	0.121703	-1.36941	0.17087	0.375161
ENSG00000010256	0.473799	-0.0528536	0.184233	-0.286884	0.774201	0.90663
ENSG00000010270	0.345612	0.307455	0.19986	1.53835	0.123963	0.296845
ENSG00000010278	0.0360843	-0.05003	1.23862	-0.0403916	0.967781	NA
ENSG00000010292	0.29234	-0.0787753	0.219513	-0.358863	0.719698	0.874968
ENSG00000010295	0	NA	NA	NA	NA	NA
ENSG00000010310	0.0704335	0.201904	0.686181	0.294243	0.768572	NA
ENSG00000010318	0.091759	0.0612101	0.645895	0.0947679	0.924499	NA
ENSG00000010322	0.114594	0.129087	0.484009	0.266703	0.789698	NA
ENSG00000010327	0.00141332	0.0149505	2.02223	0.00739305	0.994101	NA
ENSG00000010361	0.018694	-0.000860451	1.80496	-0.000476714	0.99962	NA
ENSG00000010379	0.0158163	0.0490333	1.98228	0.0247358	0.980266	NA
ENSG00000010404	0.105128	0.0368414	0.534325	0.0689493	0.94503	NA
ENSG00000010438	0	NA	NA	NA	NA	NA
ENSG00000010539	0.255125	-0.155796	0.2537	-0.614095	0.539153	0.76446
ENSG00000010610	0.00144842	-0.00172933	2.03428	-0.000850093	0.999322	NA
ENSG00000010626	0.0531442	0.0842765	1.07925	0.0780883	0.937758	NA
ENSG00000010671	0.372357	-0.150307	0.185484	-0.810347	0.417741	0.66539
ENSG00000010704	0.0100999	-0.0179771	2.41327	-0.00744926	0.994056	NA
ENSG00000010803	0.387763	0.0927798	0.242635	0.382384	0.702177	0.866118
ENSG00000010810	0.431413	0.604377	0.198153	3.05005	0.00228804	0.011281
ENSG00000010818	0.0905107	0.0694776	0.69129	0.100504	0.919944	NA
ENSG00000010932	0.00583569	0.0235038	2.62435	0.00895605	0.992854	NA
ENSG00000011007	2.03285	0.259563	0.0926365	2.80196	0.00507938	0.022279
ENSG00000011009	0.226535	0.234806	0.246824	0.951308	0.341448	0.591105
ENSG00000011021	0.237145	0.110214	0.249236	0.442206	0.65834	0.839184
ENSG00000011028	0.0648312	0.00145672	0.757028	0.00192427	0.998465	NA
ENSG00000011052	0.0427774	-0.0246482	1.03016	-0.0239265	0.980911	NA
ENSG00000011083	0.00144385	0.0149504	2.03272	0.00735489	0.994132	NA
ENSG00000011105	0.0987278	0.194934	1.75392	0.111142	0.911504	NA
ENSG00000011114	0.367608	0.141824	0.207772	0.682597	0.494862	0.733941
ENSG00000011132	0.0416625	-0.0664201	1.08761	-0.06107	0.951303	NA
ENSG00000011143	0.0728161	-0.114868	0.64018	-0.17943	0.8576	NA
ENSG00000011198	0.854827	-0.325346	0.14581	-2.2313	0.0256612	0.0872381
ENSG00000011201	0.00713999	-0.00144312	2.58867	-0.000557476	0.999555	NA
ENSG00000011243	0.226796	0.0680078	0.273843	0.248346	0.803867	0.919045
ENSG00000011258	0.261773	0.0447959	0.254307	0.176149	0.860177	0.945283
ENSG00000011260	0.460848	0.21273	0.189239	1.12413	0.260957	0.501541
ENSG00000011275	0.517898	0.0172712	0.175608	0.098351	0.921654	0.971325
ENSG00000011295	0.245529	0.210726	0.266333	0.791213	0.42882	0.674721
ENSG00000011304	0.803124	-0.85167	0.147393	-5.77824	7.54845e-09	1.09856e-07
ENSG00000011332	0.0244432	0.0161093	1.63668	0.00984261	0.992147	NA
ENSG00000011347	0.00142469	0.0149504	2.02614	0.00737877	0.994113	NA
ENSG00000011376	0.30155	-0.285923	0.226496	-1.26238	0.206813	0.429079
ENSG00000011405	0.307436	0.230588	0.241629	0.954306	0.339929	0.589357
ENSG00000011422	0.178204	0.0155098	0.339197	0.0457249	0.963529	0.984969
ENSG00000011426	0.970844	0.167402	0.139599	1.19917	0.230463	0.463731
ENSG00000011451	0.0658625	-0.0902098	0.742169	-0.121549	0.903256	NA
ENSG00000011454	0.296907	0.246689	0.247155	0.998113	0.318224	0.567312
ENSG00000011465	0	NA	NA	NA	NA	NA
ENSG00000011478	0.0690476	0.0266933	0.765553	0.0348681	0.972185	NA
ENSG00000011485	0.394446	-0.190997	0.183433	-1.04124	0.297766	0.544258
ENSG00000011523	0.315413	-0.153061	0.212173	-0.721399	0.470664	0.714643
ENSG00000011566	0.497479	0.0837727	0.224604	0.37298	0.709164	0.870806
ENSG00000011590	0.0014235	0.0149504	2.02573	0.00738026	0.994111	NA
ENSG00000011600	0.00437965	0.0317717	2.56342	0.0123943	0.990111	NA
ENSG00000011638	0.109733	0.128797	0.490923	0.262357	0.793046	NA
ENSG00000011677	0.0391528	-0.0165259	1.26189	-0.0130961	0.989551	NA
ENSG00000012048	0.515058	-0.415869	0.1861	-2.23466	0.02544	0.0867407
ENSG00000012061	0.309887	-0.0776093	0.209661	-0.370166	0.711259	0.870822
ENSG00000012124	0	NA	NA	NA	NA	NA
ENSG00000012174	0.100583	0.120096	0.56767	0.211559	0.832451	NA
ENSG00000012211	0.0532569	0.0675971	0.891836	0.0757955	0.939582	NA
ENSG00000012223	0	NA	NA	NA	NA	NA
ENSG00000012232	0.155327	0.0643922	0.383224	0.168027	0.866562	NA
ENSG00000012504	0.00432283	0.0317718	2.55289	0.0124454	0.99007	NA
ENSG00000012660	1.46338	0.325156	0.118038	2.75468	0.00587502	0.0251043
ENSG00000012779	0.0932553	0.336499	0.645497	0.521303	0.602156	NA
ENSG00000012822	0.0475929	0.200746	1.01529	0.197722	0.843262	NA
ENSG00000012963	0.324471	0.47324	0.207028	2.28588	0.0222614	0.0776577
ENSG00000012983	0.197294	-0.125329	0.305406	-0.410367	0.681537	0.85271
ENSG00000013016	0.00144216	-0.00172932	2.03214	-0.000850984	0.999321	NA
ENSG00000013275	0.627174	0.0521839	0.165165	0.31595	0.75204	0.894256
ENSG00000013288	0.0732494	0.0352503	0.708202	0.0497743	0.960302	NA
ENSG00000013293	0	NA	NA	NA	NA	NA
ENSG00000013297	0.00283682	0.00668119	2.34727	0.00284636	0.997729	NA
ENSG00000013306	0.117538	0.112551	0.432113	0.260467	0.794503	NA
ENSG00000013364	0.0130733	0.0155268	2.42896	0.00639238	0.9949	NA
ENSG00000013374	0.380557	0.626213	0.196705	3.18351	0.00145503	0.00767537
ENSG00000013375	0.464472	0.904207	0.180543	5.00827	5.49218e-07	6.01367e-06
ENSG00000013392	0.118857	0.221042	0.453198	0.487739	0.625735	NA
ENSG00000013441	1.00438	-0.0385415	0.129843	-0.296831	0.766595	0.901856
ENSG00000013503	0.291074	-0.0204771	0.212627	-0.0963054	0.923278	0.971775
ENSG00000013523	0.0358365	9.55104e-06	1.17031	8.16109e-06	0.999993	NA
ENSG00000013561	0.386728	-0.266761	0.201393	-1.32458	0.185311	0.398419
ENSG00000013563	0.0615545	-0.0153678	0.8067	-0.0190502	0.984801	NA
ENSG00000013573	0.0977149	-0.238737	0.552487	-0.432113	0.665659	NA
ENSG00000013583	0.0663808	0.343465	0.799118	0.429805	0.667338	NA
ENSG00000013588	0.0634142	0.0430839	0.75885	0.0567752	0.954724	NA
ENSG00000013619	0	NA	NA	NA	NA	NA
ENSG00000013725	0.0057829	0.00682314	2.78032	0.00245408	0.998042	NA
ENSG00000013810	0.452394	0.245509	0.180723	1.35848	0.174311	0.380166
ENSG00000014123	0.227419	-0.248909	0.274675	-0.906194	0.364833	0.61585
ENSG00000014138	0.129396	-0.0536681	0.388209	-0.138246	0.890046	NA
ENSG00000014164	1.11999	0.442438	0.315811	1.40096	0.161226	0.359766
ENSG00000014216	0.20962	-0.0662984	0.259338	-0.255644	0.798225	0.917641
ENSG00000014257	0.0100396	0.0320611	2.55188	0.0125637	0.989976	NA
ENSG00000014641	1.35448	0.456792	0.109786	4.16076	3.17186e-05	0.000241967
ENSG00000014824	0.436785	0.0829877	0.190581	0.435446	0.663239	0.843112
ENSG00000014914	0	NA	NA	NA	NA	NA
ENSG00000014919	0.0890913	0.027706	0.599333	0.046228	0.963129	NA
ENSG00000015133	0.230924	0.193323	0.283468	0.681994	0.495243	0.733984
ENSG00000015153	0.391718	-0.130976	0.183288	-0.714591	0.474862	0.718816
ENSG00000015171	0.194091	-0.325486	0.332121	-0.980022	0.327075	0.575407
ENSG00000015285	0.0187292	-0.0175405	1.88472	-0.00930671	0.992574	NA
ENSG00000015413	0.00286479	0.0233608	2.35497	0.00991981	0.992085	NA
ENSG00000015475	0.39153	-0.164657	0.204722	-0.804295	0.421226	0.668073
ENSG00000015479	0.0300919	-0.0836792	1.39022	-0.0601914	0.952003	NA
ENSG00000015520	0	NA	NA	NA	NA	NA
ENSG00000015532	0.082102	0.0190045	0.622403	0.0305341	0.975641	NA
ENSG00000015568	0.118809	-0.0458344	0.459189	-0.099816	0.92049	NA
ENSG00000015592	0	NA	NA	NA	NA	NA
ENSG00000015676	0.278266	-0.279656	0.218976	-1.27711	0.201563	0.421589
ENSG00000016391	0.0590387	0.00116748	0.751111	0.00155434	0.99876	NA
ENSG00000016402	0	NA	NA	NA	NA	NA
ENSG00000016490	0.0290351	-0.00869311	1.54983	-0.00560905	0.995525	NA
ENSG00000016602	0	NA	NA	NA	NA	NA
ENSG00000016864	0.169599	0.115155	0.352866	0.326341	0.744166	NA
ENSG00000017260	0.211379	-0.0577416	0.273299	-0.211277	0.832672	0.932173
ENSG00000017427	0.0769884	0.0353946	0.849813	0.0416499	0.966778	NA
ENSG00000017483	0.116523	-0.0626588	0.42209	-0.148449	0.881988	NA
ENSG00000017797	0.456071	-0.196228	0.189047	-1.03798	0.299278	0.546158
ENSG00000018189	0.108453	0.0704902	0.526683	0.133838	0.893531	NA
ENSG00000018236	0.00709278	-0.0014431	2.5854	-0.000558172	0.999555	NA
ENSG00000018280	0.0748573	0.010303	0.659303	0.015627	0.987532	NA
ENSG00000018408	0.0322281	0.141566	2.26122	0.0626058	0.95008	NA
ENSG00000018510	0.314053	-0.199711	0.223598	-0.89317	0.371766	0.622179
ENSG00000018607	0	NA	NA	NA	NA	NA
ENSG00000018610	0.355585	0.332981	0.185658	1.79351	0.0728909	0.200083
ENSG00000018625	0.00142552	-0.00172929	2.02643	-0.000853367	0.999319	NA
ENSG00000018699	0.427716	-0.193975	0.192825	-1.00597	0.314431	0.562915
ENSG00000018869	0.00864831	-0.0430705	2.66854	-0.0161401	0.987123	NA
ENSG00000019144	0.134941	0.130099	0.475667	0.273508	0.784463	NA
ENSG00000019169	0.00143006	-0.0017293	2.02798	-0.000852716	0.99932	NA
ENSG00000019186	0	NA	NA	NA	NA	NA
ENSG00000019485	0.0229906	-0.00898298	1.71104	-0.00525	0.995811	NA
ENSG00000019505	0	NA	NA	NA	NA	NA
ENSG00000019549	0	NA	NA	NA	NA	NA
ENSG00000019582	0	NA	NA	NA	NA	NA
ENSG00000019991	0	NA	NA	NA	NA	NA
ENSG00000019995	0.0373398	0.00842135	1.31075	0.00642482	0.994874	NA
ENSG00000020129	0.229059	-0.173777	0.260444	-0.667234	0.504623	0.741395
ENSG00000020181	0.00713239	-0.0181228	2.58815	-0.00700222	0.994413	NA
ENSG00000020256	0.0905483	-0.138947	0.589655	-0.235642	0.81371	NA
ENSG00000020426	0.22197	0.192889	0.291928	0.660742	0.508778	0.744414
ENSG00000020577	0.0344761	0.0916752	1.41374	0.0648458	0.948297	NA
ENSG00000020633	0	NA	NA	NA	NA	NA
ENSG00000020922	0.212961	-0.107781	0.28874	-0.37328	0.70894	0.870747
ENSG00000021300	0	NA	NA	NA	NA	NA
ENSG00000021355	0.372306	-0.167141	0.196163	-0.852054	0.394184	0.643079
ENSG00000021461	0.0071489	-0.00144312	2.58928	-0.000557346	0.999555	NA
ENSG00000021488	0.00289597	0.0233608	2.36371	0.00988309	0.992115	NA
ENSG00000021574	0.157811	-0.18566	0.355388	-0.522416	0.601381	NA
ENSG00000021645	0.0186425	-0.0175409	1.97248	-0.00889285	0.992905	NA
ENSG00000021762	0.0566343	0.076154	0.86635	0.0879022	0.929954	NA
ENSG00000021776	0.252213	0.111081	0.242369	0.458315	0.646726	0.833409
ENSG00000021826	0.0129228	0.048887	2.30094	0.0212466	0.983049	NA
ENSG00000021852	0	NA	NA	NA	NA	NA
ENSG00000022267	0.00142006	0.0149504	2.02455	0.00738457	0.994108	NA
ENSG00000022277	0.515918	0.917784	0.168384	5.45054	5.0218e-08	6.40833e-07
ENSG00000022355	0.00152092	-0.00172945	2.05897	-0.000839957	0.99933	NA
ENSG00000022556	0.227865	0.176499	0.268875	0.656435	0.511545	0.745882
ENSG00000022567	0.0889122	0.027706	0.590194	0.0469439	0.962558	NA
ENSG00000022840	0.685574	0.421631	0.15016	2.80788	0.0049869	0.0219386
ENSG00000022976	0.0416871	-0.0580078	1.03382	-0.0561101	0.955254	NA
ENSG00000023041	0.618147	-0.0216773	0.164034	-0.132152	0.894864	0.960592
ENSG00000023171	0.015818	-0.0176866	2.18325	-0.00810103	0.993536	NA
ENSG00000023191	0.26875	-0.14666	0.223008	-0.657647	0.510765	0.745685
ENSG00000023228	0.749148	0.0304377	0.147382	0.206523	0.836382	0.933903
ENSG00000023287	0.403433	0.352039	0.195252	1.803	0.0713885	0.197017
ENSG00000023318	0.525789	0.544026	0.175622	3.09771	0.00195021	0.00986041
ENSG00000023330	0.396965	0.689354	0.18751	3.67636	0.000236589	0.00150817
ENSG00000023445	0	NA	NA	NA	NA	NA
ENSG00000023516	0.344669	-0.110007	0.209902	-0.524086	0.600219	0.80361
ENSG00000023572	0.63615	0.705182	0.171234	4.11824	3.8178e-05	0.00028652
ENSG00000023608	0.0950031	-0.0720835	0.553935	-0.13013	0.896464	NA
ENSG00000023697	0.0618338	0.0179918	0.790679	0.0227549	0.981846	NA
ENSG00000023734	0.594204	0.00733517	0.161143	0.0455195	0.963693	0.984969
ENSG00000023839	0.00141781	-0.00172927	2.02378	-0.000854478	0.999318	NA
ENSG00000023892	0.0745101	-0.0897759	0.682324	-0.131574	0.895322	NA
ENSG00000023902	0.00963896	-0.00129738	2.40609	-0.000539207	0.99957	NA
ENSG00000023909	0.786877	-0.151714	0.15097	-1.00493	0.314932	0.563206
ENSG00000024048	0.551618	0.232292	0.175498	1.32362	0.185629	0.398835
ENSG00000024422	0.0505515	-0.049306	0.8978	-0.0549188	0.956203	NA
ENSG00000024526	0.268412	-0.512503	0.252081	-2.03309	0.0420437	0.129489
ENSG00000024862	0.161196	0.264839	0.327073	0.809725	0.418098	NA
ENSG00000025039	0.08621	0.12764	0.639472	0.199602	0.841792	NA
ENSG00000025156	0.429291	0.53269	0.186346	2.85861	0.00425501	0.0191186
ENSG00000025293	2.14577	0.413954	0.0980355	4.22249	2.41619e-05	0.000191623
ENSG00000025423	0.0109635	0.0237935	2.56144	0.00928913	0.992588	NA
ENSG00000025434	0.146027	0.0973179	0.401622	0.242312	0.808538	NA
ENSG00000025708	0.0014119	-0.00172926	2.02175	-0.000855333	0.999318	NA
ENSG00000025770	0.123344	-0.0539574	0.436408	-0.12364	0.9016	NA
ENSG00000025772	0.211515	0.225671	0.271079	0.83249	0.405132	0.654357
ENSG00000025796	0.637904	0.397163	0.164804	2.40991	0.0159566	0.0584543
ENSG00000025800	1.88847	0.182182	0.100549	1.81188	0.0700055	0.194081
ENSG00000026025	4.02006	0.226357	0.101656	2.22668	0.0259685	0.0881532
ENSG00000026103	0	NA	NA	NA	NA	NA
ENSG00000026297	0.0303617	0.0497591	1.34427	0.0370158	0.970472	NA
ENSG00000026508	0.0129735	-0.0178326	2.42869	-0.00734247	0.994142	NA
ENSG00000026559	0	NA	NA	NA	NA	NA
ENSG00000026652	0.283626	0.554615	0.25073	2.212	0.0269666	0.090963
ENSG00000026751	0.00439458	0.015092	2.56616	0.00588117	0.995308	NA
ENSG00000026950	0.0131235	0.0155268	2.42888	0.00639258	0.994899	NA
ENSG00000027001	0.11942	-0.0291546	0.437024	-0.0667117	0.946811	NA
ENSG00000027075	0.0143464	0.0072593	2.42909	0.00298849	0.997616	NA
ENSG00000027644	0	NA	NA	NA	NA	NA
ENSG00000027697	0.420114	0.574484	0.187469	3.06442	0.00218092	0.0108065
ENSG00000027847	0.0358336	0.0166891	1.23978	0.0134614	0.98926	NA
ENSG00000027869	0.00716314	0.0152355	2.74925	0.0055417	0.995578	NA
ENSG00000028116	0.316577	-0.277775	0.215088	-1.29145	0.196548	0.414218
ENSG00000028137	0.398235	0.00159999	0.193684	0.00826082	0.993409	0.997873
ENSG00000028203	0.290307	0.421465	0.236503	1.78208	0.0747368	0.204181
ENSG00000028277	0.00812685	-0.0430694	2.49749	-0.0172451	0.986241	NA
ENSG00000028310	0.186577	-0.184214	0.293422	-0.627813	0.530127	0.758306
ENSG00000028528	0.59612	0.456344	0.167432	2.72554	0.00641965	0.0271408
ENSG00000028839	3.97295	0.89315	0.0806606	11.0729	1.69737e-28	1.63655e-26
ENSG00000029153	0.0946431	-0.0887633	0.545808	-0.162627	0.870812	NA
ENSG00000029363	1.79273	-1.01616	0.10246	-9.91764	3.489e-23	2.4715e-21
ENSG00000029364	0.16803	0.231913	0.349744	0.663094	0.50727	NA
ENSG00000029534	0.693689	-0.362466	0.160975	-2.2517	0.0243414	0.0836939
ENSG00000029559	0.00142041	-0.00172928	2.02467	-0.000854103	0.999319	NA
ENSG00000029639	0.403223	-0.164162	0.184946	-0.887622	0.374744	0.624304
ENSG00000029725	0.390732	0.05248	0.203918	0.257358	0.796902	0.917276
ENSG00000029993	0.43311	-0.220565	0.201075	-1.09693	0.272672	0.517891
ENSG00000030066	1.20093	0.265458	0.127902	2.07549	0.0379415	0.119451
ENSG00000030110	0.311793	0.614368	0.206951	2.96867	0.00299095	0.0141682
ENSG00000030304	0.00572867	0.00682424	2.61199	0.00261266	0.997915	NA
ENSG00000030419	0.176871	0.0904965	0.371822	0.243387	0.807706	0.920241
ENSG00000030582	0.104459	0.0201616	0.480284	0.0419786	0.966516	NA
ENSG00000031003	0.443337	0.115983	0.202971	0.571425	0.567711	0.782716
ENSG00000031081	0.00579908	-0.00985547	2.62017	-0.00376139	0.996999	NA
ENSG00000031691	1.03517	-0.0331115	0.130606	-0.253522	0.799865	0.918518
ENSG00000031698	2.07457	0.484107	0.0929528	5.2081	1.90786e-07	2.2074e-06
ENSG00000031823	0.400375	-0.215053	0.19002	-1.13174	0.257744	0.496327
ENSG00000032219	0.520424	1.06131	0.185531	5.72037	1.06291e-08	1.50893e-07
ENSG00000032389	0.301455	-0.195331	0.200562	-0.973919	0.330097	0.57833
ENSG00000032444	0.0316685	-0.00854764	1.29671	-0.00659181	0.994741	NA
ENSG00000032742	0.185215	-0.0591878	0.343554	-0.172281	0.863217	0.946553
ENSG00000033011	0.11225	-0.121255	0.449213	-0.269928	0.787216	NA
ENSG00000033030	0.38349	-0.0658503	0.190258	-0.346111	0.72926	0.880898
ENSG00000033050	0.38671	0.401162	0.183648	2.18441	0.0289321	0.0959368
ENSG00000033100	0.0660761	0.109948	0.715398	0.153688	0.877856	NA
ENSG00000033122	0.0492244	0.017413	0.964088	0.0180616	0.98559	NA
ENSG00000033170	0.260592	-0.0970548	0.266458	-0.36424	0.715679	0.872914
ENSG00000033178	0.482926	0.475989	0.19032	2.50099	0.0123846	0.0472384
ENSG00000033327	0.400575	-0.187617	0.192022	-0.977063	0.328538	0.576975
ENSG00000033627	0.542047	0.746302	0.172228	4.33323	1.46936e-05	0.00012364
ENSG00000033800	0.570954	-0.0255961	0.174766	-0.146459	0.883559	0.955372
ENSG00000033867	0.104919	-0.0381454	0.541863	-0.0703968	0.943878	NA
ENSG00000034053	0.120693	-0.0374222	0.464532	-0.080559	0.935793	NA
ENSG00000034152	0.0821284	0.144175	0.687086	0.209836	0.833796	NA
ENSG00000034239	0	NA	NA	NA	NA	NA
ENSG00000034510	2.21769	0.949309	0.123287	7.7	1.36068e-14	3.91943e-13
ENSG00000034533	0.162633	-0.043665	0.351842	-0.124104	0.901233	NA
ENSG00000034677	0.262665	0.169967	0.239876	0.70856	0.478598	0.721012
ENSG00000034693	0.146314	0.13909	0.425223	0.327098	0.743594	NA
ENSG00000034713	0.642809	1.50234	0.152952	9.82231	9.02541e-23	6.20341e-21
ENSG00000034971	0	NA	NA	NA	NA	NA
ENSG00000035115	0.0155778	-0.0343663	2.18405	-0.0157351	0.987446	NA
ENSG00000035141	1.05996	-0.702245	0.130738	-5.37141	7.81226e-08	9.70174e-07
ENSG00000035403	0.487718	0.46032	0.194202	2.37031	0.0177732	0.0641609
ENSG00000035499	0.177692	0.19072	0.350561	0.544042	0.586412	0.795774
ENSG00000035664	0.0116555	-0.00956584	2.56545	-0.00372872	0.997025	NA
ENSG00000035681	0.517354	-0.288731	0.189933	-1.52017	0.128468	0.304169
ENSG00000035687	0.723384	0.29223	0.151735	1.92593	0.0541128	0.159716
ENSG00000035720	0.137274	0.130244	0.406056	0.320753	0.748398	NA
ENSG00000035862	0.00572847	0.00682319	2.7733	0.00246032	0.998037	NA
ENSG00000035928	0.682539	-0.0125344	0.16188	-0.0774305	0.938281	0.97525
ENSG00000036054	0.512037	0.206367	0.181321	1.13813	0.255065	0.493382
ENSG00000036257	0.879748	0.383677	0.147899	2.59418	0.0094818	0.0375405
ENSG00000036448	0	NA	NA	NA	NA	NA
ENSG00000036530	0.00285858	0.0233608	2.35337	0.00992655	0.99208	NA
ENSG00000036549	0.607062	-0.525623	0.165147	-3.18275	0.00145882	0.00768952
ENSG00000036565	0.00142636	-0.00172929	2.02672	-0.000853247	0.999319	NA
ENSG00000036672	0.161267	-0.0187176	0.334368	-0.055979	0.955359	NA
ENSG00000036828	0.00147283	-0.00172937	2.04262	-0.000846641	0.999324	NA
ENSG00000037042	0.01012	0.0153814	2.55306	0.0060247	0.995193	NA
ENSG00000037241	0.946427	-0.127636	0.132496	-0.96332	0.335387	0.584549
ENSG00000037280	0	NA	NA	NA	NA	NA
ENSG00000037474	0.769959	-0.321087	0.138215	-2.3231	0.0201737	0.071379
ENSG00000037637	0.454153	-0.0538386	0.188723	-0.285279	0.775431	0.906846
ENSG00000037749	0.370875	-0.19164	0.222623	-0.860829	0.389332	0.638042
ENSG00000037757	0.0977293	0.128219	0.551987	0.232286	0.816316	NA
ENSG00000037897	0.354947	-0.568644	0.197443	-2.88004	0.00397629	0.0181601
ENSG00000037965	0.015797	-0.0176856	1.98232	-0.00892165	0.992882	NA
ENSG00000038002	0.0634488	-0.0236353	0.77328	-0.030565	0.975616	NA
ENSG00000038210	0.0665163	0.0599084	0.714775	0.0838143	0.933204	NA
ENSG00000038219	0.308509	0.0388322	0.236159	0.164432	0.869391	0.949021
ENSG00000038274	0.883908	-0.104476	0.137095	-0.762073	0.446016	0.691126
ENSG00000038295	0.0057011	0.00682426	2.60875	0.00261591	0.997913	NA
ENSG00000038358	0.0388988	0.0501937	1.09725	0.0457451	0.963513	NA
ENSG00000038382	0.260575	0.136463	0.274069	0.497913	0.618545	0.813789
ENSG00000038427	0.00720697	0.0152365	2.59322	0.00587553	0.995312	NA
ENSG00000038532	0.287996	0.329654	0.25128	1.3119	0.189554	0.404548
ENSG00000038945	0.0286319	-0.0420526	1.55218	-0.0270926	0.978386	NA
ENSG00000039068	0.00141473	-0.00172927	2.02272	-0.000854923	0.999318	NA
ENSG00000039123	0.665187	-0.122971	0.159835	-0.769364	0.441677	0.687009
ENSG00000039139	0.0115749	-0.00956501	2.42434	-0.00394541	0.996852	NA
ENSG00000039319	0.217771	0.150973	0.275278	0.548438	0.583391	0.794449
ENSG00000039523	0.028709	0.0413466	1.44502	0.0286131	0.977173	NA
ENSG00000039537	0.0101239	0.032062	2.41358	0.013284	0.989401	NA
ENSG00000039560	0.332672	0.140123	0.215918	0.648967	0.516359	0.748969
ENSG00000039600	0.00453751	0.0150919	2.59162	0.00582334	0.995354	NA
ENSG00000039650	0.0573732	0.0928338	0.883354	0.105092	0.916302	NA
ENSG00000040199	0.0962935	0.153166	0.569039	0.269166	0.787802	NA
ENSG00000040275	0.348495	0.123938	0.208166	0.595379	0.55159	0.772003
ENSG00000040341	0.439303	0.0962118	0.190314	0.505543	0.613178	0.811835
ENSG00000040487	0.181092	-0.00102542	0.323095	-0.00317375	0.997468	0.999009
ENSG00000040531	0.042856	0.0754306	1.00487	0.075065	0.940163	NA
ENSG00000040608	0.00141886	-0.00172928	2.02414	-0.000854327	0.999318	NA
ENSG00000040633	0.670549	-0.203186	0.153027	-1.32778	0.184252	0.396613
ENSG00000040731	0.00285767	0.00668116	2.35311	0.00283929	0.997735	NA
ENSG00000040933	0.187615	0.091075	0.373435	0.243885	0.80732	0.920241
ENSG00000041353	0.00572744	0.0235039	2.61185	0.00899895	0.99282	NA
ENSG00000041357	3.06324	-0.269621	0.0842811	-3.19908	0.00137869	0.00734527
ENSG00000041515	0.0215215	-0.000716098	1.87019	-0.000382901	0.999694	NA
ENSG00000041802	0.310771	0.339079	0.228775	1.48215	0.1383	0.321096
ENSG00000041880	0.00430637	0.0317718	2.54981	0.0124604	0.990058	NA
ENSG00000041982	0	NA	NA	NA	NA	NA
ENSG00000041988	0.663644	-0.271007	0.167816	-1.61491	0.10633	0.267766
ENSG00000042062	0.0905266	-0.114	0.589154	-0.193498	0.846569	NA
ENSG00000042088	0.192593	-0.117206	0.308943	-0.379376	0.704409	0.867484
ENSG00000042286	0.153521	0.00594054	0.359128	0.0165416	0.986802	NA
ENSG00000042304	0	NA	NA	NA	NA	NA
ENSG00000042317	0.0559437	0.0343821	0.925917	0.037133	0.970379	NA
ENSG00000042429	0.120507	0.162735	0.448214	0.363075	0.716549	NA
ENSG00000042445	0.109275	0.178837	0.517879	0.345325	0.72985	NA
ENSG00000042493	0.166052	-0.0435204	0.311775	-0.139589	0.888985	NA
ENSG00000042753	1.82678	0.284424	0.0972141	2.92574	0.00343633	0.0159672
ENSG00000042781	0.0200029	-0.00912768	1.72593	-0.00528854	0.99578	NA
ENSG00000042813	0	NA	NA	NA	NA	NA
ENSG00000042832	0.00869241	0.0403278	2.67021	0.0151029	0.98795	NA
ENSG00000042980	0.00141332	0.0149505	2.02223	0.00739305	0.994101	NA
ENSG00000043039	0.00439471	-0.00158763	2.56619	-0.000618673	0.999506	NA
ENSG00000043093	0.392252	0.101065	0.179665	0.562518	0.573763	0.787011
ENSG00000043143	0.193315	0.116312	0.340001	0.342092	0.732281	0.882261
ENSG00000043355	0.236273	-0.306782	0.26737	-1.14741	0.251214	0.489102
ENSG00000043462	0.0372528	0.0918205	1.23366	0.0744294	0.940669	NA
ENSG00000043514	0.43885	-0.221301	0.180705	-1.22465	0.220707	0.450101
ENSG00000043591	0.00433986	0.0150921	2.55605	0.00590445	0.995289	NA
ENSG00000044090	0.0676368	-0.115157	0.753082	-0.152915	0.878466	NA
ENSG00000044115	0.417212	0.110945	0.193308	0.573929	0.566016	0.781946
ENSG00000044446	0.0492137	0.0340927	0.987132	0.0345372	0.972449	NA
ENSG00000044459	0.12772	-0.220466	0.446482	-0.493785	0.621458	NA
ENSG00000044524	0.00730748	-0.00144319	2.59985	-0.000555106	0.999557	NA
ENSG00000044574	2.27961	0.282105	0.11491	2.455	0.0140883	0.0527228
ENSG00000046604	0.369954	-0.184199	0.219494	-0.839199	0.401358	0.65038
ENSG00000046647	0.110526	-0.0129087	0.444049	-0.0290704	0.976808	NA
ENSG00000046651	0.233577	-0.0567292	0.246793	-0.229866	0.818196	0.92362
ENSG00000046653	0.00143555	0.0149504	2.02987	0.00736521	0.994123	NA
ENSG00000046774	0.15687	-0.294151	0.362554	-0.811332	0.417175	NA
ENSG00000046889	0.00435956	-0.00158759	2.55971	-0.000620224	0.999505	NA
ENSG00000047056	0.366998	0.8581	0.21092	4.06836	4.73442e-05	0.000350388
ENSG00000047188	0.141862	-0.128076	0.419839	-0.305061	0.76032	NA
ENSG00000047230	0.0434484	-0.00796847	1.05383	-0.00756142	0.993967	NA
ENSG00000047249	0.554118	-0.221124	0.181689	-1.21705	0.223587	0.45424
ENSG00000047315	0.805972	0.38664	0.145006	2.66637	0.00766745	0.0313471
ENSG00000047346	0.116343	0.187538	0.545137	0.34402	0.730831	NA
ENSG00000047365	0.0282519	-0.0587322	1.4993	-0.0391732	0.968752	NA
ENSG00000047410	0.919103	0.169623	0.138611	1.22374	0.221052	0.45054
ENSG00000047457	0.00996085	0.0487385	2.88964	0.0168666	0.986543	NA
ENSG00000047578	0.0818054	-0.0310349	0.613252	-0.0506071	0.959639	NA
ENSG00000047579	0.443669	0.221608	0.202737	1.09308	0.274358	0.51998
ENSG00000047597	0.233172	-0.0818212	0.246444	-0.332007	0.739884	0.886494
ENSG00000047617	0	NA	NA	NA	NA	NA
ENSG00000047621	0.166616	0.181729	0.32781	0.554374	0.579323	NA
ENSG00000047634	0	NA	NA	NA	NA	NA
ENSG00000047644	0.135091	0.0467	0.405484	0.115171	0.90831	NA
ENSG00000047648	0.529349	-0.130392	0.196976	-0.661968	0.507992	0.743969
ENSG00000047662	0.0214784	-0.0173952	1.71899	-0.0101195	0.991926	NA
ENSG00000047849	0.646069	0.108495	0.166165	0.652935	0.513798	0.746971
ENSG00000047932	0.281172	0.204194	0.238203	0.857226	0.39132	0.639939
ENSG00000047936	0.00294532	0.00668102	2.37726	0.00281039	0.997758	NA
ENSG00000048028	0.129059	0.14649	0.425544	0.344241	0.730665	NA
ENSG00000048052	0.231297	-0.131716	0.324576	-0.405809	0.684883	0.853889
ENSG00000048140	0.0995405	0.0699117	0.543692	0.128587	0.897685	NA
ENSG00000048162	6.47749	-0.385596	0.0707689	-5.44866	5.0752e-08	6.4646e-07
ENSG00000048342	0.0620471	-0.0153678	0.838949	-0.018318	0.985385	NA
ENSG00000048392	0.190348	0.282965	0.317215	0.892029	0.372377	0.622602
ENSG00000048405	0.697622	-0.12457	0.152582	-0.816416	0.414262	0.662171
ENSG00000048462	0	NA	NA	NA	NA	NA
ENSG00000048471	0.139725	-0.0948614	0.383665	-0.247251	0.804714	NA
ENSG00000048540	0	NA	NA	NA	NA	NA
ENSG00000048544	1.50205	-0.170517	0.10941	-1.55851	0.119113	0.288962
ENSG00000048545	0	NA	NA	NA	NA	NA
ENSG00000048649	1.32367	-0.0503668	0.121463	-0.414666	0.678386	0.851391
ENSG00000048707	0.385976	0.21814	0.204226	1.06813	0.285463	0.532567
ENSG00000048740	2.46295	-0.166631	0.105951	-1.57272	0.115783	0.28393
ENSG00000048828	0.501836	0.0427217	0.190953	0.223729	0.822968	0.927223
ENSG00000048991	0.531148	0.063294	0.203929	0.310373	0.756278	0.895612
ENSG00000049089	0.00855126	0.0403263	2.88964	0.0139555	0.988865	NA
ENSG00000049130	0.00143895	-0.00172931	2.03103	-0.000851443	0.999321	NA
ENSG00000049167	0.26885	0.228563	0.236944	0.964629	0.334731	0.583991
ENSG00000049192	0.0373478	-0.0249383	1.35313	-0.0184301	0.985296	NA
ENSG00000049239	0.0120157	0.0155276	2.29913	0.00675368	0.994611	NA
ENSG00000049245	1.18556	0.651208	0.122735	5.30581	1.12175e-07	1.3403e-06
ENSG00000049246	0.424748	0.426648	0.197899	2.15589	0.0310923	0.101669
ENSG00000049247	0.0114924	-0.0429244	2.42396	-0.0177083	0.985872	NA
ENSG00000049249	0.00857551	0.057006	2.88964	0.0197277	0.984261	NA
ENSG00000049283	0	NA	NA	NA	NA	NA
ENSG00000049323	0.338409	0.240593	0.364139	0.660717	0.508794	0.744414
ENSG00000049449	0.0938531	-0.0137766	0.578849	-0.0237999	0.981012	NA
ENSG00000049540	0	NA	NA	NA	NA	NA
ENSG00000049541	1.55489	0.0453612	0.106436	0.426181	0.669976	0.846422
ENSG00000049618	0.511559	-0.128248	0.194631	-0.658933	0.509939	0.745148
ENSG00000049656	0.224268	-0.0655753	0.250523	-0.261753	0.793512	0.916552
ENSG00000049759	0.524223	0.17316	0.185848	0.931731	0.351476	0.603648
ENSG00000049768	0.0160684	0.0657074	2.88964	0.022739	0.981858	NA
ENSG00000049769	0.00571232	-0.00985541	2.61007	-0.00377591	0.996987	NA
ENSG00000049860	0.160767	0.314878	0.383683	0.820674	0.411832	NA
ENSG00000049883	0.195255	-0.0752891	0.309136	-0.243547	0.807582	0.920241
ENSG00000050030	0.0029097	0.0233608	2.36741	0.00986767	0.992127	NA
ENSG00000050130	0.414728	0.0937218	0.18054	0.51912	0.603677	0.805105
ENSG00000050165	0.00285843	0.0233601	2.48649	0.0093948	0.992504	NA
ENSG00000050327	0.00428011	-0.00158847	2.69882	-0.000588579	0.99953	NA
ENSG00000050344	0.178084	0.232347	0.350337	0.66321	0.507196	0.743759
ENSG00000050393	0.200151	-0.30025	0.308432	-0.97347	0.33032	0.57833
ENSG00000050405	0.363169	0.892119	0.231282	3.85727	0.000114661	0.000787313
ENSG00000050426	0.435036	-0.0697974	0.187436	-0.372381	0.709609	0.870806
ENSG00000050438	0.0202411	0.0409109	1.87738	0.0217915	0.982614	NA
ENSG00000050555	0.0173295	0.00740673	1.89012	0.00391865	0.996873	NA
ENSG00000050628	0.622953	0.227105	0.188682	1.20364	0.228728	0.461177
ENSG00000050730	0	NA	NA	NA	NA	NA
ENSG00000050748	0.163763	0.181585	0.359914	0.504523	0.613894	NA
ENSG00000050767	0.355022	-0.241556	0.230962	-1.04587	0.295621	0.542378
ENSG00000050820	0.146545	0.0806381	0.370815	0.217462	0.827849	NA
ENSG00000051009	0.0632012	0.0931232	0.788782	0.11806	0.90602	NA
ENSG00000051108	0.620858	0.936303	0.187005	5.00684	5.53317e-07	6.04902e-06
ENSG00000051128	0.00435217	0.0150921	2.55834	0.00589918	0.995293	NA
ENSG00000051180	0.00427245	-0.00158749	2.54345	-0.000624149	0.999502	NA
ENSG00000051341	0.358651	0.0172948	0.225137	0.0768191	0.938767	0.97525
ENSG00000051382	0.351289	-0.166435	0.205458	-0.810068	0.417901	0.66539
ENSG00000051523	0.210685	0.0421927	0.266523	0.158308	0.874214	0.950775
ENSG00000051596	0.510026	0.608864	0.170631	3.56832	0.000359283	0.00221308
ENSG00000051620	0.0635258	-0.0903545	0.773	-0.116888	0.906949	NA
ENSG00000051825	0.228675	-0.0235142	0.276108	-0.0851632	0.932132	0.973144
ENSG00000052126	0.349442	0.07453	0.220652	0.337771	0.735536	0.884457
ENSG00000052344	0.0301405	0.0997979	1.48863	0.06704	0.94655	NA
ENSG00000052723	0.913682	0.3862	0.146332	2.63921	0.00831	0.0335396
ENSG00000052749	0.376107	0.209172	0.182675	1.14505	0.252187	0.49025
ENSG00000052795	0.524821	0.157396	0.200814	0.783792	0.433162	0.678723
ENSG00000052802	0.572704	0.77902	0.173813	4.48195	7.39632e-06	6.59964e-05
ENSG00000052841	0.825232	-0.288741	0.157319	-1.83539	0.0664484	0.186227
ENSG00000052850	0.010978	-0.0429237	2.29444	-0.0187077	0.985074	NA
ENSG00000053108	0	NA	NA	NA	NA	NA
ENSG00000053254	0.402646	0.159717	0.20446	0.781164	0.434706	0.680128
ENSG00000053328	0.00147357	0.0149504	2.04287	0.0073183	0.994161	NA
ENSG00000053371	0.0787671	0.0355397	0.587941	0.0604477	0.951799	NA
ENSG00000053372	2.73572	-0.335877	0.0912103	-3.68245	0.000231004	0.00147664
ENSG00000053438	0.00270471	0.0233611	2.3101	0.0101126	0.991931	NA
ENSG00000053501	0.450064	-0.343747	0.187139	-1.83686	0.0662308	0.185842
ENSG00000053524	0.0229062	0.00769727	1.58322	0.00486178	0.996121	NA
ENSG00000053702	0	NA	NA	NA	NA	NA
ENSG00000053747	0.0462468	0.092254	1.35003	0.068335	0.945519	NA
ENSG00000053770	0.358221	-0.0676679	0.205194	-0.329775	0.74157	0.88743
ENSG00000053900	0.268895	0.111949	0.236942	0.472474	0.636589	0.824939
ENSG00000053918	0.00142326	-0.00172928	2.02565	-0.000853693	0.999319	NA
ENSG00000054116	0.971137	-0.128929	0.130877	-0.985115	0.324568	0.57332
ENSG00000054118	1.28547	-0.0780583	0.110046	-0.709326	0.478122	0.720606
ENSG00000054148	0.88411	-0.644369	0.135524	-4.75464	1.98802e-06	1.95346e-05
ENSG00000054267	1.406	0.0416064	0.117699	0.353497	0.723716	0.877447
ENSG00000054277	0.0803818	-0.0728068	0.643873	-0.113076	0.90997	NA
ENSG00000054282	0.483799	0.0828001	0.206951	0.400094	0.689087	0.856976
ENSG00000054356	0.00720699	0.0319162	2.59322	0.0123076	0.99018	NA
ENSG00000054392	0.0129082	-0.0178312	2.18533	-0.00815951	0.99349	NA
ENSG00000054523	0.245197	0.177367	0.271091	0.654269	0.512939	0.746571
ENSG00000054598	0.107342	-0.179851	0.534203	-0.336672	0.736364	NA
ENSG00000054611	0.184958	0.15765	0.318328	0.495244	0.620428	0.814334
ENSG00000054654	0.00431193	0.0150921	2.55085	0.00591651	0.995279	NA
ENSG00000054690	0.0186506	0.0158189	1.88507	0.00839168	0.993304	NA
ENSG00000054793	0.0129072	0.0155268	2.42872	0.006393	0.994899	NA
ENSG00000054803	0	NA	NA	NA	NA	NA
ENSG00000054938	0	NA	NA	NA	NA	NA
ENSG00000054965	0.161581	-0.0854369	0.402744	-0.212137	0.832	NA
ENSG00000054967	0.140708	0.130388	0.383343	0.340135	0.733755	NA
ENSG00000054983	0.123737	0.0127618	0.470037	0.0271507	0.97834	NA
ENSG00000055044	2.53405	-0.349198	0.0876003	-3.98627	6.71201e-05	0.000481849
ENSG00000055070	0.7815	-0.532437	0.151038	-3.5252	0.000423167	0.0025456
ENSG00000055118	1.11219	0.123995	0.126257	0.982086	0.326057	0.574782
ENSG00000055130	0.986529	0.289231	0.133342	2.16909	0.0300762	0.0989052
ENSG00000055147	0.120014	-0.112554	0.45363	-0.248118	0.804043	NA
ENSG00000055163	0.0057358	-0.00985543	2.61283	-0.00377194	0.99699	NA
ENSG00000055208	0.748369	-0.0300392	0.157864	-0.190286	0.849085	0.940238
ENSG00000055211	0.214545	0.442653	0.300561	1.47275	0.140818	0.325475
ENSG00000055332	0.199144	-0.0584647	0.284481	-0.205513	0.837171	0.934348
ENSG00000055483	0.437736	0.0799812	0.18178	0.439989	0.659945	0.84015
ENSG00000055609	0.824179	0.527295	0.171895	3.06754	0.00215829	0.0107097
ENSG00000055732	0	NA	NA	NA	NA	NA
ENSG00000055917	0.781816	-0.402442	0.156814	-2.56637	0.010277	0.0403294
ENSG00000055950	0.35913	0.474995	0.19462	2.44062	0.014662	0.0545779
ENSG00000055955	0	NA	NA	NA	NA	NA
ENSG00000056050	0.382627	-0.146804	0.211766	-0.693239	0.488159	0.728931
ENSG00000056097	0.755131	-0.209205	0.144033	-1.45248	0.146367	0.335119
ENSG00000056277	0.177209	0.0155097	0.346072	0.0448166	0.964254	0.984969
ENSG00000056291	0.00288312	0.00668112	2.36011	0.00283085	0.997741	NA
ENSG00000056487	0	NA	NA	NA	NA	NA
ENSG00000056558	0.0258037	0.107921	1.56836	0.0688112	0.94514	NA
ENSG00000056586	0.448591	0.128499	0.187057	0.686951	0.492114	0.731405
ENSG00000056736	0.0330204	-0.0168151	1.25199	-0.0134307	0.989284	NA
ENSG00000056972	0.103492	-0.0216102	0.527154	-0.0409942	0.967301	NA
ENSG00000056998	0.0764216	-0.0146445	0.680379	-0.021524	0.982828	NA
ENSG00000057019	0.121234	-0.0623696	0.464632	-0.134235	0.893217	NA
ENSG00000057149	0	NA	NA	NA	NA	NA
ENSG00000057252	0.308836	0.313987	0.228066	1.37673	0.168595	0.371404
ENSG00000057294	0.298374	0.438579	0.20923	2.09616	0.0360679	0.114697
ENSG00000057468	0.00866715	-0.0263908	2.66926	-0.00988694	0.992111	NA
ENSG00000057608	1.40838	0.0510727	0.109265	0.46742	0.640199	0.828226
ENSG00000057657	0.0420852	0.000298786	1.17796	0.000253648	0.999798	NA
ENSG00000057663	0.685231	-0.109051	0.162468	-0.671211	0.502086	0.739727
ENSG00000057704	0.0213779	-0.0173958	1.87107	-0.00929727	0.992582	NA
ENSG00000057757	0.860597	0.353933	0.13974	2.5328	0.0113155	0.0438593
ENSG00000057935	0.326039	-0.0929316	0.242555	-0.383137	0.701618	0.865739
ENSG00000058056	0.05753	-0.124003	0.846695	-0.146456	0.883562	NA
ENSG00000058063	0.51333	0.212062	0.197573	1.07333	0.283122	0.529635
ENSG00000058085	0.00426889	-0.00158749	2.54278	-0.000624312	0.999502	NA
ENSG00000058091	0.0200234	-0.0424878	1.8787	-0.0226155	0.981957	NA
ENSG00000058262	0.332984	0.0732243	0.204178	0.35863	0.719872	0.874968
ENSG00000058272	1.04603	-0.250443	0.134981	-1.85539	0.0635402	0.180703
ENSG00000058335	0.00538449	0.00682451	2.56986	0.0026556	0.997881	NA
ENSG00000058404	0	NA	NA	NA	NA	NA
ENSG00000058453	0.176545	0.374053	0.459116	0.814726	0.415229	0.663411
ENSG00000058600	0.391258	-0.107176	0.195726	-0.547584	0.583978	0.794897
ENSG00000058668	0.100794	0.111684	0.550813	0.202761	0.839322	NA
ENSG00000058673	0.00142326	0.0149504	2.02565	0.00738056	0.994111	NA
ENSG00000058729	0.924882	0.210949	0.141678	1.48893	0.136506	0.317888
ENSG00000058799	0.143758	0.0971732	0.410049	0.23698	0.812672	NA
ENSG00000058804	0.528172	-0.053036	0.18246	-0.290672	0.771302	0.904915
ENSG00000058866	0.00142041	-0.00172928	2.02467	-0.000854103	0.999319	NA
ENSG00000059122	0.0663372	0.0599083	0.784253	0.0763889	0.93911	NA
ENSG00000059145	0.179559	-0.309674	0.332151	-0.93233	0.351166	0.603265
ENSG00000059377	0.063839	0.101535	0.819318	0.123927	0.901373	NA
ENSG00000059378	0.143839	-0.0362652	0.395924	-0.0915963	0.927019	NA
ENSG00000059573	0.281021	0.220874	0.216915	1.01825	0.308559	0.555647
ENSG00000059588	0.116389	-0.0626589	0.50293	-0.124588	0.90085	NA
ENSG00000059691	0.307566	-0.144772	0.222272	-0.651326	0.514836	0.747853
ENSG00000059728	0.71355	1.41416	0.159372	8.87331	7.10036e-19	3.18004e-17
ENSG00000059758	0.260513	0.0530635	0.23046	0.230251	0.817897	0.92362
ENSG00000059769	0.226655	0.0680078	0.282459	0.24077	0.809733	0.920328
ENSG00000059804	1.91798	1.53138	0.129244	11.8487	2.18568e-32	2.91789e-30
ENSG00000059915	0.0144128	0.00726064	2.18577	0.00332178	0.99735	NA
ENSG00000060069	0.166326	0.13169	0.352309	0.373791	0.70856	NA
ENSG00000060138	0.369443	0.0501762	0.184074	0.272587	0.785171	0.913124
ENSG00000060140	0.00433347	0.0150921	2.55487	0.0059072	0.995287	NA
ENSG00000060237	0.898406	-0.0484067	0.13927	-0.347574	0.72816	0.880183
ENSG00000060303	0.00289923	0.00668109	2.36463	0.00282543	0.997746	NA
ENSG00000060339	0.716698	-0.339184	0.155845	-2.17641	0.0295244	0.0973673
ENSG00000060491	0.0861537	0.11096	0.619609	0.179081	0.857874	NA
ENSG00000060558	0	NA	NA	NA	NA	NA
ENSG00000060566	0.00142838	0.0149504	2.02741	0.00737415	0.994116	NA
ENSG00000060642	0.0692566	-0.0567056	0.724396	-0.0782798	0.937606	NA
ENSG00000060656	0.00426153	-0.00158748	2.54139	-0.00062465	0.999502	NA
ENSG00000060688	1.27751	-0.00951817	0.10737	-0.0886486	0.929361	0.972989
ENSG00000060709	0.00144385	0.0149504	2.03272	0.00735489	0.994132	NA
ENSG00000060718	0.00141899	0.0149504	2.02418	0.00738591	0.994107	NA
ENSG00000060749	0.477127	-0.0517005	0.188926	-0.273654	0.78435	0.913124
ENSG00000060762	1.04846	0.550485	0.127113	4.33069	1.48644e-05	0.000124774
ENSG00000060971	0.196539	0.475145	0.321781	1.47661	0.139781	0.323738
ENSG00000060982	0.745205	-0.221863	0.160203	-1.38489	0.166085	0.36742
ENSG00000061273	0.16941	-0.085003	0.328463	-0.25879	0.795798	NA
ENSG00000061337	0	NA	NA	NA	NA	NA
ENSG00000061455	0.00287891	0.00668112	2.35893	0.00283227	0.99774	NA
ENSG00000061492	0	NA	NA	NA	NA	NA
ENSG00000061656	0.00299418	0.0233606	2.39067	0.00977159	0.992204	NA
ENSG00000061676	0.322608	-0.126434	0.224748	-0.562557	0.573736	0.787011
ENSG00000061794	1.26332	-0.282257	0.116903	-2.41446	0.0157586	0.0578815
ENSG00000061918	0.00142309	0.0149504	2.02559	0.00738078	0.994111	NA
ENSG00000061936	0.5536	0.369912	0.164459	2.24927	0.0244955	0.0841406
ENSG00000061938	0.0243425	-0.03393	1.63741	-0.0207218	0.983468	NA
ENSG00000061987	0.249204	0.227695	0.26599	0.85603	0.391981	0.640568
ENSG00000062038	0.0329477	0.0665834	1.37605	0.0483874	0.961407	NA
ENSG00000062096	0.00145341	0.0149504	2.03599	0.00734307	0.994141	NA
ENSG00000062194	1.13394	0.00635321	0.120923	0.0525394	0.958099	0.982748
ENSG00000062282	0.0185567	-0.0509004	1.97275	-0.0258017	0.979415	NA
ENSG00000062370	0	NA	NA	NA	NA	NA
ENSG00000062485	0.550247	-0.232446	0.166143	-1.39908	0.16179	0.360676
ENSG00000062524	0.00855738	0.00696856	2.665	0.00261485	0.997914	NA
ENSG00000062582	0.0181416	-0.0342199	1.80717	-0.0189357	0.984892	NA
ENSG00000062598	0.0388604	-0.0332052	1.09739	-0.0302583	0.975861	NA
ENSG00000062650	0.317782	0.139355	0.2093	0.665816	0.505529	0.741784
ENSG00000062716	1.75711	-0.0160919	0.132105	-0.121812	0.903048	0.964011
ENSG00000062725	0.336488	0.0901917	0.204142	0.44181	0.658627	0.839396
ENSG00000062822	0.138515	-0.0281422	0.39265	-0.0716725	0.942863	NA
ENSG00000063015	0	NA	NA	NA	NA	NA
ENSG00000063046	1.4349	-0.612471	0.107111	-5.71812	1.07708e-08	1.52283e-07
ENSG00000063127	0.00142754	-0.00172929	2.02712	-0.000853077	0.999319	NA
ENSG00000063169	0.0952375	0.0864469	0.546029	0.158319	0.874205	NA
ENSG00000063176	0.110368	0.0204509	0.466749	0.0438156	0.965051	NA
ENSG00000063177	9.24503	-0.0992892	0.0606471	-1.63716	0.101596	0.259009
ENSG00000063180	0.147854	0.364339	0.383883	0.94909	0.342575	NA
ENSG00000063241	0.758919	-0.585343	0.152083	-3.84883	0.000118685	0.000811734
ENSG00000063244	0.236015	-0.381912	0.221791	-1.72194	0.0850801	0.22612
ENSG00000063245	0.148373	0.0474231	0.371276	0.12773	0.898363	NA
ENSG00000063322	0.477008	0.586188	0.171725	3.41352	0.000641288	0.00369446
ENSG00000063438	0.0501593	-0.0493061	0.918685	-0.0536703	0.957198	NA
ENSG00000063587	0.32045	0.448004	0.212734	2.10593	0.0352104	0.112366
ENSG00000063601	0.208451	-0.241509	0.294942	-0.818834	0.412881	0.660724
ENSG00000063660	0	NA	NA	NA	NA	NA
ENSG00000063761	0.0495254	-0.0826657	0.920463	-0.0898088	0.928439	NA
ENSG00000063854	0.0965306	-0.113711	0.560436	-0.202897	0.839216	NA
ENSG00000063978	1.60237	0.439932	0.154673	2.84427	0.00445139	0.0198214
ENSG00000064012	0.379217	0.375818	0.206922	1.81623	0.0693349	0.192606
ENSG00000064042	0.0101319	-0.00129743	2.41369	-0.000537529	0.999571	NA
ENSG00000064102	0.322468	0.29803	0.216205	1.37846	0.168061	0.370493
ENSG00000064115	0.107785	0.036986	0.518602	0.0713188	0.943144	NA
ENSG00000064195	0.0302506	0.0664387	1.3894	0.0478183	0.961861	NA
ENSG00000064199	0.0752179	0.00203536	0.67046	0.00303577	0.997578	NA
ENSG00000064201	0.0518215	-0.0242141	0.914906	-0.0264662	0.978885	NA
ENSG00000064205	0	NA	NA	NA	NA	NA
ENSG00000064218	0	NA	NA	NA	NA	NA
ENSG00000064225	0.0057929	0.0235039	2.61946	0.0089728	0.992841	NA
ENSG00000064270	0.00143077	-0.0017293	2.02823	-0.000852613	0.99932	NA
ENSG00000064309	0.319753	0.631481	0.627835	1.00581	0.314508	0.562915
ENSG00000064313	0.35244	-0.0841438	0.206366	-0.40774	0.683465	0.853654
ENSG00000064393	0.393678	-0.02429	0.198638	-0.122283	0.902675	0.964006
ENSG00000064419	0.631597	-0.178117	0.15748	-1.13104	0.258036	0.496752
ENSG00000064489	0.0128846	0.0322073	2.30088	0.0139978	0.988832	NA
ENSG00000064490	0.296943	-0.00350805	0.214132	-0.0163826	0.986929	0.995681
ENSG00000064545	0.0855004	-0.00579823	0.575032	-0.0100833	0.991955	NA
ENSG00000064547	0.00581843	0.0235028	2.78485	0.0084395	0.993266	NA
ENSG00000064601	0.0902299	-0.0472807	0.525649	-0.0899473	0.928329	NA
ENSG00000064607	0.324023	0.114822	0.201484	0.569882	0.568758	0.783241
ENSG00000064651	0.174765	0.0487247	0.338883	0.14378	0.885674	0.955916
ENSG00000064652	0.0818621	0.135763	0.603883	0.224817	0.822122	NA
ENSG00000064655	0.0118494	0.0237925	2.72248	0.00873926	0.993027	NA
ENSG00000064666	0.240735	0.769283	0.263936	2.91465	0.00356083	0.0164795
ENSG00000064687	0.0561153	-0.0156571	0.832547	-0.0188062	0.984996	NA
ENSG00000064692	0.00285235	0.00668116	2.35162	0.00284109	0.997733	NA
ENSG00000064703	0.500054	-0.258427	0.186558	-1.38524	0.16598	0.36742
ENSG00000064726	0.232793	-0.0818212	0.245693	-0.333022	0.739118	0.886494
ENSG00000064763	0.190773	-0.242232	0.34538	-0.701348	0.483086	0.724893
ENSG00000064787	0.0128698	0.0822447	2.57001	0.0320017	0.974471	NA
ENSG00000064835	0	NA	NA	NA	NA	NA
ENSG00000064886	0.0229254	0.0910955	1.71142	0.053228	0.95755	NA
ENSG00000064932	0.0431914	0.0253912	1.02863	0.0246844	0.980307	NA
ENSG00000064933	0.546452	-0.500787	0.176002	-2.84535	0.00443621	0.0197792
ENSG00000064961	0.0601513	0.143018	0.763612	0.187292	0.851432	NA
ENSG00000064989	0	NA	NA	NA	NA	NA
ENSG00000064995	0.797314	0.819295	0.143584	5.70604	1.15637e-08	1.6283e-07
ENSG00000064999	0.267854	0.245243	0.239199	1.02527	0.305237	0.552608
ENSG00000065000	0.396939	0.351919	0.199305	1.76573	0.0774411	0.209753
ENSG00000065029	0.0704772	-0.115013	0.686487	-0.167538	0.866947	NA
ENSG00000065054	0.0515562	0.0925445	0.915425	0.101094	0.919475	NA
ENSG00000065057	0.122415	0.00434964	0.416222	0.0104503	0.991662	NA
ENSG00000065060	0.361243	-0.100925	0.203014	-0.497135	0.619094	0.813789
ENSG00000065135	0.752221	0.520188	0.14676	3.54449	0.000393373	0.00239334
ENSG00000065150	0.512359	-0.0800039	0.184372	-0.433927	0.664341	0.843659
ENSG00000065154	1.47496	1.07988	0.121544	8.88469	6.40995e-19	2.88947e-17
ENSG00000065183	0.479998	0.587561	0.185284	3.17114	0.00151844	0.00796752
ENSG00000065243	0.445725	-0.309184	0.20331	-1.52075	0.128322	0.303928
ENSG00000065268	0.13319	-0.0617911	0.37974	-0.162719	0.870739	NA
ENSG00000065308	0.223264	0.251341	0.255027	0.985546	0.324356	0.57332
ENSG00000065320	0.0921667	0.0278506	0.571415	0.0487398	0.961127	NA
ENSG00000065325	0	NA	NA	NA	NA	NA
ENSG00000065328	0.651158	-0.19359	0.16244	-1.19176	0.233354	0.467503
ENSG00000065357	0.0794155	-0.0812189	0.614785	-0.132109	0.894898	NA
ENSG00000065361	0.0730872	0.235408	0.733277	0.321035	0.748183	NA
ENSG00000065371	0	NA	NA	NA	NA	NA
ENSG00000065413	0.109532	-0.021321	0.540149	-0.0394724	0.968514	NA
ENSG00000065427	2.01677	0.00836848	0.0914839	0.0914749	0.927115	0.972989
ENSG00000065457	0.088595	-0.122412	0.599228	-0.204283	0.838132	NA
ENSG00000065485	0.144253	0.172305	0.439576	0.391979	0.695073	NA
ENSG00000065491	0.434381	0.17758	0.188725	0.940946	0.346733	0.597571
ENSG00000065518	1.45527	-0.817433	0.110543	-7.39467	1.41756e-13	3.56547e-12
ENSG00000065526	0.803486	0.11385	0.14501	0.785118	0.432384	0.678637
ENSG00000065534	0.113429	-0.0294439	0.471955	-0.0623871	0.950255	NA
ENSG00000065548	2.0594	-0.284274	0.0984028	-2.88888	0.00386612	0.0177269
ENSG00000065559	0.171179	0.0568477	0.348911	0.162929	0.870574	0.949569
ENSG00000065600	0.16744	0.223501	0.363988	0.614035	0.539192	NA
ENSG00000065609	0.00572696	0.0235039	2.61179	0.00899915	0.99282	NA
ENSG00000065613	0.367486	0.141517	0.204828	0.690907	0.489624	0.730333
ENSG00000065615	0.365849	0.183941	0.205082	0.896916	0.369764	0.619875
ENSG00000065618	0.000973147	-0.00172853	1.86459	-0.000927027	0.99926	NA
ENSG00000065621	0.0229113	-0.0256633	1.86192	-0.0137833	0.989003	NA
ENSG00000065665	0.0387055	0.183631	1.30385	0.140838	0.887998	NA
ENSG00000065675	0.113367	0.0706349	0.490315	0.14406	0.885453	NA
ENSG00000065717	0.0491632	0.0423605	0.920961	0.0459959	0.963314	NA
ENSG00000065802	0.398679	0.226828	0.20947	1.08287	0.278868	0.524492
ENSG00000065809	0.0215405	0.0493241	1.65161	0.0298642	0.976175	NA
ENSG00000065833	0.122395	-0.0123302	0.488122	-0.0252605	0.979847	NA
ENSG00000065882	0.139193	-0.0281422	0.425443	-0.0661481	0.94726	NA
ENSG00000065883	0.505047	0.0786088	0.18649	0.421518	0.673377	0.84869
ENSG00000065911	2.06755	-0.0550818	0.0951376	-0.578969	0.56261	0.779413
ENSG00000065923	0.00142779	-0.00172929	2.02721	-0.000853042	0.999319	NA
ENSG00000065970	0.181083	0.39929	0.310431	1.28625	0.198357	0.416767
ENSG00000065978	3.57618	-0.459827	0.0771264	-5.962	2.49176e-09	3.8959e-08
ENSG00000065989	0.22878	0.0014332	0.266062	0.0053867	0.995702	0.999009
ENSG00000066027	0.192187	0.199711	0.327203	0.610358	0.541625	0.764832
ENSG00000066032	0.0254257	0.0245219	1.514	0.0161968	0.987077	NA
ENSG00000066044	0.618449	0.149374	0.158421	0.942896	0.345734	0.596591
ENSG00000066056	0.00143987	0.0149504	2.03135	0.00735983	0.994128	NA
ENSG00000066084	0.304355	0.00519299	0.220575	0.0235429	0.981217	0.993525
ENSG00000066117	0.150976	-0.0442435	0.355822	-0.124342	0.901045	NA
ENSG00000066135	0.141073	0.230467	0.391552	0.588599	0.556131	NA
ENSG00000066136	0.624292	-0.16912	0.165439	-1.02225	0.306663	0.554245
ENSG00000066185	0.00427048	0.0150912	2.69682	0.00559593	0.995535	NA
ENSG00000066230	0.00284124	-0.00999851	2.34851	-0.00425738	0.996603	NA
ENSG00000066248	0.0170722	0.0907992	2.88964	0.0314224	0.974933	NA
ENSG00000066279	0.231343	-0.173632	0.269252	-0.644869	0.519012	0.7506
ENSG00000066294	0.0490967	-0.0410386	0.964158	-0.0425642	0.966049	NA
ENSG00000066322	0.172705	-0.0848583	0.324556	-0.26146	0.793738	0.916552
ENSG00000066336	0.0304447	0.0330793	1.34386	0.0246151	0.980362	NA
ENSG00000066379	0.971729	-0.00966681	0.126541	-0.0763927	0.939107	0.975356
ENSG00000066382	0.0028476	0.00668117	2.35029	0.0028427	0.997732	NA
ENSG00000066405	0	NA	NA	NA	NA	NA
ENSG00000066422	0.277458	0.0621988	0.237315	0.262094	0.793249	0.916552
ENSG00000066427	0.133286	0.121687	0.405946	0.299761	0.76436	NA
ENSG00000066455	0.301894	0.171847	0.210605	0.815967	0.414519	0.662429
ENSG00000066468	0	NA	NA	NA	NA	NA
ENSG00000066557	0.199525	0.517061	0.319955	1.61604	0.106085	0.267311
ENSG00000066583	0.305703	0.330522	0.205946	1.60489	0.108517	0.271755
ENSG00000066629	0.00578138	-0.0098565	2.78013	-0.00354534	0.997171	NA
ENSG00000066651	0.460346	-0.420087	0.193221	-2.17413	0.0296954	0.097792
ENSG00000066654	1.31993	-1.12151	0.123704	-9.06608	1.23376e-19	5.94776e-18
ENSG00000066697	0.209875	-0.124605	0.294602	-0.422961	0.672323	0.848132
ENSG00000066739	0.137821	0.0802042	0.396456	0.202303	0.83968	NA
ENSG00000066777	0.412519	0.0332544	0.197555	0.16833	0.866324	0.947985
ENSG00000066813	0	NA	NA	NA	NA	NA
ENSG00000066827	0.0488936	-0.0577183	0.921661	-0.0626242	0.950066	NA
ENSG00000066855	0.286314	-0.0373015	0.219197	-0.170173	0.864874	0.946996
ENSG00000066923	0.0473366	-0.0494508	0.968742	-0.0510464	0.959289	NA
ENSG00000066926	0.41529	0.0350019	0.207252	0.168886	0.865886	0.947805
ENSG00000066933	0.154932	0.0310325	0.396334	0.0782989	0.93759	NA
ENSG00000067057	0.301359	0.105128	0.235043	0.44727	0.65468	0.836977
ENSG00000067064	1.74891	1.29971	0.111597	11.6465	2.39211e-31	2.6784e-29
ENSG00000067066	0.238337	-0.0648522	0.250249	-0.25915	0.795519	0.91715
ENSG00000067082	0.445538	0.530492	0.208355	2.5461	0.0108934	0.0424843
ENSG00000067113	0.00727879	0.0485958	2.59798	0.0187053	0.985076	NA
ENSG00000067141	0.0100269	0.0153804	2.70645	0.00568288	0.995466	NA
ENSG00000067167	0.269052	0.245243	0.242845	1.00987	0.312555	0.560806
ENSG00000067177	0.0531588	-0.0158019	0.953693	-0.0165692	0.98678	NA
ENSG00000067182	0.0845847	0.152588	0.59299	0.257319	0.796933	NA
ENSG00000067191	0.0244562	0.0828285	1.57551	0.0525726	0.958072	NA
ENSG00000067208	0.261777	0.169822	0.254637	0.666918	0.504824	0.741534
ENSG00000067221	0.0604328	0.159698	0.76314	0.209264	0.834242	NA
ENSG00000067225	1.97983	0.210139	0.103099	2.03822	0.0415278	0.128298
ENSG00000067248	0.905935	0.550712	0.145697	3.77985	0.000156925	0.00104949
ENSG00000067334	2.91409	0.0332932	0.0869353	0.382966	0.701745	0.865739
ENSG00000067365	0.17241	-0.251656	0.321884	-0.781824	0.434318	0.679827
ENSG00000067369	0.131111	0.0881825	0.470256	0.18752	0.851253	NA
ENSG00000067533	1.64217	-0.286569	0.106831	-2.68245	0.00730858	0.0302181
ENSG00000067560	0.883379	0.0175689	0.131445	0.13366	0.893671	0.959905
ENSG00000067596	0.309144	-0.0530711	0.19669	-0.269822	0.787297	0.913644
ENSG00000067601	0.0778586	0.0938466	0.67893	0.138227	0.890061	NA
ENSG00000067606	0.0515582	0.0591842	1.17551	0.0503475	0.959845	NA
ENSG00000067646	0	NA	NA	NA	NA	NA
ENSG00000067704	0.516472	0.234301	0.183273	1.27842	0.201101	0.421058
ENSG00000067715	0.122601	-0.228734	0.534328	-0.428078	0.668595	NA
ENSG00000067798	0.0101318	-0.0179771	2.41368	-0.007448	0.994057	NA
ENSG00000067829	0.154859	-0.185805	0.355825	-0.522181	0.601544	NA
ENSG00000067836	0.00858806	0.0236492	2.51556	0.00940116	0.992499	NA
ENSG00000067840	0	NA	NA	NA	NA	NA
ENSG00000067900	0.459328	0.116037	0.216184	0.536749	0.591441	0.799102
ENSG00000067955	0.488256	0.0792383	0.18797	0.421546	0.673356	0.84869
ENSG00000067992	0.00723712	0.0485948	2.75481	0.01764	0.985926	NA
ENSG00000068001	0.0374505	-0.00825785	1.10239	-0.00749089	0.994023	NA
ENSG00000068024	0.185686	0.0909305	0.31136	0.292043	0.770254	0.904157
ENSG00000068028	0.788238	-0.0148211	0.135848	-0.1091	0.913123	0.966791
ENSG00000068078	0.0571942	0.0761539	0.944442	0.0806337	0.935733	NA
ENSG00000068079	0.0404303	-0.0414727	1.06388	-0.0389825	0.968904	NA
ENSG00000068097	0.104915	-0.113277	0.486417	-0.23288	0.815855	NA
ENSG00000068120	0.275947	0.303984	0.223672	1.35906	0.174127	0.379884
ENSG00000068137	0.0373935	0.12518	1.23301	0.101524	0.919134	NA
ENSG00000068305	0.459048	-0.0134124	0.212935	-0.0629884	0.949776	0.981119
ENSG00000068308	0.158021	0.181295	0.371177	0.488434	0.625242	NA
ENSG00000068323	0.106509	0.145332	0.498647	0.291453	0.770705	NA
ENSG00000068354	0.256723	0.761738	0.459175	1.65893	0.0971307	0.25029
ENSG00000068366	0.130752	0.0131957	0.457128	0.0288665	0.976971	NA
ENSG00000068383	0.043147	-0.0746876	1.02884	-0.072594	0.942129	NA
ENSG00000068394	0.142409	0.20552	0.371203	0.553658	0.579813	NA
ENSG00000068400	0.0736259	-0.0314688	0.639292	-0.0492245	0.96074	NA
ENSG00000068438	0.143429	-0.0863046	0.351598	-0.245464	0.806097	NA
ENSG00000068489	0.243361	0.168954	0.251878	0.670778	0.502362	0.739727
ENSG00000068615	0.0116195	0.0237951	2.29736	0.0103576	0.991736	NA
ENSG00000068650	0.145627	0.0889057	0.400941	0.221742	0.824514	NA
ENSG00000068654	0.457313	-0.366352	0.192794	-1.90022	0.0574037	0.166526
ENSG00000068697	0.890318	1.53317	0.148169	10.3474	4.29831e-25	3.46963e-23
ENSG00000068724	0.0762228	0.035395	0.669292	0.0528842	0.957824	NA
ENSG00000068745	1.04969	0.161181	0.123477	1.30535	0.191772	0.407868
ENSG00000068781	0.00853601	-0.0430719	2.88964	-0.0149056	0.988107	NA
ENSG00000068784	0.270843	-0.0548491	0.273322	-0.200675	0.840952	0.935731
ENSG00000068796	1.19593	0.314479	0.120786	2.6036	0.00922514	0.0366576
ENSG00000068831	0.00859694	-0.00971019	2.51587	-0.00385957	0.996921	NA
ENSG00000068878	0.382291	-0.08129	0.198135	-0.410276	0.681603	0.85271
ENSG00000068885	0.0432409	0.0754305	1.0286	0.073333	0.941541	NA
ENSG00000068903	0.167737	0.123422	0.334827	0.368616	0.712414	NA
ENSG00000068912	0.377028	0.789677	0.196811	4.01236	6.01156e-05	0.000436987
ENSG00000068971	0.0259647	0.00784216	1.51117	0.00518948	0.995859	NA
ENSG00000068976	0.00994617	-0.0179801	2.88964	-0.00622227	0.995035	NA
ENSG00000068985	0.00144457	-0.00172932	2.03296	-0.00085064	0.999321	NA
ENSG00000069011	0.396591	-0.572363	0.194073	-2.94921	0.00318589	0.0149536
ENSG00000069018	0.0028895	0.00668111	2.3619	0.0028287	0.997743	NA
ENSG00000069020	0.860789	-0.0812211	0.185737	-0.43729	0.661901	0.841868
ENSG00000069122	0.00141473	0.0149505	2.02272	0.00739127	0.994103	NA
ENSG00000069188	0.0170989	0.0574422	2.56175	0.022423	0.982111	NA
ENSG00000069206	0	NA	NA	NA	NA	NA
ENSG00000069248	0.475169	-0.0962587	0.193855	-0.496549	0.619507	0.814048
ENSG00000069275	1.65005	-0.920788	0.109791	-8.38674	4.99792e-17	1.86535e-15
ENSG00000069329	0.8952	0.833205	0.132898	6.2695	3.622e-10	6.36554e-09
ENSG00000069345	0.440561	0.0948983	0.185354	0.511985	0.608661	0.808152
ENSG00000069399	0.0159528	-0.00100634	2.07777	-0.000484339	0.999614	NA
ENSG00000069424	0.156807	0.164616	0.380143	0.433036	0.664989	NA
ENSG00000069431	0	NA	NA	NA	NA	NA
ENSG00000069482	0.0418057	0.0169789	1.05929	0.0160286	0.987212	NA
ENSG00000069493	0.0301136	0.0330786	1.54336	0.0214329	0.9829	NA
ENSG00000069509	0.465658	-0.38056	0.197779	-1.92417	0.0543327	0.16016
ENSG00000069535	0	NA	NA	NA	NA	NA
ENSG00000069667	0.0257377	0.0578801	1.84253	0.0314134	0.97494	NA
ENSG00000069696	0.00283468	-0.0099985	2.34667	-0.00426071	0.9966	NA
ENSG00000069702	0.200656	-0.0584647	0.305331	-0.19148	0.84815	0.939651
ENSG00000069764	0	NA	NA	NA	NA	NA
ENSG00000069812	0	NA	NA	NA	NA	NA
ENSG00000069849	0.497323	0.44362	0.182306	2.43338	0.0149586	0.0554241
ENSG00000069869	0.221941	-0.199014	0.27743	-0.717347	0.47316	0.716865
ENSG00000069943	0.153647	0.00594053	0.375441	0.0158228	0.987376	NA
ENSG00000069956	0.755708	-0.0848759	0.15659	-0.542027	0.5878	0.796776
ENSG00000069966	0.021426	0.0159623	2.15287	0.00741443	0.994084	NA
ENSG00000069974	1.43501	-0.0603863	0.114076	-0.52935	0.596563	0.802274
ENSG00000069998	0.071173	-0.1066	0.709559	-0.150235	0.88058	NA
ENSG00000070010	3.4722	0.554569	0.074381	7.45579	8.93287e-14	2.28827e-12
ENSG00000070018	0.231755	0.043205	0.28339	0.152458	0.878826	0.952656
ENSG00000070019	0	NA	NA	NA	NA	NA
ENSG00000070047	0.400761	0.493906	0.206479	2.39205	0.0167548	0.0608006
ENSG00000070061	0.166855	0.0651153	0.347676	0.187287	0.851435	NA
ENSG00000070081	0.756724	0.51826	0.152526	3.39784	0.000679205	0.00388069
ENSG00000070087	0.0411706	0.000299087	1.06153	0.00028175	0.999775	NA
ENSG00000070159	0.00725831	-0.00144317	2.59663	-0.000555785	0.999557	NA
ENSG00000070182	0.301419	-0.128551	0.20736	-0.619941	0.535296	0.761891
ENSG00000070190	0.0458462	-0.0245035	0.996262	-0.0245955	0.980378	NA
ENSG00000070193	0.00141757	0.0149505	2.0237	0.0073877	0.994106	NA
ENSG00000070214	0.0951028	0.0780347	0.569786	0.136954	0.891067	NA
ENSG00000070269	0.108082	-0.0130534	0.491659	-0.0265496	0.978819	NA
ENSG00000070366	0.144273	-0.0111732	0.379941	-0.0294076	0.976539	NA
ENSG00000070367	0.257285	0.169678	0.253445	0.669484	0.503187	0.740382
ENSG00000070371	0.172366	0.282097	0.356453	0.791401	0.42871	0.6747
ENSG00000070388	0.00429615	-0.00158752	2.5479	-0.000623069	0.999503	NA
ENSG00000070404	0.00716096	-0.0348025	2.5901	-0.0134367	0.989279	NA
ENSG00000070413	0.639263	0.239719	0.159553	1.50243	0.132985	0.311806
ENSG00000070423	0.227368	0.07642	0.258646	0.295462	0.767641	0.902441
ENSG00000070444	0.172206	-0.0848583	0.33885	-0.25043	0.802254	0.918988
ENSG00000070476	0.202833	-0.0749999	0.313204	-0.23946	0.810749	0.920328
ENSG00000070495	1.52753	0.879494	0.107928	8.14889	3.67293e-16	1.30756e-14
ENSG00000070501	0.394095	0.292984	0.182575	1.60473	0.108553	0.271755
ENSG00000070526	0.628195	0.183633	0.166943	1.09997	0.271345	0.516076
ENSG00000070540	0.0157544	-0.00100635	2.0783	-0.000484216	0.999614	NA
ENSG00000070601	0	NA	NA	NA	NA	NA
ENSG00000070610	0.12347	0.16288	0.453046	0.359522	0.719205	NA
ENSG00000070614	0.105725	0.0452536	0.51934	0.0871368	0.930563	NA
ENSG00000070669	0.00855929	-0.00971018	2.51453	-0.00386162	0.996919	NA
ENSG00000070718	0.243031	0.0188361	0.255346	0.0737672	0.941196	0.975919
ENSG00000070729	0.0213828	-0.117479	2.88964	-0.0406554	0.967571	NA
ENSG00000070731	0.00143496	0.0149504	2.02967	0.00736595	0.994123	NA
ENSG00000070748	0	NA	NA	NA	NA	NA
ENSG00000070756	5.49127	0.137057	0.0626006	2.18939	0.0285682	0.0950721
ENSG00000070759	0.0504396	0.250928	1.46784	0.170951	0.864262	NA
ENSG00000070761	1.36287	0.514392	0.116747	4.40604	1.05279e-05	9.20461e-05
ENSG00000070770	0.925187	0.209684	0.138068	1.5187	0.128837	0.304835
ENSG00000070778	0.0244424	-0.03393	1.63669	-0.0207309	0.98346	NA
ENSG00000070785	0.992198	0.0902281	0.136267	0.662142	0.50788	0.743969
ENSG00000070808	0.00148145	0.0149503	2.04556	0.00730868	0.994169	NA
ENSG00000070814	0.732153	-0.133528	0.141796	-0.941692	0.34635	0.597244
ENSG00000070831	0.0358297	9.35694e-06	1.2398	7.54716e-06	0.999994	NA
ENSG00000070882	0.224763	0.07642	0.274725	0.278169	0.780883	0.9107
ENSG00000070915	0.00570549	-0.00985541	2.60927	-0.00377708	0.996986	NA
ENSG00000070950	0.327859	0.24828	0.217746	1.14023	0.254192	0.492493
ENSG00000070961	0.596243	0.0950014	0.186081	0.510537	0.609675	0.808784
ENSG00000071051	0.0588156	-0.0321924	0.899733	-0.0357799	0.971458	NA
ENSG00000071054	0.438506	-0.162123	0.189853	-0.853937	0.39314	0.642159
ENSG00000071073	0.0157045	0.099069	2.56752	0.0385855	0.969221	NA
ENSG00000071082	13.2445	-0.720658	0.0586234	-12.293	9.87647e-35	1.71406e-32
ENSG00000071127	0.520196	0.0466701	0.176416	0.264545	0.79136	0.915964
ENSG00000071189	0.217131	0.0258021	0.277276	0.0930555	0.925859	0.972989
ENSG00000071203	0	NA	NA	NA	NA	NA
ENSG00000071205	0.367467	1.03937	0.72078	1.44201	0.149301	0.339262
ENSG00000071242	0.0116638	0.0404748	2.29755	0.0176165	0.985945	NA
ENSG00000071243	0.894835	-0.837892	0.140789	-5.95142	2.6583e-09	4.11e-08
ENSG00000071246	0	NA	NA	NA	NA	NA
ENSG00000071282	0.00142006	0.0149504	2.02455	0.00738457	0.994108	NA
ENSG00000071462	1.19006	0.33834	0.113866	2.9714	0.00296444	0.0140713
ENSG00000071537	0.27623	0.387383	0.232714	1.66463	0.0959866	0.248079
ENSG00000071539	0.19547	-0.18378	0.295398	-0.622144	0.533847	0.76076
ENSG00000071553	0.150483	0.155914	0.362804	0.429748	0.667379	NA
ENSG00000071564	0.276947	-0.204685	0.201203	-1.0173	0.309009	0.555879
ENSG00000071575	1.14391	-0.373461	0.137167	-2.72267	0.00647565	0.027311
ENSG00000071626	0.41833	-0.044986	0.178631	-0.251838	0.801166	0.918985
ENSG00000071655	0.114531	-0.12111	0.443425	-0.273125	0.784757	NA
ENSG00000071794	0.319927	0.181127	0.219101	0.82668	0.408418	0.657218
ENSG00000071859	0.113823	-0.012764	0.427561	-0.0298532	0.976184	NA
ENSG00000071889	0.0589631	0.0512069	0.765325	0.0669086	0.946654	NA
ENSG00000071894	0.0885653	-0.00565355	0.526488	-0.0107382	0.991432	NA
ENSG00000071909	0.290004	0.0297069	0.279781	0.106179	0.91544	0.967863
ENSG00000071967	0.150311	0.239313	0.37976	0.630169	0.528584	NA
ENSG00000071991	0.0115258	-0.00956681	2.72081	-0.00351616	0.997195	NA
ENSG00000071994	1.11966	-0.461365	0.125066	-3.68898	0.000225158	0.00144726
ENSG00000072041	0.00571111	0.0235039	2.60993	0.00900557	0.992815	NA
ENSG00000072042	0.50461	0.632365	0.177629	3.56003	0.000370808	0.00227198
ENSG00000072062	0.249279	0.24423	0.235983	1.03495	0.300692	0.547874
ENSG00000072071	0.132918	-0.12851	0.383827	-0.334813	0.737766	NA
ENSG00000072080	0	NA	NA	NA	NA	NA
ENSG00000072110	0.268984	-0.0966209	0.231411	-0.417529	0.676291	0.850664
ENSG00000072121	0.122397	0.00434959	0.464111	0.00937188	0.992522	NA
ENSG00000072133	0.00289487	-0.0099986	2.3634	-0.00423059	0.996624	NA
ENSG00000072134	0.108242	-0.0546806	0.533299	-0.102533	0.918334	NA
ENSG00000072135	0.0644379	-0.123569	0.717898	-0.172127	0.863338	NA
ENSG00000072163	0	NA	NA	NA	NA	NA
ENSG00000072182	0.110575	-0.0295885	0.449475	-0.0658289	0.947514	NA
ENSG00000072195	0.130304	-0.0452559	0.401914	-0.112601	0.910347	NA
ENSG00000072201	0.0301366	0.0163994	1.38999	0.0117982	0.990587	NA
ENSG00000072210	0.00434306	0.0150921	2.55665	0.00590308	0.99529	NA
ENSG00000072274	2.96941	0.463531	0.0867152	5.34544	9.01982e-08	1.09852e-06
ENSG00000072310	0.120165	-0.054102	0.448001	-0.120763	0.903879	NA
ENSG00000072315	0.00384352	-0.00158698	2.45886	-0.000645414	0.999485	NA
ENSG00000072364	0.580796	0.631344	0.186352	3.38791	0.000704284	0.00401078
ENSG00000072401	0.124597	0.104573	0.436594	0.23952	0.810702	NA
ENSG00000072415	0.194231	-0.0420741	0.309253	-0.136051	0.891781	0.959062
ENSG00000072422	0.0404816	-0.00811335	1.15201	-0.00704276	0.994381	NA
ENSG00000072501	0.549218	-0.533071	0.168294	-3.1675	0.00153758	0.00804968
ENSG00000072506	0.415335	0.806051	0.189945	4.24359	2.19969e-05	0.000177561
ENSG00000072518	0.141411	-0.0446774	0.374841	-0.11919	0.905125	NA
ENSG00000072571	0.476639	-0.391273	0.20479	-1.91061	0.0560546	0.163638
ENSG00000072609	0.139818	0.038577	0.391985	0.0984146	0.921603	NA
ENSG00000072657	0.00873369	0.00696946	2.52055	0.00276506	0.997794	NA
ENSG00000072682	0.0888721	0.152877	0.608929	0.251058	0.801769	NA
ENSG00000072694	0	NA	NA	NA	NA	NA
ENSG00000072736	0.77606	0.0645655	0.151199	0.427024	0.669362	0.846395
ENSG00000072756	0.427317	-0.37128	0.197447	-1.8804	0.0600535	0.172697
ENSG00000072778	0.059044	-0.0655517	0.765187	-0.0856676	0.931731	NA
ENSG00000072786	0.0547129	-0.00738973	0.950344	-0.00777585	0.993796	NA
ENSG00000072803	0.491988	0.170328	0.187347	0.909159	0.363266	0.614922
ENSG00000072818	0.00719442	0.0319151	2.75162	0.0115987	0.990746	NA
ENSG00000072832	0	NA	NA	NA	NA	NA
ENSG00000072840	0.002847	0.0233601	2.48297	0.00940811	0.992494	NA
ENSG00000072849	0.50505	-0.0243326	0.181223	-0.134269	0.89319	0.959685
ENSG00000072858	0.00142922	0.0149504	2.0277	0.00737311	0.994117	NA
ENSG00000072864	0.118148	0.0458322	0.447699	0.102373	0.918461	NA
ENSG00000072952	0.0130279	0.0155239	2.88964	0.00537225	0.995714	NA
ENSG00000072954	0.0258441	0.10792	1.62864	0.0662639	0.947168	NA
ENSG00000072958	0.114497	-0.0210317	0.465906	-0.0451414	0.963995	NA
ENSG00000073008	0.24317	0.260621	0.277143	0.940384	0.347021	0.597659
ENSG00000073050	0.198079	0.0999212	0.295038	0.338672	0.734857	0.884274
ENSG00000073060	0.157779	0.0645368	0.379818	0.169915	0.865077	NA
ENSG00000073111	0.361363	-0.167589	0.190392	-0.880232	0.378734	0.627622
ENSG00000073146	0.00142897	0.0149504	2.02761	0.00737341	0.994117	NA
ENSG00000073150	0.00719718	0.0152355	2.75182	0.0055365	0.995583	NA
ENSG00000073169	0.0707618	0.0517855	0.652382	0.0793792	0.936731	NA
ENSG00000073282	0.0115739	0.0571506	2.88964	0.0197778	0.984221	NA
ENSG00000073331	0.00850051	0.00696746	2.82981	0.00246216	0.998035	NA
ENSG00000073350	0.0315807	-0.0252274	1.29712	-0.0194489	0.984483	NA
ENSG00000073417	0.361449	-0.171059	0.236004	-0.724812	0.468568	0.712408
ENSG00000073464	0.0375481	0.0417812	1.19687	0.0349087	0.972153	NA
ENSG00000073536	0.563596	-0.60539	0.172246	-3.51468	0.000440285	0.00263715
ENSG00000073578	1.44505	0.332228	0.108365	3.06583	0.00217065	0.0107633
ENSG00000073584	0.12037	0.029297	0.453382	0.0646188	0.948478	NA
ENSG00000073598	0.00142041	-0.00172928	2.02467	-0.000854103	0.999319	NA
ENSG00000073605	0.0270677	0.0829724	1.75667	0.0472326	0.962328	NA
ENSG00000073614	0.414056	0.0441089	0.190882	0.231079	0.817253	0.9234
ENSG00000073670	0.00721836	0.0319162	2.59398	0.012304	0.990183	NA
ENSG00000073711	0.111761	0.27906	0.668304	0.417564	0.676266	NA
ENSG00000073712	0.00583527	0.0401835	2.6243	0.0153121	0.987783	NA
ENSG00000073734	0.0157536	0.0490328	2.0783	0.0235928	0.981177	NA
ENSG00000073737	0.0230778	-0.0590252	2.37239	-0.0248801	0.980151	NA
ENSG00000073754	0.0014235	0.0149504	2.02573	0.00738026	0.994111	NA
ENSG00000073756	0	NA	NA	NA	NA	NA
ENSG00000073792	0.245157	0.327485	0.266392	1.22933	0.218946	0.44789
ENSG00000073803	0.105586	0.495607	0.924593	0.536028	0.591939	NA
ENSG00000073849	0.374802	-0.160823	0.228422	-0.704058	0.481397	0.723533
ENSG00000073861	0	NA	NA	NA	NA	NA
ENSG00000073905	0.0314459	-0.00854753	1.25869	-0.00679081	0.994582	NA
ENSG00000073910	0.00583824	0.00682416	2.62464	0.00260003	0.997925	NA
ENSG00000073921	0.927775	0.377245	0.138895	2.71604	0.00660673	0.0277627
ENSG00000073969	0.266884	0.0366729	0.235845	0.155496	0.87643	0.951694
ENSG00000074047	0.0374987	-0.191742	2.8603	-0.0670356	0.946553	NA
ENSG00000074054	0.308449	0.0307997	0.215632	0.142834	0.886421	0.955963
ENSG00000074071	0.691174	-0.414049	0.159981	-2.58811	0.00965055	0.0381298
ENSG00000074181	0.0101626	-0.034515	2.88162	-0.0119776	0.990443	NA
ENSG00000074201	1.18632	0.014534	0.117968	0.123203	0.901947	0.963876
ENSG00000074211	0.00144486	-0.00172932	2.03306	-0.000850599	0.999321	NA
ENSG00000074219	0.0258721	0.0578814	1.51166	0.0382901	0.969456	NA
ENSG00000074266	0.75067	0.41906	0.150071	2.79241	0.00523165	0.02277
ENSG00000074276	0.0357717	0.200165	1.68919	0.118497	0.905674	NA
ENSG00000074319	0.503964	-0.208239	0.172393	-1.20793	0.227074	0.458775
ENSG00000074356	0.173999	0.00695291	0.339412	0.0204852	0.983656	0.994238
ENSG00000074370	0.03449	0.0416365	1.24564	0.0334258	0.973335	NA
ENSG00000074410	0.00437733	-0.00158761	2.56299	-0.000619437	0.999506	NA
ENSG00000074416	0.0230614	0.0744147	1.94586	0.0382426	0.969494	NA
ENSG00000074527	0.00723002	0.0152355	2.75428	0.00553155	0.995586	NA
ENSG00000074582	0.186395	-0.250933	0.288381	-0.870146	0.384221	0.632502
ENSG00000074590	0	NA	NA	NA	NA	NA
ENSG00000074603	0.597964	-0.44401	0.164701	-2.69585	0.00702084	0.0292549
ENSG00000074621	0.0302077	-0.0503198	1.43719	-0.0350125	0.97207	NA
ENSG00000074657	0.00424529	-0.00158746	2.53832	-0.000625398	0.999501	NA
ENSG00000074660	0.00287002	0.00668114	2.35644	0.00283527	0.997738	NA
ENSG00000074695	0.576497	-0.257292	0.170946	-1.5051	0.132297	0.310904
ENSG00000074696	1.29141	0.370048	0.114536	3.23083	0.00123431	0.00666814
ENSG00000074706	0.00573783	-0.00985543	2.61307	-0.0037716	0.996991	NA
ENSG00000074755	0.168386	0.0900627	0.341384	0.263817	0.791921	NA
ENSG00000074771	0.0184108	0.0992113	2.88964	0.0343335	0.972611	NA
ENSG00000074800	19.2381	-0.352083	0.0475732	-7.40087	1.35299e-13	3.41543e-12
ENSG00000074803	0.0531027	0.0675971	0.892203	0.0757643	0.939607	NA
ENSG00000074842	0.246201	0.0105685	0.235381	0.0448996	0.964187	0.984969
ENSG00000074855	0.0388522	0.0501936	1.15839	0.0433305	0.965438	NA
ENSG00000074935	0.121435	0.00434961	0.442523	0.00982913	0.992158	NA
ENSG00000074964	0.0156861	0.0990667	2.88964	0.0342835	0.972651	NA
ENSG00000074966	0.170383	-0.101538	0.410384	-0.247422	0.804581	0.919434
ENSG00000075035	0	NA	NA	NA	NA	NA
ENSG00000075043	0	NA	NA	NA	NA	NA
ENSG00000075073	0	NA	NA	NA	NA	NA
ENSG00000075089	0.332285	0.865783	0.223698	3.87033	0.000108689	0.000750016
ENSG00000075131	1.17134	-0.558787	0.126913	-4.4029	1.06813e-05	9.25714e-05
ENSG00000075142	0.70009	0.164766	0.156313	1.05408	0.291845	0.538664
ENSG00000075151	0.636282	0.0980986	0.187093	0.524331	0.600049	0.80361
ENSG00000075188	0.552064	-0.304172	0.172326	-1.7651	0.0775473	0.209795
ENSG00000075213	0.06909	0.0767326	0.844861	0.0908227	0.927633	NA
ENSG00000075218	0.353734	0.232786	0.222623	1.04565	0.295722	0.542378
ENSG00000075223	0.00714808	0.0319162	2.58922	0.0123266	0.990165	NA
ENSG00000075234	0.0906451	0.0361182	0.580781	0.0621891	0.950412	NA
ENSG00000075239	0.631531	0.0506586	0.158896	0.318816	0.749866	0.892894
ENSG00000075240	0.0967197	-0.0385793	0.57718	-0.0668411	0.946708	NA
ENSG00000075275	0.0511777	-0.0909409	2.88964	-0.0314714	0.974894	NA
ENSG00000075290	0	NA	NA	NA	NA	NA
ENSG00000075292	0.865003	-0.333741	0.151343	-2.2052	0.0274402	0.0920686
ENSG00000075303	0.276874	0.0121594	0.249294	0.0487753	0.961098	0.984063
ENSG00000075336	1.01032	-0.119633	0.131859	-0.907285	0.364256	0.615358
ENSG00000075340	0.187619	-0.159122	0.318495	-0.499607	0.617352	0.813218
ENSG00000075391	0.0241867	-0.000570764	1.70418	-0.00033492	0.999733	NA
ENSG00000075399	0.0517498	-0.0909333	0.957935	-0.0949264	0.924373	NA
ENSG00000075407	0.214061	-0.257899	0.287203	-0.897969	0.369202	0.619308
ENSG00000075413	0.728591	0.104316	0.161566	0.645655	0.518503	0.750149
ENSG00000075415	3.46433	-0.115287	0.0744239	-1.54907	0.121366	0.292574
ENSG00000075420	0.418122	-0.102245	0.196314	-0.520824	0.60249	0.805098
ENSG00000075426	0.0160433	0.0156738	1.9817	0.00790928	0.993689	NA
ENSG00000075429	0	NA	NA	NA	NA	NA
ENSG00000075461	0.00286519	-0.00999855	2.35508	-0.00424552	0.996613	NA
ENSG00000075539	0.425061	0.338042	0.221271	1.52773	0.12658	0.301288
ENSG00000075568	0.144655	0.105585	0.397753	0.265455	0.790659	NA
ENSG00000075618	0.64429	0.702434	0.159493	4.40418	1.06186e-05	9.22805e-05
ENSG00000075624	2.79401	-0.608978	0.088497	-6.88134	5.92914e-12	1.26258e-10
ENSG00000075643	0.0917485	0.11125	0.598058	0.186018	0.852431	NA
ENSG00000075651	0.230447	0.251775	0.310747	0.810225	0.417811	0.66539
ENSG00000075673	0.0359545	0.133446	1.6885	0.079032	0.937007	NA
ENSG00000075702	0.110415	0.00377108	0.485122	0.00777346	0.993798	NA
ENSG00000075711	0.387728	-0.152436	0.222799	-0.684185	0.493858	0.733134
ENSG00000075785	1.27358	0.348392	0.112078	3.10847	0.0018806	0.00957069
ENSG00000075790	0.505307	-0.382859	0.171502	-2.23238	0.0255896	0.0871653
ENSG00000075826	0.00712269	0.0152366	2.58748	0.00588857	0.995302	NA
ENSG00000075856	1.00068	0.435822	0.125297	3.47831	0.000504589	0.0029837
ENSG00000075884	0.0284855	-0.0420528	1.61269	-0.0260762	0.979197	NA
ENSG00000075886	0.0143679	-0.0260983	2.08044	-0.0125446	0.989991	NA
ENSG00000075891	0.00144241	-0.00172932	2.03222	-0.000850949	0.999321	NA
ENSG00000075914	1.27755	0.0543603	0.110238	0.493117	0.62193	0.815398
ENSG00000075945	0.268414	0.0617649	0.253272	0.243868	0.807333	0.920241
ENSG00000075975	0.374296	-0.0996242	0.185403	-0.537339	0.591033	0.799017
ENSG00000076003	0.780847	-0.44474	0.151291	-2.93963	0.00328607	0.0153409
ENSG00000076043	1.64788	0.616794	0.103444	5.96257	2.483e-09	3.89098e-08
ENSG00000076053	0.499217	-0.533643	0.171038	-3.12003	0.00180834	0.00925775
ENSG00000076067	0.0477674	0.100667	1.04065	0.0967345	0.922937	NA
ENSG00000076108	0.518307	0.786282	0.171161	4.59381	4.35221e-06	4.05545e-05
ENSG00000076201	0.0702189	0.0184258	0.736556	0.0250162	0.980042	NA
ENSG00000076242	0.345007	-0.210244	0.214048	-0.982226	0.325989	0.574782
ENSG00000076248	0.454057	-0.639149	0.187205	-3.41416	0.0006398	0.00368895
ENSG00000076258	0.0129034	-0.00115215	2.30091	-0.000500735	0.9996	NA
ENSG00000076321	0.703779	-0.174897	0.160475	-1.08987	0.275769	0.521775
ENSG00000076351	0.107811	0.0536658	0.525452	0.102133	0.918651	NA
ENSG00000076356	0.00426091	0.0150922	2.54127	0.00593884	0.995262	NA
ENSG00000076382	0.137885	-0.0865938	0.392056	-0.220871	0.825193	NA
ENSG00000076513	0.145833	0.364195	0.396624	0.918237	0.358495	NA
ENSG00000076554	0.0143521	-0.0260994	2.30157	-0.0113398	0.990952	NA
ENSG00000076555	0.0387021	0.15027	1.73473	0.0866244	0.93097	NA
ENSG00000076604	0.158739	0.106309	0.334438	0.317872	0.750582	NA
ENSG00000076641	0.0141736	-0.0427825	2.88964	-0.0148055	0.988187	NA
ENSG00000076650	0.242281	0.37738	0.244179	1.5455	0.122225	0.293606
ENSG00000076662	0.273009	0.387238	0.212712	1.82048	0.0686855	0.190955
ENSG00000076685	0.29139	0.19636	0.225845	0.869446	0.384603	0.632831
ENSG00000076706	0.0100679	0.0153804	2.70727	0.00568117	0.995467	NA
ENSG00000076716	0.0029037	0.00668108	2.36588	0.00282393	0.997747	NA
ENSG00000076770	0.0202469	-0.0758469	1.79807	-0.0421825	0.966353	NA
ENSG00000076826	0.00715044	0.0319142	2.88964	0.0110444	0.991188	NA
ENSG00000076864	0.123972	-0.0205978	0.458371	-0.044937	0.964158	NA
ENSG00000076924	0.139307	0.188695	0.363313	0.519374	0.6035	NA
ENSG00000076928	0.097613	0.0614996	0.515299	0.119347	0.905	NA
ENSG00000076944	0.104987	-0.013198	0.486206	-0.0271448	0.978344	NA
ENSG00000076984	0.227877	-0.357255	0.247468	-1.44364	0.14884	0.338437
ENSG00000077009	0.010271	0.0654181	2.88964	0.0226389	0.981938	NA
ENSG00000077044	0.244049	-0.00611128	0.269277	-0.0226952	0.981893	0.993824
ENSG00000077063	0.0215671	-0.000715758	1.7914	-0.000399552	0.999681	NA
ENSG00000077080	0.00142838	-0.00172929	2.02741	-0.000852956	0.999319	NA
ENSG00000077092	0.00870062	0.00696947	2.51944	0.00276627	0.997793	NA
ENSG00000077097	0.450737	0.146687	0.189302	0.774886	0.438407	0.683801
ENSG00000077147	0.522404	0.11749	0.173457	0.677342	0.498189	0.73709
ENSG00000077150	0.0146039	0.0739801	2.0802	0.0355639	0.97163	NA
ENSG00000077152	1.88716	-0.0736427	0.101055	-0.728741	0.46616	0.710451
ENSG00000077157	0.339639	0.190799	0.229084	0.83288	0.404912	0.654155
ENSG00000077232	0.208195	-0.041351	0.280722	-0.147302	0.882893	0.955126
ENSG00000077235	0.149074	0.230901	0.359221	0.642782	0.520365	NA
ENSG00000077238	0.0187295	-0.0175409	1.97191	-0.00889541	0.992903	NA
ENSG00000077254	0.392923	0.680235	0.231768	2.93499	0.00333559	0.0155199
ENSG00000077264	0.011434	-0.0262447	2.42369	-0.0108284	0.99136	NA
ENSG00000077274	0	NA	NA	NA	NA	NA
ENSG00000077279	0.00287257	-0.00999856	2.35715	-0.0042418	0.996616	NA
ENSG00000077312	1.50792	-0.310767	0.108017	-2.87702	0.00401446	0.0182717
ENSG00000077327	0.0697682	-0.0649733	0.794441	-0.0817849	0.934818	NA
ENSG00000077348	0.529036	-0.122786	0.171937	-0.714135	0.475144	0.719086
ENSG00000077380	0.43443	0.0112171	0.181095	0.0619408	0.95061	0.981393
ENSG00000077420	0.0128906	0.0488862	2.42856	0.0201297	0.98394	NA
ENSG00000077454	0	NA	NA	NA	NA	NA
ENSG00000077458	0.354241	-0.051094	0.20539	-0.248766	0.803542	0.918998
ENSG00000077463	0.122108	0.171148	0.447859	0.382146	0.702353	NA
ENSG00000077498	0.00574184	0.00682423	2.61353	0.00261111	0.997917	NA
ENSG00000077514	0.3498	0.357783	0.242721	1.47405	0.140467	0.324932
ENSG00000077522	0.0315831	-0.0252274	1.2971	-0.019449	0.984483	NA
ENSG00000077549	0.772867	0.0685411	0.136889	0.500707	0.616578	0.813043
ENSG00000077585	0.02432	-0.0839701	1.85212	-0.0453373	0.963838	NA
ENSG00000077616	0.00428444	0.0150922	2.5457	0.00592849	0.99527	NA
ENSG00000077684	1.21234	-0.547163	0.131166	-4.17152	3.0257e-05	0.00023235
ENSG00000077713	0.0958002	-0.013632	0.595924	-0.0228753	0.98175	NA
ENSG00000077721	0.761271	0.291201	0.153144	1.90148	0.0572388	0.166163
ENSG00000077782	0.11526	0.245845	0.49658	0.495076	0.620546	NA
ENSG00000077800	0.00141556	0.0149505	2.023	0.00739022	0.994104	NA
ENSG00000077935	0.00860864	-0.00971019	2.51628	-0.00385894	0.996921	NA
ENSG00000077942	0.00711455	0.0485938	2.88964	0.0168166	0.986583	NA
ENSG00000077943	0.00570404	0.00682321	2.77011	0.00246316	0.998035	NA
ENSG00000078018	0.0100386	-0.00129742	2.41246	-0.0005378	0.999571	NA
ENSG00000078043	0.186758	-0.225841	0.344644	-0.655288	0.512282	0.74639
ENSG00000078053	0.00143843	0.0149504	2.03086	0.00736162	0.994126	NA
ENSG00000078061	0.148162	-0.0777477	0.362512	-0.214469	0.830181	NA
ENSG00000078070	0.162524	0.0564138	0.375358	0.150293	0.880533	NA
ENSG00000078081	0.00580452	-0.00985548	2.62079	-0.0037605	0.997	NA
ENSG00000078098	0	NA	NA	NA	NA	NA
ENSG00000078114	0.0343864	0.108355	1.3251	0.0817714	0.934828	NA
ENSG00000078124	0.26446	0.170256	0.256877	0.662791	0.507464	0.743969
ENSG00000078140	1.9155	0.0807265	0.0976916	0.826341	0.408611	0.657281
ENSG00000078142	0.480244	0.347932	0.186884	1.86175	0.0626378	0.178796
ENSG00000078177	0.196077	-0.0586093	0.309139	-0.189589	0.849631	0.940384
ENSG00000078237	0.00720402	-0.0181238	2.75234	-0.00658488	0.994746	NA
ENSG00000078246	0.0951247	0.178114	0.553381	0.321864	0.747555	NA
ENSG00000078269	0.269422	-0.21339	0.245638	-0.868717	0.385002	0.633337
ENSG00000078295	0.0171852	-0.0426338	2.1788	-0.0195675	0.984388	NA
ENSG00000078304	0.408679	0.143427	0.188186	0.762157	0.445966	0.691126
ENSG00000078319	0.46522	0.0956907	0.185042	0.51713	0.605066	0.805439
ENSG00000078328	0.0487734	-0.0577184	0.964925	-0.0598165	0.952302	NA
ENSG00000078369	1.32914	-0.174969	0.110824	-1.5788	0.114381	0.282094
ENSG00000078403	0.626581	-0.322298	0.16828	-1.91525	0.0554601	0.162518
ENSG00000078487	0.0216048	-0.000716096	1.86967	-0.000383005	0.999694	NA
ENSG00000078579	0.00142124	-0.00172928	2.02496	-0.000853983	0.999319	NA
ENSG00000078589	0	NA	NA	NA	NA	NA
ENSG00000078596	0.690248	-0.0883227	0.169139	-0.522189	0.601539	0.804731
ENSG00000078618	0.911558	-0.10187	0.140991	-0.722526	0.469971	0.713982
ENSG00000078668	1.46805	0.0959273	0.105725	0.907327	0.364234	0.615358
ENSG00000078674	0.612138	0.0815267	0.173221	0.470651	0.63789	0.826009
ENSG00000078687	0.243934	-0.0394709	0.250282	-0.157705	0.874689	0.950854
ENSG00000078699	0.248598	-0.0309141	0.252884	-0.122246	0.902704	0.964006
ENSG00000078725	0.0099712	-0.00129824	2.55082	-0.000508949	0.999594	NA
ENSG00000078747	0.372525	-0.196553	0.207573	-0.946907	0.343686	0.593917
ENSG00000078795	0.0375495	0.00842091	1.44555	0.00582541	0.995352	NA
ENSG00000078804	0.0130275	-0.0178312	2.18548	-0.00815897	0.99349	NA
ENSG00000078808	0.137212	-0.111686	0.39612	-0.281949	0.777982	NA
ENSG00000078814	0	NA	NA	NA	NA	NA
ENSG00000078900	0.0777035	-0.022912	0.679111	-0.0337383	0.973086	NA
ENSG00000078902	0.0870596	0.0359735	0.609782	0.0589941	0.952957	NA
ENSG00000078967	0.073331	-0.098188	0.650046	-0.151048	0.879938	NA
ENSG00000079101	0.00142493	-0.00172929	2.02622	-0.000853452	0.999319	NA
ENSG00000079102	0.0100417	-0.00129825	2.55192	-0.000508733	0.999594	NA
ENSG00000079112	0.00141899	0.0149504	2.02418	0.00738591	0.994107	NA
ENSG00000079134	0.295667	0.0465314	0.229809	0.202479	0.839543	0.935641
ENSG00000079150	0.230903	0.576959	0.283327	2.03637	0.0417134	0.128642
ENSG00000079156	0.0636854	0.159842	0.974285	0.164061	0.869683	NA
ENSG00000079215	0.00285321	0.00668116	2.35186	0.0028408	0.997733	NA
ENSG00000079246	2.45802	-0.0804322	0.0823438	-0.976785	0.328676	0.577053
ENSG00000079257	0	NA	NA	NA	NA	NA
ENSG00000079263	0.00143065	-0.0017293	2.02819	-0.000852631	0.99932	NA
ENSG00000079277	0.397794	0.368429	0.200604	1.8366	0.0662689	0.185874
ENSG00000079308	0.0028671	0.00668114	2.35562	0.00283626	0.997737	NA
ENSG00000079313	0.104322	0.0285738	0.500046	0.0571424	0.954432	NA
ENSG00000079332	0.888524	0.882528	0.142458	6.19499	5.82902e-10	9.96677e-09
ENSG00000079335	0.874174	-0.0948558	0.141593	-0.669917	0.502911	0.740133
ENSG00000079385	0	NA	NA	NA	NA	NA
ENSG00000079387	0.279738	0.0291284	0.26156	0.111364	0.911327	0.966791
ENSG00000079393	0.0416534	0.0169787	1.1473	0.0147988	0.988193	NA
ENSG00000079432	0.0803932	0.144031	0.586785	0.245457	0.806102	NA
ENSG00000079459	2.00298	0.907372	0.0989772	9.16748	4.84183e-20	2.50836e-18
ENSG00000079462	0.233048	-0.140128	0.242976	-0.576716	0.564131	0.780496
ENSG00000079482	0.0949702	0.0279952	0.604765	0.0462911	0.963078	NA
ENSG00000079557	0.00433098	0.0317695	2.88964	0.0109943	0.991228	NA
ENSG00000079616	0.560397	-0.0644374	0.164554	-0.391588	0.695363	0.861233
ENSG00000079689	0.0799856	-0.139529	1.98914	-0.0701455	0.944078	NA
ENSG00000079691	0.0604223	-0.0571397	0.87723	-0.0651365	0.948065	NA
ENSG00000079739	0	NA	NA	NA	NA	NA
ENSG00000079785	0.910233	0.113024	0.132773	0.851257	0.394627	0.643226
ENSG00000079805	0.341838	0.0157432	0.201966	0.0779499	0.937868	0.97525
ENSG00000079819	0.820596	0.497595	0.157349	3.16238	0.00156487	0.00816789
ENSG00000079841	0.0113242	0.0571545	2.29602	0.0248928	0.98014	NA
ENSG00000079931	0.004302	0.0317718	2.549	0.0124644	0.990055	NA
ENSG00000079950	0.405133	0.508476	0.201401	2.52469	0.0115801	0.0446109
ENSG00000079974	0.0292602	-0.0669998	1.49365	-0.0448565	0.964222	NA
ENSG00000079999	1.05112	-0.727909	0.130485	-5.57847	2.42639e-08	3.23923e-07
ENSG00000080007	0	NA	NA	NA	NA	NA
ENSG00000080031	0.0358641	0.0166889	1.31766	0.0126656	0.989895	NA
ENSG00000080166	0.00713539	-0.0181238	2.74713	-0.00659736	0.994736	NA
ENSG00000080189	0.101594	-0.0300224	0.514349	-0.0583698	0.953454	NA
ENSG00000080200	0.0372536	-0.0416177	1.19816	-0.0347346	0.972291	NA
ENSG00000080224	0.0131303	0.0322073	2.30118	0.013996	0.988833	NA
ENSG00000080293	0	NA	NA	NA	NA	NA
ENSG00000080298	0.135375	0.0133403	0.46787	0.0285128	0.977253	NA
ENSG00000080345	1.34246	-0.399686	0.117895	-3.3902	0.000698427	0.00398396
ENSG00000080371	0.402051	0.193232	0.189506	1.01966	0.307889	0.55527
ENSG00000080493	0.0259912	-0.0588769	1.51102	-0.0389649	0.968918	NA
ENSG00000080503	0.129655	-0.070348	0.468647	-0.150109	0.880679	NA
ENSG00000080511	0	NA	NA	NA	NA	NA
ENSG00000080546	0.171168	0.0819397	0.342611	0.239162	0.81098	0.920328
ENSG00000080561	0	NA	NA	NA	NA	NA
ENSG00000080572	0.00300216	0.0233574	2.88964	0.00808316	0.993551	NA
ENSG00000080573	0.0356618	-0.0500374	2.88964	-0.0173162	0.986184	NA
ENSG00000080603	0.0401485	0.0419262	1.06489	0.0393715	0.968594	NA
ENSG00000080608	0.245086	-0.114458	0.256333	-0.44652	0.655222	0.837208
ENSG00000080618	0	NA	NA	NA	NA	NA
ENSG00000080644	0.00289426	-0.0099986	2.36323	-0.00423089	0.996624	NA
ENSG00000080709	0.00292458	-0.00999864	2.37153	-0.00421612	0.996636	NA
ENSG00000080802	0.777137	-0.161921	0.152555	-1.06139	0.288511	0.535477
ENSG00000080815	0.266838	0.12834	0.238928	0.537147	0.591166	0.799041
ENSG00000080819	0.31131	0.138921	0.212484	0.653795	0.513244	0.746572
ENSG00000080822	0.185885	0.191009	0.298791	0.639274	0.522644	0.753152
ENSG00000080823	0.0345125	0.00827702	1.20949	0.00684339	0.99454	NA
ENSG00000080824	7.14734	0.0476924	0.0698748	0.68254	0.494898	0.733941
ENSG00000080839	0.30124	-0.176052	0.225326	-0.78132	0.434614	0.680128
ENSG00000080845	0.173978	-0.0597663	0.316117	-0.189064	0.850043	0.940384
ENSG00000080854	0	NA	NA	NA	NA	NA
ENSG00000080910	0	NA	NA	NA	NA	NA
ENSG00000080947	0.0174368	-0.0426329	1.97738	-0.0215603	0.982799	NA
ENSG00000080986	0.659717	-0.00063196	0.177795	-0.00355444	0.997164	0.999009
ENSG00000081014	0.172828	0.123712	0.342437	0.361268	0.717899	0.873866
ENSG00000081019	0.521963	0.696539	0.164966	4.22231	2.41806e-05	0.000191623
ENSG00000081026	0.232452	0.201735	0.307257	0.656569	0.511458	0.745882
ENSG00000081041	0.0286382	0.0246666	1.49695	0.0164779	0.986853	NA
ENSG00000081051	0.0387569	-0.0498851	1.15893	-0.043044	0.965666	NA
ENSG00000081052	0.0114934	0.0404722	2.72076	0.0148753	0.988132	NA
ENSG00000081059	0.0417779	0.000299024	1.08703	0.000275083	0.999781	NA
ENSG00000081087	0.156545	0.189563	0.423806	0.447288	0.654667	NA
ENSG00000081138	0.0128546	-0.0345109	2.18526	-0.0157926	0.9874	NA
ENSG00000081148	0.0028888	0.0233608	2.3617	0.00989151	0.992108	NA
ENSG00000081154	0.603816	-0.257892	0.161097	-1.60085	0.109411	0.27331
ENSG00000081177	0.0604279	-0.0738194	0.79286	-0.0931051	0.92582	NA
ENSG00000081181	0.159745	0.423225	0.363329	1.16485	0.244079	NA
ENSG00000081189	0.558288	0.218468	0.21173	1.03183	0.302154	0.549509
ENSG00000081237	0.160113	0.0229095	0.435515	0.0526033	0.958048	NA
ENSG00000081248	0	NA	NA	NA	NA	NA
ENSG00000081277	0	NA	NA	NA	NA	NA
ENSG00000081307	0.102903	0.0117494	0.520421	0.0225767	0.981988	NA
ENSG00000081320	0.901544	1.93782	0.165131	11.7351	8.42536e-32	1.00843e-29
ENSG00000081377	0.0754728	-0.0646838	0.670578	-0.0964598	0.923155	NA
ENSG00000081386	0.0473153	-0.0327711	0.991929	-0.0330377	0.973645	NA
ENSG00000081479	0.0271866	-0.0337856	1.68526	-0.0200476	0.984005	NA
ENSG00000081665	0	NA	NA	NA	NA	NA
ENSG00000081692	0.143118	0.213932	0.37917	0.564211	0.57261	NA
ENSG00000081721	0.525898	-0.485016	0.168246	-2.88277	0.00394195	0.0180151
ENSG00000081760	0.102252	0.203495	0.542343	0.375214	0.707501	NA
ENSG00000081791	0.130911	-0.0952953	0.420101	-0.226839	0.820549	NA
ENSG00000081800	0.00435554	0.0150921	2.55896	0.00589774	0.995294	NA
ENSG00000081803	0.0100585	-0.00129742	2.41273	-0.00053774	0.999571	NA
ENSG00000081818	0	NA	NA	NA	NA	NA
ENSG00000081870	1.41093	0.969219	0.116908	8.29046	1.12809e-16	4.12167e-15
ENSG00000081913	0.347603	0.41609	0.230164	1.8078	0.0706373	0.195364
ENSG00000081923	0.0271034	0.066291	2.1015	0.0315446	0.974835	NA
ENSG00000081985	0.045863	0.108934	1.23249	0.0883851	0.929571	NA
ENSG00000082014	0.038917	-0.0498856	1.34549	-0.0370761	0.970424	NA
ENSG00000082068	0.498054	-0.0340258	0.198136	-0.17173	0.86365	0.946553
ENSG00000082074	0.0201514	0.0575906	1.87801	0.0306658	0.975536	NA
ENSG00000082126	0.00284677	0.00668117	2.35006	0.00284298	0.997732	NA
ENSG00000082146	0.0497781	0.000733288	0.919664	0.000797344	0.999364	NA
ENSG00000082153	1.93534	0.544109	0.0963508	5.64717	1.63108e-08	2.23774e-07
ENSG00000082175	0.0144163	0.0406194	2.30136	0.0176502	0.985918	NA
ENSG00000082196	0.0373022	-0.0416176	1.16455	-0.035737	0.971492	NA
ENSG00000082212	0.188756	-0.284148	0.321251	-0.884504	0.376424	0.626005
ENSG00000082213	0.2513	-0.00582203	0.264977	-0.0219718	0.98247	0.993849
ENSG00000082258	0.693915	-0.70291	0.164558	-4.27152	1.94148e-05	0.000159123
ENSG00000082269	0.329056	0.123246	0.212035	0.581251	0.561071	0.777784
ENSG00000082293	0.0186763	-0.0175402	1.80503	-0.00971737	0.992247	NA
ENSG00000082397	0.273946	0.145598	0.279857	0.520258	0.602884	0.805105
ENSG00000082438	0.0273443	0.0329341	1.50396	0.0218983	0.982529	NA
ENSG00000082458	0.0418638	0.0670182	1.05923	0.0632708	0.949551	NA
ENSG00000082482	0.0058774	0.0235027	2.79227	0.00841706	0.993284	NA
ENSG00000082497	0	NA	NA	NA	NA	NA
ENSG00000082512	0.0630846	0.0514959	0.854801	0.0602432	0.951962	NA
ENSG00000082515	2.09724	0.116687	0.0973279	1.19891	0.230563	0.463799
ENSG00000082516	0.582439	0.0899294	0.166077	0.541493	0.588168	0.796851
ENSG00000082556	0	NA	NA	NA	NA	NA
ENSG00000082641	0.39717	-0.164482	0.185766	-0.885426	0.375927	0.625687
ENSG00000082684	0	NA	NA	NA	NA	NA
ENSG00000082701	0.200688	0.083386	0.306174	0.272348	0.785354	0.913124
ENSG00000082781	0.0405083	0.0419262	1.09148	0.0384122	0.969359	NA
ENSG00000082805	0.29194	0.188093	0.264783	0.710365	0.477478	0.720491
ENSG00000082898	1.64313	-0.14616	0.106422	-1.3734	0.169627	0.373031
ENSG00000082996	0.102046	0.153455	0.550873	0.278567	0.780577	NA
ENSG00000083067	0.00731331	0.0485947	2.76041	0.0176042	0.985955	NA
ENSG00000083093	0.515062	-0.0878722	0.189373	-0.464016	0.642636	0.830112
ENSG00000083097	0.191399	0.158084	0.355513	0.444663	0.656563	0.838414
ENSG00000083099	1.34069	-1.03182	0.119341	-8.64601	5.33298e-18	2.19063e-16
ENSG00000083123	0.10069	0.128363	0.558942	0.229654	0.81836	NA
ENSG00000083168	0.956814	-0.121939	0.13051	-0.93433	0.350134	0.602019
ENSG00000083223	0.382864	0.342406	0.199844	1.71337	0.086645	0.229751
ENSG00000083290	0.00431429	0.0150911	2.7059	0.00557713	0.99555	NA
ENSG00000083307	0.0187578	0.115891	2.88964	0.0401057	0.968009	NA
ENSG00000083312	0.936959	-0.412831	0.130428	-3.16521	0.00154971	0.00810095
ENSG00000083444	0.159899	-0.0187176	0.34109	-0.0548759	0.956237	NA
ENSG00000083454	0.0230139	-0.00898249	1.58268	-0.00567548	0.995472	NA
ENSG00000083457	0.510172	-0.00737549	0.186922	-0.0394575	0.968526	0.988094
ENSG00000083520	0.41813	0.32817	0.198426	1.65387	0.0981541	0.252552
ENSG00000083535	0.192503	0.158084	0.331813	0.476423	0.633773	0.82298
ENSG00000083544	0.199982	-0.158544	0.30187	-0.525204	0.599441	0.80361
ENSG00000083635	0.233293	0.160108	0.261062	0.613296	0.539681	0.764718
ENSG00000083642	0.276531	-0.0795072	0.230309	-0.345219	0.72993	0.881221
ENSG00000083720	0.00587437	0.0235038	2.62873	0.00894113	0.992866	NA
ENSG00000083750	0.107941	0.0203063	0.485839	0.0417963	0.966661	NA
ENSG00000083782	0.00143604	0.0149504	2.03004	0.0073646	0.994124	NA
ENSG00000083799	0.0604192	0.143018	0.877385	0.163005	0.870515	NA
ENSG00000083807	0.480699	0.473969	0.174949	2.70919	0.00674486	0.0282746
ENSG00000083812	0.386918	1.12693	0.200908	5.60917	2.03295e-08	2.76179e-07
ENSG00000083814	0.015847	0.0323531	2.07805	0.0155689	0.987578	NA
ENSG00000083817	0.0215623	0.0159643	1.71865	0.00928888	0.992589	NA
ENSG00000083828	0.105116	0.103561	0.556995	0.185927	0.852502	NA
ENSG00000083838	0.0129588	-0.0345122	2.42867	-0.0142104	0.988662	NA
ENSG00000083844	0.0143593	-0.0594577	2.08045	-0.0285792	0.9772	NA
ENSG00000083845	18.734	-0.0876338	0.0524277	-1.67152	0.0946192	0.245816
ENSG00000083857	0.00571299	0.0401825	2.77128	0.0144996	0.988431	NA
ENSG00000083896	0.472544	0.251585	0.180298	1.39538	0.162901	0.362339
ENSG00000083937	0.368266	-0.0254117	0.196061	-0.129611	0.896874	0.961158
ENSG00000084070	0.621337	0.684105	0.16312	4.19388	2.74219e-05	0.000214372
ENSG00000084072	1.1496	-0.450503	0.119695	-3.76377	0.000167372	0.00110657
ENSG00000084073	0.690626	0.253218	0.150204	1.68583	0.0918282	0.240374
ENSG00000084090	0.636786	-0.134779	0.156363	-0.86196	0.38871	0.637322
ENSG00000084092	0.512045	0.822843	0.192215	4.28085	1.86183e-05	0.00015332
ENSG00000084093	0.685208	0.170235	0.161444	1.05445	0.291675	0.538513
ENSG00000084110	0	NA	NA	NA	NA	NA
ENSG00000084112	0.156398	0.0728044	0.383202	0.189989	0.849317	NA
ENSG00000084207	4.38673	0.0935717	0.088292	1.0598	0.289237	0.535877
ENSG00000084234	0.865912	0.262694	0.136991	1.9176	0.0551619	0.161917
ENSG00000084444	0.0311835	-0.0919468	1.38481	-0.0663964	0.947062	NA
ENSG00000084453	0.025835	-0.0255178	1.6287	-0.0156676	0.9875	NA
ENSG00000084463	0.569758	-0.165232	0.166564	-0.992007	0.321194	0.570701
ENSG00000084623	1.60827	0.0631101	0.104054	0.606514	0.544173	0.766597
ENSG00000084628	0.0100649	-0.0179771	2.41281	-0.00745069	0.994055	NA
ENSG00000084636	0.00142326	0.0149504	2.02565	0.00738056	0.994111	NA
ENSG00000084652	0.413452	-0.488527	0.179069	-2.72814	0.00636926	0.0269771
ENSG00000084674	0	NA	NA	NA	NA	NA
ENSG00000084676	0.619642	0.370329	0.182262	2.03185	0.0421688	0.129701
ENSG00000084693	0.179064	0.2074	0.360338	0.57557	0.564906	0.780879
ENSG00000084710	0.0300535	0.116474	2.28975	0.0508674	0.959431	NA
ENSG00000084731	0.038959	0.0501928	1.38877	0.036142	0.971169	NA
ENSG00000084733	0.864734	0.0237537	0.133149	0.178399	0.85841	0.94435
ENSG00000084734	0.0736613	0.443965	2.88964	0.15364	0.877893	NA
ENSG00000084754	0.830037	0.601545	0.146203	4.11444	3.88127e-05	0.000290655
ENSG00000084764	0.0544542	0.0760094	0.870591	0.0873078	0.930427	NA
ENSG00000084774	0.198155	-0.342021	0.285214	-1.19918	0.230459	0.463731
ENSG00000085063	0.555115	0.893223	0.165756	5.38879	7.0935e-08	8.92084e-07
ENSG00000085117	0.00152877	-0.00172946	2.06163	-0.000838881	0.999331	NA
ENSG00000085185	0.279318	0.512698	0.228028	2.2484	0.0245508	0.0842887
ENSG00000085224	0.721616	-0.18855	0.163152	-1.15567	0.247816	0.486109
ENSG00000085231	1.38503	-0.469815	0.12412	-3.78517	0.000153601	0.00103123
ENSG00000085265	0	NA	NA	NA	NA	NA
ENSG00000085274	0.560593	-0.396686	0.16973	-2.33715	0.0194313	0.0691046
ENSG00000085276	0.384152	0.126007	0.198654	0.634306	0.525881	0.755675
ENSG00000085365	0.18385	0.249316	0.317165	0.786077	0.431822	0.677908
ENSG00000085377	0.167573	-0.0934152	0.341772	-0.273326	0.784603	NA
ENSG00000085382	0.0504427	-0.0993455	0.91796	-0.108224	0.913818	NA
ENSG00000085415	0.305992	-0.277054	0.207775	-1.33343	0.182389	0.393458
ENSG00000085433	0.0932487	0.23642	0.587704	0.402278	0.687479	NA
ENSG00000085449	0.171114	0.173606	0.345844	0.501979	0.615683	0.813043
ENSG00000085465	0	NA	NA	NA	NA	NA
ENSG00000085491	0.172045	0.215378	0.3575	0.602456	0.546871	0.768031
ENSG00000085511	0.600974	0.159378	0.169991	0.937572	0.348465	0.599812
ENSG00000085514	0.0202268	0.00755177	1.79817	0.0041997	0.996649	NA
ENSG00000085552	0	NA	NA	NA	NA	NA
ENSG00000085563	0.0128758	0.0322073	2.30087	0.0139979	0.988832	NA
ENSG00000085644	0.0500818	0.0674513	1.33103	0.0506759	0.959584	NA
ENSG00000085662	0.00286926	0.00668114	2.35622	0.00283553	0.997738	NA
ENSG00000085719	0.252881	0.402906	0.252776	1.59392	0.110953	0.27607
ENSG00000085721	0.33725	0.0738094	0.197484	0.37375	0.708591	0.870472
ENSG00000085733	0.319778	0.281206	0.195904	1.43543	0.151166	0.342379
ENSG00000085741	0	NA	NA	NA	NA	NA
ENSG00000085760	0.334736	-0.40274	0.213155	-1.88942	0.0588351	0.169527
ENSG00000085788	0.18706	0.249461	0.372789	0.669175	0.503384	0.740515
ENSG00000085831	0.0159757	0.0990667	2.88964	0.0342835	0.972651	NA
ENSG00000085832	0.649606	-0.0909942	0.171137	-0.531703	0.594932	0.801167
ENSG00000085840	0.896618	-0.145773	0.137691	-1.05869	0.28974	0.536393
ENSG00000085871	0.785384	0.232673	0.150223	1.54885	0.121418	0.292574
ENSG00000085872	0.483418	0.112594	0.184232	0.611155	0.541097	0.764832
ENSG00000085978	0.230927	0.260043	0.255154	1.01916	0.308127	0.55527
ENSG00000085982	0.1022	-0.113421	0.487096	-0.232852	0.815876	NA
ENSG00000085998	0.0574431	-0.124003	0.797578	-0.155475	0.876447	NA
ENSG00000085999	0.146258	-0.0443881	0.37144	-0.119503	0.904877	NA
ENSG00000086015	0.336492	0.142042	0.24963	0.569011	0.569349	0.783734
ENSG00000086061	3.1188	-0.440153	0.0839994	-5.23996	1.60616e-07	1.87079e-06
ENSG00000086062	0.143414	0.113853	0.400662	0.284162	0.776286	NA
ENSG00000086065	0.651679	0.949378	0.15741	6.03125	1.62697e-09	2.61444e-08
ENSG00000086102	0.946657	-0.181973	0.137299	-1.32538	0.185046	0.398076
ENSG00000086159	0	NA	NA	NA	NA	NA
ENSG00000086189	0.580452	-0.26898	0.167402	-1.60679	0.1081	0.271108
ENSG00000086200	0.396757	0.226671	0.187441	1.20929	0.22655	0.458115
ENSG00000086205	0.00141414	0.0149505	2.02252	0.007392	0.994102	NA
ENSG00000086232	0.58155	0.17372	0.161251	1.07732	0.281336	0.527989
ENSG00000086288	0	NA	NA	NA	NA	NA
ENSG00000086289	0.00292246	0.00668105	2.37094	0.00281789	0.997752	NA
ENSG00000086300	0.0559686	0.134461	0.947576	0.1419	0.887159	NA
ENSG00000086475	0.36483	-0.729699	0.20929	-3.48655	0.000489293	0.00290562
ENSG00000086504	0.594774	0.478706	0.160897	2.97524	0.00292758	0.01392
ENSG00000086506	0.0503676	0.000733332	0.898252	0.0008164	0.999349	NA
ENSG00000086544	0.236601	0.44381	0.288959	1.53589	0.124565	0.298079
ENSG00000086570	0.00288396	0.0233608	2.36035	0.00989719	0.992103	NA
ENSG00000086589	0.401104	-0.683947	0.187595	-3.64587	0.000266485	0.00168482
ENSG00000086598	0.706671	0.834226	0.156593	5.32734	9.96633e-08	1.20115e-06
ENSG00000086619	0.0300528	0.0664379	1.60253	0.0414582	0.966931	NA
ENSG00000086666	0.771338	0.278553	0.147476	1.88881	0.0589174	0.169641
ENSG00000086696	0.00145504	-0.00172934	2.03654	-0.000849152	0.999322	NA
ENSG00000086712	0.96439	-0.351717	0.138626	-2.53715	0.0111758	0.0433662
ENSG00000086717	0.0544373	0.309515	2.88964	0.107112	0.9147	NA
ENSG00000086730	0.0558487	0.15114	1.01719	0.148586	0.88188	NA
ENSG00000086758	0.524826	-0.402635	0.173378	-2.32229	0.0202172	0.071485
ENSG00000086827	0.357155	0.324923	0.215864	1.50522	0.132267	0.310904
ENSG00000086848	0.0259067	0.0245217	1.56777	0.0156411	0.987521	NA
ENSG00000086967	0	NA	NA	NA	NA	NA
ENSG00000086991	0.00149929	0.0149503	2.05163	0.00728704	0.994186	NA
ENSG00000087008	0.079937	0.0857235	0.726287	0.11803	0.906044	NA
ENSG00000087053	0.311286	-0.128186	0.20982	-0.610933	0.541244	0.764832
ENSG00000087074	1.01764	0.205623	0.131561	1.56294	0.118066	0.287382
ENSG00000087076	0	NA	NA	NA	NA	NA
ENSG00000087077	0.21821	-0.0325049	0.249248	-0.130412	0.896241	0.961158
ENSG00000087085	0.0186658	0.0158189	1.88501	0.00839198	0.993304	NA
ENSG00000087086	3.80428	0.072356	0.0869607	0.832054	0.405378	0.654434
ENSG00000087087	0.668101	0.297151	0.161162	1.84381	0.0652109	0.183723
ENSG00000087088	0.0878639	0.102693	0.549192	0.186989	0.851669	NA
ENSG00000087095	0.347894	0.0664307	0.224808	0.295499	0.767612	0.902441
ENSG00000087111	0.376046	0.225661	0.182495	1.23653	0.216261	0.443904
ENSG00000087116	0.00998056	0.0487385	2.88964	0.0168666	0.986543	NA
ENSG00000087128	0	NA	NA	NA	NA	NA
ENSG00000087152	0.137273	-0.111541	0.39304	-0.283791	0.77657	NA
ENSG00000087157	0.272381	0.537356	0.235332	2.2834	0.0224068	0.0780471
ENSG00000087191	1.66078	-0.334981	0.108779	-3.07945	0.00207381	0.010387
ENSG00000087206	0.793716	0.268224	0.15879	1.68918	0.0911847	0.239321
ENSG00000087237	0	NA	NA	NA	NA	NA
ENSG00000087245	0.00150652	-0.00172942	2.05409	-0.000841943	0.999328	NA
ENSG00000087253	0.093523	0.0362629	0.562359	0.0644835	0.948585	NA
ENSG00000087258	0.00856394	-0.00971018	2.5147	-0.00386137	0.996919	NA
ENSG00000087263	0.700986	0.407092	0.156559	2.60025	0.00931552	0.0369745
ENSG00000087266	0.00144735	-0.00172932	2.03391	-0.000850245	0.999322	NA
ENSG00000087269	0.31685	-0.218507	0.209238	-1.0443	0.296349	0.543097
ENSG00000087274	0.376288	0.301387	0.212442	1.41868	0.155993	0.350796
ENSG00000087299	0.238316	0.168665	0.243022	0.694031	0.487662	0.728817
ENSG00000087301	0.130899	0.305165	0.46978	0.649591	0.515957	NA
ENSG00000087302	0.85539	0.270656	0.132233	2.04681	0.0406765	0.126569
ENSG00000087303	0	NA	NA	NA	NA	NA
ENSG00000087338	0.497339	1.32187	0.208084	6.35261	2.11686e-10	3.82688e-09
ENSG00000087365	1.22339	0.253966	0.119002	2.13413	0.0328322	0.106158
ENSG00000087448	0.133639	-0.220177	0.451965	-0.487155	0.626149	NA
ENSG00000087460	0.927854	-0.168157	0.128042	-1.31329	0.189084	0.403883
ENSG00000087470	0.589947	0.087521	0.168805	0.518473	0.604128	0.805153
ENSG00000087494	0	NA	NA	NA	NA	NA
ENSG00000087495	0	NA	NA	NA	NA	NA
ENSG00000087502	0.448674	-0.433606	0.188506	-2.30023	0.0214354	0.0751917
ENSG00000087510	0.0014298	-0.00172929	2.0279	-0.000852753	0.99932	NA
ENSG00000087586	0.610287	0.0985693	0.175134	0.562823	0.573555	0.787011
ENSG00000087589	0.531234	0.257315	0.183283	1.40392	0.160342	0.358484
ENSG00000087842	0.126529	-0.103852	0.436641	-0.237843	0.812003	NA
ENSG00000087884	0.223441	0.676604	0.307814	2.1981	0.0279423	0.0933472
ENSG00000087903	0.203465	0.383767	0.322159	1.19123	0.233562	0.467527
ENSG00000087995	0.601409	-0.268478	0.164484	-1.63224	0.102629	0.260971
ENSG00000088002	0	NA	NA	NA	NA	NA
ENSG00000088035	0.0791191	-0.139526	0.656074	-0.212668	0.831586	NA
ENSG00000088038	0.0946647	-0.138803	0.538388	-0.257812	0.796552	NA
ENSG00000088053	0.0115325	-0.0429237	2.29692	-0.0186875	0.98509	NA
ENSG00000088179	0.25359	0.044362	0.276877	0.160223	0.872706	0.949729
ENSG00000088205	1.34256	-0.294338	0.116727	-2.5216	0.0116822	0.0449792
ENSG00000088247	0.497067	-0.265969	0.171205	-1.55352	0.120299	0.290925
ENSG00000088256	0.297195	0.630325	0.207591	3.03637	0.00239443	0.0116646
ENSG00000088280	0.011531	-0.00956501	2.42414	-0.00394573	0.996852	NA
ENSG00000088298	0.259204	0.0529189	0.221713	0.238682	0.811352	0.920328
ENSG00000088305	0.249131	0.436121	0.271879	1.6041	0.108693	0.272007
ENSG00000088320	0	NA	NA	NA	NA	NA
ENSG00000088325	1.02631	0.162407	0.140654	1.15466	0.248229	0.486375
ENSG00000088340	0.0142478	0.0906545	2.88964	0.0313723	0.974973	NA
ENSG00000088356	3.02997	0.680703	0.0849391	8.01401	1.11028e-15	3.7499e-14
ENSG00000088367	0.0230598	0.00769703	1.64412	0.00468156	0.996265	NA
ENSG00000088386	0.00141473	-0.00172927	2.02272	-0.000854923	0.999318	NA
ENSG00000088387	0.826439	0.282343	0.144304	1.95658	0.0503963	0.150474
ENSG00000088448	0.275842	-0.03788	0.254355	-0.148926	0.881612	0.954484
ENSG00000088451	0.361922	0.124633	0.189853	0.656473	0.51152	0.745882
ENSG00000088538	0.0515136	-0.174333	1.17555	-0.148299	0.882107	NA
ENSG00000088543	0.0100742	-0.00129742	2.41294	-0.000537694	0.999571	NA
ENSG00000088682	0.327522	-0.110393	0.19363	-0.57012	0.568596	0.783174
ENSG00000088726	0.00144989	0.0149504	2.03478	0.00734741	0.994138	NA
ENSG00000088727	0.725608	1.8196	0.17551	10.3675	3.48625e-25	2.88113e-23
ENSG00000088756	0.0403018	-0.0664203	1.15305	-0.0576039	0.954064	NA
ENSG00000088766	0.139747	0.0218972	0.396183	0.0552704	0.955923	NA
ENSG00000088782	0	NA	NA	NA	NA	NA
ENSG00000088808	0.00870116	0.0236467	2.88964	0.00818328	0.993471	NA
ENSG00000088812	0.176873	0.0904966	0.334973	0.270161	0.787037	0.913578
ENSG00000088826	0.0159005	0.0156734	2.07791	0.00754286	0.993982	NA
ENSG00000088832	0.209839	0.0504603	0.259035	0.194801	0.845549	0.937567
ENSG00000088833	0.76732	0.144739	0.145503	0.994745	0.31986	0.569206
ENSG00000088836	0.0014235	0.0149504	2.02573	0.00738026	0.994111	NA
ENSG00000088854	0.0503065	0.100812	0.879217	0.114661	0.908714	NA
ENSG00000088876	0.165027	0.240036	0.345173	0.695409	0.486799	NA
ENSG00000088881	0.00283744	0.00668119	2.34745	0.00284615	0.997729	NA
ENSG00000088888	0.23057	0.143284	0.250537	0.571907	0.567385	0.782437
ENSG00000088899	0.0113353	-0.009565	2.42321	-0.00394725	0.996851	NA
ENSG00000088926	0	NA	NA	NA	NA	NA
ENSG00000088930	0.505201	-0.00128383	0.175303	-0.0073235	0.994157	0.998074
ENSG00000088970	0.0816892	0.0356843	0.622962	0.0572816	0.954321	NA
ENSG00000088986	7.01662	0.892261	0.0680196	13.1177	2.6071e-39	6.46376e-37
ENSG00000088992	0.391994	0.0118059	0.214857	0.0549477	0.95618	0.982448
ENSG00000089006	0.985639	-0.821082	0.138411	-5.93221	2.9889e-09	4.60065e-08
ENSG00000089009	19.4604	-0.381419	0.0452785	-8.42385	3.64297e-17	1.40121e-15
ENSG00000089022	0.355515	-0.0651748	0.207153	-0.314621	0.75305	0.894843
ENSG00000089041	0.0432755	0.192186	1.76463	0.10891	0.913274	NA
ENSG00000089048	1.32085	0.02481	0.125684	0.1974	0.843514	0.936309
ENSG00000089050	0.0617451	0.118071	0.747326	0.157991	0.874464	NA
ENSG00000089053	0.989141	0.0200167	0.132919	0.150593	0.880297	0.953506
ENSG00000089057	0.0891385	0.111105	0.590004	0.188312	0.850632	NA
ENSG00000089060	0.327022	0.373306	0.52355	0.713028	0.475829	0.719652
ENSG00000089063	0.293496	-0.179025	0.207686	-0.861997	0.388689	0.637322
ENSG00000089091	0.014276	-0.00942039	2.42916	-0.00387804	0.996906	NA
ENSG00000089094	0.171267	0.156927	0.324704	0.483291	0.628889	0.819505
ENSG00000089101	0.00859119	-0.00971111	2.66633	-0.00364213	0.997094	NA
ENSG00000089116	0.0071226	0.0485948	2.74614	0.0176957	0.985882	NA
ENSG00000089123	0.203706	0.283688	0.314725	0.901384	0.367384	0.618124
ENSG00000089127	0.00141049	-0.00172926	2.02126	-0.000855537	0.999317	NA
ENSG00000089154	0.513524	-0.305317	0.171165	-1.78376	0.0744633	0.203674
ENSG00000089157	29.2269	-0.253252	0.0433928	-5.83627	5.33825e-09	7.91841e-08
ENSG00000089159	0.165905	0.106598	0.327376	0.325613	0.744717	NA
ENSG00000089163	0.0460281	0.108935	1.07287	0.101536	0.919125	NA
ENSG00000089169	0.0100468	-0.0346585	2.70692	-0.0128037	0.989784	NA
ENSG00000089177	0.0978931	0.0448197	0.576456	0.0777504	0.938027	NA
ENSG00000089195	0.55838	-0.18321	0.171293	-1.06957	0.284812	0.53164
ENSG00000089199	0	NA	NA	NA	NA	NA
ENSG00000089220	1.02575	0.257579	0.123883	2.07921	0.0375981	0.118585
ENSG00000089225	0	NA	NA	NA	NA	NA
ENSG00000089234	0.611632	0.119549	0.176655	0.676734	0.498575	0.737347
ENSG00000089248	1.51831	0.168411	0.107833	1.56179	0.118338	0.287642
ENSG00000089250	0.00722044	0.0152365	2.59412	0.00587349	0.995314	NA
ENSG00000089280	1.97042	-0.32793	0.0965043	-3.39809	0.000678588	0.00388036
ENSG00000089289	0.698455	-0.154151	0.155713	-0.989966	0.322191	0.571594
ENSG00000089327	0.899604	0.114542	0.127459	0.898658	0.368835	0.619308
ENSG00000089335	0	NA	NA	NA	NA	NA
ENSG00000089351	0.161869	0.106453	0.34885	0.305155	0.760248	NA
ENSG00000089356	0	NA	NA	NA	NA	NA
ENSG00000089472	0.320418	-0.00250372	0.214671	-0.011663	0.990694	0.997448
ENSG00000089486	0	NA	NA	NA	NA	NA
ENSG00000089505	0.00142267	0.0149504	2.02545	0.0073813	0.994111	NA
ENSG00000089558	0.0432474	-0.00796854	1.08206	-0.00736423	0.994124	NA
ENSG00000089597	0.230902	-0.140273	0.250665	-0.559603	0.57575	0.788179
ENSG00000089639	0.0317636	-0.058587	1.29626	-0.0451969	0.96395	NA
ENSG00000089682	0.294833	-0.0119203	0.219935	-0.054199	0.956777	0.982448
ENSG00000089685	1.17781	0.10678	0.128378	0.831763	0.405543	0.654434
ENSG00000089692	0.00298039	0.00668096	2.3869	0.00279902	0.997767	NA
ENSG00000089693	0.405296	0.591564	0.183178	3.22945	0.0012403	0.00669529
ENSG00000089723	0	NA	NA	NA	NA	NA
ENSG00000089737	1.0166	0.377843	0.135769	2.78297	0.0053863	0.0233844
ENSG00000089775	0.0504015	0.000733291	0.918065	0.000798736	0.999363	NA
ENSG00000089818	0.326597	0.648465	0.221099	2.93291	0.003358	0.0156137
ENSG00000089820	0.0200641	-0.0424872	1.72565	-0.0246209	0.980357	NA
ENSG00000089847	0.0014607	0.0149504	2.03848	0.00733408	0.994148	NA
ENSG00000089876	0.189607	0.0245005	0.325401	0.0752931	0.939982	0.975681
ENSG00000089902	0.405165	0.0969556	0.191129	0.507277	0.61196	0.810576
ENSG00000089916	0.29804	0.221742	0.238594	0.92937	0.352698	0.604455
ENSG00000090006	0.0617828	0.0847111	0.761347	0.111265	0.911406	NA
ENSG00000090013	1.66682	-0.368535	0.120057	-3.06966	0.00214302	0.0106644
ENSG00000090020	0.105136	0.103561	0.49927	0.207424	0.835679	NA
ENSG00000090054	0.408165	-0.173837	0.193403	-0.898834	0.368741	0.619308
ENSG00000090060	0.602273	0.174256	0.171019	1.01893	0.308236	0.55527
ENSG00000090061	0.303165	0.180259	0.218518	0.824916	0.409419	0.657613
ENSG00000090097	0.00288418	0.0233608	2.36041	0.00989694	0.992104	NA
ENSG00000090238	0.03307	0.0165439	1.42174	0.0116364	0.990716	NA
ENSG00000090263	0.941485	-1.07859	0.14328	-7.52787	5.15745e-14	1.36653e-12
[truncated: 31,697 more rows]

## Sheet: Fig1f_60min_totRNA
	baseMean	log2FoldChange	lfcSE	stat	pvalue	padj
[truncated: 33,506 more rows]

[truncated: 44 more sheets: Fig1g_TotalRNA_DE, Fig1h_NewRNA_DE, Fig1i_ChipSeq_TotalRNA, Fig1j_ChipSeq_NewRNA, Fig2_30min, Fig2_60min, Fig3c_HDACi_PCA_and_classes, Fig3c_HDACi_PCA_meta, Fig3d_log2_HDACivDMSO_sig_genes, Fig3e_TFChIP_promoter_C1, Fig3f_TFChIP_promoter_C3, Fig4a_sig_genes_DE_results, Fig4b_PCA_variance, Fig4c_PCA, Fig4d_log2_FC_BETivDMSO, Fig4e_BETi_C1_ChIP, Fig4f_BETi_C4_ChIP, Fig4g_log2_FC_METivDMSO, Fig4h_METi_C2_ChIP, Fig4i_METi_C3_ChIP …]
